# Supplementary material for: Paired Hormone Response Elements Predict Caveolin-1 as a Glucocorticoid Target Gene
Source: PLoS One. 2010 Jan 21;5(1):e8839. doi: 10.1371/journal.pone.0008839 (PMC2809115; doi:10.1371/journal.pone.0008839)
Supplement: Table S2 — All genomic HRE pairs with mm6 annotation (Excel file) (2.99 MB XLS) [file pone.0008839.s002.xls]

## Sheet: PairedHREsMaterialMethods_tab.x
chromosome	HRE start	HRE end	strand	HRE sequence	transcript	inter-HRE distance	distanced from TSS	HRE pair ID	TU and its transcripts
chr1	21132887	21132901	+	AGAACTCACTGTGCA	AK006107	113	9777	1a	AK013938|BC028791|AK006107|AK184865|AK048045|AK197910|AK029723|BC059813|AY424297(Paqr8)|AK147376|AF313617|AK029772|AK200918|AK031969|NM_028829(1700019B16Rik)
chr1	21133000	21133014	+	AGGACTGGCTGTCCC	AK006107	113	9890	1b	AK013938|BC028791|AK006107|AK184865|AK048045|AK197910|AK029723|BC059813|AY424297(Paqr8)|AK147376|AF313617|AK029772|AK200918|AK031969|NM_028829(1700019B16Rik)
chr1	21132887	21132901	+	AGAACTCACTGTGCA	AF313617	113	9811	2a	AK013938|BC028791|AK006107|AK184865|AK048045|AK197910|AK029723|BC059813|AY424297(Paqr8)|AK147376|AF313617|AK029772|AK200918|AK031969|NM_028829(1700019B16Rik)
chr1	21133000	21133014	+	AGGACTGGCTGTCCC	AF313617	113	9924	2b	AK013938|BC028791|AK006107|AK184865|AK048045|AK197910|AK029723|BC059813|AY424297(Paqr8)|AK147376|AF313617|AK029772|AK200918|AK031969|NM_028829(1700019B16Rik)
chr1	21132887	21132901	+	AGAACTCACTGTGCA	AK029723	113	9783	3a	AK013938|BC028791|AK006107|AK184865|AK048045|AK197910|AK029723|BC059813|AY424297(Paqr8)|AK147376|AF313617|AK029772|AK200918|AK031969|NM_028829(1700019B16Rik)
chr1	21133000	21133014	+	AGGACTGGCTGTCCC	AK029723	113	9896	3b	AK013938|BC028791|AK006107|AK184865|AK048045|AK197910|AK029723|BC059813|AY424297(Paqr8)|AK147376|AF313617|AK029772|AK200918|AK031969|NM_028829(1700019B16Rik)
chr1	21132887	21132901	+	AGAACTCACTGTGCA	AK034384	113	765	4a	AK034384
chr1	21133000	21133014	+	AGGACTGGCTGTCCC	AK034384	113	878	4b	AK034384
chr1	26681424	26681438	+	tggtcttaaagttct	BC021309	143	628	5a	BC021309
chr1	26681567	26681581	+	aggactgatagaact	BC021309	143	771	5b	BC021309
chr1	40728873	40728887	+	CGTACATACTGTTCT	D13695	115	6597	6a	AK167971|NM_001025602|Y07519|NM_010743(Il1rl1)|AK167968|M24843|BC051445|BC033416|AK145118|S78230|D13695|AK033417
chr1	40728988	40729002	+	AGTTCACCATGTCCT	D13695	115	6712	6b	AK167971|NM_001025602|Y07519|NM_010743(Il1rl1)|AK167968|M24843|BC051445|BC033416|AK145118|S78230|D13695|AK033417
chr1	40728873	40728887	+	CGTACATACTGTTCT	AK033417	115	5665	7a	AK167971|NM_001025602|Y07519|NM_010743(Il1rl1)|AK167968|M24843|BC051445|BC033416|AK145118|S78230|D13695|AK033417
chr1	40728988	40729002	+	AGTTCACCATGTCCT	AK033417	115	5780	7b	AK167971|NM_001025602|Y07519|NM_010743(Il1rl1)|AK167968|M24843|BC051445|BC033416|AK145118|S78230|D13695|AK033417
chr1	40728873	40728887	+	CGTACATACTGTTCT	NM_001025602	115	6597	8a	AK167971|NM_001025602|Y07519|NM_010743(Il1rl1)|AK167968|M24843|BC051445|BC033416|AK145118|S78230|D13695|AK033417
chr1	40728988	40729002	+	AGTTCACCATGTCCT	NM_001025602	115	6712	8b	AK167971|NM_001025602|Y07519|NM_010743(Il1rl1)|AK167968|M24843|BC051445|BC033416|AK145118|S78230|D13695|AK033417
chr1	40728873	40728887	+	CGTACATACTGTTCT	Y07519	115	5674	9a	AK167971|NM_001025602|Y07519|NM_010743(Il1rl1)|AK167968|M24843|BC051445|BC033416|AK145118|S78230|D13695|AK033417
chr1	40728988	40729002	+	AGTTCACCATGTCCT	Y07519	115	5789	9b	AK167971|NM_001025602|Y07519|NM_010743(Il1rl1)|AK167968|M24843|BC051445|BC033416|AK145118|S78230|D13695|AK033417
chr1	40728873	40728887	+	CGTACATACTGTTCT	NM_010743	115	5651	10a	AK167971|NM_001025602|Y07519|NM_010743(Il1rl1)|AK167968|M24843|BC051445|BC033416|AK145118|S78230|D13695|AK033417
chr1	40728988	40729002	+	AGTTCACCATGTCCT	NM_010743	115	5766	10b	AK167971|NM_001025602|Y07519|NM_010743(Il1rl1)|AK167968|M24843|BC051445|BC033416|AK145118|S78230|D13695|AK033417
chr1	40728873	40728887	+	CGTACATACTGTTCT	M24843	115	5677	11a	AK167971|NM_001025602|Y07519|NM_010743(Il1rl1)|AK167968|M24843|BC051445|BC033416|AK145118|S78230|D13695|AK033417
chr1	40728988	40729002	+	AGTTCACCATGTCCT	M24843	115	5792	11b	AK167971|NM_001025602|Y07519|NM_010743(Il1rl1)|AK167968|M24843|BC051445|BC033416|AK145118|S78230|D13695|AK033417
chr1	40728873	40728887	+	CGTACATACTGTTCT	AK145118	115	5665	12a	AK167971|NM_001025602|Y07519|NM_010743(Il1rl1)|AK167968|M24843|BC051445|BC033416|AK145118|S78230|D13695|AK033417
chr1	40728988	40729002	+	AGTTCACCATGTCCT	AK145118	115	5780	12b	AK167971|NM_001025602|Y07519|NM_010743(Il1rl1)|AK167968|M24843|BC051445|BC033416|AK145118|S78230|D13695|AK033417
chr1	40915134	40915148	+	TGTTCACACTGTTCT	BC023471	137	9621	13a	BC023471|NM_177084(Slc9a4)|AK170522|AK135750|AK141534|AF139195|AK085681
chr1	40915271	40915285	+	AGATCTGCCTGTCCT	BC023471	137	9758	13b	BC023471|NM_177084(Slc9a4)|AK170522|AK135750|AK141534|AF139195|AK085681
chr1	43475396	43475410	+	AGCACAGTGTGTTCT	BC002062	44	8400	14a	L08651|BC002062|BC019179|BC096575|AK088551|BC094039|BC082292
chr1	43475440	43475454	+	GGGACTCTTTGTCCT	BC002062	44	8444	14b	L08651|BC002062|BC019179|BC096575|AK088551|BC094039|BC082292
chr1	43475396	43475410	+	AGCACAGTGTGTTCT	BC019179	44	8400	15a	L08651|BC002062|BC019179|BC096575|AK088551|BC094039|BC082292
chr1	43475440	43475454	+	GGGACTCTTTGTCCT	BC019179	44	8444	15b	L08651|BC002062|BC019179|BC096575|AK088551|BC094039|BC082292
chr1	43475396	43475410	+	AGCACAGTGTGTTCT	BC082292	44	8400	16a	L08651|BC002062|BC019179|BC096575|AK088551|BC094039|BC082292
chr1	43475440	43475454	+	GGGACTCTTTGTCCT	BC082292	44	8444	16b	L08651|BC002062|BC019179|BC096575|AK088551|BC094039|BC082292
chr1	43475396	43475410	+	AGCACAGTGTGTTCT	L08651	44	8400	17a	L08651|BC002062|BC019179|BC096575|AK088551|BC094039|BC082292
chr1	43475440	43475454	+	GGGACTCTTTGTCCT	L08651	44	8444	17b	L08651|BC002062|BC019179|BC096575|AK088551|BC094039|BC082292
chr1	43475396	43475410	+	AGCACAGTGTGTTCT	AK088551	44	8380	18a	L08651|BC002062|BC019179|BC096575|AK088551|BC094039|BC082292
chr1	43475440	43475454	+	GGGACTCTTTGTCCT	AK088551	44	8424	18b	L08651|BC002062|BC019179|BC096575|AK088551|BC094039|BC082292
chr1	43475396	43475410	+	AGCACAGTGTGTTCT	BC094039	44	8390	19a	L08651|BC002062|BC019179|BC096575|AK088551|BC094039|BC082292
chr1	43475440	43475454	+	GGGACTCTTTGTCCT	BC094039	44	8434	19b	L08651|BC002062|BC019179|BC096575|AK088551|BC094039|BC082292
chr1	46669121	46669135	+	agaacagtcagtgct	AK216864	150	3204	20a	AK216864|AK133153|AK199879|AK208746|AK213768
chr1	46669271	46669285	+	agctctggctgtcct	AK216864	150	3354	20b	AK216864|AK133153|AK199879|AK208746|AK213768
chr1	55367582	55367596	+	AGGACATGAAGATCA	AK076312	28	1885	21a	AK076312
chr1	55367610	55367624	+	AGATCTACCTGTTCT	AK076312	28	1913	21b	AK076312
chr1	72662227	72662241	+	AGGACTTGCAGTTCC	AK142331	98	4590	22a	AK142331
chr1	72662325	72662339	+	AGAACAGGAAGTCCT	AK142331	98	4688	22b	AK142331
chr1	75833466	75833480	+	agaacagtcagtgct	BC066086	104	3671	23a	AK020943|S69314|M28383|BC080271|AK045583|AK161240|BC066086|AK147218|NM_009208(Slc4a3)
chr1	75833570	75833584	+	agcacttgttgttct	BC066086	104	3775	23b	AK020943|S69314|M28383|BC080271|AK045583|AK161240|BC066086|AK147218|NM_009208(Slc4a3)
chr1	75833466	75833480	+	agaacagtcagtgct	S69314	104	8956	24a	AK020943|S69314|M28383|BC080271|AK045583|AK161240|BC066086|AK147218|NM_009208(Slc4a3)
chr1	75833570	75833584	+	agcacttgttgttct	S69314	104	9060	24b	AK020943|S69314|M28383|BC080271|AK045583|AK161240|BC066086|AK147218|NM_009208(Slc4a3)
chr1	75833466	75833480	+	agaacagtcagtgct	M28383	104	3445	25a	AK020943|S69314|M28383|BC080271|AK045583|AK161240|BC066086|AK147218|NM_009208(Slc4a3)
chr1	75833570	75833584	+	agcacttgttgttct	M28383	104	3549	25b	AK020943|S69314|M28383|BC080271|AK045583|AK161240|BC066086|AK147218|NM_009208(Slc4a3)
chr1	75833466	75833480	+	agaacagtcagtgct	BC080271	104	3418	26a	AK020943|S69314|M28383|BC080271|AK045583|AK161240|BC066086|AK147218|NM_009208(Slc4a3)
chr1	75833570	75833584	+	agcacttgttgttct	BC080271	104	3522	26b	AK020943|S69314|M28383|BC080271|AK045583|AK161240|BC066086|AK147218|NM_009208(Slc4a3)
chr1	75833466	75833480	+	agaacagtcagtgct	AK045583	104	3916	27a	AK020943|S69314|M28383|BC080271|AK045583|AK161240|BC066086|AK147218|NM_009208(Slc4a3)
chr1	75833570	75833584	+	agcacttgttgttct	AK045583	104	4020	27b	AK020943|S69314|M28383|BC080271|AK045583|AK161240|BC066086|AK147218|NM_009208(Slc4a3)
chr1	75833466	75833480	+	agaacagtcagtgct	AK147218	104	3791	28a	AK020943|S69314|M28383|BC080271|AK045583|AK161240|BC066086|AK147218|NM_009208(Slc4a3)
chr1	75833570	75833584	+	agcacttgttgttct	AK147218	104	3895	28b	AK020943|S69314|M28383|BC080271|AK045583|AK161240|BC066086|AK147218|NM_009208(Slc4a3)
chr1	75833466	75833480	+	agaacagtcagtgct	NM_009208	104	3445	29a	AK020943|S69314|M28383|BC080271|AK045583|AK161240|BC066086|AK147218|NM_009208(Slc4a3)
chr1	75833570	75833584	+	agcacttgttgttct	NM_009208	104	3549	29b	AK020943|S69314|M28383|BC080271|AK045583|AK161240|BC066086|AK147218|NM_009208(Slc4a3)
chr1	80709510	80709524	+	aggacagccagagct	AK139674	188	4838	30a	AK139674
chr1	80709698	80709712	+	aggacagccagtact	AK139674	188	5026	30b	AK139674
chr1	86401935	86401949	+	AGTACTAAAAGTTCT	AK208348	95	685	31a	AK082333|AK212210|AK187425|AK053615|AK081309|AF071317(COPS7b)|AK205287|AK208348|AK170140|AK214314|AK168740|AK182444|NM_172974(Cops7b)|AK214430|AK207190|BC012659
chr1	86402030	86402044	+	TGTTCACTTTGTCCT	AK208348	95	780	31b	AK082333|AK212210|AK187425|AK053615|AK081309|AF071317(COPS7b)|AK205287|AK208348|AK170140|AK214314|AK168740|AK182444|NM_172974(Cops7b)|AK214430|AK207190|BC012659
chr1	86401935	86401949	+	AGTACTAAAAGTTCT	AK182444	95	683	32a	AK082333|AK212210|AK187425|AK053615|AK081309|AF071317(COPS7b)|AK205287|AK208348|AK170140|AK214314|AK168740|AK182444|NM_172974(Cops7b)|AK214430|AK207190|BC012659
chr1	86402030	86402044	+	TGTTCACTTTGTCCT	AK182444	95	778	32b	AK082333|AK212210|AK187425|AK053615|AK081309|AF071317(COPS7b)|AK205287|AK208348|AK170140|AK214314|AK168740|AK182444|NM_172974(Cops7b)|AK214430|AK207190|BC012659
chr1	86401935	86401949	+	AGTACTAAAAGTTCT	AK207190	95	2791	33a	AK082333|AK212210|AK187425|AK053615|AK081309|AF071317(COPS7b)|AK205287|AK208348|AK170140|AK214314|AK168740|AK182444|NM_172974(Cops7b)|AK214430|AK207190|BC012659
chr1	86402030	86402044	+	TGTTCACTTTGTCCT	AK207190	95	2886	33b	AK082333|AK212210|AK187425|AK053615|AK081309|AF071317(COPS7b)|AK205287|AK208348|AK170140|AK214314|AK168740|AK182444|NM_172974(Cops7b)|AK214430|AK207190|BC012659
chr1	86401935	86401949	+	AGTACTAAAAGTTCT	AK212210	95	9663	34a	AK082333|AK212210|AK187425|AK053615|AK081309|AF071317(COPS7b)|AK205287|AK208348|AK170140|AK214314|AK168740|AK182444|NM_172974(Cops7b)|AK214430|AK207190|BC012659
chr1	86402030	86402044	+	TGTTCACTTTGTCCT	AK212210	95	9758	34b	AK082333|AK212210|AK187425|AK053615|AK081309|AF071317(COPS7b)|AK205287|AK208348|AK170140|AK214314|AK168740|AK182444|NM_172974(Cops7b)|AK214430|AK207190|BC012659
chr1	86401935	86401949	+	AGTACTAAAAGTTCT	AK187425	95	685	35a	AK082333|AK212210|AK187425|AK053615|AK081309|AF071317(COPS7b)|AK205287|AK208348|AK170140|AK214314|AK168740|AK182444|NM_172974(Cops7b)|AK214430|AK207190|BC012659
chr1	86402030	86402044	+	TGTTCACTTTGTCCT	AK187425	95	780	35b	AK082333|AK212210|AK187425|AK053615|AK081309|AF071317(COPS7b)|AK205287|AK208348|AK170140|AK214314|AK168740|AK182444|NM_172974(Cops7b)|AK214430|AK207190|BC012659
chr1	86401935	86401949	+	AGTACTAAAAGTTCT	AK205287	95	685	36a	AK082333|AK212210|AK187425|AK053615|AK081309|AF071317(COPS7b)|AK205287|AK208348|AK170140|AK214314|AK168740|AK182444|NM_172974(Cops7b)|AK214430|AK207190|BC012659
chr1	86402030	86402044	+	TGTTCACTTTGTCCT	AK205287	95	780	36b	AK082333|AK212210|AK187425|AK053615|AK081309|AF071317(COPS7b)|AK205287|AK208348|AK170140|AK214314|AK168740|AK182444|NM_172974(Cops7b)|AK214430|AK207190|BC012659
chr1	86401935	86401949	+	AGTACTAAAAGTTCT	AK214314	95	685	37a	AK082333|AK212210|AK187425|AK053615|AK081309|AF071317(COPS7b)|AK205287|AK208348|AK170140|AK214314|AK168740|AK182444|NM_172974(Cops7b)|AK214430|AK207190|BC012659
chr1	86402030	86402044	+	TGTTCACTTTGTCCT	AK214314	95	780	37b	AK082333|AK212210|AK187425|AK053615|AK081309|AF071317(COPS7b)|AK205287|AK208348|AK170140|AK214314|AK168740|AK182444|NM_172974(Cops7b)|AK214430|AK207190|BC012659
chr1	86401935	86401949	+	AGTACTAAAAGTTCT	AK214430	95	685	38a	AK082333|AK212210|AK187425|AK053615|AK081309|AF071317(COPS7b)|AK205287|AK208348|AK170140|AK214314|AK168740|AK182444|NM_172974(Cops7b)|AK214430|AK207190|BC012659
chr1	86402030	86402044	+	TGTTCACTTTGTCCT	AK214430	95	780	38b	AK082333|AK212210|AK187425|AK053615|AK081309|AF071317(COPS7b)|AK205287|AK208348|AK170140|AK214314|AK168740|AK182444|NM_172974(Cops7b)|AK214430|AK207190|BC012659
chr1	86940832	86940846	+	AGGACATTGTGAGCA	CG869635	60	5967	39a	AK044009|CG869635|BC030845|AK079246|BC076610|BC021370|BC027137|AK122337|AK157733|AK011414|AK144058|BC025466|BC006835|AK160878|NM_146112(Tnrc15)|AK034426|AY176043|CG869928|BC082811|AK137375
chr1	86940892	86940906	+	AGGACACCGAGTGCT	CG869635	60	6027	39b	AK044009|CG869635|BC030845|AK079246|BC076610|BC021370|BC027137|AK122337|AK157733|AK011414|AK144058|BC025466|BC006835|AK160878|NM_146112(Tnrc15)|AK034426|AY176043|CG869928|BC082811|AK137375
chr1	86940832	86940846	+	AGGACATTGTGAGCA	NM_007432	60	269	40a	NM_007432(Akp3)
chr1	86940892	86940906	+	AGGACACCGAGTGCT	NM_007432	60	329	40b	NM_007432(Akp3)
chr1	93423854	93423868	+	GGTACTTAGAGTTCT	AK187868	91	7756	41a	AK203107|AK173028|AK086699|BC009153|AK050860|AK187868|AK171713|NM_145519(Farp2)
chr1	93423945	93423959	+	agatcagggagttct	AK187868	91	7847	41b	AK203107|AK173028|AK086699|BC009153|AK050860|AK187868|AK171713|NM_145519(Farp2)
chr1	93437017	93437031	+	AGAACTAATAGTGCA	AK173028	179	9185	42a	AK203107|AK173028|AK086699|BC009153|AK050860|AK187868|AK171713|NM_145519(Farp2)
chr1	93437196	93437210	+	AGAACTACTAGTGCT	AK173028	179	9364	42b	AK203107|AK173028|AK086699|BC009153|AK050860|AK187868|AK171713|NM_145519(Farp2)
chr1	120372589	120372603	+	AGGACTGAGTGTTCC	AK011565	154	7464	43a	AK011565
chr1	120372743	120372757	+	AGGACTCGCTGACCT	AK011565	154	7618	43b	AK011565
chr1	127189957	127189971	+	AGGACTGACTGAGCT	AK041926	199	5952	44a	AK041926
chr1	127190156	127190170	+	GGATCACAATGTCCT	AK041926	199	6151	44b	AK041926
chr1	131819171	131819185	+	GGTTCAGGGAGTCCT	BC031381	157	3093	45a	BC024519|BC034084|AK162123|AK035428|AK135655|AK203002|NM_145977(Pcanap6)|BC031381
chr1	131819328	131819342	+	AGGACACACAGATCT	BC031381	157	3250	45b	BC024519|BC034084|AK162123|AK035428|AK135655|AK203002|NM_145977(Pcanap6)|BC031381
chr1	131819171	131819185	+	GGTTCAGGGAGTCCT	NM_145977	157	3093	46a	BC024519|BC034084|AK162123|AK035428|AK135655|AK203002|NM_145977(Pcanap6)|BC031381
chr1	131819328	131819342	+	AGGACACACAGATCT	NM_145977	157	3250	46b	BC024519|BC034084|AK162123|AK035428|AK135655|AK203002|NM_145977(Pcanap6)|BC031381
chr1	132584086	132584100	+	AGAACAGTGTGAACA	AK133041	60	6661	47a	AK133041
chr1	132584146	132584160	+	AGAACACAATGAACC	AK133041	60	6721	47b	AK133041
chr1	134446941	134446955	+	agctctgactgttct	DU709465	166	7721	48a	AK162760|BC057318|NM_152895(Jarid1b)|DU709309|DU709465|AK220451|AK076888|AK081306|AY082430(Plu1)|BC048180|AK008164|DU709490|CG869706|BC038625|CZ259208|AK163481|BC019446|AK041304|BC034189|AY082429(Plu1)|AK086430|AK008738|BC019629
chr1	134447107	134447121	+	agctctgactgtcct	DU709465	166	7887	48b	AK162760|BC057318|NM_152895(Jarid1b)|DU709309|DU709465|AK220451|AK076888|AK081306|AY082430(Plu1)|BC048180|AK008164|DU709490|CG869706|BC038625|CZ259208|AK163481|BC019446|AK041304|BC034189|AY082429(Plu1)|AK086430|AK008738|BC019629
chr1	134446941	134446955	+	agctctgactgttct	CG869706	166	746	49a	AK162760|BC057318|NM_152895(Jarid1b)|DU709309|DU709465|AK220451|AK076888|AK081306|AY082430(Plu1)|BC048180|AK008164|DU709490|CG869706|BC038625|CZ259208|AK163481|BC019446|AK041304|BC034189|AY082429(Plu1)|AK086430|AK008738|BC019629
chr1	134447107	134447121	+	agctctgactgtcct	CG869706	166	912	49b	AK162760|BC057318|NM_152895(Jarid1b)|DU709309|DU709465|AK220451|AK076888|AK081306|AY082430(Plu1)|BC048180|AK008164|DU709490|CG869706|BC038625|CZ259208|AK163481|BC019446|AK041304|BC034189|AY082429(Plu1)|AK086430|AK008738|BC019629
chr1	135901167	135901181	+	TGTACACATAGTTCT	AK029190	67	2835	50a	AK029190
chr1	135901234	135901248	+	TGTACACATAGTTCT	AK029190	67	2902	50b	AK029190
chr1	138910005	138910019	+	AGTTCAAACAGTTCT	AK135579	134	7242	51a	AK135579
chr1	138910139	138910153	+	AGCACTGTAAGTCCT	AK135579	134	7376	51b	AK135579
chr1	146632305	146632319	+	AGTACAATTTGTTCT	AK038748	183	5581	52a	AK038748
chr1	146632488	146632502	+	AGAACATCTTGTGCC	AK038748	183	5764	52b	AK038748
chr1	152834464	152834478	+	AGAACAGGTAGATCT	BC089007	27	5088	53a	AK190915|BC078443|NM_175460(Nmnat2)|AK049144|BC089007|AK083532|BC062645|AK084041|AK129155
chr1	152834491	152834505	+	TGATCTTCATGTCCT	BC089007	27	5115	53b	AK190915|BC078443|NM_175460(Nmnat2)|AK049144|BC089007|AK083532|BC062645|AK084041|AK129155
chr1	152834464	152834478	+	AGAACAGGTAGATCT	AK083532	27	4985	54a	AK190915|BC078443|NM_175460(Nmnat2)|AK049144|BC089007|AK083532|BC062645|AK084041|AK129155
chr1	152834491	152834505	+	TGATCTTCATGTCCT	AK083532	27	5012	54b	AK190915|BC078443|NM_175460(Nmnat2)|AK049144|BC089007|AK083532|BC062645|AK084041|AK129155
chr1	152834464	152834478	+	AGAACAGGTAGATCT	AK084041	27	4980	55a	AK190915|BC078443|NM_175460(Nmnat2)|AK049144|BC089007|AK083532|BC062645|AK084041|AK129155
chr1	152834491	152834505	+	TGATCTTCATGTCCT	AK084041	27	5007	55b	AK190915|BC078443|NM_175460(Nmnat2)|AK049144|BC089007|AK083532|BC062645|AK084041|AK129155
chr1	152834464	152834478	+	AGAACAGGTAGATCT	NM_175460	27	5088	56a	AK190915|BC078443|NM_175460(Nmnat2)|AK049144|BC089007|AK083532|BC062645|AK084041|AK129155
chr1	152834491	152834505	+	TGATCTTCATGTCCT	NM_175460	27	5115	56b	AK190915|BC078443|NM_175460(Nmnat2)|AK049144|BC089007|AK083532|BC062645|AK084041|AK129155
chr1	152834464	152834478	+	AGAACAGGTAGATCT	AK129155	27	5002	57a	AK190915|BC078443|NM_175460(Nmnat2)|AK049144|BC089007|AK083532|BC062645|AK084041|AK129155
chr1	152834491	152834505	+	TGATCTTCATGTCCT	AK129155	27	5029	57b	AK190915|BC078443|NM_175460(Nmnat2)|AK049144|BC089007|AK083532|BC062645|AK084041|AK129155
chr1	170203873	170203887	+	aggacagccagagct	DQ132510	172	7502	58a	DQ132507|DQ132510|NM_012009(Eat2)|AK089191|AF020263|DQ132509|DQ132508|DQ131180
chr1	170204045	170204059	+	agcactgactgttct	DQ132510	172	7674	58b	DQ132507|DQ132510|NM_012009(Eat2)|AK089191|AF020263|DQ132509|DQ132508|DQ131180
chr1	170203873	170203887	+	aggacagccagagct	NM_012009	172	7446	59a	DQ132507|DQ132510|NM_012009(Eat2)|AK089191|AF020263|DQ132509|DQ132508|DQ131180
chr1	170204045	170204059	+	agcactgactgttct	NM_012009	172	7618	59b	DQ132507|DQ132510|NM_012009(Eat2)|AK089191|AF020263|DQ132509|DQ132508|DQ131180
chr1	170203873	170203887	+	aggacagccagagct	AF020263	172	7502	60a	DQ132507|DQ132510|NM_012009(Eat2)|AK089191|AF020263|DQ132509|DQ132508|DQ131180
chr1	170204045	170204059	+	agcactgactgttct	AF020263	172	7674	60b	DQ132507|DQ132510|NM_012009(Eat2)|AK089191|AF020263|DQ132509|DQ132508|DQ131180
chr1	170203873	170203887	+	aggacagccagagct	DQ132509	172	7502	61a	DQ132507|DQ132510|NM_012009(Eat2)|AK089191|AF020263|DQ132509|DQ132508|DQ131180
chr1	170204045	170204059	+	agcactgactgttct	DQ132509	172	7674	61b	DQ132507|DQ132510|NM_012009(Eat2)|AK089191|AF020263|DQ132509|DQ132508|DQ131180
chr1	170203873	170203887	+	aggacagccagagct	DQ132508	172	7502	62a	DQ132507|DQ132510|NM_012009(Eat2)|AK089191|AF020263|DQ132509|DQ132508|DQ131180
chr1	170204045	170204059	+	agcactgactgttct	DQ132508	172	7674	62b	DQ132507|DQ132510|NM_012009(Eat2)|AK089191|AF020263|DQ132509|DQ132508|DQ131180
chr1	170203873	170203887	+	aggacagccagagct	AK089191	172	7446	63a	DQ132507|DQ132510|NM_012009(Eat2)|AK089191|AF020263|DQ132509|DQ132508|DQ131180
chr1	170204045	170204059	+	agcactgactgttct	AK089191	172	7618	63b	DQ132507|DQ132510|NM_012009(Eat2)|AK089191|AF020263|DQ132509|DQ132508|DQ131180
chr1	170203873	170203887	+	aggacagccagagct	DQ131180	172	7502	64a	DQ132507|DQ132510|NM_012009(Eat2)|AK089191|AF020263|DQ132509|DQ132508|DQ131180
chr1	170204045	170204059	+	agcactgactgttct	DQ131180	172	7674	64b	DQ132507|DQ132510|NM_012009(Eat2)|AK089191|AF020263|DQ132509|DQ132508|DQ131180
chr1	170203873	170203887	+	aggacagccagagct	DQ132507	172	7502	65a	DQ132507|DQ132510|NM_012009(Eat2)|AK089191|AF020263|DQ132509|DQ132508|DQ131180
chr1	170204045	170204059	+	agcactgactgttct	DQ132507	172	7674	65b	DQ132507|DQ132510|NM_012009(Eat2)|AK089191|AF020263|DQ132509|DQ132508|DQ131180
chr1	175587235	175587249	+	TGCACTGAGTGTCCT	BC035956	21	5785	66a	BC035956|AK133074|NM_133809(Kmo)|BC014683|AK158251|AK129011(Kmo)|AK171812|BC024455
chr1	175587256	175587270	+	AGTTCTTGAAGTCCT	BC035956	21	5806	66b	BC035956|AK133074|NM_133809(Kmo)|BC014683|AK158251|AK129011(Kmo)|AK171812|BC024455
chr1	175587235	175587249	+	TGCACTGAGTGTCCT	BC024455	21	2174	67a	BC035956|AK133074|NM_133809(Kmo)|BC014683|AK158251|AK129011(Kmo)|AK171812|BC024455
chr1	175587256	175587270	+	AGTTCTTGAAGTCCT	BC024455	21	2195	67b	BC035956|AK133074|NM_133809(Kmo)|BC014683|AK158251|AK129011(Kmo)|AK171812|BC024455
chr1	178437911	178437925	+	AGCACACGGTGTTCT	AK085798	42	660	68a	AK085798|NM_026626(1700073K01Rik)|AK010880|AK019663|AK018894|AK019802|BC025062|AK015157|AK029880
chr1	178437953	178437967	+	AGAACTGGGAGTACA	AK085798	42	702	68b	AK085798|NM_026626(1700073K01Rik)|AK010880|AK019663|AK018894|AK019802|BC025062|AK015157|AK029880
chr1	180851006	180851020	+	gggtctcagagtcct	AK184426	134	8664	69a	AK218444|AK007535|AK184426|AK178957|AK210838|AK152302|AK181506|AK179744|AK179626|AK190918|AK186434|AK165618|BC006882|AK187139|AK150756|NM_133705(Pycr2)|AK182076|AK167622
chr1	180851140	180851154	+	AGCACTTTATGTTCT	AK184426	134	8798	69b	AK218444|AK007535|AK184426|AK178957|AK210838|AK152302|AK181506|AK179744|AK179626|AK190918|AK186434|AK165618|BC006882|AK187139|AK150756|NM_133705(Pycr2)|AK182076|AK167622
chr1	180851006	180851020	+	gggtctcagagtcct	AK210838	134	9600	70a	AK218444|AK007535|AK184426|AK178957|AK210838|AK152302|AK181506|AK179744|AK179626|AK190918|AK186434|AK165618|BC006882|AK187139|AK150756|NM_133705(Pycr2)|AK182076|AK167622
chr1	180851140	180851154	+	AGCACTTTATGTTCT	AK210838	134	9734	70b	AK218444|AK007535|AK184426|AK178957|AK210838|AK152302|AK181506|AK179744|AK179626|AK190918|AK186434|AK165618|BC006882|AK187139|AK150756|NM_133705(Pycr2)|AK182076|AK167622
chr1	180851006	180851020	+	gggtctcagagtcct	AK181506	134	8664	71a	AK218444|AK007535|AK184426|AK178957|AK210838|AK152302|AK181506|AK179744|AK179626|AK190918|AK186434|AK165618|BC006882|AK187139|AK150756|NM_133705(Pycr2)|AK182076|AK167622
chr1	180851140	180851154	+	AGCACTTTATGTTCT	AK181506	134	8798	71b	AK218444|AK007535|AK184426|AK178957|AK210838|AK152302|AK181506|AK179744|AK179626|AK190918|AK186434|AK165618|BC006882|AK187139|AK150756|NM_133705(Pycr2)|AK182076|AK167622
chr1	180851006	180851020	+	gggtctcagagtcct	AK179626	134	9600	72a	AK218444|AK007535|AK184426|AK178957|AK210838|AK152302|AK181506|AK179744|AK179626|AK190918|AK186434|AK165618|BC006882|AK187139|AK150756|NM_133705(Pycr2)|AK182076|AK167622
chr1	180851140	180851154	+	AGCACTTTATGTTCT	AK179626	134	9734	72b	AK218444|AK007535|AK184426|AK178957|AK210838|AK152302|AK181506|AK179744|AK179626|AK190918|AK186434|AK165618|BC006882|AK187139|AK150756|NM_133705(Pycr2)|AK182076|AK167622
chr1	180851006	180851020	+	gggtctcagagtcct	AK186434	134	9600	73a	AK218444|AK007535|AK184426|AK178957|AK210838|AK152302|AK181506|AK179744|AK179626|AK190918|AK186434|AK165618|BC006882|AK187139|AK150756|NM_133705(Pycr2)|AK182076|AK167622
chr1	180851140	180851154	+	AGCACTTTATGTTCT	AK186434	134	9734	73b	AK218444|AK007535|AK184426|AK178957|AK210838|AK152302|AK181506|AK179744|AK179626|AK190918|AK186434|AK165618|BC006882|AK187139|AK150756|NM_133705(Pycr2)|AK182076|AK167622
chr1	180851006	180851020	+	gggtctcagagtcct	AK150756	134	6997	74a	AK218444|AK007535|AK184426|AK178957|AK210838|AK152302|AK181506|AK179744|AK179626|AK190918|AK186434|AK165618|BC006882|AK187139|AK150756|NM_133705(Pycr2)|AK182076|AK167622
chr1	180851140	180851154	+	AGCACTTTATGTTCT	AK150756	134	7131	74b	AK218444|AK007535|AK184426|AK178957|AK210838|AK152302|AK181506|AK179744|AK179626|AK190918|AK186434|AK165618|BC006882|AK187139|AK150756|NM_133705(Pycr2)|AK182076|AK167622
chr1	180851006	180851020	+	gggtctcagagtcct	NM_133705	134	6983	75a	AK218444|AK007535|AK184426|AK178957|AK210838|AK152302|AK181506|AK179744|AK179626|AK190918|AK186434|AK165618|BC006882|AK187139|AK150756|NM_133705(Pycr2)|AK182076|AK167622
chr1	180851140	180851154	+	AGCACTTTATGTTCT	NM_133705	134	7117	75b	AK218444|AK007535|AK184426|AK178957|AK210838|AK152302|AK181506|AK179744|AK179626|AK190918|AK186434|AK165618|BC006882|AK187139|AK150756|NM_133705(Pycr2)|AK182076|AK167622
chr1	180851006	180851020	+	gggtctcagagtcct	AK167622	134	6993	76a	AK218444|AK007535|AK184426|AK178957|AK210838|AK152302|AK181506|AK179744|AK179626|AK190918|AK186434|AK165618|BC006882|AK187139|AK150756|NM_133705(Pycr2)|AK182076|AK167622
chr1	180851140	180851154	+	AGCACTTTATGTTCT	AK167622	134	7127	76b	AK218444|AK007535|AK184426|AK178957|AK210838|AK152302|AK181506|AK179744|AK179626|AK190918|AK186434|AK165618|BC006882|AK187139|AK150756|NM_133705(Pycr2)|AK182076|AK167622
chr1	180851006	180851020	+	gggtctcagagtcct	AK007535	134	6967	77a	AK218444|AK007535|AK184426|AK178957|AK210838|AK152302|AK181506|AK179744|AK179626|AK190918|AK186434|AK165618|BC006882|AK187139|AK150756|NM_133705(Pycr2)|AK182076|AK167622
chr1	180851140	180851154	+	AGCACTTTATGTTCT	AK007535	134	7101	77b	AK218444|AK007535|AK184426|AK178957|AK210838|AK152302|AK181506|AK179744|AK179626|AK190918|AK186434|AK165618|BC006882|AK187139|AK150756|NM_133705(Pycr2)|AK182076|AK167622
chr1	180851006	180851020	+	gggtctcagagtcct	AK178957	134	7454	78a	AK218444|AK007535|AK184426|AK178957|AK210838|AK152302|AK181506|AK179744|AK179626|AK190918|AK186434|AK165618|BC006882|AK187139|AK150756|NM_133705(Pycr2)|AK182076|AK167622
chr1	180851140	180851154	+	AGCACTTTATGTTCT	AK178957	134	7588	78b	AK218444|AK007535|AK184426|AK178957|AK210838|AK152302|AK181506|AK179744|AK179626|AK190918|AK186434|AK165618|BC006882|AK187139|AK150756|NM_133705(Pycr2)|AK182076|AK167622
chr1	180851006	180851020	+	gggtctcagagtcct	AK152302	134	6997	79a	AK218444|AK007535|AK184426|AK178957|AK210838|AK152302|AK181506|AK179744|AK179626|AK190918|AK186434|AK165618|BC006882|AK187139|AK150756|NM_133705(Pycr2)|AK182076|AK167622
chr1	180851140	180851154	+	AGCACTTTATGTTCT	AK152302	134	7131	79b	AK218444|AK007535|AK184426|AK178957|AK210838|AK152302|AK181506|AK179744|AK179626|AK190918|AK186434|AK165618|BC006882|AK187139|AK150756|NM_133705(Pycr2)|AK182076|AK167622
chr1	180851006	180851020	+	gggtctcagagtcct	AK179744	134	8873	80a	AK218444|AK007535|AK184426|AK178957|AK210838|AK152302|AK181506|AK179744|AK179626|AK190918|AK186434|AK165618|BC006882|AK187139|AK150756|NM_133705(Pycr2)|AK182076|AK167622
chr1	180851140	180851154	+	AGCACTTTATGTTCT	AK179744	134	9007	80b	AK218444|AK007535|AK184426|AK178957|AK210838|AK152302|AK181506|AK179744|AK179626|AK190918|AK186434|AK165618|BC006882|AK187139|AK150756|NM_133705(Pycr2)|AK182076|AK167622
chr1	180851006	180851020	+	gggtctcagagtcct	AK190918	134	8873	81a	AK218444|AK007535|AK184426|AK178957|AK210838|AK152302|AK181506|AK179744|AK179626|AK190918|AK186434|AK165618|BC006882|AK187139|AK150756|NM_133705(Pycr2)|AK182076|AK167622
chr1	180851140	180851154	+	AGCACTTTATGTTCT	AK190918	134	9007	81b	AK218444|AK007535|AK184426|AK178957|AK210838|AK152302|AK181506|AK179744|AK179626|AK190918|AK186434|AK165618|BC006882|AK187139|AK150756|NM_133705(Pycr2)|AK182076|AK167622
chr1	180851006	180851020	+	gggtctcagagtcct	AK165618	134	6979	82a	AK218444|AK007535|AK184426|AK178957|AK210838|AK152302|AK181506|AK179744|AK179626|AK190918|AK186434|AK165618|BC006882|AK187139|AK150756|NM_133705(Pycr2)|AK182076|AK167622
chr1	180851140	180851154	+	AGCACTTTATGTTCT	AK165618	134	7113	82b	AK218444|AK007535|AK184426|AK178957|AK210838|AK152302|AK181506|AK179744|AK179626|AK190918|AK186434|AK165618|BC006882|AK187139|AK150756|NM_133705(Pycr2)|AK182076|AK167622
chr1	180851006	180851020	+	gggtctcagagtcct	BC006882	134	6983	83a	AK218444|AK007535|AK184426|AK178957|AK210838|AK152302|AK181506|AK179744|AK179626|AK190918|AK186434|AK165618|BC006882|AK187139|AK150756|NM_133705(Pycr2)|AK182076|AK167622
chr1	180851140	180851154	+	AGCACTTTATGTTCT	BC006882	134	7117	83b	AK218444|AK007535|AK184426|AK178957|AK210838|AK152302|AK181506|AK179744|AK179626|AK190918|AK186434|AK165618|BC006882|AK187139|AK150756|NM_133705(Pycr2)|AK182076|AK167622
chr1	180851006	180851020	+	gggtctcagagtcct	AK182076	134	9600	84a	AK218444|AK007535|AK184426|AK178957|AK210838|AK152302|AK181506|AK179744|AK179626|AK190918|AK186434|AK165618|BC006882|AK187139|AK150756|NM_133705(Pycr2)|AK182076|AK167622
chr1	180851140	180851154	+	AGCACTTTATGTTCT	AK182076	134	9734	84b	AK218444|AK007535|AK184426|AK178957|AK210838|AK152302|AK181506|AK179744|AK179626|AK190918|AK186434|AK165618|BC006882|AK187139|AK150756|NM_133705(Pycr2)|AK182076|AK167622
chr1	181100752	181100766	+	agctctggctgtcct	BC065395	28	4016	85a	AK088681|BC065395|NM_030131|AK166153|BC040509|AK165179|AK144157|AK021301|DU708831
chr1	181100780	181100794	+	agatcaggctgtcct	BC065395	28	4044	85b	AK088681|BC065395|NM_030131|AK166153|BC040509|AK165179|AK144157|AK021301|DU708831
chr1	181100752	181100766	+	agctctggctgtcct	AK166153	28	4017	86a	AK088681|BC065395|NM_030131|AK166153|BC040509|AK165179|AK144157|AK021301|DU708831
chr1	181100780	181100794	+	agatcaggctgtcct	AK166153	28	4045	86b	AK088681|BC065395|NM_030131|AK166153|BC040509|AK165179|AK144157|AK021301|DU708831
chr1	181100752	181100766	+	agctctggctgtcct	BC040509	28	4020	87a	AK088681|BC065395|NM_030131|AK166153|BC040509|AK165179|AK144157|AK021301|DU708831
chr1	181100780	181100794	+	agatcaggctgtcct	BC040509	28	4048	87b	AK088681|BC065395|NM_030131|AK166153|BC040509|AK165179|AK144157|AK021301|DU708831
chr1	181100752	181100766	+	agctctggctgtcct	AK165179	28	4014	88a	AK088681|BC065395|NM_030131|AK166153|BC040509|AK165179|AK144157|AK021301|DU708831
chr1	181100780	181100794	+	agatcaggctgtcct	AK165179	28	4042	88b	AK088681|BC065395|NM_030131|AK166153|BC040509|AK165179|AK144157|AK021301|DU708831
chr1	181100752	181100766	+	agctctggctgtcct	AK144157	28	4002	89a	AK088681|BC065395|NM_030131|AK166153|BC040509|AK165179|AK144157|AK021301|DU708831
chr1	181100780	181100794	+	agatcaggctgtcct	AK144157	28	4030	89b	AK088681|BC065395|NM_030131|AK166153|BC040509|AK165179|AK144157|AK021301|DU708831
chr1	181100752	181100766	+	agctctggctgtcct	AK021301	28	4006	90a	AK088681|BC065395|NM_030131|AK166153|BC040509|AK165179|AK144157|AK021301|DU708831
chr1	181100780	181100794	+	agatcaggctgtcct	AK021301	28	4034	90b	AK088681|BC065395|NM_030131|AK166153|BC040509|AK165179|AK144157|AK021301|DU708831
chr1	181100752	181100766	+	agctctggctgtcct	DU708831	28	8911	91a	AK088681|BC065395|NM_030131|AK166153|BC040509|AK165179|AK144157|AK021301|DU708831
chr1	181100780	181100794	+	agatcaggctgtcct	DU708831	28	8939	91b	AK088681|BC065395|NM_030131|AK166153|BC040509|AK165179|AK144157|AK021301|DU708831
chr1	181100752	181100766	+	agctctggctgtcct	NM_030131	28	4016	92a	AK088681|BC065395|NM_030131|AK166153|BC040509|AK165179|AK144157|AK021301|DU708831
chr1	181100780	181100794	+	agatcaggctgtcct	NM_030131	28	4044	92b	AK088681|BC065395|NM_030131|AK166153|BC040509|AK165179|AK144157|AK021301|DU708831
chr1	181105471	181105485	+	AGTACATGGTGTTCT	DU708831	52	4168	93a	AK088681|BC065395|NM_030131|AK166153|BC040509|AK165179|AK144157|AK021301|DU708831
chr1	181105523	181105537	+	AGTACTCTCAGTCCT	DU708831	52	4220	93b	AK088681|BC065395|NM_030131|AK166153|BC040509|AK165179|AK144157|AK021301|DU708831
chr1	185843935	185843949	+	AGAACATCAAGAGCA	AK089713	188	1638	94a	AK089713
chr1	185844123	185844137	+	tgcacatattgttcT	AK089713	188	1826	94b	AK089713
chr1	36742813	36742827	-	agaactcagagatct	AK041656	70	6357	95a	AK090243|AK041656|AK217661|AK158015|AK078084|NM_001013374(Lman2l)|AK142024|BC046969|AK031056|BC027226|AK180533|AK195459
chr1	36742883	36742897	-	AGTTCTGACTGTCCT	AK041656	70	6427	95b	AK090243|AK041656|AK217661|AK158015|AK078084|NM_001013374(Lman2l)|AK142024|BC046969|AK031056|BC027226|AK180533|AK195459
chr1	36742813	36742827	-	agaactcagagatct	AK158015	70	2972	96a	AK090243|AK041656|AK217661|AK158015|AK078084|NM_001013374(Lman2l)|AK142024|BC046969|AK031056|BC027226|AK180533|AK195459
chr1	36742883	36742897	-	AGTTCTGACTGTCCT	AK158015	70	3042	96b	AK090243|AK041656|AK217661|AK158015|AK078084|NM_001013374(Lman2l)|AK142024|BC046969|AK031056|BC027226|AK180533|AK195459
chr1	36742813	36742827	-	agaactcagagatct	NM_001013374	70	2990	97a	AK090243|AK041656|AK217661|AK158015|AK078084|NM_001013374(Lman2l)|AK142024|BC046969|AK031056|BC027226|AK180533|AK195459
chr1	36742883	36742897	-	AGTTCTGACTGTCCT	NM_001013374	70	3060	97b	AK090243|AK041656|AK217661|AK158015|AK078084|NM_001013374(Lman2l)|AK142024|BC046969|AK031056|BC027226|AK180533|AK195459
chr1	36742813	36742827	-	agaactcagagatct	AK090243	70	2972	98a	AK090243|AK041656|AK217661|AK158015|AK078084|NM_001013374(Lman2l)|AK142024|BC046969|AK031056|BC027226|AK180533|AK195459
chr1	36742883	36742897	-	AGTTCTGACTGTCCT	AK090243	70	3042	98b	AK090243|AK041656|AK217661|AK158015|AK078084|NM_001013374(Lman2l)|AK142024|BC046969|AK031056|BC027226|AK180533|AK195459
chr1	36742813	36742827	-	agaactcagagatct	BC046969	70	2990	99a	AK090243|AK041656|AK217661|AK158015|AK078084|NM_001013374(Lman2l)|AK142024|BC046969|AK031056|BC027226|AK180533|AK195459
chr1	36742883	36742897	-	AGTTCTGACTGTCCT	BC046969	70	3060	99b	AK090243|AK041656|AK217661|AK158015|AK078084|NM_001013374(Lman2l)|AK142024|BC046969|AK031056|BC027226|AK180533|AK195459
chr1	36742813	36742827	-	agaactcagagatct	BC027226	70	2989	100a	AK090243|AK041656|AK217661|AK158015|AK078084|NM_001013374(Lman2l)|AK142024|BC046969|AK031056|BC027226|AK180533|AK195459
chr1	36742883	36742897	-	AGTTCTGACTGTCCT	BC027226	70	3059	100b	AK090243|AK041656|AK217661|AK158015|AK078084|NM_001013374(Lman2l)|AK142024|BC046969|AK031056|BC027226|AK180533|AK195459
chr1	36742813	36742827	-	agaactcagagatct	AK142024	70	2994	101a	AK090243|AK041656|AK217661|AK158015|AK078084|NM_001013374(Lman2l)|AK142024|BC046969|AK031056|BC027226|AK180533|AK195459
chr1	36742883	36742897	-	AGTTCTGACTGTCCT	AK142024	70	3064	101b	AK090243|AK041656|AK217661|AK158015|AK078084|NM_001013374(Lman2l)|AK142024|BC046969|AK031056|BC027226|AK180533|AK195459
chr1	38168807	38168821	-	GGTTCAAATAGTCCT	AK164954	77	9292	102a	AK149243|AK164954|AK081029|AF530050|NM_207228(Tsga10)|AK030254(FRAGMENT)|AY618264|AK170053|AK163138|BC066782|BC053407
chr1	38168884	38168898	-	GGTACTGCTAGTTCT	AK164954	77	9369	102b	AK149243|AK164954|AK081029|AF530050|NM_207228(Tsga10)|AK030254(FRAGMENT)|AY618264|AK170053|AK163138|BC066782|BC053407
chr1	38168807	38168821	-	GGTTCAAATAGTCCT	AK030254	77	9041	103a	AK149243|AK164954|AK081029|AF530050|NM_207228(Tsga10)|AK030254(FRAGMENT)|AY618264|AK170053|AK163138|BC066782|BC053407
chr1	38168884	38168898	-	GGTACTGCTAGTTCT	AK030254	77	9118	103b	AK149243|AK164954|AK081029|AF530050|NM_207228(Tsga10)|AK030254(FRAGMENT)|AY618264|AK170053|AK163138|BC066782|BC053407
chr1	38168807	38168821	-	GGTTCAAATAGTCCT	AK170053	77	9532	104a	AK149243|AK164954|AK081029|AF530050|NM_207228(Tsga10)|AK030254(FRAGMENT)|AY618264|AK170053|AK163138|BC066782|BC053407
chr1	38168884	38168898	-	GGTACTGCTAGTTCT	AK170053	77	9609	104b	AK149243|AK164954|AK081029|AF530050|NM_207228(Tsga10)|AK030254(FRAGMENT)|AY618264|AK170053|AK163138|BC066782|BC053407
chr1	38168807	38168821	-	GGTTCAAATAGTCCT	AK163138	77	9266	105a	AK149243|AK164954|AK081029|AF530050|NM_207228(Tsga10)|AK030254(FRAGMENT)|AY618264|AK170053|AK163138|BC066782|BC053407
chr1	38168884	38168898	-	GGTACTGCTAGTTCT	AK163138	77	9343	105b	AK149243|AK164954|AK081029|AF530050|NM_207228(Tsga10)|AK030254(FRAGMENT)|AY618264|AK170053|AK163138|BC066782|BC053407
chr1	38168807	38168821	-	GGTTCAAATAGTCCT	NM_207228	77	9260	106a	AK149243|AK164954|AK081029|AF530050|NM_207228(Tsga10)|AK030254(FRAGMENT)|AY618264|AK170053|AK163138|BC066782|BC053407
chr1	38168884	38168898	-	GGTACTGCTAGTTCT	NM_207228	77	9337	106b	AK149243|AK164954|AK081029|AF530050|NM_207228(Tsga10)|AK030254(FRAGMENT)|AY618264|AK170053|AK163138|BC066782|BC053407
chr1	38168807	38168821	-	GGTTCAAATAGTCCT	BC066782	77	9260	107a	AK149243|AK164954|AK081029|AF530050|NM_207228(Tsga10)|AK030254(FRAGMENT)|AY618264|AK170053|AK163138|BC066782|BC053407
chr1	38168884	38168898	-	GGTACTGCTAGTTCT	BC066782	77	9337	107b	AK149243|AK164954|AK081029|AF530050|NM_207228(Tsga10)|AK030254(FRAGMENT)|AY618264|AK170053|AK163138|BC066782|BC053407
chr1	38923724	38923738	-	GGAACTTGCAGTTCT	AK141854	166	5982	108a	AK141854
chr1	38923890	38923904	-	GGTTCTGTTTGTTCT	AK141854	166	6148	108b	AK141854
chr1	38923724	38923738	-	GGAACTTGCAGTTCT	U34361	166	2059	109a	U34361|AK014322|AK046648|NM_010678(Laf4)|AK209098|BC052061
chr1	38923890	38923904	-	GGTTCTGTTTGTTCT	U34361	166	2225	109b	U34361|AK014322|AK046648|NM_010678(Laf4)|AK209098|BC052061
chr1	38923724	38923738	-	GGAACTTGCAGTTCT	NM_010678	166	1052	110a	U34361|AK014322|AK046648|NM_010678(Laf4)|AK209098|BC052061
chr1	38923890	38923904	-	GGTTCTGTTTGTTCT	NM_010678	166	1218	110b	U34361|AK014322|AK046648|NM_010678(Laf4)|AK209098|BC052061
chr1	39164156	39164170	-	TGTTCTTAGTGTCCT	AK203608	164	2880	111a	AK171758|NM_145142(Chst10)|AK203608|AK050676|AK169589|AK047378|AK194057|BC026960|AK192131|AK046415|AK169585|BC056956|AF360543
chr1	39164320	39164334	-	GGATCAGTCTGTCCT	AK203608	164	3044	111b	AK171758|NM_145142(Chst10)|AK203608|AK050676|AK169589|AK047378|AK194057|BC026960|AK192131|AK046415|AK169585|BC056956|AF360543
chr1	39164156	39164170	-	TGTTCTTAGTGTCCT	AK194057	164	2880	112a	AK171758|NM_145142(Chst10)|AK203608|AK050676|AK169589|AK047378|AK194057|BC026960|AK192131|AK046415|AK169585|BC056956|AF360543
chr1	39164320	39164334	-	GGATCAGTCTGTCCT	AK194057	164	3044	112b	AK171758|NM_145142(Chst10)|AK203608|AK050676|AK169589|AK047378|AK194057|BC026960|AK192131|AK046415|AK169585|BC056956|AF360543
chr1	39164156	39164170	-	TGTTCTTAGTGTCCT	AK192131	164	1474	113a	AK171758|NM_145142(Chst10)|AK203608|AK050676|AK169589|AK047378|AK194057|BC026960|AK192131|AK046415|AK169585|BC056956|AF360543
chr1	39164320	39164334	-	GGATCAGTCTGTCCT	AK192131	164	1638	113b	AK171758|NM_145142(Chst10)|AK203608|AK050676|AK169589|AK047378|AK194057|BC026960|AK192131|AK046415|AK169585|BC056956|AF360543
chr1	39164320	39164334	-	GGATCAGTCTGTCCT	AK203608	39	3044	114a	AK171758|NM_145142(Chst10)|AK203608|AK050676|AK169589|AK047378|AK194057|BC026960|AK192131|AK046415|AK169585|BC056956|AF360543
chr1	39164359	39164373	-	GGCTCAGTCTGTCCT	AK203608	39	3083	114b	AK171758|NM_145142(Chst10)|AK203608|AK050676|AK169589|AK047378|AK194057|BC026960|AK192131|AK046415|AK169585|BC056956|AF360543
chr1	39164320	39164334	-	GGATCAGTCTGTCCT	AK194057	39	3044	115a	AK171758|NM_145142(Chst10)|AK203608|AK050676|AK169589|AK047378|AK194057|BC026960|AK192131|AK046415|AK169585|BC056956|AF360543
chr1	39164359	39164373	-	GGCTCAGTCTGTCCT	AK194057	39	3083	115b	AK171758|NM_145142(Chst10)|AK203608|AK050676|AK169589|AK047378|AK194057|BC026960|AK192131|AK046415|AK169585|BC056956|AF360543
chr1	39164320	39164334	-	GGATCAGTCTGTCCT	AK192131	39	1638	116a	AK171758|NM_145142(Chst10)|AK203608|AK050676|AK169589|AK047378|AK194057|BC026960|AK192131|AK046415|AK169585|BC056956|AF360543
chr1	39164359	39164373	-	GGCTCAGTCTGTCCT	AK192131	39	1677	116b	AK171758|NM_145142(Chst10)|AK203608|AK050676|AK169589|AK047378|AK194057|BC026960|AK192131|AK046415|AK169585|BC056956|AF360543
chr1	53092776	53092790	-	AGGACACCACGTACA	AK009002	171	3601	117a	AK009002|AK042597
chr1	53092947	53092961	-	CGGACAGAGAGTTCT	AK009002	171	3772	117b	AK009002|AK042597
chr1	53092776	53092790	-	AGGACACCACGTACA	AK042597	171	1101	118a	AK009002|AK042597
chr1	53092947	53092961	-	CGGACAGAGAGTTCT	AK042597	171	1272	118b	AK009002|AK042597
chr1	55367582	55367596	-	TGATCTTCATGTCCT	AK219337	28	2228	119a	AK219337|AK219642
chr1	55367610	55367624	-	AGAACAGGTAGATCT	AK219337	28	2256	119b	AK219337|AK219642
chr1	55367582	55367596	-	TGATCTTCATGTCCT	AK219642	28	2228	120a	AK219337|AK219642
chr1	55367610	55367624	-	AGAACAGGTAGATCT	AK219642	28	2256	120b	AK219337|AK219642
chr1	75509941	75509955	-	ggttctcagtgttct	NM_009447	137	3329	121a	M13444|AK002427|NM_009447(Tuba4)|AK078355|AK158934|BC019959
chr1	75510078	75510092	-	AGAACTCCCAGTACT	NM_009447	137	3466	121b	M13444|AK002427|NM_009447(Tuba4)|AK078355|AK158934|BC019959
chr1	75509941	75509955	-	ggttctcagtgttct	AK078355	137	3329	122a	M13444|AK002427|NM_009447(Tuba4)|AK078355|AK158934|BC019959
chr1	75510078	75510092	-	AGAACTCCCAGTACT	AK078355	137	3466	122b	M13444|AK002427|NM_009447(Tuba4)|AK078355|AK158934|BC019959
chr1	75509941	75509955	-	ggttctcagtgttct	AK158934	137	3958	123a	M13444|AK002427|NM_009447(Tuba4)|AK078355|AK158934|BC019959
chr1	75510078	75510092	-	AGAACTCCCAGTACT	AK158934	137	4095	123b	M13444|AK002427|NM_009447(Tuba4)|AK078355|AK158934|BC019959
chr1	75509941	75509955	-	ggttctcagtgttct	AK002427	137	3329	124a	M13444|AK002427|NM_009447(Tuba4)|AK078355|AK158934|BC019959
chr1	75510078	75510092	-	AGAACTCCCAGTACT	AK002427	137	3466	124b	M13444|AK002427|NM_009447(Tuba4)|AK078355|AK158934|BC019959
chr1	75509941	75509955	-	ggttctcagtgttct	K03466	137	2789	125a	K03466
chr1	75510078	75510092	-	AGAACTCCCAGTACT	K03466	137	2926	125b	K03466
chr1	75509941	75509955	-	ggttctcagtgttct	M13444	137	3358	126a	M13444|AK002427|NM_009447(Tuba4)|AK078355|AK158934|BC019959
chr1	75510078	75510092	-	AGAACTCCCAGTACT	M13444	137	3495	126b	M13444|AK002427|NM_009447(Tuba4)|AK078355|AK158934|BC019959
chr1	75509941	75509955	-	ggttctcagtgttct	BC019959	137	3351	127a	M13444|AK002427|NM_009447(Tuba4)|AK078355|AK158934|BC019959
chr1	75510078	75510092	-	AGAACTCCCAGTACT	BC019959	137	3488	127b	M13444|AK002427|NM_009447(Tuba4)|AK078355|AK158934|BC019959
chr1	80953751	80953765	-	AGTTCTACTAGTTCT	AK089619	196	1194	128a	AK089678|AK089619
chr1	80953947	80953961	-	AGAACTCAGAGAGCC	AK089619	196	1390	128b	AK089678|AK089619
chr1	80953751	80953765	-	AGTTCTACTAGTTCT	AK089678	196	1188	129a	AK089678|AK089619
chr1	80953947	80953961	-	AGAACTCAGAGAGCC	AK089678	196	1384	129b	AK089678|AK089619
chr1	91841529	91841543	-	AGGACACGCTGTGCC	AK029801	57	7179	130a	AK177302|AK162369|AK201067|AK170461|AK206621|AK172677|AK164979|AK029801(HD4xHA6116)|AK155250|AK029933(HD4xHA6116)|NM_207225(Hdac4)|BC066052
chr1	91841586	91841600	-	TGGACGTTCAGTTCT	AK029801	57	7236	130b	AK177302|AK162369|AK201067|AK170461|AK206621|AK172677|AK164979|AK029801(HD4xHA6116)|AK155250|AK029933(HD4xHA6116)|NM_207225(Hdac4)|BC066052
chr1	91841529	91841543	-	AGGACACGCTGTGCC	AK029933	57	7184	131a	AK177302|AK162369|AK201067|AK170461|AK206621|AK172677|AK164979|AK029801(HD4xHA6116)|AK155250|AK029933(HD4xHA6116)|NM_207225(Hdac4)|BC066052
chr1	91841586	91841600	-	TGGACGTTCAGTTCT	AK029933	57	7241	131b	AK177302|AK162369|AK201067|AK170461|AK206621|AK172677|AK164979|AK029801(HD4xHA6116)|AK155250|AK029933(HD4xHA6116)|NM_207225(Hdac4)|BC066052
chr1	119265729	119265743	-	tggtcactttgtcct	AF174296	191	9551	132a	AK172364|AK212152|AF174296(RalB)|AK033193|AK017698|BC006907|AK159993|NM_022327(Ralb)|AK212153|AK205791
chr1	119265920	119265934	-	AGGACAAGTCGTACT	AF174296	191	9742	132b	AK172364|AK212152|AF174296(RalB)|AK033193|AK017698|BC006907|AK159993|NM_022327(Ralb)|AK212153|AK205791
chr1	119265729	119265743	-	tggtcactttgtcct	AK033193	191	9665	133a	AK172364|AK212152|AF174296(RalB)|AK033193|AK017698|BC006907|AK159993|NM_022327(Ralb)|AK212153|AK205791
chr1	119265920	119265934	-	AGGACAAGTCGTACT	AK033193	191	9856	133b	AK172364|AK212152|AF174296(RalB)|AK033193|AK017698|BC006907|AK159993|NM_022327(Ralb)|AK212153|AK205791
chr1	119265729	119265743	-	tggtcactttgtcct	AK017698	191	9673	134a	AK172364|AK212152|AF174296(RalB)|AK033193|AK017698|BC006907|AK159993|NM_022327(Ralb)|AK212153|AK205791
chr1	119265920	119265934	-	AGGACAAGTCGTACT	AK017698	191	9864	134b	AK172364|AK212152|AF174296(RalB)|AK033193|AK017698|BC006907|AK159993|NM_022327(Ralb)|AK212153|AK205791
chr1	119265729	119265743	-	tggtcactttgtcct	BC006907	191	9686	135a	AK172364|AK212152|AF174296(RalB)|AK033193|AK017698|BC006907|AK159993|NM_022327(Ralb)|AK212153|AK205791
chr1	119265920	119265934	-	AGGACAAGTCGTACT	BC006907	191	9877	135b	AK172364|AK212152|AF174296(RalB)|AK033193|AK017698|BC006907|AK159993|NM_022327(Ralb)|AK212153|AK205791
chr1	119265729	119265743	-	tggtcactttgtcct	AK159993	191	9575	136a	AK172364|AK212152|AF174296(RalB)|AK033193|AK017698|BC006907|AK159993|NM_022327(Ralb)|AK212153|AK205791
chr1	119265920	119265934	-	AGGACAAGTCGTACT	AK159993	191	9766	136b	AK172364|AK212152|AF174296(RalB)|AK033193|AK017698|BC006907|AK159993|NM_022327(Ralb)|AK212153|AK205791
chr1	119265729	119265743	-	tggtcactttgtcct	AK172364	191	9661	137a	AK172364|AK212152|AF174296(RalB)|AK033193|AK017698|BC006907|AK159993|NM_022327(Ralb)|AK212153|AK205791
chr1	119265920	119265934	-	AGGACAAGTCGTACT	AK172364	191	9852	137b	AK172364|AK212152|AF174296(RalB)|AK033193|AK017698|BC006907|AK159993|NM_022327(Ralb)|AK212153|AK205791
chr1	119265729	119265743	-	tggtcactttgtcct	NM_022327	191	9673	138a	AK172364|AK212152|AF174296(RalB)|AK033193|AK017698|BC006907|AK159993|NM_022327(Ralb)|AK212153|AK205791
chr1	119265920	119265934	-	AGGACAAGTCGTACT	NM_022327	191	9864	138b	AK172364|AK212152|AF174296(RalB)|AK033193|AK017698|BC006907|AK159993|NM_022327(Ralb)|AK212153|AK205791
chr1	119265729	119265743	-	tggtcactttgtcct	AK205791	191	9705	139a	AK172364|AK212152|AF174296(RalB)|AK033193|AK017698|BC006907|AK159993|NM_022327(Ralb)|AK212153|AK205791
chr1	119265920	119265934	-	AGGACAAGTCGTACT	AK205791	191	9896	139b	AK172364|AK212152|AF174296(RalB)|AK033193|AK017698|BC006907|AK159993|NM_022327(Ralb)|AK212153|AK205791
chr1	131138480	131138494	-	AGGACACCTTGACCA	BC058252	115	839	140a	DU635482|U40752|AY057900|AK132220|AK160574|BC058252|CW990245|BC049154|AK005172|AK161932|AY512953|BC030457|AK084412(CDC15)|AK186803|AK143649|CZ259089
chr1	131138595	131138609	-	AGTACATACTGTTCT	BC058252	115	954	140b	DU635482|U40752|AY057900|AK132220|AK160574|BC058252|CW990245|BC049154|AK005172|AK161932|AY512953|BC030457|AK084412(CDC15)|AK186803|AK143649|CZ259089
chr1	131138480	131138494	-	AGGACACCTTGACCA	AK149911	115	9463	141a	AK193494|AK213678|AK180824|AK220324|AK218764|AK149911|AK088580|AK209824|AK198423|CT010206|AB016589|NM_019777(Ikbke)|AK153046|CT010313|BC037446
chr1	131138595	131138609	-	AGTACATACTGTTCT	AK149911	115	9578	141b	AK193494|AK213678|AK180824|AK220324|AK218764|AK149911|AK088580|AK209824|AK198423|CT010206|AB016589|NM_019777(Ikbke)|AK153046|CT010313|BC037446
chr1	131138480	131138494	-	AGGACACCTTGACCA	NM_019777	115	9451	142a	AK193494|AK213678|AK180824|AK220324|AK218764|AK149911|AK088580|AK209824|AK198423|CT010206|AB016589|NM_019777(Ikbke)|AK153046|CT010313|BC037446
chr1	131138595	131138609	-	AGTACATACTGTTCT	NM_019777	115	9566	142b	AK193494|AK213678|AK180824|AK220324|AK218764|AK149911|AK088580|AK209824|AK198423|CT010206|AB016589|NM_019777(Ikbke)|AK153046|CT010313|BC037446
chr1	131138480	131138494	-	AGGACACCTTGACCA	AK088580	115	9451	143a	AK193494|AK213678|AK180824|AK220324|AK218764|AK149911|AK088580|AK209824|AK198423|CT010206|AB016589|NM_019777(Ikbke)|AK153046|CT010313|BC037446
chr1	131138595	131138609	-	AGTACATACTGTTCT	AK088580	115	9566	143b	AK193494|AK213678|AK180824|AK220324|AK218764|AK149911|AK088580|AK209824|AK198423|CT010206|AB016589|NM_019777(Ikbke)|AK153046|CT010313|BC037446
chr1	131138480	131138494	-	AGGACACCTTGACCA	BC049154	115	1051	144a	DU635482|U40752|AY057900|AK132220|AK160574|BC058252|CW990245|BC049154|AK005172|AK161932|AY512953|BC030457|AK084412(CDC15)|AK186803|AK143649|CZ259089
chr1	131138595	131138609	-	AGTACATACTGTTCT	BC049154	115	1166	144b	DU635482|U40752|AY057900|AK132220|AK160574|BC058252|CW990245|BC049154|AK005172|AK161932|AY512953|BC030457|AK084412(CDC15)|AK186803|AK143649|CZ259089
chr1	131138480	131138494	-	AGGACACCTTGACCA	AK153046	115	9451	145a	AK193494|AK213678|AK180824|AK220324|AK218764|AK149911|AK088580|AK209824|AK198423|CT010206|AB016589|NM_019777(Ikbke)|AK153046|CT010313|BC037446
chr1	131138595	131138609	-	AGTACATACTGTTCT	AK153046	115	9566	145b	AK193494|AK213678|AK180824|AK220324|AK218764|AK149911|AK088580|AK209824|AK198423|CT010206|AB016589|NM_019777(Ikbke)|AK153046|CT010313|BC037446
chr1	134789424	134789438	-	aggtcagaaagttct	AK135580	73	4505	146a	AK135580
chr1	134789497	134789511	-	TGTTCTTATAGTTCT	AK135580	73	4578	146b	AK135580
chr1	138537808	138537822	-	TGCACATAGAGTTCT	AK171408	182	6370	147a	AK171408|AK154631
chr1	138537990	138538004	-	AGAACAAACTGAACA	AK171408	182	6552	147b	AK171408|AK154631
chr1	138537808	138537822	-	TGCACATAGAGTTCT	AK154631	182	6360	148a	AK171408|AK154631
chr1	138537990	138538004	-	AGAACAAACTGAACA	AK154631	182	6542	148b	AK171408|AK154631
chr1	150234309	150234323	-	aggacagccagagct	AK152022	186	8894	149a	DQ077804|AK152022|BC003331|AK152955|NM_145511(BC003331)
chr1	150234495	150234509	-	agaacaccaagtgct	AK152022	186	9080	149b	DQ077804|AK152022|BC003331|AK152955|NM_145511(BC003331)
chr1	150234309	150234323	-	aggacagccagagct	AK152955	186	8894	150a	DQ077804|AK152022|BC003331|AK152955|NM_145511(BC003331)
chr1	150234495	150234509	-	agaacaccaagtgct	AK152955	186	9080	150b	DQ077804|AK152022|BC003331|AK152955|NM_145511(BC003331)
chr1	150234309	150234323	-	aggacagccagagct	DQ077804	186	7217	151a	DQ077804|AK152022|BC003331|AK152955|NM_145511(BC003331)
chr1	150234495	150234509	-	agaacaccaagtgct	DQ077804	186	7403	151b	DQ077804|AK152022|BC003331|AK152955|NM_145511(BC003331)
chr1	150234309	150234323	-	aggacagccagagct	BC003331	186	7200	152a	DQ077804|AK152022|BC003331|AK152955|NM_145511(BC003331)
chr1	150234495	150234509	-	agaacaccaagtgct	BC003331	186	7386	152b	DQ077804|AK152022|BC003331|AK152955|NM_145511(BC003331)
chr1	150234309	150234323	-	aggacagccagagct	NM_145511	186	7200	153a	DQ077804|AK152022|BC003331|AK152955|NM_145511(BC003331)
chr1	150234495	150234509	-	agaacaccaagtgct	NM_145511	186	7386	153b	DQ077804|AK152022|BC003331|AK152955|NM_145511(BC003331)
chr1	151265526	151265540	-	AGGACAAAGAGTTCT	AK048401	124	5175	154a	AK051622|AK004803|AK164703|AK048401|BC055064|BC060204|AK013686|NM_025819(1200016B10Rik)|CW990371|AK089690|CZ258646|BC028449
chr1	151265650	151265664	-	AGGACTTACCGTTCT	AK048401	124	5299	154b	AK051622|AK004803|AK164703|AK048401|BC055064|BC060204|AK013686|NM_025819(1200016B10Rik)|CW990371|AK089690|CZ258646|BC028449
chr1	154621150	154621164	-	TGTTCTTAGAGTTCT	L29346	72	5617	155a	AK042882|AK161963|AK040603|L29346|NM_009782(Cacna1e)|AK171983|AK039991
chr1	154621222	154621236	-	TGCACTCCATGTCCT	L29346	72	5689	155b	AK042882|AK161963|AK040603|L29346|NM_009782(Cacna1e)|AK171983|AK039991
chr1	154621150	154621164	-	TGTTCTTAGAGTTCT	NM_009782	72	5617	156a	AK042882|AK161963|AK040603|L29346|NM_009782(Cacna1e)|AK171983|AK039991
chr1	154621222	154621236	-	TGCACTCCATGTCCT	NM_009782	72	5689	156b	AK042882|AK161963|AK040603|L29346|NM_009782(Cacna1e)|AK171983|AK039991
chr1	162573258	162573272	-	agaacaagaagaaca	AK136134	24	5560	157a	BC099523|AK136134
chr1	162573282	162573296	-	agaacaagaagaaca	AK136134	24	5584	157b	BC099523|AK136134
chr1	162573258	162573272	-	agaacaagaagaaca	BC099523	24	5514	158a	BC099523|AK136134
chr1	162573282	162573296	-	agaacaagaagaaca	BC099523	24	5538	158b	BC099523|AK136134
chr1	162573297	162573311	-	agaacaagaagaaca	AK136134	36	5599	159a	BC099523|AK136134
chr1	162573333	162573347	-	agaacaagaagaaca	AK136134	36	5635	159b	BC099523|AK136134
chr1	162573297	162573311	-	agaacaagaagaaca	BC099523	36	5553	160a	BC099523|AK136134
chr1	162573333	162573347	-	agaacaagaagaaca	BC099523	36	5589	160b	BC099523|AK136134
chr1	162573333	162573347	-	agaacaagaagaaca	AK136134	57	5635	161a	BC099523|AK136134
chr1	162573390	162573404	-	agaacaagaagaaca	AK136134	57	5692	161b	BC099523|AK136134
chr1	162573333	162573347	-	agaacaagaagaaca	BC099523	57	5589	162a	BC099523|AK136134
chr1	162573390	162573404	-	agaacaagaagaaca	BC099523	57	5646	162b	BC099523|AK136134
chr1	162573405	162573419	-	agaacaagaagaaca	AK136134	39	5707	163a	BC099523|AK136134
chr1	162573444	162573458	-	agaacaagaagaaca	AK136134	39	5746	163b	BC099523|AK136134
chr1	162573405	162573419	-	agaacaagaagaaca	BC099523	39	5661	164a	BC099523|AK136134
chr1	162573444	162573458	-	agaacaagaagaaca	BC099523	39	5700	164b	BC099523|AK136134
chr1	180851006	180851020	-	aggactctgagaccc	AK044048	134	3156	165a	AK044048
chr1	180851140	180851154	-	AGAACATAAAGTGCT	AK044048	134	3290	165b	AK044048
chr1	181100752	181100766	-	aggacagccagagct	AK140509	28	2756	166a	AK164404|AK178073|AK140509|BC031847|AK013982|AK134620|AK004676|NM_026171(Nvl)|CL256615|AK018049|AK054502
chr1	181100780	181100794	-	aggacagcctgatct	AK140509	28	2784	166b	AK164404|AK178073|AK140509|BC031847|AK013982|AK134620|AK004676|NM_026171(Nvl)|CL256615|AK018049|AK054502
chr1	181100752	181100766	-	aggacagccagagct	AK004676	28	2756	167a	AK164404|AK178073|AK140509|BC031847|AK013982|AK134620|AK004676|NM_026171(Nvl)|CL256615|AK018049|AK054502
chr1	181100780	181100794	-	aggacagcctgatct	AK004676	28	2784	167b	AK164404|AK178073|AK140509|BC031847|AK013982|AK134620|AK004676|NM_026171(Nvl)|CL256615|AK018049|AK054502
chr1	181100752	181100766	-	aggacagccagagct	AK018049	28	2786	168a	AK164404|AK178073|AK140509|BC031847|AK013982|AK134620|AK004676|NM_026171(Nvl)|CL256615|AK018049|AK054502
chr1	181100780	181100794	-	aggacagcctgatct	AK018049	28	2814	168b	AK164404|AK178073|AK140509|BC031847|AK013982|AK134620|AK004676|NM_026171(Nvl)|CL256615|AK018049|AK054502
chr1	181100752	181100766	-	aggacagccagagct	AK164404	28	8261	169a	AK164404|AK178073|AK140509|BC031847|AK013982|AK134620|AK004676|NM_026171(Nvl)|CL256615|AK018049|AK054502
chr1	181100780	181100794	-	aggacagcctgatct	AK164404	28	8289	169b	AK164404|AK178073|AK140509|BC031847|AK013982|AK134620|AK004676|NM_026171(Nvl)|CL256615|AK018049|AK054502
chr1	181100752	181100766	-	aggacagccagagct	BC031847	28	2803	170a	AK164404|AK178073|AK140509|BC031847|AK013982|AK134620|AK004676|NM_026171(Nvl)|CL256615|AK018049|AK054502
chr1	181100780	181100794	-	aggacagcctgatct	BC031847	28	2831	170b	AK164404|AK178073|AK140509|BC031847|AK013982|AK134620|AK004676|NM_026171(Nvl)|CL256615|AK018049|AK054502
chr1	181100752	181100766	-	aggacagccagagct	AK013982	28	2788	171a	AK164404|AK178073|AK140509|BC031847|AK013982|AK134620|AK004676|NM_026171(Nvl)|CL256615|AK018049|AK054502
chr1	181100780	181100794	-	aggacagcctgatct	AK013982	28	2816	171b	AK164404|AK178073|AK140509|BC031847|AK013982|AK134620|AK004676|NM_026171(Nvl)|CL256615|AK018049|AK054502
chr1	181100752	181100766	-	aggacagccagagct	NM_026171	28	2786	172a	AK164404|AK178073|AK140509|BC031847|AK013982|AK134620|AK004676|NM_026171(Nvl)|CL256615|AK018049|AK054502
chr1	181100780	181100794	-	aggacagcctgatct	NM_026171	28	2814	172b	AK164404|AK178073|AK140509|BC031847|AK013982|AK134620|AK004676|NM_026171(Nvl)|CL256615|AK018049|AK054502
chr1	181105471	181105485	-	AGAACACCATGTACT	AK140509	52	7475	173a	AK164404|AK178073|AK140509|BC031847|AK013982|AK134620|AK004676|NM_026171(Nvl)|CL256615|AK018049|AK054502
chr1	181105523	181105537	-	AGGACTGAGAGTACT	AK140509	52	7527	173b	AK164404|AK178073|AK140509|BC031847|AK013982|AK134620|AK004676|NM_026171(Nvl)|CL256615|AK018049|AK054502
chr1	181105471	181105485	-	AGAACACCATGTACT	AK004676	52	7475	174a	AK164404|AK178073|AK140509|BC031847|AK013982|AK134620|AK004676|NM_026171(Nvl)|CL256615|AK018049|AK054502
chr1	181105523	181105537	-	AGGACTGAGAGTACT	AK004676	52	7527	174b	AK164404|AK178073|AK140509|BC031847|AK013982|AK134620|AK004676|NM_026171(Nvl)|CL256615|AK018049|AK054502
chr1	181105471	181105485	-	AGAACACCATGTACT	AK018049	52	7505	175a	AK164404|AK178073|AK140509|BC031847|AK013982|AK134620|AK004676|NM_026171(Nvl)|CL256615|AK018049|AK054502
chr1	181105523	181105537	-	AGGACTGAGAGTACT	AK018049	52	7557	175b	AK164404|AK178073|AK140509|BC031847|AK013982|AK134620|AK004676|NM_026171(Nvl)|CL256615|AK018049|AK054502
chr1	181105471	181105485	-	AGAACACCATGTACT	BC031847	52	7522	176a	AK164404|AK178073|AK140509|BC031847|AK013982|AK134620|AK004676|NM_026171(Nvl)|CL256615|AK018049|AK054502
chr1	181105523	181105537	-	AGGACTGAGAGTACT	BC031847	52	7574	176b	AK164404|AK178073|AK140509|BC031847|AK013982|AK134620|AK004676|NM_026171(Nvl)|CL256615|AK018049|AK054502
chr1	181105471	181105485	-	AGAACACCATGTACT	AK013982	52	7507	177a	AK164404|AK178073|AK140509|BC031847|AK013982|AK134620|AK004676|NM_026171(Nvl)|CL256615|AK018049|AK054502
chr1	181105523	181105537	-	AGGACTGAGAGTACT	AK013982	52	7559	177b	AK164404|AK178073|AK140509|BC031847|AK013982|AK134620|AK004676|NM_026171(Nvl)|CL256615|AK018049|AK054502
chr1	181105471	181105485	-	AGAACACCATGTACT	NM_026171	52	7505	178a	AK164404|AK178073|AK140509|BC031847|AK013982|AK134620|AK004676|NM_026171(Nvl)|CL256615|AK018049|AK054502
chr1	181105523	181105537	-	AGGACTGAGAGTACT	NM_026171	52	7557	178b	AK164404|AK178073|AK140509|BC031847|AK013982|AK134620|AK004676|NM_026171(Nvl)|CL256615|AK018049|AK054502
chr1	192471893	192471907	-	aGAACATTGTGTGCC	AK052669	45	6927	179a	AK163268|BC008159|AK172126|AK028230|AK052669|AK134661|NM_144881(Hhat)
chr1	192471938	192471952	-	agaacacaaagtaca	AK052669	45	6972	179b	AK163268|BC008159|AK172126|AK028230|AK052669|AK134661|NM_144881(Hhat)
chr1	194896995	194897009	-	TGTTCTTACAGTTCT	AK007487	143	4891	180a	M35685(CR2)|M81083(CR2)|AK089879|AK007487|AK003072|BC109345|M81084(CR2)|BC109344|M61132(CR2)|M29281(Cr2)|M35684(CR2)|NM_007758(Cr2)
chr1	194897138	194897152	-	GGATCTCACAGTCCT	AK007487	143	5034	180b	M35685(CR2)|M81083(CR2)|AK089879|AK007487|AK003072|BC109345|M81084(CR2)|BC109344|M61132(CR2)|M29281(Cr2)|M35684(CR2)|NM_007758(Cr2)
chr10	13002625	13002639	+	TGTACTTGGTGTCCT	AK212876	22	6753	181a	AK202217|AF147785(Zac1)|AK142210|AK212876|AK142052|NM_009538(Plagl1)|AK183830|X95504|AF324471(Lot1)|AK196511|X95503|AK087432|BC065150
chr10	13002647	13002661	+	GGTTCAATCAGTTCT	AK212876	22	6775	181b	AK202217|AF147785(Zac1)|AK142210|AK212876|AK142052|NM_009538(Plagl1)|AK183830|X95504|AF324471(Lot1)|AK196511|X95503|AK087432|BC065150
chr10	13002625	13002639	+	TGTACTTGGTGTCCT	X95504	22	3950	182a	AK202217|AF147785(Zac1)|AK142210|AK212876|AK142052|NM_009538(Plagl1)|AK183830|X95504|AF324471(Lot1)|AK196511|X95503|AK087432|BC065150
chr10	13002647	13002661	+	GGTTCAATCAGTTCT	X95504	22	3972	182b	AK202217|AF147785(Zac1)|AK142210|AK212876|AK142052|NM_009538(Plagl1)|AK183830|X95504|AF324471(Lot1)|AK196511|X95503|AK087432|BC065150
chr10	13002625	13002639	+	TGTACTTGGTGTCCT	AF324471	22	3879	183a	AK202217|AF147785(Zac1)|AK142210|AK212876|AK142052|NM_009538(Plagl1)|AK183830|X95504|AF324471(Lot1)|AK196511|X95503|AK087432|BC065150
chr10	13002647	13002661	+	GGTTCAATCAGTTCT	AF324471	22	3901	183b	AK202217|AF147785(Zac1)|AK142210|AK212876|AK142052|NM_009538(Plagl1)|AK183830|X95504|AF324471(Lot1)|AK196511|X95503|AK087432|BC065150
chr10	13002625	13002639	+	TGTACTTGGTGTCCT	AK196511	22	7305	184a	AK202217|AF147785(Zac1)|AK142210|AK212876|AK142052|NM_009538(Plagl1)|AK183830|X95504|AF324471(Lot1)|AK196511|X95503|AK087432|BC065150
chr10	13002647	13002661	+	GGTTCAATCAGTTCT	AK196511	22	7327	184b	AK202217|AF147785(Zac1)|AK142210|AK212876|AK142052|NM_009538(Plagl1)|AK183830|X95504|AF324471(Lot1)|AK196511|X95503|AK087432|BC065150
chr10	13002625	13002639	+	TGTACTTGGTGTCCT	AK202217	22	7305	185a	AK202217|AF147785(Zac1)|AK142210|AK212876|AK142052|NM_009538(Plagl1)|AK183830|X95504|AF324471(Lot1)|AK196511|X95503|AK087432|BC065150
chr10	13002647	13002661	+	GGTTCAATCAGTTCT	AK202217	22	7327	185b	AK202217|AF147785(Zac1)|AK142210|AK212876|AK142052|NM_009538(Plagl1)|AK183830|X95504|AF324471(Lot1)|AK196511|X95503|AK087432|BC065150
chr10	21065849	21065863	+	CGTTCTGAATGTTCT	AK138601	97	8757	186a	AK138601
chr10	21065946	21065960	+	agaactctatgtaca	AK138601	97	8854	186b	AK138601
chr10	42864880	42864894	+	agctctggctgtcct	AY024346	28	3145	187a	AK017703|AK163813|BC019366|AY024346(Sec63)|BC080810|NM_153055(Sec63)|AK036629|AY238936(Sec63)|AK049737|AK090248|AF397910|BC059816|BC031846|BC029774
chr10	42864908	42864922	+	agatcagactgtcct	AY024346	28	3173	187b	AK017703|AK163813|BC019366|AY024346(Sec63)|BC080810|NM_153055(Sec63)|AK036629|AY238936(Sec63)|AK049737|AK090248|AF397910|BC059816|BC031846|BC029774
chr10	42864880	42864894	+	agctctggctgtcct	NM_153055	28	3172	188a	AK017703|AK163813|BC019366|AY024346(Sec63)|BC080810|NM_153055(Sec63)|AK036629|AY238936(Sec63)|AK049737|AK090248|AF397910|BC059816|BC031846|BC029774
chr10	42864908	42864922	+	agatcagactgtcct	NM_153055	28	3200	188b	AK017703|AK163813|BC019366|AY024346(Sec63)|BC080810|NM_153055(Sec63)|AK036629|AY238936(Sec63)|AK049737|AK090248|AF397910|BC059816|BC031846|BC029774
chr10	42864880	42864894	+	agctctggctgtcct	BC059816	28	2942	189a	AK017703|AK163813|BC019366|AY024346(Sec63)|BC080810|NM_153055(Sec63)|AK036629|AY238936(Sec63)|AK049737|AK090248|AF397910|BC059816|BC031846|BC029774
chr10	42864908	42864922	+	agatcagactgtcct	BC059816	28	2970	189b	AK017703|AK163813|BC019366|AY024346(Sec63)|BC080810|NM_153055(Sec63)|AK036629|AY238936(Sec63)|AK049737|AK090248|AF397910|BC059816|BC031846|BC029774
chr10	42864880	42864894	+	agctctggctgtcct	BC031846	28	3189	190a	AK017703|AK163813|BC019366|AY024346(Sec63)|BC080810|NM_153055(Sec63)|AK036629|AY238936(Sec63)|AK049737|AK090248|AF397910|BC059816|BC031846|BC029774
chr10	42864908	42864922	+	agatcagactgtcct	BC031846	28	3217	190b	AK017703|AK163813|BC019366|AY024346(Sec63)|BC080810|NM_153055(Sec63)|AK036629|AY238936(Sec63)|AK049737|AK090248|AF397910|BC059816|BC031846|BC029774
chr10	42864880	42864894	+	agctctggctgtcct	BC019366	28	3189	191a	AK017703|AK163813|BC019366|AY024346(Sec63)|BC080810|NM_153055(Sec63)|AK036629|AY238936(Sec63)|AK049737|AK090248|AF397910|BC059816|BC031846|BC029774
chr10	42864908	42864922	+	agatcagactgtcct	BC019366	28	3217	191b	AK017703|AK163813|BC019366|AY024346(Sec63)|BC080810|NM_153055(Sec63)|AK036629|AY238936(Sec63)|AK049737|AK090248|AF397910|BC059816|BC031846|BC029774
chr10	42864880	42864894	+	agctctggctgtcct	BC080810	28	3061	192a	AK017703|AK163813|BC019366|AY024346(Sec63)|BC080810|NM_153055(Sec63)|AK036629|AY238936(Sec63)|AK049737|AK090248|AF397910|BC059816|BC031846|BC029774
chr10	42864908	42864922	+	agatcagactgtcct	BC080810	28	3089	192b	AK017703|AK163813|BC019366|AY024346(Sec63)|BC080810|NM_153055(Sec63)|AK036629|AY238936(Sec63)|AK049737|AK090248|AF397910|BC059816|BC031846|BC029774
chr10	42864880	42864894	+	agctctggctgtcct	AK036629	28	3248	193a	AK017703|AK163813|BC019366|AY024346(Sec63)|BC080810|NM_153055(Sec63)|AK036629|AY238936(Sec63)|AK049737|AK090248|AF397910|BC059816|BC031846|BC029774
chr10	42864908	42864922	+	agatcagactgtcct	AK036629	28	3276	193b	AK017703|AK163813|BC019366|AY024346(Sec63)|BC080810|NM_153055(Sec63)|AK036629|AY238936(Sec63)|AK049737|AK090248|AF397910|BC059816|BC031846|BC029774
chr10	42864880	42864894	+	agctctggctgtcct	AY238936	28	3172	194a	AK017703|AK163813|BC019366|AY024346(Sec63)|BC080810|NM_153055(Sec63)|AK036629|AY238936(Sec63)|AK049737|AK090248|AF397910|BC059816|BC031846|BC029774
chr10	42864908	42864922	+	agatcagactgtcct	AY238936	28	3200	194b	AK017703|AK163813|BC019366|AY024346(Sec63)|BC080810|NM_153055(Sec63)|AK036629|AY238936(Sec63)|AK049737|AK090248|AF397910|BC059816|BC031846|BC029774
chr10	42864880	42864894	+	agctctggctgtcct	AK049737	28	3252	195a	AK017703|AK163813|BC019366|AY024346(Sec63)|BC080810|NM_153055(Sec63)|AK036629|AY238936(Sec63)|AK049737|AK090248|AF397910|BC059816|BC031846|BC029774
chr10	42864908	42864922	+	agatcagactgtcct	AK049737	28	3280	195b	AK017703|AK163813|BC019366|AY024346(Sec63)|BC080810|NM_153055(Sec63)|AK036629|AY238936(Sec63)|AK049737|AK090248|AF397910|BC059816|BC031846|BC029774
chr10	42864880	42864894	+	agctctggctgtcct	AK090248	28	3042	196a	AK017703|AK163813|BC019366|AY024346(Sec63)|BC080810|NM_153055(Sec63)|AK036629|AY238936(Sec63)|AK049737|AK090248|AF397910|BC059816|BC031846|BC029774
chr10	42864908	42864922	+	agatcagactgtcct	AK090248	28	3070	196b	AK017703|AK163813|BC019366|AY024346(Sec63)|BC080810|NM_153055(Sec63)|AK036629|AY238936(Sec63)|AK049737|AK090248|AF397910|BC059816|BC031846|BC029774
chr10	54935691	54935705	+	AGGACTTAAAGAACT	BC060623	139	6733	197a	BC060623|X57528|AB033525|AB033524|AK160301|K00103|AB033521|AB033517|D00098|M13187|AB033523|M60909|AB033516
chr10	54935830	54935844	+	AGAACACCATGAACA	BC060623	139	6872	197b	BC060623|X57528|AB033525|AB033524|AK160301|K00103|AB033521|AB033517|D00098|M13187|AB033523|M60909|AB033516
chr10	56680077	56680091	+	aggtcagcctgtcct	AK146861	29	1681	198a	AK146861
chr10	56680106	56680120	+	agaacagccagaact	AK146861	29	1710	198b	AK146861
chr10	57900404	57900418	+	CGCTCTTACAGTTCT	AK163312	103	2913	199a	BC087894|AK083875|NM_008863(Pkib)|L02241|AK163312|AK156950|AK089839|BC061162|AK157521|AK171359|BC052351|AK172041|AK089677|AK156851|AK005281
chr10	57900507	57900521	+	AGAACTATTAGAGCC	AK163312	103	3016	199b	BC087894|AK083875|NM_008863(Pkib)|L02241|AK163312|AK156950|AK089839|BC061162|AK157521|AK171359|BC052351|AK172041|AK089677|AK156851|AK005281
chr10	57900404	57900418	+	CGCTCTTACAGTTCT	BC061162	103	7824	200a	BC087894|AK083875|NM_008863(Pkib)|L02241|AK163312|AK156950|AK089839|BC061162|AK157521|AK171359|BC052351|AK172041|AK089677|AK156851|AK005281
chr10	57900507	57900521	+	AGAACTATTAGAGCC	BC061162	103	7927	200b	BC087894|AK083875|NM_008863(Pkib)|L02241|AK163312|AK156950|AK089839|BC061162|AK157521|AK171359|BC052351|AK172041|AK089677|AK156851|AK005281
chr10	61575850	61575864	+	agaacaagaagaaca	AY255578	27	4430	201a	AY255578
chr10	61575877	61575891	+	agaacaagaagaaca	AY255578	27	4457	201b	AY255578
chr10	69665061	69665075	+	tgttcttcatgttct	AK048296	148	6679	202a	AK048296
chr10	69665209	69665223	+	tgttcttcttgttct	AK048296	148	6827	202b	AK048296
chr10	75370256	75370270	+	agcactgactgttct	AK015541	192	9562	203a	AK136265|AK016555|AK172502|AK015541|AK041543|BC037464|DU709297|BC072595|DU708976|AB093236|AK041258|AK035500|NM_153406(4932439K10Rik)|AK052716
chr10	75370448	75370462	+	agcacttgatgttct	AK015541	192	9754	203b	AK136265|AK016555|AK172502|AK015541|AK041543|BC037464|DU709297|BC072595|DU708976|AB093236|AK041258|AK035500|NM_153406(4932439K10Rik)|AK052716
chr10	75370256	75370270	+	agcactgactgttct	AK016555	192	9565	204a	AK136265|AK016555|AK172502|AK015541|AK041543|BC037464|DU709297|BC072595|DU708976|AB093236|AK041258|AK035500|NM_153406(4932439K10Rik)|AK052716
chr10	75370448	75370462	+	agcacttgatgttct	AK016555	192	9757	204b	AK136265|AK016555|AK172502|AK015541|AK041543|BC037464|DU709297|BC072595|DU708976|AB093236|AK041258|AK035500|NM_153406(4932439K10Rik)|AK052716
chr10	76282241	76282255	+	AGAACATTGAGACCA	AF498304	178	1035	205a	AF498304(Slc5a4a)|AF251267(Slc5a4a)|NM_133184(Slc5a4a)
chr10	76282419	76282433	+	AGAACAGTGAGACCA	AF498304	178	1213	205b	AF498304(Slc5a4a)|AF251267(Slc5a4a)|NM_133184(Slc5a4a)
chr10	80012586	80012600	+	agaactcagagatcc	M11768	158	796	206a	BC096403|NM_013459(Adn)|AK143817|M11768
chr10	80012744	80012758	+	GGCTCAAGATGTCCT	M11768	158	954	206b	BC096403|NM_013459(Adn)|AK143817|M11768
chr10	80012586	80012600	+	agaactcagagatcc	BC096403	158	2366	207a	BC096403|NM_013459(Adn)|AK143817|M11768
chr10	80012744	80012758	+	GGCTCAAGATGTCCT	BC096403	158	2524	207b	BC096403|NM_013459(Adn)|AK143817|M11768
chr10	80012586	80012600	+	agaactcagagatcc	NM_013459	158	796	208a	BC096403|NM_013459(Adn)|AK143817|M11768
chr10	80012744	80012758	+	GGCTCAAGATGTCCT	NM_013459	158	954	208b	BC096403|NM_013459(Adn)|AK143817|M11768
chr10	80012586	80012600	+	agaactcagagatcc	AK143817	158	794	209a	BC096403|NM_013459(Adn)|AK143817|M11768
chr10	80012744	80012758	+	GGCTCAAGATGTCCT	AK143817	158	952	209b	BC096403|NM_013459(Adn)|AK143817|M11768
chr10	80766901	80766915	+	agctctggctgtcct	AK183744	43	1996	210a	AK013192|AK207718|BC063083|AK132871|AK183744|AK207309|AK208779|AK184876|NM_134002(Csnk1g2)|AK180542|AK204843|AK152413|AK184141|AK206964|BC004839|AK194724|AK213839|AK182278|AK185130|AK204537|AK077076|BC035440|BC005750|AK183061
chr10	80766944	80766958	+	agaactcagagatct	AK183744	43	2039	210b	AK013192|AK207718|BC063083|AK132871|AK183744|AK207309|AK208779|AK184876|NM_134002(Csnk1g2)|AK180542|AK204843|AK152413|AK184141|AK206964|BC004839|AK194724|AK213839|AK182278|AK185130|AK204537|AK077076|BC035440|BC005750|AK183061
chr10	80766901	80766915	+	agctctggctgtcct	AK207309	43	4051	211a	AK013192|AK207718|BC063083|AK132871|AK183744|AK207309|AK208779|AK184876|NM_134002(Csnk1g2)|AK180542|AK204843|AK152413|AK184141|AK206964|BC004839|AK194724|AK213839|AK182278|AK185130|AK204537|AK077076|BC035440|BC005750|AK183061
chr10	80766944	80766958	+	agaactcagagatct	AK207309	43	4094	211b	AK013192|AK207718|BC063083|AK132871|AK183744|AK207309|AK208779|AK184876|NM_134002(Csnk1g2)|AK180542|AK204843|AK152413|AK184141|AK206964|BC004839|AK194724|AK213839|AK182278|AK185130|AK204537|AK077076|BC035440|BC005750|AK183061
chr10	80766901	80766915	+	agctctggctgtcct	AK180542	43	4159	212a	AK013192|AK207718|BC063083|AK132871|AK183744|AK207309|AK208779|AK184876|NM_134002(Csnk1g2)|AK180542|AK204843|AK152413|AK184141|AK206964|BC004839|AK194724|AK213839|AK182278|AK185130|AK204537|AK077076|BC035440|BC005750|AK183061
chr10	80766944	80766958	+	agaactcagagatct	AK180542	43	4202	212b	AK013192|AK207718|BC063083|AK132871|AK183744|AK207309|AK208779|AK184876|NM_134002(Csnk1g2)|AK180542|AK204843|AK152413|AK184141|AK206964|BC004839|AK194724|AK213839|AK182278|AK185130|AK204537|AK077076|BC035440|BC005750|AK183061
chr10	80766901	80766915	+	agctctggctgtcct	AK206964	43	2661	213a	AK013192|AK207718|BC063083|AK132871|AK183744|AK207309|AK208779|AK184876|NM_134002(Csnk1g2)|AK180542|AK204843|AK152413|AK184141|AK206964|BC004839|AK194724|AK213839|AK182278|AK185130|AK204537|AK077076|BC035440|BC005750|AK183061
chr10	80766944	80766958	+	agaactcagagatct	AK206964	43	2704	213b	AK013192|AK207718|BC063083|AK132871|AK183744|AK207309|AK208779|AK184876|NM_134002(Csnk1g2)|AK180542|AK204843|AK152413|AK184141|AK206964|BC004839|AK194724|AK213839|AK182278|AK185130|AK204537|AK077076|BC035440|BC005750|AK183061
chr10	80766901	80766915	+	agctctggctgtcct	AK013192	43	4307	214a	AK013192|AK207718|BC063083|AK132871|AK183744|AK207309|AK208779|AK184876|NM_134002(Csnk1g2)|AK180542|AK204843|AK152413|AK184141|AK206964|BC004839|AK194724|AK213839|AK182278|AK185130|AK204537|AK077076|BC035440|BC005750|AK183061
chr10	80766944	80766958	+	agaactcagagatct	AK013192	43	4350	214b	AK013192|AK207718|BC063083|AK132871|AK183744|AK207309|AK208779|AK184876|NM_134002(Csnk1g2)|AK180542|AK204843|AK152413|AK184141|AK206964|BC004839|AK194724|AK213839|AK182278|AK185130|AK204537|AK077076|BC035440|BC005750|AK183061
chr10	80766901	80766915	+	agctctggctgtcct	AK182278	43	4159	215a	AK013192|AK207718|BC063083|AK132871|AK183744|AK207309|AK208779|AK184876|NM_134002(Csnk1g2)|AK180542|AK204843|AK152413|AK184141|AK206964|BC004839|AK194724|AK213839|AK182278|AK185130|AK204537|AK077076|BC035440|BC005750|AK183061
chr10	80766944	80766958	+	agaactcagagatct	AK182278	43	4202	215b	AK013192|AK207718|BC063083|AK132871|AK183744|AK207309|AK208779|AK184876|NM_134002(Csnk1g2)|AK180542|AK204843|AK152413|AK184141|AK206964|BC004839|AK194724|AK213839|AK182278|AK185130|AK204537|AK077076|BC035440|BC005750|AK183061
chr10	80766901	80766915	+	agctctggctgtcct	BC063083	43	109	216a	AK013192|AK207718|BC063083|AK132871|AK183744|AK207309|AK208779|AK184876|NM_134002(Csnk1g2)|AK180542|AK204843|AK152413|AK184141|AK206964|BC004839|AK194724|AK213839|AK182278|AK185130|AK204537|AK077076|BC035440|BC005750|AK183061
chr10	80766944	80766958	+	agaactcagagatct	BC063083	43	152	216b	AK013192|AK207718|BC063083|AK132871|AK183744|AK207309|AK208779|AK184876|NM_134002(Csnk1g2)|AK180542|AK204843|AK152413|AK184141|AK206964|BC004839|AK194724|AK213839|AK182278|AK185130|AK204537|AK077076|BC035440|BC005750|AK183061
chr10	80766901	80766915	+	agctctggctgtcct	AK184876	43	4159	217a	AK013192|AK207718|BC063083|AK132871|AK183744|AK207309|AK208779|AK184876|NM_134002(Csnk1g2)|AK180542|AK204843|AK152413|AK184141|AK206964|BC004839|AK194724|AK213839|AK182278|AK185130|AK204537|AK077076|BC035440|BC005750|AK183061
chr10	80766944	80766958	+	agaactcagagatct	AK184876	43	4202	217b	AK013192|AK207718|BC063083|AK132871|AK183744|AK207309|AK208779|AK184876|NM_134002(Csnk1g2)|AK180542|AK204843|AK152413|AK184141|AK206964|BC004839|AK194724|AK213839|AK182278|AK185130|AK204537|AK077076|BC035440|BC005750|AK183061
chr10	80766901	80766915	+	agctctggctgtcct	AK184141	43	4159	218a	AK013192|AK207718|BC063083|AK132871|AK183744|AK207309|AK208779|AK184876|NM_134002(Csnk1g2)|AK180542|AK204843|AK152413|AK184141|AK206964|BC004839|AK194724|AK213839|AK182278|AK185130|AK204537|AK077076|BC035440|BC005750|AK183061
chr10	80766944	80766958	+	agaactcagagatct	AK184141	43	4202	218b	AK013192|AK207718|BC063083|AK132871|AK183744|AK207309|AK208779|AK184876|NM_134002(Csnk1g2)|AK180542|AK204843|AK152413|AK184141|AK206964|BC004839|AK194724|AK213839|AK182278|AK185130|AK204537|AK077076|BC035440|BC005750|AK183061
chr10	80766901	80766915	+	agctctggctgtcct	AK185130	43	1996	219a	AK013192|AK207718|BC063083|AK132871|AK183744|AK207309|AK208779|AK184876|NM_134002(Csnk1g2)|AK180542|AK204843|AK152413|AK184141|AK206964|BC004839|AK194724|AK213839|AK182278|AK185130|AK204537|AK077076|BC035440|BC005750|AK183061
chr10	80766944	80766958	+	agaactcagagatct	AK185130	43	2039	219b	AK013192|AK207718|BC063083|AK132871|AK183744|AK207309|AK208779|AK184876|NM_134002(Csnk1g2)|AK180542|AK204843|AK152413|AK184141|AK206964|BC004839|AK194724|AK213839|AK182278|AK185130|AK204537|AK077076|BC035440|BC005750|AK183061
chr10	80766901	80766915	+	agctctggctgtcct	AK183061	43	2030	220a	AK013192|AK207718|BC063083|AK132871|AK183744|AK207309|AK208779|AK184876|NM_134002(Csnk1g2)|AK180542|AK204843|AK152413|AK184141|AK206964|BC004839|AK194724|AK213839|AK182278|AK185130|AK204537|AK077076|BC035440|BC005750|AK183061
chr10	80766944	80766958	+	agaactcagagatct	AK183061	43	2073	220b	AK013192|AK207718|BC063083|AK132871|AK183744|AK207309|AK208779|AK184876|NM_134002(Csnk1g2)|AK180542|AK204843|AK152413|AK184141|AK206964|BC004839|AK194724|AK213839|AK182278|AK185130|AK204537|AK077076|BC035440|BC005750|AK183061
chr10	82867893	82867907	+	aggacagccagagca	AB030378	158	4522	221a	AK003880|AJ289133|AB030378|AK157996|NM_021439(Chst11)
chr10	82868051	82868065	+	ggctctgcctgtcct	AB030378	158	4680	221b	AK003880|AJ289133|AB030378|AK157996|NM_021439(Chst11)
chr10	82867893	82867907	+	aggacagccagagca	NM_021439	158	4485	222a	AK003880|AJ289133|AB030378|AK157996|NM_021439(Chst11)
chr10	82868051	82868065	+	ggctctgcctgtcct	NM_021439	158	4643	222b	AK003880|AJ289133|AB030378|AK157996|NM_021439(Chst11)
chr10	82867893	82867907	+	aggacagccagagca	AJ289133	158	4486	223a	AK003880|AJ289133|AB030378|AK157996|NM_021439(Chst11)
chr10	82868051	82868065	+	ggctctgcctgtcct	AJ289133	158	4644	223b	AK003880|AJ289133|AB030378|AK157996|NM_021439(Chst11)
chr10	102286456	102286470	+	TGTTCTCTTAGTTCT	BC046987	123	1567	224a	AK020253|BC046987|AK047533|AK033643|AK033482|AK032009|NM_026243(9130411I17Rik)|AK018574|AK018672
chr10	102286579	102286593	+	AGAACAACAAGACCA	BC046987	123	1690	224b	AK020253|BC046987|AK047533|AK033643|AK033482|AK032009|NM_026243(9130411I17Rik)|AK018574|AK018672
chr10	102286456	102286470	+	TGTTCTCTTAGTTCT	AK033482	123	1556	225a	AK020253|BC046987|AK047533|AK033643|AK033482|AK032009|NM_026243(9130411I17Rik)|AK018574|AK018672
chr10	102286579	102286593	+	AGAACAACAAGACCA	AK033482	123	1679	225b	AK020253|BC046987|AK047533|AK033643|AK033482|AK032009|NM_026243(9130411I17Rik)|AK018574|AK018672
chr10	102286456	102286470	+	TGTTCTCTTAGTTCT	NM_026243	123	1556	226a	AK020253|BC046987|AK047533|AK033643|AK033482|AK032009|NM_026243(9130411I17Rik)|AK018574|AK018672
chr10	102286579	102286593	+	AGAACAACAAGACCA	NM_026243	123	1679	226b	AK020253|BC046987|AK047533|AK033643|AK033482|AK032009|NM_026243(9130411I17Rik)|AK018574|AK018672
chr10	102286456	102286470	+	TGTTCTCTTAGTTCT	AK018574	123	1558	227a	AK020253|BC046987|AK047533|AK033643|AK033482|AK032009|NM_026243(9130411I17Rik)|AK018574|AK018672
chr10	102286579	102286593	+	AGAACAACAAGACCA	AK018574	123	1681	227b	AK020253|BC046987|AK047533|AK033643|AK033482|AK032009|NM_026243(9130411I17Rik)|AK018574|AK018672
chr10	102286456	102286470	+	TGTTCTCTTAGTTCT	AK018672	123	1554	228a	AK020253|BC046987|AK047533|AK033643|AK033482|AK032009|NM_026243(9130411I17Rik)|AK018574|AK018672
chr10	102286579	102286593	+	AGAACAACAAGACCA	AK018672	123	1677	228b	AK020253|BC046987|AK047533|AK033643|AK033482|AK032009|NM_026243(9130411I17Rik)|AK018574|AK018672
chr10	111825037	111825051	+	agctcaaggagttct	NM_178278	138	7467	229a	AK015008|NM_178278(Caps2)|AK085286
chr10	111825175	111825189	+	aggactttaagtgct	NM_178278	138	7605	229b	AK015008|NM_178278(Caps2)|AK085286
chr10	111825037	111825051	+	agctcaaggagttct	AK085286	138	7467	230a	AK015008|NM_178278(Caps2)|AK085286
chr10	111825175	111825189	+	aggactttaagtgct	AK085286	138	7605	230b	AK015008|NM_178278(Caps2)|AK085286
chr10	121041141	121041155	+	GGGACATCATGTTCT	AK197879	67	6468	231a	AK197472|AK218305|AK218053|AK049162(G6S)|AK181505|AK193248|AK194505|AK219583|AK195315|AK190022|AK213580|AK212567|AK198481|AK205650|AK030773(G6S)|AK201813|AK183235|AK151037|AK200110|AK169485|AK198268|AK196861|AK197322|AK183088|AK195019|AK211980|NM_029364(Gns)|AK205939|AK196727|AK198818|AK209236|AK214853|AK197879|AK195997|AK087265(G6S)|AK200155|AK197098|BC043919|AK170791|AK165180|BC019513|AK213725|…
chr10	121041208	121041222	+	AGAACAGACCGTTCC	AK197879	67	6535	231b	AK197472|AK218305|AK218053|AK049162(G6S)|AK181505|AK193248|AK194505|AK219583|AK195315|AK190022|AK213580|AK212567|AK198481|AK205650|AK030773(G6S)|AK201813|AK183235|AK151037|AK200110|AK169485|AK198268|AK196861|AK197322|AK183088|AK195019|AK211980|NM_029364(Gns)|AK205939|AK196727|AK198818|AK209236|AK214853|AK197879|AK195997|AK087265(G6S)|AK200155|AK197098|BC043919|AK170791|AK165180|BC019513|AK213725|…
chr10	121041141	121041155	+	GGGACATCATGTTCT	AK192017	67	6468	232a	AK197472|AK218305|AK218053|AK049162(G6S)|AK181505|AK193248|AK194505|AK219583|AK195315|AK190022|AK213580|AK212567|AK198481|AK205650|AK030773(G6S)|AK201813|AK183235|AK151037|AK200110|AK169485|AK198268|AK196861|AK197322|AK183088|AK195019|AK211980|NM_029364(Gns)|AK205939|AK196727|AK198818|AK209236|AK214853|AK197879|AK195997|AK087265(G6S)|AK200155|AK197098|BC043919|AK170791|AK165180|BC019513|AK213725|…
chr10	121041208	121041222	+	AGAACAGACCGTTCC	AK192017	67	6535	232b	AK197472|AK218305|AK218053|AK049162(G6S)|AK181505|AK193248|AK194505|AK219583|AK195315|AK190022|AK213580|AK212567|AK198481|AK205650|AK030773(G6S)|AK201813|AK183235|AK151037|AK200110|AK169485|AK198268|AK196861|AK197322|AK183088|AK195019|AK211980|NM_029364(Gns)|AK205939|AK196727|AK198818|AK209236|AK214853|AK197879|AK195997|AK087265(G6S)|AK200155|AK197098|BC043919|AK170791|AK165180|BC019513|AK213725|…
chr10	121041141	121041155	+	GGGACATCATGTTCT	AK210509	67	6421	233a	AK197472|AK218305|AK218053|AK049162(G6S)|AK181505|AK193248|AK194505|AK219583|AK195315|AK190022|AK213580|AK212567|AK198481|AK205650|AK030773(G6S)|AK201813|AK183235|AK151037|AK200110|AK169485|AK198268|AK196861|AK197322|AK183088|AK195019|AK211980|NM_029364(Gns)|AK205939|AK196727|AK198818|AK209236|AK214853|AK197879|AK195997|AK087265(G6S)|AK200155|AK197098|BC043919|AK170791|AK165180|BC019513|AK213725|…
chr10	121041208	121041222	+	AGAACAGACCGTTCC	AK210509	67	6488	233b	AK197472|AK218305|AK218053|AK049162(G6S)|AK181505|AK193248|AK194505|AK219583|AK195315|AK190022|AK213580|AK212567|AK198481|AK205650|AK030773(G6S)|AK201813|AK183235|AK151037|AK200110|AK169485|AK198268|AK196861|AK197322|AK183088|AK195019|AK211980|NM_029364(Gns)|AK205939|AK196727|AK198818|AK209236|AK214853|AK197879|AK195997|AK087265(G6S)|AK200155|AK197098|BC043919|AK170791|AK165180|BC019513|AK213725|…
chr10	127537329	127537343	+	AGGTCTGGGAGTCCT	AK149404	124	403	234a	NM_199313(AY053573)|AK149404|AK164728|NM_009040(Rdh6)|BC089612|AF030513|AY053573|AK050257
chr10	127537453	127537467	+	AGCTCTTCCTGTCCT	AK149404	124	527	234b	NM_199313(AY053573)|AK149404|AK164728|NM_009040(Rdh6)|BC089612|AF030513|AY053573|AK050257
chr10	127537329	127537343	+	AGGTCTGGGAGTCCT	BC089612	124	435	235a	NM_199313(AY053573)|AK149404|AK164728|NM_009040(Rdh6)|BC089612|AF030513|AY053573|AK050257
chr10	127537453	127537467	+	AGCTCTTCCTGTCCT	BC089612	124	559	235b	NM_199313(AY053573)|AK149404|AK164728|NM_009040(Rdh6)|BC089612|AF030513|AY053573|AK050257
chr10	127537329	127537343	+	AGGTCTGGGAGTCCT	NM_009040	124	405	236a	NM_199313(AY053573)|AK149404|AK164728|NM_009040(Rdh6)|BC089612|AF030513|AY053573|AK050257
chr10	127537453	127537467	+	AGCTCTTCCTGTCCT	NM_009040	124	529	236b	NM_199313(AY053573)|AK149404|AK164728|NM_009040(Rdh6)|BC089612|AF030513|AY053573|AK050257
chr10	127537329	127537343	+	AGGTCTGGGAGTCCT	AF030513	124	405	237a	NM_199313(AY053573)|AK149404|AK164728|NM_009040(Rdh6)|BC089612|AF030513|AY053573|AK050257
chr10	127537453	127537467	+	AGCTCTTCCTGTCCT	AF030513	124	529	237b	NM_199313(AY053573)|AK149404|AK164728|NM_009040(Rdh6)|BC089612|AF030513|AY053573|AK050257
chr10	127537329	127537343	+	AGGTCTGGGAGTCCT	AK050257	124	404	238a	NM_199313(AY053573)|AK149404|AK164728|NM_009040(Rdh6)|BC089612|AF030513|AY053573|AK050257
chr10	127537453	127537467	+	AGCTCTTCCTGTCCT	AK050257	124	528	238b	NM_199313(AY053573)|AK149404|AK164728|NM_009040(Rdh6)|BC089612|AF030513|AY053573|AK050257
chr10	127560407	127560421	+	AGGTCTGGGAGTCCT	AY053573	124	457	239a	NM_199313(AY053573)|AK149404|AK164728|NM_009040(Rdh6)|BC089612|AF030513|AY053573|AK050257
chr10	127560531	127560545	+	AGCTCTTCCTGTCCT	AY053573	124	581	239b	NM_199313(AY053573)|AK149404|AK164728|NM_009040(Rdh6)|BC089612|AF030513|AY053573|AK050257
chr10	127560407	127560421	+	AGGTCTGGGAGTCCT	NM_199313	124	457	240a	NM_199313(AY053573)|AK149404|AK164728|NM_009040(Rdh6)|BC089612|AF030513|AY053573|AK050257
chr10	127560531	127560545	+	AGCTCTTCCTGTCCT	NM_199313	124	581	240b	NM_199313(AY053573)|AK149404|AK164728|NM_009040(Rdh6)|BC089612|AF030513|AY053573|AK050257
chr10	127625654	127625668	+	AGGACATTGTGAGCA	BC064820	67	9518	241a	AK007857(P)|BC064820|NM_027301(Sdro)|AY044433(Rdhs)|AK037184(P)
chr10	127625721	127625735	+	AGGACATGGAGAGCT	BC064820	67	9585	241b	AK007857(P)|BC064820|NM_027301(Sdro)|AY044433(Rdhs)|AK037184(P)
chr10	127625654	127625668	+	AGGACATTGTGAGCA	NM_027301	67	9518	242a	AK007857(P)|BC064820|NM_027301(Sdro)|AY044433(Rdhs)|AK037184(P)
chr10	127625721	127625735	+	AGGACATGGAGAGCT	NM_027301	67	9585	242b	AK007857(P)|BC064820|NM_027301(Sdro)|AY044433(Rdhs)|AK037184(P)
chr10	127625654	127625668	+	AGGACATTGTGAGCA	AY044433	67	9545	243a	AK007857(P)|BC064820|NM_027301(Sdro)|AY044433(Rdhs)|AK037184(P)
chr10	127625721	127625735	+	AGGACATGGAGAGCT	AY044433	67	9612	243b	AK007857(P)|BC064820|NM_027301(Sdro)|AY044433(Rdhs)|AK037184(P)
chr10	127625654	127625668	+	AGGACATTGTGAGCA	AK037184	67	9501	244a	AK007857(P)|BC064820|NM_027301(Sdro)|AY044433(Rdhs)|AK037184(P)
chr10	127625721	127625735	+	AGGACATGGAGAGCT	AK037184	67	9568	244b	AK007857(P)|BC064820|NM_027301(Sdro)|AY044433(Rdhs)|AK037184(P)
chr10	6561680	6561694	-	TGATCTTCATGTCCT	AK041942	27	684	245a	AK045140|AK034403|AK122468|AK135923|AK033676|AK041942|BC076628|AK076288
chr10	6561707	6561721	-	AGAACAGGTAGATCT	AK041942	27	711	245b	AK045140|AK034403|AK122468|AK135923|AK033676|AK041942|BC076628|AK076288
chr10	6663859	6663873	-	tgcacaggaagtcct	AK030535	169	2421	246a	AK030535
chr10	6664028	6664042	-	agaacaactagagca	AK030535	169	2590	246b	AK030535
chr10	7795442	7795456	-	TGAACAAAAAGTTCT	AK086230	112	4143	247a	AK086230|AK207065|AK089164|AK217747|BC004813|AK041067|AK003993|AY093701|NM_138667(Map3k7ip2)|AB093262|AK190119|AK201637|AK031864|BC004072|AK147830
chr10	7795554	7795568	-	aggacagccagagct	AK086230	112	4255	247b	AK086230|AK207065|AK089164|AK217747|BC004813|AK041067|AK003993|AY093701|NM_138667(Map3k7ip2)|AB093262|AK190119|AK201637|AK031864|BC004072|AK147830
chr10	7795442	7795456	-	TGAACAAAAAGTTCT	AK207065	112	5253	248a	AK086230|AK207065|AK089164|AK217747|BC004813|AK041067|AK003993|AY093701|NM_138667(Map3k7ip2)|AB093262|AK190119|AK201637|AK031864|BC004072|AK147830
chr10	7795554	7795568	-	aggacagccagagct	AK207065	112	5365	248b	AK086230|AK207065|AK089164|AK217747|BC004813|AK041067|AK003993|AY093701|NM_138667(Map3k7ip2)|AB093262|AK190119|AK201637|AK031864|BC004072|AK147830
chr10	7795442	7795456	-	TGAACAAAAAGTTCT	AK041067	112	5703	249a	AK086230|AK207065|AK089164|AK217747|BC004813|AK041067|AK003993|AY093701|NM_138667(Map3k7ip2)|AB093262|AK190119|AK201637|AK031864|BC004072|AK147830
chr10	7795554	7795568	-	aggacagccagagct	AK041067	112	5815	249b	AK086230|AK207065|AK089164|AK217747|BC004813|AK041067|AK003993|AY093701|NM_138667(Map3k7ip2)|AB093262|AK190119|AK201637|AK031864|BC004072|AK147830
chr10	7795442	7795456	-	TGAACAAAAAGTTCT	AY093701	112	5108	250a	AK086230|AK207065|AK089164|AK217747|BC004813|AK041067|AK003993|AY093701|NM_138667(Map3k7ip2)|AB093262|AK190119|AK201637|AK031864|BC004072|AK147830
chr10	7795554	7795568	-	aggacagccagagct	AY093701	112	5220	250b	AK086230|AK207065|AK089164|AK217747|BC004813|AK041067|AK003993|AY093701|NM_138667(Map3k7ip2)|AB093262|AK190119|AK201637|AK031864|BC004072|AK147830
chr10	7795442	7795456	-	TGAACAAAAAGTTCT	AB093262	112	5201	251a	AK086230|AK207065|AK089164|AK217747|BC004813|AK041067|AK003993|AY093701|NM_138667(Map3k7ip2)|AB093262|AK190119|AK201637|AK031864|BC004072|AK147830
chr10	7795554	7795568	-	aggacagccagagct	AB093262	112	5313	251b	AK086230|AK207065|AK089164|AK217747|BC004813|AK041067|AK003993|AY093701|NM_138667(Map3k7ip2)|AB093262|AK190119|AK201637|AK031864|BC004072|AK147830
chr10	7795442	7795456	-	TGAACAAAAAGTTCT	AK201637	112	9851	252a	AK086230|AK207065|AK089164|AK217747|BC004813|AK041067|AK003993|AY093701|NM_138667(Map3k7ip2)|AB093262|AK190119|AK201637|AK031864|BC004072|AK147830
chr10	7795554	7795568	-	aggacagccagagct	AK201637	112	9963	252b	AK086230|AK207065|AK089164|AK217747|BC004813|AK041067|AK003993|AY093701|NM_138667(Map3k7ip2)|AB093262|AK190119|AK201637|AK031864|BC004072|AK147830
chr10	7795442	7795456	-	TGAACAAAAAGTTCT	BC004813	112	5101	253a	AK086230|AK207065|AK089164|AK217747|BC004813|AK041067|AK003993|AY093701|NM_138667(Map3k7ip2)|AB093262|AK190119|AK201637|AK031864|BC004072|AK147830
chr10	7795554	7795568	-	aggacagccagagct	BC004813	112	5213	253b	AK086230|AK207065|AK089164|AK217747|BC004813|AK041067|AK003993|AY093701|NM_138667(Map3k7ip2)|AB093262|AK190119|AK201637|AK031864|BC004072|AK147830
chr10	7795442	7795456	-	TGAACAAAAAGTTCT	NM_138667	112	5101	254a	AK086230|AK207065|AK089164|AK217747|BC004813|AK041067|AK003993|AY093701|NM_138667(Map3k7ip2)|AB093262|AK190119|AK201637|AK031864|BC004072|AK147830
chr10	7795554	7795568	-	aggacagccagagct	NM_138667	112	5213	254b	AK086230|AK207065|AK089164|AK217747|BC004813|AK041067|AK003993|AY093701|NM_138667(Map3k7ip2)|AB093262|AK190119|AK201637|AK031864|BC004072|AK147830
chr10	13888574	13888588	-	agctctggctgtcct	AK133103	60	7447	255a	AK133103
chr10	13888634	13888648	-	GGTACATATTGTCCT	AK133103	60	7507	255b	AK133103
chr10	23236480	23236494	-	TGATCAAAATGTTCT	AK088302	173	8110	256a	AK088302
chr10	23236653	23236667	-	AGAACAGGATGTTCC	AK088302	173	8283	256b	AK088302
chr10	62432093	62432107	-	tggtcagtatgtcct	AK199658	27	9939	257a	CZ444481|NM_133672(yeastxVps26)|AK216993|AK159783|AK152424|AK168537|AK209699|AK199658|BC007148(yeast)|AK193691|AK165853|AK191033|AK147989|AK178781|BC058236(yeast)|AK149859|AK086851(yeast)|S41204|AK150244|AK028096(yeast)|AK168213|AK195000|AK178105|AK190246|AK167592|AK151360
chr10	62432120	62432134	-	agaacatacagaaca	AK199658	27	9966	257b	CZ444481|NM_133672(yeastxVps26)|AK216993|AK159783|AK152424|AK168537|AK209699|AK199658|BC007148(yeast)|AK193691|AK165853|AK191033|AK147989|AK178781|BC058236(yeast)|AK149859|AK086851(yeast)|S41204|AK150244|AK028096(yeast)|AK168213|AK195000|AK178105|AK190246|AK167592|AK151360
chr10	62432093	62432107	-	tggtcagtatgtcct	AK193691	27	9939	258a	CZ444481|NM_133672(yeastxVps26)|AK216993|AK159783|AK152424|AK168537|AK209699|AK199658|BC007148(yeast)|AK193691|AK165853|AK191033|AK147989|AK178781|BC058236(yeast)|AK149859|AK086851(yeast)|S41204|AK150244|AK028096(yeast)|AK168213|AK195000|AK178105|AK190246|AK167592|AK151360
chr10	62432120	62432134	-	agaacatacagaaca	AK193691	27	9966	258b	CZ444481|NM_133672(yeastxVps26)|AK216993|AK159783|AK152424|AK168537|AK209699|AK199658|BC007148(yeast)|AK193691|AK165853|AK191033|AK147989|AK178781|BC058236(yeast)|AK149859|AK086851(yeast)|S41204|AK150244|AK028096(yeast)|AK168213|AK195000|AK178105|AK190246|AK167592|AK151360
chr10	62432093	62432107	-	tggtcagtatgtcct	AK191033	27	9274	259a	CZ444481|NM_133672(yeastxVps26)|AK216993|AK159783|AK152424|AK168537|AK209699|AK199658|BC007148(yeast)|AK193691|AK165853|AK191033|AK147989|AK178781|BC058236(yeast)|AK149859|AK086851(yeast)|S41204|AK150244|AK028096(yeast)|AK168213|AK195000|AK178105|AK190246|AK167592|AK151360
chr10	62432120	62432134	-	agaacatacagaaca	AK191033	27	9301	259b	CZ444481|NM_133672(yeastxVps26)|AK216993|AK159783|AK152424|AK168537|AK209699|AK199658|BC007148(yeast)|AK193691|AK165853|AK191033|AK147989|AK178781|BC058236(yeast)|AK149859|AK086851(yeast)|S41204|AK150244|AK028096(yeast)|AK168213|AK195000|AK178105|AK190246|AK167592|AK151360
chr10	62432093	62432107	-	tggtcagtatgtcct	AK178781	27	9838	260a	CZ444481|NM_133672(yeastxVps26)|AK216993|AK159783|AK152424|AK168537|AK209699|AK199658|BC007148(yeast)|AK193691|AK165853|AK191033|AK147989|AK178781|BC058236(yeast)|AK149859|AK086851(yeast)|S41204|AK150244|AK028096(yeast)|AK168213|AK195000|AK178105|AK190246|AK167592|AK151360
chr10	62432120	62432134	-	agaacatacagaaca	AK178781	27	9865	260b	CZ444481|NM_133672(yeastxVps26)|AK216993|AK159783|AK152424|AK168537|AK209699|AK199658|BC007148(yeast)|AK193691|AK165853|AK191033|AK147989|AK178781|BC058236(yeast)|AK149859|AK086851(yeast)|S41204|AK150244|AK028096(yeast)|AK168213|AK195000|AK178105|AK190246|AK167592|AK151360
chr10	62432093	62432107	-	tggtcagtatgtcct	AK178105	27	9289	261a	CZ444481|NM_133672(yeastxVps26)|AK216993|AK159783|AK152424|AK168537|AK209699|AK199658|BC007148(yeast)|AK193691|AK165853|AK191033|AK147989|AK178781|BC058236(yeast)|AK149859|AK086851(yeast)|S41204|AK150244|AK028096(yeast)|AK168213|AK195000|AK178105|AK190246|AK167592|AK151360
chr10	62432120	62432134	-	agaacatacagaaca	AK178105	27	9316	261b	CZ444481|NM_133672(yeastxVps26)|AK216993|AK159783|AK152424|AK168537|AK209699|AK199658|BC007148(yeast)|AK193691|AK165853|AK191033|AK147989|AK178781|BC058236(yeast)|AK149859|AK086851(yeast)|S41204|AK150244|AK028096(yeast)|AK168213|AK195000|AK178105|AK190246|AK167592|AK151360
chr10	62432093	62432107	-	tggtcagtatgtcct	AK190246	27	9939	262a	CZ444481|NM_133672(yeastxVps26)|AK216993|AK159783|AK152424|AK168537|AK209699|AK199658|BC007148(yeast)|AK193691|AK165853|AK191033|AK147989|AK178781|BC058236(yeast)|AK149859|AK086851(yeast)|S41204|AK150244|AK028096(yeast)|AK168213|AK195000|AK178105|AK190246|AK167592|AK151360
chr10	62432120	62432134	-	agaacatacagaaca	AK190246	27	9966	262b	CZ444481|NM_133672(yeastxVps26)|AK216993|AK159783|AK152424|AK168537|AK209699|AK199658|BC007148(yeast)|AK193691|AK165853|AK191033|AK147989|AK178781|BC058236(yeast)|AK149859|AK086851(yeast)|S41204|AK150244|AK028096(yeast)|AK168213|AK195000|AK178105|AK190246|AK167592|AK151360
chr10	62476775	62476789	-	agatcaggctgttct	AK151357	34	2688	263a	M34603|BC037076|AK151357|AK087960|NM_011157(Prg1)|AK168124|X16133|J04549|AK157945
chr10	62476809	62476823	-	agttctggctgtcct	AK151357	34	2722	263b	M34603|BC037076|AK151357|AK087960|NM_011157(Prg1)|AK168124|X16133|J04549|AK157945
chr10	62476775	62476789	-	agatcaggctgttct	M34603	34	2691	264a	M34603|BC037076|AK151357|AK087960|NM_011157(Prg1)|AK168124|X16133|J04549|AK157945
chr10	62476809	62476823	-	agttctggctgtcct	M34603	34	2725	264b	M34603|BC037076|AK151357|AK087960|NM_011157(Prg1)|AK168124|X16133|J04549|AK157945
chr10	62476775	62476789	-	agatcaggctgttct	NM_011157	34	2691	265a	M34603|BC037076|AK151357|AK087960|NM_011157(Prg1)|AK168124|X16133|J04549|AK157945
chr10	62476809	62476823	-	agttctggctgtcct	NM_011157	34	2725	265b	M34603|BC037076|AK151357|AK087960|NM_011157(Prg1)|AK168124|X16133|J04549|AK157945
chr10	62476775	62476789	-	agatcaggctgttct	X16133	34	2691	266a	M34603|BC037076|AK151357|AK087960|NM_011157(Prg1)|AK168124|X16133|J04549|AK157945
chr10	62476809	62476823	-	agttctggctgtcct	X16133	34	2725	266b	M34603|BC037076|AK151357|AK087960|NM_011157(Prg1)|AK168124|X16133|J04549|AK157945
chr10	62476775	62476789	-	agatcaggctgttct	J04549	34	2694	267a	M34603|BC037076|AK151357|AK087960|NM_011157(Prg1)|AK168124|X16133|J04549|AK157945
chr10	62476809	62476823	-	agttctggctgtcct	J04549	34	2728	267b	M34603|BC037076|AK151357|AK087960|NM_011157(Prg1)|AK168124|X16133|J04549|AK157945
chr10	62476775	62476789	-	agatcaggctgttct	AK040025	34	3536	268a	AK040025
chr10	62476809	62476823	-	agttctggctgtcct	AK040025	34	3570	268b	AK040025
chr10	62476775	62476789	-	agatcaggctgttct	AK157945	34	2691	269a	M34603|BC037076|AK151357|AK087960|NM_011157(Prg1)|AK168124|X16133|J04549|AK157945
chr10	62476809	62476823	-	agttctggctgtcct	AK157945	34	2725	269b	M34603|BC037076|AK151357|AK087960|NM_011157(Prg1)|AK168124|X16133|J04549|AK157945
chr10	62476775	62476789	-	agatcaggctgttct	BC037076	34	2712	270a	M34603|BC037076|AK151357|AK087960|NM_011157(Prg1)|AK168124|X16133|J04549|AK157945
chr10	62476809	62476823	-	agttctggctgtcct	BC037076	34	2746	270b	M34603|BC037076|AK151357|AK087960|NM_011157(Prg1)|AK168124|X16133|J04549|AK157945
chr10	62476775	62476789	-	agatcaggctgttct	AK168124	34	2690	271a	M34603|BC037076|AK151357|AK087960|NM_011157(Prg1)|AK168124|X16133|J04549|AK157945
chr10	62476809	62476823	-	agttctggctgtcct	AK168124	34	2724	271b	M34603|BC037076|AK151357|AK087960|NM_011157(Prg1)|AK168124|X16133|J04549|AK157945
chr10	71012286	71012300	-	GGTTCTGTGAGTCCT	BC062174	81	4859	272a	AK085589|AK076154(Drosophila)|AK089066(Drosophila)|NM_031397(DrosophilaxBicc1)|BC062174(Drosophila)|AK047271(Drosophila)|AF319464
chr10	71012367	71012381	-	AGCACTTCCAGTCCT	BC062174	81	4940	272b	AK085589|AK076154(Drosophila)|AK089066(Drosophila)|NM_031397(DrosophilaxBicc1)|BC062174(Drosophila)|AK047271(Drosophila)|AF319464
chr10	71012286	71012300	-	GGTTCTGTGAGTCCT	AK047271	81	9836	273a	AK085589|AK076154(Drosophila)|AK089066(Drosophila)|NM_031397(DrosophilaxBicc1)|BC062174(Drosophila)|AK047271(Drosophila)|AF319464
chr10	71012367	71012381	-	AGCACTTCCAGTCCT	AK047271	81	9917	273b	AK085589|AK076154(Drosophila)|AK089066(Drosophila)|NM_031397(DrosophilaxBicc1)|BC062174(Drosophila)|AK047271(Drosophila)|AF319464
chr10	75904926	75904940	-	TGGTCATACTGTCCT	AK002338	164	4608	274a	X98055|AK002338|BC012254|NM_008185(Gstt1)|BC055020
chr10	75905090	75905104	-	CGGTCATGGTGTCCT	AK002338	164	4772	274b	X98055|AK002338|BC012254|NM_008185(Gstt1)|BC055020
chr10	75904926	75904940	-	TGGTCATACTGTCCT	NM_008185	164	4608	275a	X98055|AK002338|BC012254|NM_008185(Gstt1)|BC055020
chr10	75905090	75905104	-	CGGTCATGGTGTCCT	NM_008185	164	4772	275b	X98055|AK002338|BC012254|NM_008185(Gstt1)|BC055020
chr10	75904926	75904940	-	TGGTCATACTGTCCT	X98055	164	4696	276a	X98055|AK002338|BC012254|NM_008185(Gstt1)|BC055020
chr10	75905090	75905104	-	CGGTCATGGTGTCCT	X98055	164	4860	276b	X98055|AK002338|BC012254|NM_008185(Gstt1)|BC055020
chr10	75904926	75904940	-	TGGTCATACTGTCCT	BC012254	164	4693	277a	X98055|AK002338|BC012254|NM_008185(Gstt1)|BC055020
chr10	75905090	75905104	-	CGGTCATGGTGTCCT	BC012254	164	4857	277b	X98055|AK002338|BC012254|NM_008185(Gstt1)|BC055020
chr10	75904926	75904940	-	TGGTCATACTGTCCT	BC055020	164	4672	278a	X98055|AK002338|BC012254|NM_008185(Gstt1)|BC055020
chr10	75905090	75905104	-	CGGTCATGGTGTCCT	BC055020	164	4836	278b	X98055|AK002338|BC012254|NM_008185(Gstt1)|BC055020
chr10	76506925	76506939	-	agctctggctgtcct	AK029906	141	5257	279a	CZ693441|AK122275|BC100380|AK145315|AY179559(Pcnt2)|AK029906|U05823|BC039661|NM_008787(Pcnt2)|AK052041|BC034865|AK163352|CW991197|BC085244|BC055467
chr10	76507066	76507080	-	AGTTCTACAAGTTCT	AK029906	141	5398	279b	CZ693441|AK122275|BC100380|AK145315|AY179559(Pcnt2)|AK029906|U05823|BC039661|NM_008787(Pcnt2)|AK052041|BC034865|AK163352|CW991197|BC085244|BC055467
chr10	78305718	78305732	-	AGCACTTCATGTTCT	AK185223	145	2792	280a	AK166500|DU708930|DU636043|AK154290|AK194465|BC044902|AK045712|AK185223
chr10	78305863	78305877	-	TGCACTGCCAGTTCT	AK185223	145	2937	280b	AK166500|DU708930|DU636043|AK154290|AK194465|BC044902|AK045712|AK185223
chr10	78310408	78310422	-	AGGACAGCAAGAACT	DU708930	121	1792	281a	AK166500|DU708930|DU636043|AK154290|AK194465|BC044902|AK045712|AK185223
chr10	78310529	78310543	-	AGGACTGCCCGTACA	DU708930	121	1913	281b	AK166500|DU708930|DU636043|AK154290|AK194465|BC044902|AK045712|AK185223
chr10	78310408	78310422	-	AGGACAGCAAGAACT	AK185223	121	7482	282a	AK166500|DU708930|DU636043|AK154290|AK194465|BC044902|AK045712|AK185223
chr10	78310529	78310543	-	AGGACTGCCCGTACA	AK185223	121	7603	282b	AK166500|DU708930|DU636043|AK154290|AK194465|BC044902|AK045712|AK185223
chr10	78386878	78386892	-	agctctggctgttct	AK212194	109	2888	283a	AK196461|AY167588(Agpat3)|BC052382|AK204452|AK212194|AK190706|AK209607|AK203994|AK204143|AK198857|BC058519|AK030607|AK008965|AK159110|AK076414|AK182747|AK208110|AK015906|AK199593|AK075715|AK193852|AK183080|BC033444|AK205905|AK204113|AK216287|AK217721|NM_053014(Agpat3)|AK205754
chr10	78386987	78387001	-	AGGACTGTGTGAACA	AK212194	109	2997	283b	AK196461|AY167588(Agpat3)|BC052382|AK204452|AK212194|AK190706|AK209607|AK203994|AK204143|AK198857|BC058519|AK030607|AK008965|AK159110|AK076414|AK182747|AK208110|AK015906|AK199593|AK075715|AK193852|AK183080|BC033444|AK205905|AK204113|AK216287|AK217721|NM_053014(Agpat3)|AK205754
chr10	78386878	78386892	-	agctctggctgttct	AK190706	109	3424	284a	AK196461|AY167588(Agpat3)|BC052382|AK204452|AK212194|AK190706|AK209607|AK203994|AK204143|AK198857|BC058519|AK030607|AK008965|AK159110|AK076414|AK182747|AK208110|AK015906|AK199593|AK075715|AK193852|AK183080|BC033444|AK205905|AK204113|AK216287|AK217721|NM_053014(Agpat3)|AK205754
chr10	78386987	78387001	-	AGGACTGTGTGAACA	AK190706	109	3533	284b	AK196461|AY167588(Agpat3)|BC052382|AK204452|AK212194|AK190706|AK209607|AK203994|AK204143|AK198857|BC058519|AK030607|AK008965|AK159110|AK076414|AK182747|AK208110|AK015906|AK199593|AK075715|AK193852|AK183080|BC033444|AK205905|AK204113|AK216287|AK217721|NM_053014(Agpat3)|AK205754
chr10	78386878	78386892	-	agctctggctgttct	AK203994	109	3191	285a	AK196461|AY167588(Agpat3)|BC052382|AK204452|AK212194|AK190706|AK209607|AK203994|AK204143|AK198857|BC058519|AK030607|AK008965|AK159110|AK076414|AK182747|AK208110|AK015906|AK199593|AK075715|AK193852|AK183080|BC033444|AK205905|AK204113|AK216287|AK217721|NM_053014(Agpat3)|AK205754
chr10	78386987	78387001	-	AGGACTGTGTGAACA	AK203994	109	3300	285b	AK196461|AY167588(Agpat3)|BC052382|AK204452|AK212194|AK190706|AK209607|AK203994|AK204143|AK198857|BC058519|AK030607|AK008965|AK159110|AK076414|AK182747|AK208110|AK015906|AK199593|AK075715|AK193852|AK183080|BC033444|AK205905|AK204113|AK216287|AK217721|NM_053014(Agpat3)|AK205754
chr10	78386878	78386892	-	agctctggctgttct	AK198857	109	4892	286a	AK196461|AY167588(Agpat3)|BC052382|AK204452|AK212194|AK190706|AK209607|AK203994|AK204143|AK198857|BC058519|AK030607|AK008965|AK159110|AK076414|AK182747|AK208110|AK015906|AK199593|AK075715|AK193852|AK183080|BC033444|AK205905|AK204113|AK216287|AK217721|NM_053014(Agpat3)|AK205754
chr10	78386987	78387001	-	AGGACTGTGTGAACA	AK198857	109	5001	286b	AK196461|AY167588(Agpat3)|BC052382|AK204452|AK212194|AK190706|AK209607|AK203994|AK204143|AK198857|BC058519|AK030607|AK008965|AK159110|AK076414|AK182747|AK208110|AK015906|AK199593|AK075715|AK193852|AK183080|BC033444|AK205905|AK204113|AK216287|AK217721|NM_053014(Agpat3)|AK205754
chr10	78386878	78386892	-	agctctggctgttct	AK216287	109	4892	287a	AK196461|AY167588(Agpat3)|BC052382|AK204452|AK212194|AK190706|AK209607|AK203994|AK204143|AK198857|BC058519|AK030607|AK008965|AK159110|AK076414|AK182747|AK208110|AK015906|AK199593|AK075715|AK193852|AK183080|BC033444|AK205905|AK204113|AK216287|AK217721|NM_053014(Agpat3)|AK205754
chr10	78386987	78387001	-	AGGACTGTGTGAACA	AK216287	109	5001	287b	AK196461|AY167588(Agpat3)|BC052382|AK204452|AK212194|AK190706|AK209607|AK203994|AK204143|AK198857|BC058519|AK030607|AK008965|AK159110|AK076414|AK182747|AK208110|AK015906|AK199593|AK075715|AK193852|AK183080|BC033444|AK205905|AK204113|AK216287|AK217721|NM_053014(Agpat3)|AK205754
chr10	78386878	78386892	-	agctctggctgttct	AK204452	109	4322	288a	AK196461|AY167588(Agpat3)|BC052382|AK204452|AK212194|AK190706|AK209607|AK203994|AK204143|AK198857|BC058519|AK030607|AK008965|AK159110|AK076414|AK182747|AK208110|AK015906|AK199593|AK075715|AK193852|AK183080|BC033444|AK205905|AK204113|AK216287|AK217721|NM_053014(Agpat3)|AK205754
chr10	78386987	78387001	-	AGGACTGTGTGAACA	AK204452	109	4431	288b	AK196461|AY167588(Agpat3)|BC052382|AK204452|AK212194|AK190706|AK209607|AK203994|AK204143|AK198857|BC058519|AK030607|AK008965|AK159110|AK076414|AK182747|AK208110|AK015906|AK199593|AK075715|AK193852|AK183080|BC033444|AK205905|AK204113|AK216287|AK217721|NM_053014(Agpat3)|AK205754
chr10	78386878	78386892	-	agctctggctgttct	AK209607	109	3786	289a	AK196461|AY167588(Agpat3)|BC052382|AK204452|AK212194|AK190706|AK209607|AK203994|AK204143|AK198857|BC058519|AK030607|AK008965|AK159110|AK076414|AK182747|AK208110|AK015906|AK199593|AK075715|AK193852|AK183080|BC033444|AK205905|AK204113|AK216287|AK217721|NM_053014(Agpat3)|AK205754
chr10	78386987	78387001	-	AGGACTGTGTGAACA	AK209607	109	3895	289b	AK196461|AY167588(Agpat3)|BC052382|AK204452|AK212194|AK190706|AK209607|AK203994|AK204143|AK198857|BC058519|AK030607|AK008965|AK159110|AK076414|AK182747|AK208110|AK015906|AK199593|AK075715|AK193852|AK183080|BC033444|AK205905|AK204113|AK216287|AK217721|NM_053014(Agpat3)|AK205754
chr10	78386878	78386892	-	agctctggctgttct	AK208110	109	4892	290a	AK196461|AY167588(Agpat3)|BC052382|AK204452|AK212194|AK190706|AK209607|AK203994|AK204143|AK198857|BC058519|AK030607|AK008965|AK159110|AK076414|AK182747|AK208110|AK015906|AK199593|AK075715|AK193852|AK183080|BC033444|AK205905|AK204113|AK216287|AK217721|NM_053014(Agpat3)|AK205754
chr10	78386987	78387001	-	AGGACTGTGTGAACA	AK208110	109	5001	290b	AK196461|AY167588(Agpat3)|BC052382|AK204452|AK212194|AK190706|AK209607|AK203994|AK204143|AK198857|BC058519|AK030607|AK008965|AK159110|AK076414|AK182747|AK208110|AK015906|AK199593|AK075715|AK193852|AK183080|BC033444|AK205905|AK204113|AK216287|AK217721|NM_053014(Agpat3)|AK205754
chr10	78386878	78386892	-	agctctggctgttct	AK205905	109	2888	291a	AK196461|AY167588(Agpat3)|BC052382|AK204452|AK212194|AK190706|AK209607|AK203994|AK204143|AK198857|BC058519|AK030607|AK008965|AK159110|AK076414|AK182747|AK208110|AK015906|AK199593|AK075715|AK193852|AK183080|BC033444|AK205905|AK204113|AK216287|AK217721|NM_053014(Agpat3)|AK205754
chr10	78386987	78387001	-	AGGACTGTGTGAACA	AK205905	109	2997	291b	AK196461|AY167588(Agpat3)|BC052382|AK204452|AK212194|AK190706|AK209607|AK203994|AK204143|AK198857|BC058519|AK030607|AK008965|AK159110|AK076414|AK182747|AK208110|AK015906|AK199593|AK075715|AK193852|AK183080|BC033444|AK205905|AK204113|AK216287|AK217721|NM_053014(Agpat3)|AK205754
chr10	78386878	78386892	-	agctctggctgttct	AK204113	109	3192	292a	AK196461|AY167588(Agpat3)|BC052382|AK204452|AK212194|AK190706|AK209607|AK203994|AK204143|AK198857|BC058519|AK030607|AK008965|AK159110|AK076414|AK182747|AK208110|AK015906|AK199593|AK075715|AK193852|AK183080|BC033444|AK205905|AK204113|AK216287|AK217721|NM_053014(Agpat3)|AK205754
chr10	78386987	78387001	-	AGGACTGTGTGAACA	AK204113	109	3301	292b	AK196461|AY167588(Agpat3)|BC052382|AK204452|AK212194|AK190706|AK209607|AK203994|AK204143|AK198857|BC058519|AK030607|AK008965|AK159110|AK076414|AK182747|AK208110|AK015906|AK199593|AK075715|AK193852|AK183080|BC033444|AK205905|AK204113|AK216287|AK217721|NM_053014(Agpat3)|AK205754
chr10	78386878	78386892	-	agctctggctgttct	AK217721	109	3786	293a	AK196461|AY167588(Agpat3)|BC052382|AK204452|AK212194|AK190706|AK209607|AK203994|AK204143|AK198857|BC058519|AK030607|AK008965|AK159110|AK076414|AK182747|AK208110|AK015906|AK199593|AK075715|AK193852|AK183080|BC033444|AK205905|AK204113|AK216287|AK217721|NM_053014(Agpat3)|AK205754
chr10	78386987	78387001	-	AGGACTGTGTGAACA	AK217721	109	3895	293b	AK196461|AY167588(Agpat3)|BC052382|AK204452|AK212194|AK190706|AK209607|AK203994|AK204143|AK198857|BC058519|AK030607|AK008965|AK159110|AK076414|AK182747|AK208110|AK015906|AK199593|AK075715|AK193852|AK183080|BC033444|AK205905|AK204113|AK216287|AK217721|NM_053014(Agpat3)|AK205754
chr10	114089848	114089862	-	agaactatgtgaacc	AK163114	42	5692	294a	AK140607|AK163778|AK163114|AK163726|BC032288|NM_146241(9330155P21Rik)|AK085724|AK029833|AK034093
chr10	114089890	114089904	-	aggactgacagagct	AK163114	42	5734	294b	AK140607|AK163778|AK163114|AK163726|BC032288|NM_146241(9330155P21Rik)|AK085724|AK029833|AK034093
chr10	127625654	127625668	-	TGCTCACAATGTCCT	AF056194	67	251	295a	BC093514|NM_017473(Rdh7)|AB032058|AF056194|BC092255|BC024603|AB015165
chr10	127625721	127625735	-	AGCTCTCCATGTCCT	AF056194	67	318	295b	BC093514|NM_017473(Rdh7)|AB032058|AF056194|BC092255|BC024603|AB015165
chr10	127625654	127625668	-	TGCTCACAATGTCCT	BC024603	67	267	296a	BC093514|NM_017473(Rdh7)|AB032058|AF056194|BC092255|BC024603|AB015165
chr10	127625721	127625735	-	AGCTCTCCATGTCCT	BC024603	67	334	296b	BC093514|NM_017473(Rdh7)|AB032058|AF056194|BC092255|BC024603|AB015165
chr10	127625654	127625668	-	TGCTCACAATGTCCT	BC093514	67	303	297a	BC093514|NM_017473(Rdh7)|AB032058|AF056194|BC092255|BC024603|AB015165
chr10	127625721	127625735	-	AGCTCTCCATGTCCT	BC093514	67	370	297b	BC093514|NM_017473(Rdh7)|AB032058|AF056194|BC092255|BC024603|AB015165
chr10	127625654	127625668	-	TGCTCACAATGTCCT	NM_017473	67	251	298a	BC093514|NM_017473(Rdh7)|AB032058|AF056194|BC092255|BC024603|AB015165
chr10	127625721	127625735	-	AGCTCTCCATGTCCT	NM_017473	67	318	298b	BC093514|NM_017473(Rdh7)|AB032058|AF056194|BC092255|BC024603|AB015165
chr10	127625654	127625668	-	TGCTCACAATGTCCT	AB032058	67	337	299a	BC093514|NM_017473(Rdh7)|AB032058|AF056194|BC092255|BC024603|AB015165
chr10	127625721	127625735	-	AGCTCTCCATGTCCT	AB032058	67	404	299b	BC093514|NM_017473(Rdh7)|AB032058|AF056194|BC092255|BC024603|AB015165
chr10	127625654	127625668	-	TGCTCACAATGTCCT	BC092255	67	291	300a	BC093514|NM_017473(Rdh7)|AB032058|AF056194|BC092255|BC024603|AB015165
chr10	127625721	127625735	-	AGCTCTCCATGTCCT	BC092255	67	358	300b	BC093514|NM_017473(Rdh7)|AB032058|AF056194|BC092255|BC024603|AB015165
chr10	128390242	128390256	-	aggtcaggctgtcct	AK170453	80	7314	301a	BC030070|AK170453|AK165740|AK089522|NM_011772(EosxZfpn1a4)|AK041640|AB017615
chr10	128390322	128390336	-	AGATCTTCTTGTTCT	AK170453	80	7394	301b	BC030070|AK170453|AK165740|AK089522|NM_011772(EosxZfpn1a4)|AK041640|AB017615
chr10	128390242	128390256	-	aggtcaggctgtcct	AK165740	80	7165	302a	BC030070|AK170453|AK165740|AK089522|NM_011772(EosxZfpn1a4)|AK041640|AB017615
chr10	128390322	128390336	-	AGATCTTCTTGTTCT	AK165740	80	7245	302b	BC030070|AK170453|AK165740|AK089522|NM_011772(EosxZfpn1a4)|AK041640|AB017615
chr10	128390242	128390256	-	aggtcaggctgtcct	AK089522	80	7332	303a	BC030070|AK170453|AK165740|AK089522|NM_011772(EosxZfpn1a4)|AK041640|AB017615
chr10	128390322	128390336	-	AGATCTTCTTGTTCT	AK089522	80	7412	303b	BC030070|AK170453|AK165740|AK089522|NM_011772(EosxZfpn1a4)|AK041640|AB017615
chr10	128390242	128390256	-	aggtcaggctgtcct	BC030070	80	8719	304a	BC030070|AK170453|AK165740|AK089522|NM_011772(EosxZfpn1a4)|AK041640|AB017615
chr10	128390322	128390336	-	AGATCTTCTTGTTCT	BC030070	80	8799	304b	BC030070|AK170453|AK165740|AK089522|NM_011772(EosxZfpn1a4)|AK041640|AB017615
chr10	128390242	128390256	-	aggtcaggctgtcct	NM_011772	80	8510	305a	BC030070|AK170453|AK165740|AK089522|NM_011772(EosxZfpn1a4)|AK041640|AB017615
chr10	128390322	128390336	-	AGATCTTCTTGTTCT	NM_011772	80	8590	305b	BC030070|AK170453|AK165740|AK089522|NM_011772(EosxZfpn1a4)|AK041640|AB017615
chr10	128390242	128390256	-	aggtcaggctgtcct	AB017615	80	8510	306a	BC030070|AK170453|AK165740|AK089522|NM_011772(EosxZfpn1a4)|AK041640|AB017615
chr10	128390322	128390336	-	AGATCTTCTTGTTCT	AB017615	80	8590	306b	BC030070|AK170453|AK165740|AK089522|NM_011772(EosxZfpn1a4)|AK041640|AB017615
chr11	3173740	3173754	+	aggacaaccagagct	BC072649	176	9739	307a	AK179660|AK217423|AK209329|BC043035|AK193846|AK198082|NM_019574(Zfp278)|AB029397|AK204055|AK214123|AK185454|AK217477|BC026673|AK181924|AK166189|AK206080|AK206872|AK216672|AK185449|AK018372|BC072649|AK201957|BC055947|AF119255(Patz)
chr11	3173916	3173930	+	aggacagccagaact	BC072649	176	9915	307b	AK179660|AK217423|AK209329|BC043035|AK193846|AK198082|NM_019574(Zfp278)|AB029397|AK204055|AK214123|AK185454|AK217477|BC026673|AK181924|AK166189|AK206080|AK206872|AK216672|AK185449|AK018372|BC072649|AK201957|BC055947|AF119255(Patz)
chr11	4111113	4111127	+	AGAACAGGGTGTCCC	AK170245	166	1731	308a	AK010455|BC039988|AK170245|NM_028022(2410008K03Rik)
chr11	4111279	4111293	+	AGCACGTGTTGTCCT	AK170245	166	1897	308b	AK010455|BC039988|AK170245|NM_028022(2410008K03Rik)
chr11	4111113	4111127	+	AGAACAGGGTGTCCC	BC039988	166	1753	309a	AK010455|BC039988|AK170245|NM_028022(2410008K03Rik)
chr11	4111279	4111293	+	AGCACGTGTTGTCCT	BC039988	166	1919	309b	AK010455|BC039988|AK170245|NM_028022(2410008K03Rik)
chr11	4111113	4111127	+	AGAACAGGGTGTCCC	AK010455	166	1772	310a	AK010455|BC039988|AK170245|NM_028022(2410008K03Rik)
chr11	4111279	4111293	+	AGCACGTGTTGTCCT	AK010455	166	1938	310b	AK010455|BC039988|AK170245|NM_028022(2410008K03Rik)
chr11	4111113	4111127	+	AGAACAGGGTGTCCC	NM_028022	166	1753	311a	AK010455|BC039988|AK170245|NM_028022(2410008K03Rik)
chr11	4111279	4111293	+	AGCACGTGTTGTCCT	NM_028022	166	1919	311b	AK010455|BC039988|AK170245|NM_028022(2410008K03Rik)
chr11	5982874	5982888	+	AGGACTCTGTGTTCT	AK082480	65	822	312a	AK082480
chr11	5982939	5982953	+	AGGACTACACGAGCC	AK082480	65	887	312b	AK082480
chr11	16404778	16404792	+	aggacagccagagct	AK212175	116	6221	313a	AK212175
chr11	16404894	16404908	+	AGTTCATCCTGTCCT	AK212175	116	6337	313b	AK212175
chr11	16404778	16404792	+	aggacagccagagct	AK178614	116	5827	314a	AK178614
chr11	16404894	16404908	+	AGTTCATCCTGTCCT	AK178614	116	5943	314b	AK178614
chr11	16404778	16404792	+	aggacagccagagct	AK206940	116	6801	315a	AK205771|AK206940
chr11	16404894	16404908	+	AGTTCATCCTGTCCT	AK206940	116	6917	315b	AK205771|AK206940
chr11	16404778	16404792	+	aggacagccagagct	AK205771	116	6804	316a	AK205771|AK206940
chr11	16404894	16404908	+	AGTTCATCCTGTCCT	AK205771	116	6920	316b	AK205771|AK206940
chr11	31550266	31550280	+	aggactgtaagtact	AK188556	59	9733	317a	AK188556
chr11	31550325	31550339	+	aggacatggtgacct	AK188556	59	9792	317b	AK188556
chr11	48571803	48571817	+	AGGACTAGCTGTGCT	AF396656	99	7069	318a	AK029860|AF396656|AF220033(Trim7)|NM_053166(Trim7)
chr11	48571902	48571916	+	TGGACTTGCAGTTCT	AF396656	99	7168	318b	AK029860|AF396656|AF220033(Trim7)|NM_053166(Trim7)
chr11	49042338	49042352	+	tgttctttgtgtcct	NM_146470	83	3737	319a	NM_146470(Olfr1392)
chr11	49042421	49042435	+	tgctctctgtgttct	NM_146470	83	3820	319b	NM_146470(Olfr1392)
chr11	49900623	49900637	+	AGGACTGCCTGTCCT	AK187069	69	9065	320a	AK207074|AK183509|AK213987|AK219911|AK198179|AK210947|AK184661|AK196146|AK197376|AK180139|AK210511|AK212246|AK187069|AK192281|AK207865|AK187126|AK012224|AK182161|AK210062|AK183366|AK031992|AK197752|AK049999|AK192550|AK182440|AK189310|AK184516|BC065080|AK185721|AK204789|AK214088|AK217519|AK178158|AK194602|AK186352|AK204235|AK172999|AK180278|AK153522|AK186143|AK215674|BC048085|AK208446|AK199606|AK2…
chr11	49900692	49900706	+	AGAACACTGTGTTCT	AK187069	69	9134	320b	AK207074|AK183509|AK213987|AK219911|AK198179|AK210947|AK184661|AK196146|AK197376|AK180139|AK210511|AK212246|AK187069|AK192281|AK207865|AK187126|AK012224|AK182161|AK210062|AK183366|AK031992|AK197752|AK049999|AK192550|AK182440|AK189310|AK184516|BC065080|AK185721|AK204789|AK214088|AK217519|AK178158|AK194602|AK186352|AK204235|AK172999|AK180278|AK153522|AK186143|AK215674|BC048085|AK208446|AK199606|AK2…
chr11	49900623	49900637	+	AGGACTGCCTGTCCT	AK180278	69	9117	321a	AK207074|AK183509|AK213987|AK219911|AK198179|AK210947|AK184661|AK196146|AK197376|AK180139|AK210511|AK212246|AK187069|AK192281|AK207865|AK187126|AK012224|AK182161|AK210062|AK183366|AK031992|AK197752|AK049999|AK192550|AK182440|AK189310|AK184516|BC065080|AK185721|AK204789|AK214088|AK217519|AK178158|AK194602|AK186352|AK204235|AK172999|AK180278|AK153522|AK186143|AK215674|BC048085|AK208446|AK199606|AK2…
chr11	49900692	49900706	+	AGAACACTGTGTTCT	AK180278	69	9186	321b	AK207074|AK183509|AK213987|AK219911|AK198179|AK210947|AK184661|AK196146|AK197376|AK180139|AK210511|AK212246|AK187069|AK192281|AK207865|AK187126|AK012224|AK182161|AK210062|AK183366|AK031992|AK197752|AK049999|AK192550|AK182440|AK189310|AK184516|BC065080|AK185721|AK204789|AK214088|AK217519|AK178158|AK194602|AK186352|AK204235|AK172999|AK180278|AK153522|AK186143|AK215674|BC048085|AK208446|AK199606|AK2…
chr11	49900623	49900637	+	AGGACTGCCTGTCCT	AK178905	69	348	322a	AK207074|AK183509|AK213987|AK219911|AK198179|AK210947|AK184661|AK196146|AK197376|AK180139|AK210511|AK212246|AK187069|AK192281|AK207865|AK187126|AK012224|AK182161|AK210062|AK183366|AK031992|AK197752|AK049999|AK192550|AK182440|AK189310|AK184516|BC065080|AK185721|AK204789|AK214088|AK217519|AK178158|AK194602|AK186352|AK204235|AK172999|AK180278|AK153522|AK186143|AK215674|BC048085|AK208446|AK199606|AK2…
chr11	49900692	49900706	+	AGAACACTGTGTTCT	AK178905	69	417	322b	AK207074|AK183509|AK213987|AK219911|AK198179|AK210947|AK184661|AK196146|AK197376|AK180139|AK210511|AK212246|AK187069|AK192281|AK207865|AK187126|AK012224|AK182161|AK210062|AK183366|AK031992|AK197752|AK049999|AK192550|AK182440|AK189310|AK184516|BC065080|AK185721|AK204789|AK214088|AK217519|AK178158|AK194602|AK186352|AK204235|AK172999|AK180278|AK153522|AK186143|AK215674|BC048085|AK208446|AK199606|AK2…
chr11	49900623	49900637	+	AGGACTGCCTGTCCT	AK190474	69	9119	323a	AK207074|AK183509|AK213987|AK219911|AK198179|AK210947|AK184661|AK196146|AK197376|AK180139|AK210511|AK212246|AK187069|AK192281|AK207865|AK187126|AK012224|AK182161|AK210062|AK183366|AK031992|AK197752|AK049999|AK192550|AK182440|AK189310|AK184516|BC065080|AK185721|AK204789|AK214088|AK217519|AK178158|AK194602|AK186352|AK204235|AK172999|AK180278|AK153522|AK186143|AK215674|BC048085|AK208446|AK199606|AK2…
chr11	49900692	49900706	+	AGAACACTGTGTTCT	AK190474	69	9188	323b	AK207074|AK183509|AK213987|AK219911|AK198179|AK210947|AK184661|AK196146|AK197376|AK180139|AK210511|AK212246|AK187069|AK192281|AK207865|AK187126|AK012224|AK182161|AK210062|AK183366|AK031992|AK197752|AK049999|AK192550|AK182440|AK189310|AK184516|BC065080|AK185721|AK204789|AK214088|AK217519|AK178158|AK194602|AK186352|AK204235|AK172999|AK180278|AK153522|AK186143|AK215674|BC048085|AK208446|AK199606|AK2…
chr11	49900623	49900637	+	AGGACTGCCTGTCCT	AK178319	69	4928	324a	AK207074|AK183509|AK213987|AK219911|AK198179|AK210947|AK184661|AK196146|AK197376|AK180139|AK210511|AK212246|AK187069|AK192281|AK207865|AK187126|AK012224|AK182161|AK210062|AK183366|AK031992|AK197752|AK049999|AK192550|AK182440|AK189310|AK184516|BC065080|AK185721|AK204789|AK214088|AK217519|AK178158|AK194602|AK186352|AK204235|AK172999|AK180278|AK153522|AK186143|AK215674|BC048085|AK208446|AK199606|AK2…
chr11	49900692	49900706	+	AGAACACTGTGTTCT	AK178319	69	4997	324b	AK207074|AK183509|AK213987|AK219911|AK198179|AK210947|AK184661|AK196146|AK197376|AK180139|AK210511|AK212246|AK187069|AK192281|AK207865|AK187126|AK012224|AK182161|AK210062|AK183366|AK031992|AK197752|AK049999|AK192550|AK182440|AK189310|AK184516|BC065080|AK185721|AK204789|AK214088|AK217519|AK178158|AK194602|AK186352|AK204235|AK172999|AK180278|AK153522|AK186143|AK215674|BC048085|AK208446|AK199606|AK2…
chr11	49900623	49900637	+	AGGACTGCCTGTCCT	AK216960	69	9147	325a	AK207074|AK183509|AK213987|AK219911|AK198179|AK210947|AK184661|AK196146|AK197376|AK180139|AK210511|AK212246|AK187069|AK192281|AK207865|AK187126|AK012224|AK182161|AK210062|AK183366|AK031992|AK197752|AK049999|AK192550|AK182440|AK189310|AK184516|BC065080|AK185721|AK204789|AK214088|AK217519|AK178158|AK194602|AK186352|AK204235|AK172999|AK180278|AK153522|AK186143|AK215674|BC048085|AK208446|AK199606|AK2…
chr11	49900692	49900706	+	AGAACACTGTGTTCT	AK216960	69	9216	325b	AK207074|AK183509|AK213987|AK219911|AK198179|AK210947|AK184661|AK196146|AK197376|AK180139|AK210511|AK212246|AK187069|AK192281|AK207865|AK187126|AK012224|AK182161|AK210062|AK183366|AK031992|AK197752|AK049999|AK192550|AK182440|AK189310|AK184516|BC065080|AK185721|AK204789|AK214088|AK217519|AK178158|AK194602|AK186352|AK204235|AK172999|AK180278|AK153522|AK186143|AK215674|BC048085|AK208446|AK199606|AK2…
chr11	49900623	49900637	+	AGGACTGCCTGTCCT	AK183509	69	348	326a	AK207074|AK183509|AK213987|AK219911|AK198179|AK210947|AK184661|AK196146|AK197376|AK180139|AK210511|AK212246|AK187069|AK192281|AK207865|AK187126|AK012224|AK182161|AK210062|AK183366|AK031992|AK197752|AK049999|AK192550|AK182440|AK189310|AK184516|BC065080|AK185721|AK204789|AK214088|AK217519|AK178158|AK194602|AK186352|AK204235|AK172999|AK180278|AK153522|AK186143|AK215674|BC048085|AK208446|AK199606|AK2…
chr11	49900692	49900706	+	AGAACACTGTGTTCT	AK183509	69	417	326b	AK207074|AK183509|AK213987|AK219911|AK198179|AK210947|AK184661|AK196146|AK197376|AK180139|AK210511|AK212246|AK187069|AK192281|AK207865|AK187126|AK012224|AK182161|AK210062|AK183366|AK031992|AK197752|AK049999|AK192550|AK182440|AK189310|AK184516|BC065080|AK185721|AK204789|AK214088|AK217519|AK178158|AK194602|AK186352|AK204235|AK172999|AK180278|AK153522|AK186143|AK215674|BC048085|AK208446|AK199606|AK2…
chr11	49900623	49900637	+	AGGACTGCCTGTCCT	AK189310	69	4928	327a	AK207074|AK183509|AK213987|AK219911|AK198179|AK210947|AK184661|AK196146|AK197376|AK180139|AK210511|AK212246|AK187069|AK192281|AK207865|AK187126|AK012224|AK182161|AK210062|AK183366|AK031992|AK197752|AK049999|AK192550|AK182440|AK189310|AK184516|BC065080|AK185721|AK204789|AK214088|AK217519|AK178158|AK194602|AK186352|AK204235|AK172999|AK180278|AK153522|AK186143|AK215674|BC048085|AK208446|AK199606|AK2…
chr11	49900692	49900706	+	AGAACACTGTGTTCT	AK189310	69	4997	327b	AK207074|AK183509|AK213987|AK219911|AK198179|AK210947|AK184661|AK196146|AK197376|AK180139|AK210511|AK212246|AK187069|AK192281|AK207865|AK187126|AK012224|AK182161|AK210062|AK183366|AK031992|AK197752|AK049999|AK192550|AK182440|AK189310|AK184516|BC065080|AK185721|AK204789|AK214088|AK217519|AK178158|AK194602|AK186352|AK204235|AK172999|AK180278|AK153522|AK186143|AK215674|BC048085|AK208446|AK199606|AK2…
chr11	49900623	49900637	+	AGGACTGCCTGTCCT	AK185721	69	348	328a	AK207074|AK183509|AK213987|AK219911|AK198179|AK210947|AK184661|AK196146|AK197376|AK180139|AK210511|AK212246|AK187069|AK192281|AK207865|AK187126|AK012224|AK182161|AK210062|AK183366|AK031992|AK197752|AK049999|AK192550|AK182440|AK189310|AK184516|BC065080|AK185721|AK204789|AK214088|AK217519|AK178158|AK194602|AK186352|AK204235|AK172999|AK180278|AK153522|AK186143|AK215674|BC048085|AK208446|AK199606|AK2…
chr11	49900692	49900706	+	AGAACACTGTGTTCT	AK185721	69	417	328b	AK207074|AK183509|AK213987|AK219911|AK198179|AK210947|AK184661|AK196146|AK197376|AK180139|AK210511|AK212246|AK187069|AK192281|AK207865|AK187126|AK012224|AK182161|AK210062|AK183366|AK031992|AK197752|AK049999|AK192550|AK182440|AK189310|AK184516|BC065080|AK185721|AK204789|AK214088|AK217519|AK178158|AK194602|AK186352|AK204235|AK172999|AK180278|AK153522|AK186143|AK215674|BC048085|AK208446|AK199606|AK2…
chr11	49900623	49900637	+	AGGACTGCCTGTCCT	AK204789	69	9117	329a	AK207074|AK183509|AK213987|AK219911|AK198179|AK210947|AK184661|AK196146|AK197376|AK180139|AK210511|AK212246|AK187069|AK192281|AK207865|AK187126|AK012224|AK182161|AK210062|AK183366|AK031992|AK197752|AK049999|AK192550|AK182440|AK189310|AK184516|BC065080|AK185721|AK204789|AK214088|AK217519|AK178158|AK194602|AK186352|AK204235|AK172999|AK180278|AK153522|AK186143|AK215674|BC048085|AK208446|AK199606|AK2…
chr11	49900692	49900706	+	AGAACACTGTGTTCT	AK204789	69	9186	329b	AK207074|AK183509|AK213987|AK219911|AK198179|AK210947|AK184661|AK196146|AK197376|AK180139|AK210511|AK212246|AK187069|AK192281|AK207865|AK187126|AK012224|AK182161|AK210062|AK183366|AK031992|AK197752|AK049999|AK192550|AK182440|AK189310|AK184516|BC065080|AK185721|AK204789|AK214088|AK217519|AK178158|AK194602|AK186352|AK204235|AK172999|AK180278|AK153522|AK186143|AK215674|BC048085|AK208446|AK199606|AK2…
chr11	49900623	49900637	+	AGGACTGCCTGTCCT	BC048085	69	4804	330a	AK207074|AK183509|AK213987|AK219911|AK198179|AK210947|AK184661|AK196146|AK197376|AK180139|AK210511|AK212246|AK187069|AK192281|AK207865|AK187126|AK012224|AK182161|AK210062|AK183366|AK031992|AK197752|AK049999|AK192550|AK182440|AK189310|AK184516|BC065080|AK185721|AK204789|AK214088|AK217519|AK178158|AK194602|AK186352|AK204235|AK172999|AK180278|AK153522|AK186143|AK215674|BC048085|AK208446|AK199606|AK2…
chr11	49900692	49900706	+	AGAACACTGTGTTCT	BC048085	69	4873	330b	AK207074|AK183509|AK213987|AK219911|AK198179|AK210947|AK184661|AK196146|AK197376|AK180139|AK210511|AK212246|AK187069|AK192281|AK207865|AK187126|AK012224|AK182161|AK210062|AK183366|AK031992|AK197752|AK049999|AK192550|AK182440|AK189310|AK184516|BC065080|AK185721|AK204789|AK214088|AK217519|AK178158|AK194602|AK186352|AK204235|AK172999|AK180278|AK153522|AK186143|AK215674|BC048085|AK208446|AK199606|AK2…
chr11	49900623	49900637	+	AGGACTGCCTGTCCT	AK184089	69	4152	331a	AK207074|AK183509|AK213987|AK219911|AK198179|AK210947|AK184661|AK196146|AK197376|AK180139|AK210511|AK212246|AK187069|AK192281|AK207865|AK187126|AK012224|AK182161|AK210062|AK183366|AK031992|AK197752|AK049999|AK192550|AK182440|AK189310|AK184516|BC065080|AK185721|AK204789|AK214088|AK217519|AK178158|AK194602|AK186352|AK204235|AK172999|AK180278|AK153522|AK186143|AK215674|BC048085|AK208446|AK199606|AK2…
chr11	49900692	49900706	+	AGAACACTGTGTTCT	AK184089	69	4221	331b	AK207074|AK183509|AK213987|AK219911|AK198179|AK210947|AK184661|AK196146|AK197376|AK180139|AK210511|AK212246|AK187069|AK192281|AK207865|AK187126|AK012224|AK182161|AK210062|AK183366|AK031992|AK197752|AK049999|AK192550|AK182440|AK189310|AK184516|BC065080|AK185721|AK204789|AK214088|AK217519|AK178158|AK194602|AK186352|AK204235|AK172999|AK180278|AK153522|AK186143|AK215674|BC048085|AK208446|AK199606|AK2…
chr11	49900623	49900637	+	AGGACTGCCTGTCCT	AK187856	69	4928	332a	AK207074|AK183509|AK213987|AK219911|AK198179|AK210947|AK184661|AK196146|AK197376|AK180139|AK210511|AK212246|AK187069|AK192281|AK207865|AK187126|AK012224|AK182161|AK210062|AK183366|AK031992|AK197752|AK049999|AK192550|AK182440|AK189310|AK184516|BC065080|AK185721|AK204789|AK214088|AK217519|AK178158|AK194602|AK186352|AK204235|AK172999|AK180278|AK153522|AK186143|AK215674|BC048085|AK208446|AK199606|AK2…
chr11	49900692	49900706	+	AGAACACTGTGTTCT	AK187856	69	4997	332b	AK207074|AK183509|AK213987|AK219911|AK198179|AK210947|AK184661|AK196146|AK197376|AK180139|AK210511|AK212246|AK187069|AK192281|AK207865|AK187126|AK012224|AK182161|AK210062|AK183366|AK031992|AK197752|AK049999|AK192550|AK182440|AK189310|AK184516|BC065080|AK185721|AK204789|AK214088|AK217519|AK178158|AK194602|AK186352|AK204235|AK172999|AK180278|AK153522|AK186143|AK215674|BC048085|AK208446|AK199606|AK2…
chr11	49900623	49900637	+	AGGACTGCCTGTCCT	AK185399	69	3497	333a	AK207074|AK183509|AK213987|AK219911|AK198179|AK210947|AK184661|AK196146|AK197376|AK180139|AK210511|AK212246|AK187069|AK192281|AK207865|AK187126|AK012224|AK182161|AK210062|AK183366|AK031992|AK197752|AK049999|AK192550|AK182440|AK189310|AK184516|BC065080|AK185721|AK204789|AK214088|AK217519|AK178158|AK194602|AK186352|AK204235|AK172999|AK180278|AK153522|AK186143|AK215674|BC048085|AK208446|AK199606|AK2…
chr11	49900692	49900706	+	AGAACACTGTGTTCT	AK185399	69	3566	333b	AK207074|AK183509|AK213987|AK219911|AK198179|AK210947|AK184661|AK196146|AK197376|AK180139|AK210511|AK212246|AK187069|AK192281|AK207865|AK187126|AK012224|AK182161|AK210062|AK183366|AK031992|AK197752|AK049999|AK192550|AK182440|AK189310|AK184516|BC065080|AK185721|AK204789|AK214088|AK217519|AK178158|AK194602|AK186352|AK204235|AK172999|AK180278|AK153522|AK186143|AK215674|BC048085|AK208446|AK199606|AK2…
chr11	49900623	49900637	+	AGGACTGCCTGTCCT	AK187922	69	4928	334a	AK207074|AK183509|AK213987|AK219911|AK198179|AK210947|AK184661|AK196146|AK197376|AK180139|AK210511|AK212246|AK187069|AK192281|AK207865|AK187126|AK012224|AK182161|AK210062|AK183366|AK031992|AK197752|AK049999|AK192550|AK182440|AK189310|AK184516|BC065080|AK185721|AK204789|AK214088|AK217519|AK178158|AK194602|AK186352|AK204235|AK172999|AK180278|AK153522|AK186143|AK215674|BC048085|AK208446|AK199606|AK2…
chr11	49900692	49900706	+	AGAACACTGTGTTCT	AK187922	69	4997	334b	AK207074|AK183509|AK213987|AK219911|AK198179|AK210947|AK184661|AK196146|AK197376|AK180139|AK210511|AK212246|AK187069|AK192281|AK207865|AK187126|AK012224|AK182161|AK210062|AK183366|AK031992|AK197752|AK049999|AK192550|AK182440|AK189310|AK184516|BC065080|AK185721|AK204789|AK214088|AK217519|AK178158|AK194602|AK186352|AK204235|AK172999|AK180278|AK153522|AK186143|AK215674|BC048085|AK208446|AK199606|AK2…
chr11	49900623	49900637	+	AGGACTGCCTGTCCT	AK184516	69	4928	335a	AK207074|AK183509|AK213987|AK219911|AK198179|AK210947|AK184661|AK196146|AK197376|AK180139|AK210511|AK212246|AK187069|AK192281|AK207865|AK187126|AK012224|AK182161|AK210062|AK183366|AK031992|AK197752|AK049999|AK192550|AK182440|AK189310|AK184516|BC065080|AK185721|AK204789|AK214088|AK217519|AK178158|AK194602|AK186352|AK204235|AK172999|AK180278|AK153522|AK186143|AK215674|BC048085|AK208446|AK199606|AK2…
chr11	49900692	49900706	+	AGAACACTGTGTTCT	AK184516	69	4997	335b	AK207074|AK183509|AK213987|AK219911|AK198179|AK210947|AK184661|AK196146|AK197376|AK180139|AK210511|AK212246|AK187069|AK192281|AK207865|AK187126|AK012224|AK182161|AK210062|AK183366|AK031992|AK197752|AK049999|AK192550|AK182440|AK189310|AK184516|BC065080|AK185721|AK204789|AK214088|AK217519|AK178158|AK194602|AK186352|AK204235|AK172999|AK180278|AK153522|AK186143|AK215674|BC048085|AK208446|AK199606|AK2…
chr11	49900623	49900637	+	AGGACTGCCTGTCCT	AK204235	69	4928	336a	AK207074|AK183509|AK213987|AK219911|AK198179|AK210947|AK184661|AK196146|AK197376|AK180139|AK210511|AK212246|AK187069|AK192281|AK207865|AK187126|AK012224|AK182161|AK210062|AK183366|AK031992|AK197752|AK049999|AK192550|AK182440|AK189310|AK184516|BC065080|AK185721|AK204789|AK214088|AK217519|AK178158|AK194602|AK186352|AK204235|AK172999|AK180278|AK153522|AK186143|AK215674|BC048085|AK208446|AK199606|AK2…
chr11	49900692	49900706	+	AGAACACTGTGTTCT	AK204235	69	4997	336b	AK207074|AK183509|AK213987|AK219911|AK198179|AK210947|AK184661|AK196146|AK197376|AK180139|AK210511|AK212246|AK187069|AK192281|AK207865|AK187126|AK012224|AK182161|AK210062|AK183366|AK031992|AK197752|AK049999|AK192550|AK182440|AK189310|AK184516|BC065080|AK185721|AK204789|AK214088|AK217519|AK178158|AK194602|AK186352|AK204235|AK172999|AK180278|AK153522|AK186143|AK215674|BC048085|AK208446|AK199606|AK2…
chr11	49900623	49900637	+	AGGACTGCCTGTCCT	AK205541	69	9117	337a	AK207074|AK183509|AK213987|AK219911|AK198179|AK210947|AK184661|AK196146|AK197376|AK180139|AK210511|AK212246|AK187069|AK192281|AK207865|AK187126|AK012224|AK182161|AK210062|AK183366|AK031992|AK197752|AK049999|AK192550|AK182440|AK189310|AK184516|BC065080|AK185721|AK204789|AK214088|AK217519|AK178158|AK194602|AK186352|AK204235|AK172999|AK180278|AK153522|AK186143|AK215674|BC048085|AK208446|AK199606|AK2…
chr11	49900692	49900706	+	AGAACACTGTGTTCT	AK205541	69	9186	337b	AK207074|AK183509|AK213987|AK219911|AK198179|AK210947|AK184661|AK196146|AK197376|AK180139|AK210511|AK212246|AK187069|AK192281|AK207865|AK187126|AK012224|AK182161|AK210062|AK183366|AK031992|AK197752|AK049999|AK192550|AK182440|AK189310|AK184516|BC065080|AK185721|AK204789|AK214088|AK217519|AK178158|AK194602|AK186352|AK204235|AK172999|AK180278|AK153522|AK186143|AK215674|BC048085|AK208446|AK199606|AK2…
chr11	49900623	49900637	+	AGGACTGCCTGTCCT	AK213187	69	329	338a	AK207074|AK183509|AK213987|AK219911|AK198179|AK210947|AK184661|AK196146|AK197376|AK180139|AK210511|AK212246|AK187069|AK192281|AK207865|AK187126|AK012224|AK182161|AK210062|AK183366|AK031992|AK197752|AK049999|AK192550|AK182440|AK189310|AK184516|BC065080|AK185721|AK204789|AK214088|AK217519|AK178158|AK194602|AK186352|AK204235|AK172999|AK180278|AK153522|AK186143|AK215674|BC048085|AK208446|AK199606|AK2…
chr11	49900692	49900706	+	AGAACACTGTGTTCT	AK213187	69	398	338b	AK207074|AK183509|AK213987|AK219911|AK198179|AK210947|AK184661|AK196146|AK197376|AK180139|AK210511|AK212246|AK187069|AK192281|AK207865|AK187126|AK012224|AK182161|AK210062|AK183366|AK031992|AK197752|AK049999|AK192550|AK182440|AK189310|AK184516|BC065080|AK185721|AK204789|AK214088|AK217519|AK178158|AK194602|AK186352|AK204235|AK172999|AK180278|AK153522|AK186143|AK215674|BC048085|AK208446|AK199606|AK2…
chr11	49900623	49900637	+	AGGACTGCCTGTCCT	AK178158	69	3497	339a	AK207074|AK183509|AK213987|AK219911|AK198179|AK210947|AK184661|AK196146|AK197376|AK180139|AK210511|AK212246|AK187069|AK192281|AK207865|AK187126|AK012224|AK182161|AK210062|AK183366|AK031992|AK197752|AK049999|AK192550|AK182440|AK189310|AK184516|BC065080|AK185721|AK204789|AK214088|AK217519|AK178158|AK194602|AK186352|AK204235|AK172999|AK180278|AK153522|AK186143|AK215674|BC048085|AK208446|AK199606|AK2…
chr11	49900692	49900706	+	AGAACACTGTGTTCT	AK178158	69	3566	339b	AK207074|AK183509|AK213987|AK219911|AK198179|AK210947|AK184661|AK196146|AK197376|AK180139|AK210511|AK212246|AK187069|AK192281|AK207865|AK187126|AK012224|AK182161|AK210062|AK183366|AK031992|AK197752|AK049999|AK192550|AK182440|AK189310|AK184516|BC065080|AK185721|AK204789|AK214088|AK217519|AK178158|AK194602|AK186352|AK204235|AK172999|AK180278|AK153522|AK186143|AK215674|BC048085|AK208446|AK199606|AK2…
chr11	49900623	49900637	+	AGGACTGCCTGTCCT	AK209044	69	3580	340a	AK207074|AK183509|AK213987|AK219911|AK198179|AK210947|AK184661|AK196146|AK197376|AK180139|AK210511|AK212246|AK187069|AK192281|AK207865|AK187126|AK012224|AK182161|AK210062|AK183366|AK031992|AK197752|AK049999|AK192550|AK182440|AK189310|AK184516|BC065080|AK185721|AK204789|AK214088|AK217519|AK178158|AK194602|AK186352|AK204235|AK172999|AK180278|AK153522|AK186143|AK215674|BC048085|AK208446|AK199606|AK2…
chr11	49900692	49900706	+	AGAACACTGTGTTCT	AK209044	69	3649	340b	AK207074|AK183509|AK213987|AK219911|AK198179|AK210947|AK184661|AK196146|AK197376|AK180139|AK210511|AK212246|AK187069|AK192281|AK207865|AK187126|AK012224|AK182161|AK210062|AK183366|AK031992|AK197752|AK049999|AK192550|AK182440|AK189310|AK184516|BC065080|AK185721|AK204789|AK214088|AK217519|AK178158|AK194602|AK186352|AK204235|AK172999|AK180278|AK153522|AK186143|AK215674|BC048085|AK208446|AK199606|AK2…
chr11	49900623	49900637	+	AGGACTGCCTGTCCT	AK185461	69	9071	341a	AK207074|AK183509|AK213987|AK219911|AK198179|AK210947|AK184661|AK196146|AK197376|AK180139|AK210511|AK212246|AK187069|AK192281|AK207865|AK187126|AK012224|AK182161|AK210062|AK183366|AK031992|AK197752|AK049999|AK192550|AK182440|AK189310|AK184516|BC065080|AK185721|AK204789|AK214088|AK217519|AK178158|AK194602|AK186352|AK204235|AK172999|AK180278|AK153522|AK186143|AK215674|BC048085|AK208446|AK199606|AK2…
chr11	49900692	49900706	+	AGAACACTGTGTTCT	AK185461	69	9140	341b	AK207074|AK183509|AK213987|AK219911|AK198179|AK210947|AK184661|AK196146|AK197376|AK180139|AK210511|AK212246|AK187069|AK192281|AK207865|AK187126|AK012224|AK182161|AK210062|AK183366|AK031992|AK197752|AK049999|AK192550|AK182440|AK189310|AK184516|BC065080|AK185721|AK204789|AK214088|AK217519|AK178158|AK194602|AK186352|AK204235|AK172999|AK180278|AK153522|AK186143|AK215674|BC048085|AK208446|AK199606|AK2…
chr11	49900623	49900637	+	AGGACTGCCTGTCCT	AK205716	69	218	342a	AK207074|AK183509|AK213987|AK219911|AK198179|AK210947|AK184661|AK196146|AK197376|AK180139|AK210511|AK212246|AK187069|AK192281|AK207865|AK187126|AK012224|AK182161|AK210062|AK183366|AK031992|AK197752|AK049999|AK192550|AK182440|AK189310|AK184516|BC065080|AK185721|AK204789|AK214088|AK217519|AK178158|AK194602|AK186352|AK204235|AK172999|AK180278|AK153522|AK186143|AK215674|BC048085|AK208446|AK199606|AK2…
chr11	49900692	49900706	+	AGAACACTGTGTTCT	AK205716	69	287	342b	AK207074|AK183509|AK213987|AK219911|AK198179|AK210947|AK184661|AK196146|AK197376|AK180139|AK210511|AK212246|AK187069|AK192281|AK207865|AK187126|AK012224|AK182161|AK210062|AK183366|AK031992|AK197752|AK049999|AK192550|AK182440|AK189310|AK184516|BC065080|AK185721|AK204789|AK214088|AK217519|AK178158|AK194602|AK186352|AK204235|AK172999|AK180278|AK153522|AK186143|AK215674|BC048085|AK208446|AK199606|AK2…
chr11	49900623	49900637	+	AGGACTGCCTGTCCT	AK209884	69	348	343a	AK207074|AK183509|AK213987|AK219911|AK198179|AK210947|AK184661|AK196146|AK197376|AK180139|AK210511|AK212246|AK187069|AK192281|AK207865|AK187126|AK012224|AK182161|AK210062|AK183366|AK031992|AK197752|AK049999|AK192550|AK182440|AK189310|AK184516|BC065080|AK185721|AK204789|AK214088|AK217519|AK178158|AK194602|AK186352|AK204235|AK172999|AK180278|AK153522|AK186143|AK215674|BC048085|AK208446|AK199606|AK2…
chr11	49900692	49900706	+	AGAACACTGTGTTCT	AK209884	69	417	343b	AK207074|AK183509|AK213987|AK219911|AK198179|AK210947|AK184661|AK196146|AK197376|AK180139|AK210511|AK212246|AK187069|AK192281|AK207865|AK187126|AK012224|AK182161|AK210062|AK183366|AK031992|AK197752|AK049999|AK192550|AK182440|AK189310|AK184516|BC065080|AK185721|AK204789|AK214088|AK217519|AK178158|AK194602|AK186352|AK204235|AK172999|AK180278|AK153522|AK186143|AK215674|BC048085|AK208446|AK199606|AK2…
chr11	49900623	49900637	+	AGGACTGCCTGTCCT	AK088860	69	298	344a	AK207074|AK183509|AK213987|AK219911|AK198179|AK210947|AK184661|AK196146|AK197376|AK180139|AK210511|AK212246|AK187069|AK192281|AK207865|AK187126|AK012224|AK182161|AK210062|AK183366|AK031992|AK197752|AK049999|AK192550|AK182440|AK189310|AK184516|BC065080|AK185721|AK204789|AK214088|AK217519|AK178158|AK194602|AK186352|AK204235|AK172999|AK180278|AK153522|AK186143|AK215674|BC048085|AK208446|AK199606|AK2…
chr11	49900692	49900706	+	AGAACACTGTGTTCT	AK088860	69	367	344b	AK207074|AK183509|AK213987|AK219911|AK198179|AK210947|AK184661|AK196146|AK197376|AK180139|AK210511|AK212246|AK187069|AK192281|AK207865|AK187126|AK012224|AK182161|AK210062|AK183366|AK031992|AK197752|AK049999|AK192550|AK182440|AK189310|AK184516|BC065080|AK185721|AK204789|AK214088|AK217519|AK178158|AK194602|AK186352|AK204235|AK172999|AK180278|AK153522|AK186143|AK215674|BC048085|AK208446|AK199606|AK2…
chr11	49900623	49900637	+	AGGACTGCCTGTCCT	AK179480	69	4928	345a	AK207074|AK183509|AK213987|AK219911|AK198179|AK210947|AK184661|AK196146|AK197376|AK180139|AK210511|AK212246|AK187069|AK192281|AK207865|AK187126|AK012224|AK182161|AK210062|AK183366|AK031992|AK197752|AK049999|AK192550|AK182440|AK189310|AK184516|BC065080|AK185721|AK204789|AK214088|AK217519|AK178158|AK194602|AK186352|AK204235|AK172999|AK180278|AK153522|AK186143|AK215674|BC048085|AK208446|AK199606|AK2…
chr11	49900692	49900706	+	AGAACACTGTGTTCT	AK179480	69	4997	345b	AK207074|AK183509|AK213987|AK219911|AK198179|AK210947|AK184661|AK196146|AK197376|AK180139|AK210511|AK212246|AK187069|AK192281|AK207865|AK187126|AK012224|AK182161|AK210062|AK183366|AK031992|AK197752|AK049999|AK192550|AK182440|AK189310|AK184516|BC065080|AK185721|AK204789|AK214088|AK217519|AK178158|AK194602|AK186352|AK204235|AK172999|AK180278|AK153522|AK186143|AK215674|BC048085|AK208446|AK199606|AK2…
chr11	50552995	50553009	+	AGGACTGGCCGTGCT	AK029026	173	4344	346a	AK029026
chr11	50553168	50553182	+	agaacagtcagtgct	AK029026	173	4517	346b	AK029026
chr11	53172778	53172792	+	AGAACTTACTGTTCC	AK157090	65	3854	347a	AK157090
chr11	53172843	53172857	+	AGAACAAGGTGTTCG	AK157090	65	3919	347b	AK157090
chr11	59460267	59460281	+	AGAACAACTTGTGCT	AK035435	17	2409	348a	BC027417|AK155630|BC039932|AK158296|AK170849|NM_012027(AA536749)|U73200|AK035435|BC063067|AK165710|AB093269|AK154807|AK162503|AK162518|NM_201245(AA536749)|AK171089|BC049803|AK162530|AK044512
chr11	59460284	59460298	+	AGAACAAGGTGTTCA	AK035435	17	2426	348b	BC027417|AK155630|BC039932|AK158296|AK170849|NM_012027(AA536749)|U73200|AK035435|BC063067|AK165710|AB093269|AK154807|AK162503|AK162518|NM_201245(AA536749)|AK171089|BC049803|AK162530|AK044512
chr11	59827598	59827612	+	AGAACAAACAGTGCC	AK154252	144	3068	349a	AK013909|AY548172(Rai1)|AK154252|NM_009021(Rai1)|BC049785|AK129449|D29801
chr11	59827742	59827756	+	TGCTCACCAAGTTCT	AK154252	144	3212	349b	AK013909|AY548172(Rai1)|AK154252|NM_009021(Rai1)|BC049785|AK129449|D29801
chr11	59827598	59827612	+	AGAACAAACAGTGCC	BC049785	144	2907	350a	AK013909|AY548172(Rai1)|AK154252|NM_009021(Rai1)|BC049785|AK129449|D29801
chr11	59827742	59827756	+	TGCTCACCAAGTTCT	BC049785	144	3051	350b	AK013909|AY548172(Rai1)|AK154252|NM_009021(Rai1)|BC049785|AK129449|D29801
chr11	60448959	60448973	+	AGGACTGAATGAGCA	NM_001009927	49	5026	351a	AK211527|NM_001009927(humanxSmcr7)|AK156917|BC088984(human)|AK171444
chr11	60449008	60449022	+	AGAACAGAGAGATCA	NM_001009927	49	5075	351b	AK211527|NM_001009927(humanxSmcr7)|AK156917|BC088984(human)|AK171444
chr11	60448959	60448973	+	AGGACTGAATGAGCA	AK156917	49	5044	352a	AK211527|NM_001009927(humanxSmcr7)|AK156917|BC088984(human)|AK171444
chr11	60449008	60449022	+	AGAACAGAGAGATCA	AK156917	49	5093	352b	AK211527|NM_001009927(humanxSmcr7)|AK156917|BC088984(human)|AK171444
chr11	60448959	60448973	+	AGGACTGAATGAGCA	BC088984	49	5137	353a	AK211527|NM_001009927(humanxSmcr7)|AK156917|BC088984(human)|AK171444
chr11	60449008	60449022	+	AGAACAGAGAGATCA	BC088984	49	5186	353b	AK211527|NM_001009927(humanxSmcr7)|AK156917|BC088984(human)|AK171444
chr11	60448959	60448973	+	AGGACTGAATGAGCA	AK211527	49	7021	354a	AK211527|NM_001009927(humanxSmcr7)|AK156917|BC088984(human)|AK171444
chr11	60449008	60449022	+	AGAACAGAGAGATCA	AK211527	49	7070	354b	AK211527|NM_001009927(humanxSmcr7)|AK156917|BC088984(human)|AK171444
chr11	60448959	60448973	+	AGGACTGAATGAGCA	AK171444	49	5097	355a	AK211527|NM_001009927(humanxSmcr7)|AK156917|BC088984(human)|AK171444
chr11	60449008	60449022	+	AGAACAGAGAGATCA	AK171444	49	5146	355b	AK211527|NM_001009927(humanxSmcr7)|AK156917|BC088984(human)|AK171444
chr11	64476390	64476404	+	agaactctgagatca	AK204314	41	8926	356a	AK204314
chr11	64476431	64476445	+	agaactatctGATCA	AK204314	41	8967	356b	AK204314
chr11	68747502	68747516	+	cgaacttggtgttct	AK185233	18	9045	357a	AK192997|AK165906|BC066078|AK212260|AK197567|AK213640|AK209872|AK188532|AK176964|AK186509|AK217143|AK185233|AK197949|BC014687|AK187066|AK183179|AK198189|AK145919|AK205003|AK206537|BC072625|NM_001013256(1500010J02Rik)|AK216928|BC060629|AK005190|AK217896|AK202221|AK030876|AK213295|AK190867|AK180628|AK191575|AK214202|AK197445|AK044055|AK212869|AK195562|NM_026889(1500010J02Rik)|AK217260|AK215608|AK18…
chr11	68747520	68747534	+	agaacaaacagtgct	AK185233	18	9063	357b	AK192997|AK165906|BC066078|AK212260|AK197567|AK213640|AK209872|AK188532|AK176964|AK186509|AK217143|AK185233|AK197949|BC014687|AK187066|AK183179|AK198189|AK145919|AK205003|AK206537|BC072625|NM_001013256(1500010J02Rik)|AK216928|BC060629|AK005190|AK217896|AK202221|AK030876|AK213295|AK190867|AK180628|AK191575|AK214202|AK197445|AK044055|AK212869|AK195562|NM_026889(1500010J02Rik)|AK217260|AK215608|AK18…
chr11	68747502	68747516	+	cgaacttggtgttct	AK197949	18	9587	358a	AK192997|AK165906|BC066078|AK212260|AK197567|AK213640|AK209872|AK188532|AK176964|AK186509|AK217143|AK185233|AK197949|BC014687|AK187066|AK183179|AK198189|AK145919|AK205003|AK206537|BC072625|NM_001013256(1500010J02Rik)|AK216928|BC060629|AK005190|AK217896|AK202221|AK030876|AK213295|AK190867|AK180628|AK191575|AK214202|AK197445|AK044055|AK212869|AK195562|NM_026889(1500010J02Rik)|AK217260|AK215608|AK18…
chr11	68747520	68747534	+	agaacaaacagtgct	AK197949	18	9605	358b	AK192997|AK165906|BC066078|AK212260|AK197567|AK213640|AK209872|AK188532|AK176964|AK186509|AK217143|AK185233|AK197949|BC014687|AK187066|AK183179|AK198189|AK145919|AK205003|AK206537|BC072625|NM_001013256(1500010J02Rik)|AK216928|BC060629|AK005190|AK217896|AK202221|AK030876|AK213295|AK190867|AK180628|AK191575|AK214202|AK197445|AK044055|AK212869|AK195562|NM_026889(1500010J02Rik)|AK217260|AK215608|AK18…
chr11	68747502	68747516	+	cgaacttggtgttct	BC014687	18	5996	359a	AK192997|AK165906|BC066078|AK212260|AK197567|AK213640|AK209872|AK188532|AK176964|AK186509|AK217143|AK185233|AK197949|BC014687|AK187066|AK183179|AK198189|AK145919|AK205003|AK206537|BC072625|NM_001013256(1500010J02Rik)|AK216928|BC060629|AK005190|AK217896|AK202221|AK030876|AK213295|AK190867|AK180628|AK191575|AK214202|AK197445|AK044055|AK212869|AK195562|NM_026889(1500010J02Rik)|AK217260|AK215608|AK18…
chr11	68747520	68747534	+	agaacaaacagtgct	BC014687	18	6014	359b	AK192997|AK165906|BC066078|AK212260|AK197567|AK213640|AK209872|AK188532|AK176964|AK186509|AK217143|AK185233|AK197949|BC014687|AK187066|AK183179|AK198189|AK145919|AK205003|AK206537|BC072625|NM_001013256(1500010J02Rik)|AK216928|BC060629|AK005190|AK217896|AK202221|AK030876|AK213295|AK190867|AK180628|AK191575|AK214202|AK197445|AK044055|AK212869|AK195562|NM_026889(1500010J02Rik)|AK217260|AK215608|AK18…
chr11	68747502	68747516	+	cgaacttggtgttct	AK183179	18	8627	360a	AK192997|AK165906|BC066078|AK212260|AK197567|AK213640|AK209872|AK188532|AK176964|AK186509|AK217143|AK185233|AK197949|BC014687|AK187066|AK183179|AK198189|AK145919|AK205003|AK206537|BC072625|NM_001013256(1500010J02Rik)|AK216928|BC060629|AK005190|AK217896|AK202221|AK030876|AK213295|AK190867|AK180628|AK191575|AK214202|AK197445|AK044055|AK212869|AK195562|NM_026889(1500010J02Rik)|AK217260|AK215608|AK18…
chr11	68747520	68747534	+	agaacaaacagtgct	AK183179	18	8645	360b	AK192997|AK165906|BC066078|AK212260|AK197567|AK213640|AK209872|AK188532|AK176964|AK186509|AK217143|AK185233|AK197949|BC014687|AK187066|AK183179|AK198189|AK145919|AK205003|AK206537|BC072625|NM_001013256(1500010J02Rik)|AK216928|BC060629|AK005190|AK217896|AK202221|AK030876|AK213295|AK190867|AK180628|AK191575|AK214202|AK197445|AK044055|AK212869|AK195562|NM_026889(1500010J02Rik)|AK217260|AK215608|AK18…
chr11	68747502	68747516	+	cgaacttggtgttct	AK180628	18	4682	361a	AK192997|AK165906|BC066078|AK212260|AK197567|AK213640|AK209872|AK188532|AK176964|AK186509|AK217143|AK185233|AK197949|BC014687|AK187066|AK183179|AK198189|AK145919|AK205003|AK206537|BC072625|NM_001013256(1500010J02Rik)|AK216928|BC060629|AK005190|AK217896|AK202221|AK030876|AK213295|AK190867|AK180628|AK191575|AK214202|AK197445|AK044055|AK212869|AK195562|NM_026889(1500010J02Rik)|AK217260|AK215608|AK18…
chr11	68747520	68747534	+	agaacaaacagtgct	AK180628	18	4700	361b	AK192997|AK165906|BC066078|AK212260|AK197567|AK213640|AK209872|AK188532|AK176964|AK186509|AK217143|AK185233|AK197949|BC014687|AK187066|AK183179|AK198189|AK145919|AK205003|AK206537|BC072625|NM_001013256(1500010J02Rik)|AK216928|BC060629|AK005190|AK217896|AK202221|AK030876|AK213295|AK190867|AK180628|AK191575|AK214202|AK197445|AK044055|AK212869|AK195562|NM_026889(1500010J02Rik)|AK217260|AK215608|AK18…
chr11	68747502	68747516	+	cgaacttggtgttct	AK191575	18	633	362a	AK192997|AK165906|BC066078|AK212260|AK197567|AK213640|AK209872|AK188532|AK176964|AK186509|AK217143|AK185233|AK197949|BC014687|AK187066|AK183179|AK198189|AK145919|AK205003|AK206537|BC072625|NM_001013256(1500010J02Rik)|AK216928|BC060629|AK005190|AK217896|AK202221|AK030876|AK213295|AK190867|AK180628|AK191575|AK214202|AK197445|AK044055|AK212869|AK195562|NM_026889(1500010J02Rik)|AK217260|AK215608|AK18…
chr11	68747520	68747534	+	agaacaaacagtgct	AK191575	18	651	362b	AK192997|AK165906|BC066078|AK212260|AK197567|AK213640|AK209872|AK188532|AK176964|AK186509|AK217143|AK185233|AK197949|BC014687|AK187066|AK183179|AK198189|AK145919|AK205003|AK206537|BC072625|NM_001013256(1500010J02Rik)|AK216928|BC060629|AK005190|AK217896|AK202221|AK030876|AK213295|AK190867|AK180628|AK191575|AK214202|AK197445|AK044055|AK212869|AK195562|NM_026889(1500010J02Rik)|AK217260|AK215608|AK18…
chr11	68747502	68747516	+	cgaacttggtgttct	AK182922	18	9045	363a	AK192997|AK165906|BC066078|AK212260|AK197567|AK213640|AK209872|AK188532|AK176964|AK186509|AK217143|AK185233|AK197949|BC014687|AK187066|AK183179|AK198189|AK145919|AK205003|AK206537|BC072625|NM_001013256(1500010J02Rik)|AK216928|BC060629|AK005190|AK217896|AK202221|AK030876|AK213295|AK190867|AK180628|AK191575|AK214202|AK197445|AK044055|AK212869|AK195562|NM_026889(1500010J02Rik)|AK217260|AK215608|AK18…
chr11	68747520	68747534	+	agaacaaacagtgct	AK182922	18	9063	363b	AK192997|AK165906|BC066078|AK212260|AK197567|AK213640|AK209872|AK188532|AK176964|AK186509|AK217143|AK185233|AK197949|BC014687|AK187066|AK183179|AK198189|AK145919|AK205003|AK206537|BC072625|NM_001013256(1500010J02Rik)|AK216928|BC060629|AK005190|AK217896|AK202221|AK030876|AK213295|AK190867|AK180628|AK191575|AK214202|AK197445|AK044055|AK212869|AK195562|NM_026889(1500010J02Rik)|AK217260|AK215608|AK18…
chr11	68747502	68747516	+	cgaacttggtgttct	CW990383	18	4626	364a	AK192997|AK165906|BC066078|AK212260|AK197567|AK213640|AK209872|AK188532|AK176964|AK186509|AK217143|AK185233|AK197949|BC014687|AK187066|AK183179|AK198189|AK145919|AK205003|AK206537|BC072625|NM_001013256(1500010J02Rik)|AK216928|BC060629|AK005190|AK217896|AK202221|AK030876|AK213295|AK190867|AK180628|AK191575|AK214202|AK197445|AK044055|AK212869|AK195562|NM_026889(1500010J02Rik)|AK217260|AK215608|AK18…
chr11	68747520	68747534	+	agaacaaacagtgct	CW990383	18	4644	364b	AK192997|AK165906|BC066078|AK212260|AK197567|AK213640|AK209872|AK188532|AK176964|AK186509|AK217143|AK185233|AK197949|BC014687|AK187066|AK183179|AK198189|AK145919|AK205003|AK206537|BC072625|NM_001013256(1500010J02Rik)|AK216928|BC060629|AK005190|AK217896|AK202221|AK030876|AK213295|AK190867|AK180628|AK191575|AK214202|AK197445|AK044055|AK212869|AK195562|NM_026889(1500010J02Rik)|AK217260|AK215608|AK18…
chr11	68747502	68747516	+	cgaacttggtgttct	AK216928	18	4662	365a	AK192997|AK165906|BC066078|AK212260|AK197567|AK213640|AK209872|AK188532|AK176964|AK186509|AK217143|AK185233|AK197949|BC014687|AK187066|AK183179|AK198189|AK145919|AK205003|AK206537|BC072625|NM_001013256(1500010J02Rik)|AK216928|BC060629|AK005190|AK217896|AK202221|AK030876|AK213295|AK190867|AK180628|AK191575|AK214202|AK197445|AK044055|AK212869|AK195562|NM_026889(1500010J02Rik)|AK217260|AK215608|AK18…
chr11	68747520	68747534	+	agaacaaacagtgct	AK216928	18	4680	365b	AK192997|AK165906|BC066078|AK212260|AK197567|AK213640|AK209872|AK188532|AK176964|AK186509|AK217143|AK185233|AK197949|BC014687|AK187066|AK183179|AK198189|AK145919|AK205003|AK206537|BC072625|NM_001013256(1500010J02Rik)|AK216928|BC060629|AK005190|AK217896|AK202221|AK030876|AK213295|AK190867|AK180628|AK191575|AK214202|AK197445|AK044055|AK212869|AK195562|NM_026889(1500010J02Rik)|AK217260|AK215608|AK18…
chr11	68747502	68747516	+	cgaacttggtgttct	BC060629	18	2375	366a	AK192997|AK165906|BC066078|AK212260|AK197567|AK213640|AK209872|AK188532|AK176964|AK186509|AK217143|AK185233|AK197949|BC014687|AK187066|AK183179|AK198189|AK145919|AK205003|AK206537|BC072625|NM_001013256(1500010J02Rik)|AK216928|BC060629|AK005190|AK217896|AK202221|AK030876|AK213295|AK190867|AK180628|AK191575|AK214202|AK197445|AK044055|AK212869|AK195562|NM_026889(1500010J02Rik)|AK217260|AK215608|AK18…
chr11	68747520	68747534	+	agaacaaacagtgct	BC060629	18	2393	366b	AK192997|AK165906|BC066078|AK212260|AK197567|AK213640|AK209872|AK188532|AK176964|AK186509|AK217143|AK185233|AK197949|BC014687|AK187066|AK183179|AK198189|AK145919|AK205003|AK206537|BC072625|NM_001013256(1500010J02Rik)|AK216928|BC060629|AK005190|AK217896|AK202221|AK030876|AK213295|AK190867|AK180628|AK191575|AK214202|AK197445|AK044055|AK212869|AK195562|NM_026889(1500010J02Rik)|AK217260|AK215608|AK18…
chr11	68747502	68747516	+	cgaacttggtgttct	AK212869	18	5892	367a	AK192997|AK165906|BC066078|AK212260|AK197567|AK213640|AK209872|AK188532|AK176964|AK186509|AK217143|AK185233|AK197949|BC014687|AK187066|AK183179|AK198189|AK145919|AK205003|AK206537|BC072625|NM_001013256(1500010J02Rik)|AK216928|BC060629|AK005190|AK217896|AK202221|AK030876|AK213295|AK190867|AK180628|AK191575|AK214202|AK197445|AK044055|AK212869|AK195562|NM_026889(1500010J02Rik)|AK217260|AK215608|AK18…
chr11	68747520	68747534	+	agaacaaacagtgct	AK212869	18	5910	367b	AK192997|AK165906|BC066078|AK212260|AK197567|AK213640|AK209872|AK188532|AK176964|AK186509|AK217143|AK185233|AK197949|BC014687|AK187066|AK183179|AK198189|AK145919|AK205003|AK206537|BC072625|NM_001013256(1500010J02Rik)|AK216928|BC060629|AK005190|AK217896|AK202221|AK030876|AK213295|AK190867|AK180628|AK191575|AK214202|AK197445|AK044055|AK212869|AK195562|NM_026889(1500010J02Rik)|AK217260|AK215608|AK18…
chr11	68747502	68747516	+	cgaacttggtgttct	AK200486	18	8627	368a	AK192997|AK165906|BC066078|AK212260|AK197567|AK213640|AK209872|AK188532|AK176964|AK186509|AK217143|AK185233|AK197949|BC014687|AK187066|AK183179|AK198189|AK145919|AK205003|AK206537|BC072625|NM_001013256(1500010J02Rik)|AK216928|BC060629|AK005190|AK217896|AK202221|AK030876|AK213295|AK190867|AK180628|AK191575|AK214202|AK197445|AK044055|AK212869|AK195562|NM_026889(1500010J02Rik)|AK217260|AK215608|AK18…
chr11	68747520	68747534	+	agaacaaacagtgct	AK200486	18	8645	368b	AK192997|AK165906|BC066078|AK212260|AK197567|AK213640|AK209872|AK188532|AK176964|AK186509|AK217143|AK185233|AK197949|BC014687|AK187066|AK183179|AK198189|AK145919|AK205003|AK206537|BC072625|NM_001013256(1500010J02Rik)|AK216928|BC060629|AK005190|AK217896|AK202221|AK030876|AK213295|AK190867|AK180628|AK191575|AK214202|AK197445|AK044055|AK212869|AK195562|NM_026889(1500010J02Rik)|AK217260|AK215608|AK18…
chr11	68747502	68747516	+	cgaacttggtgttct	AK211907	18	4287	369a	AK192997|AK165906|BC066078|AK212260|AK197567|AK213640|AK209872|AK188532|AK176964|AK186509|AK217143|AK185233|AK197949|BC014687|AK187066|AK183179|AK198189|AK145919|AK205003|AK206537|BC072625|NM_001013256(1500010J02Rik)|AK216928|BC060629|AK005190|AK217896|AK202221|AK030876|AK213295|AK190867|AK180628|AK191575|AK214202|AK197445|AK044055|AK212869|AK195562|NM_026889(1500010J02Rik)|AK217260|AK215608|AK18…
chr11	68747520	68747534	+	agaacaaacagtgct	AK211907	18	4305	369b	AK192997|AK165906|BC066078|AK212260|AK197567|AK213640|AK209872|AK188532|AK176964|AK186509|AK217143|AK185233|AK197949|BC014687|AK187066|AK183179|AK198189|AK145919|AK205003|AK206537|BC072625|NM_001013256(1500010J02Rik)|AK216928|BC060629|AK005190|AK217896|AK202221|AK030876|AK213295|AK190867|AK180628|AK191575|AK214202|AK197445|AK044055|AK212869|AK195562|NM_026889(1500010J02Rik)|AK217260|AK215608|AK18…
chr11	68747502	68747516	+	cgaacttggtgttct	AK213842	18	9096	370a	AK192997|AK165906|BC066078|AK212260|AK197567|AK213640|AK209872|AK188532|AK176964|AK186509|AK217143|AK185233|AK197949|BC014687|AK187066|AK183179|AK198189|AK145919|AK205003|AK206537|BC072625|NM_001013256(1500010J02Rik)|AK216928|BC060629|AK005190|AK217896|AK202221|AK030876|AK213295|AK190867|AK180628|AK191575|AK214202|AK197445|AK044055|AK212869|AK195562|NM_026889(1500010J02Rik)|AK217260|AK215608|AK18…
chr11	68747520	68747534	+	agaacaaacagtgct	AK213842	18	9114	370b	AK192997|AK165906|BC066078|AK212260|AK197567|AK213640|AK209872|AK188532|AK176964|AK186509|AK217143|AK185233|AK197949|BC014687|AK187066|AK183179|AK198189|AK145919|AK205003|AK206537|BC072625|NM_001013256(1500010J02Rik)|AK216928|BC060629|AK005190|AK217896|AK202221|AK030876|AK213295|AK190867|AK180628|AK191575|AK214202|AK197445|AK044055|AK212869|AK195562|NM_026889(1500010J02Rik)|AK217260|AK215608|AK18…
chr11	68747502	68747516	+	cgaacttggtgttct	AK212260	18	4287	371a	AK192997|AK165906|BC066078|AK212260|AK197567|AK213640|AK209872|AK188532|AK176964|AK186509|AK217143|AK185233|AK197949|BC014687|AK187066|AK183179|AK198189|AK145919|AK205003|AK206537|BC072625|NM_001013256(1500010J02Rik)|AK216928|BC060629|AK005190|AK217896|AK202221|AK030876|AK213295|AK190867|AK180628|AK191575|AK214202|AK197445|AK044055|AK212869|AK195562|NM_026889(1500010J02Rik)|AK217260|AK215608|AK18…
chr11	68747520	68747534	+	agaacaaacagtgct	AK212260	18	4305	371b	AK192997|AK165906|BC066078|AK212260|AK197567|AK213640|AK209872|AK188532|AK176964|AK186509|AK217143|AK185233|AK197949|BC014687|AK187066|AK183179|AK198189|AK145919|AK205003|AK206537|BC072625|NM_001013256(1500010J02Rik)|AK216928|BC060629|AK005190|AK217896|AK202221|AK030876|AK213295|AK190867|AK180628|AK191575|AK214202|AK197445|AK044055|AK212869|AK195562|NM_026889(1500010J02Rik)|AK217260|AK215608|AK18…
chr11	68747502	68747516	+	cgaacttggtgttct	AK197567	18	9045	372a	AK192997|AK165906|BC066078|AK212260|AK197567|AK213640|AK209872|AK188532|AK176964|AK186509|AK217143|AK185233|AK197949|BC014687|AK187066|AK183179|AK198189|AK145919|AK205003|AK206537|BC072625|NM_001013256(1500010J02Rik)|AK216928|BC060629|AK005190|AK217896|AK202221|AK030876|AK213295|AK190867|AK180628|AK191575|AK214202|AK197445|AK044055|AK212869|AK195562|NM_026889(1500010J02Rik)|AK217260|AK215608|AK18…
chr11	68747520	68747534	+	agaacaaacagtgct	AK197567	18	9063	372b	AK192997|AK165906|BC066078|AK212260|AK197567|AK213640|AK209872|AK188532|AK176964|AK186509|AK217143|AK185233|AK197949|BC014687|AK187066|AK183179|AK198189|AK145919|AK205003|AK206537|BC072625|NM_001013256(1500010J02Rik)|AK216928|BC060629|AK005190|AK217896|AK202221|AK030876|AK213295|AK190867|AK180628|AK191575|AK214202|AK197445|AK044055|AK212869|AK195562|NM_026889(1500010J02Rik)|AK217260|AK215608|AK18…
chr11	68747502	68747516	+	cgaacttggtgttct	AK217896	18	4682	373a	AK192997|AK165906|BC066078|AK212260|AK197567|AK213640|AK209872|AK188532|AK176964|AK186509|AK217143|AK185233|AK197949|BC014687|AK187066|AK183179|AK198189|AK145919|AK205003|AK206537|BC072625|NM_001013256(1500010J02Rik)|AK216928|BC060629|AK005190|AK217896|AK202221|AK030876|AK213295|AK190867|AK180628|AK191575|AK214202|AK197445|AK044055|AK212869|AK195562|NM_026889(1500010J02Rik)|AK217260|AK215608|AK18…
chr11	68747520	68747534	+	agaacaaacagtgct	AK217896	18	4700	373b	AK192997|AK165906|BC066078|AK212260|AK197567|AK213640|AK209872|AK188532|AK176964|AK186509|AK217143|AK185233|AK197949|BC014687|AK187066|AK183179|AK198189|AK145919|AK205003|AK206537|BC072625|NM_001013256(1500010J02Rik)|AK216928|BC060629|AK005190|AK217896|AK202221|AK030876|AK213295|AK190867|AK180628|AK191575|AK214202|AK197445|AK044055|AK212869|AK195562|NM_026889(1500010J02Rik)|AK217260|AK215608|AK18…
chr11	68747502	68747516	+	cgaacttggtgttct	AK213295	18	959	374a	AK192997|AK165906|BC066078|AK212260|AK197567|AK213640|AK209872|AK188532|AK176964|AK186509|AK217143|AK185233|AK197949|BC014687|AK187066|AK183179|AK198189|AK145919|AK205003|AK206537|BC072625|NM_001013256(1500010J02Rik)|AK216928|BC060629|AK005190|AK217896|AK202221|AK030876|AK213295|AK190867|AK180628|AK191575|AK214202|AK197445|AK044055|AK212869|AK195562|NM_026889(1500010J02Rik)|AK217260|AK215608|AK18…
chr11	68747520	68747534	+	agaacaaacagtgct	AK213295	18	977	374b	AK192997|AK165906|BC066078|AK212260|AK197567|AK213640|AK209872|AK188532|AK176964|AK186509|AK217143|AK185233|AK197949|BC014687|AK187066|AK183179|AK198189|AK145919|AK205003|AK206537|BC072625|NM_001013256(1500010J02Rik)|AK216928|BC060629|AK005190|AK217896|AK202221|AK030876|AK213295|AK190867|AK180628|AK191575|AK214202|AK197445|AK044055|AK212869|AK195562|NM_026889(1500010J02Rik)|AK217260|AK215608|AK18…
chr11	68747502	68747516	+	cgaacttggtgttct	AK217260	18	736	375a	AK192997|AK165906|BC066078|AK212260|AK197567|AK213640|AK209872|AK188532|AK176964|AK186509|AK217143|AK185233|AK197949|BC014687|AK187066|AK183179|AK198189|AK145919|AK205003|AK206537|BC072625|NM_001013256(1500010J02Rik)|AK216928|BC060629|AK005190|AK217896|AK202221|AK030876|AK213295|AK190867|AK180628|AK191575|AK214202|AK197445|AK044055|AK212869|AK195562|NM_026889(1500010J02Rik)|AK217260|AK215608|AK18…
chr11	68747520	68747534	+	agaacaaacagtgct	AK217260	18	754	375b	AK192997|AK165906|BC066078|AK212260|AK197567|AK213640|AK209872|AK188532|AK176964|AK186509|AK217143|AK185233|AK197949|BC014687|AK187066|AK183179|AK198189|AK145919|AK205003|AK206537|BC072625|NM_001013256(1500010J02Rik)|AK216928|BC060629|AK005190|AK217896|AK202221|AK030876|AK213295|AK190867|AK180628|AK191575|AK214202|AK197445|AK044055|AK212869|AK195562|NM_026889(1500010J02Rik)|AK217260|AK215608|AK18…
chr11	68747502	68747516	+	cgaacttggtgttct	AK183840	18	4682	376a	AK192997|AK165906|BC066078|AK212260|AK197567|AK213640|AK209872|AK188532|AK176964|AK186509|AK217143|AK185233|AK197949|BC014687|AK187066|AK183179|AK198189|AK145919|AK205003|AK206537|BC072625|NM_001013256(1500010J02Rik)|AK216928|BC060629|AK005190|AK217896|AK202221|AK030876|AK213295|AK190867|AK180628|AK191575|AK214202|AK197445|AK044055|AK212869|AK195562|NM_026889(1500010J02Rik)|AK217260|AK215608|AK18…
chr11	68747520	68747534	+	agaacaaacagtgct	AK183840	18	4700	376b	AK192997|AK165906|BC066078|AK212260|AK197567|AK213640|AK209872|AK188532|AK176964|AK186509|AK217143|AK185233|AK197949|BC014687|AK187066|AK183179|AK198189|AK145919|AK205003|AK206537|BC072625|NM_001013256(1500010J02Rik)|AK216928|BC060629|AK005190|AK217896|AK202221|AK030876|AK213295|AK190867|AK180628|AK191575|AK214202|AK197445|AK044055|AK212869|AK195562|NM_026889(1500010J02Rik)|AK217260|AK215608|AK18…
chr11	68747502	68747516	+	cgaacttggtgttct	AK211076	18	4288	377a	AK192997|AK165906|BC066078|AK212260|AK197567|AK213640|AK209872|AK188532|AK176964|AK186509|AK217143|AK185233|AK197949|BC014687|AK187066|AK183179|AK198189|AK145919|AK205003|AK206537|BC072625|NM_001013256(1500010J02Rik)|AK216928|BC060629|AK005190|AK217896|AK202221|AK030876|AK213295|AK190867|AK180628|AK191575|AK214202|AK197445|AK044055|AK212869|AK195562|NM_026889(1500010J02Rik)|AK217260|AK215608|AK18…
chr11	68747520	68747534	+	agaacaaacagtgct	AK211076	18	4306	377b	AK192997|AK165906|BC066078|AK212260|AK197567|AK213640|AK209872|AK188532|AK176964|AK186509|AK217143|AK185233|AK197949|BC014687|AK187066|AK183179|AK198189|AK145919|AK205003|AK206537|BC072625|NM_001013256(1500010J02Rik)|AK216928|BC060629|AK005190|AK217896|AK202221|AK030876|AK213295|AK190867|AK180628|AK191575|AK214202|AK197445|AK044055|AK212869|AK195562|NM_026889(1500010J02Rik)|AK217260|AK215608|AK18…
chr11	68747502	68747516	+	cgaacttggtgttct	AK188532	18	5860	378a	AK192997|AK165906|BC066078|AK212260|AK197567|AK213640|AK209872|AK188532|AK176964|AK186509|AK217143|AK185233|AK197949|BC014687|AK187066|AK183179|AK198189|AK145919|AK205003|AK206537|BC072625|NM_001013256(1500010J02Rik)|AK216928|BC060629|AK005190|AK217896|AK202221|AK030876|AK213295|AK190867|AK180628|AK191575|AK214202|AK197445|AK044055|AK212869|AK195562|NM_026889(1500010J02Rik)|AK217260|AK215608|AK18…
chr11	68747520	68747534	+	agaacaaacagtgct	AK188532	18	5878	378b	AK192997|AK165906|BC066078|AK212260|AK197567|AK213640|AK209872|AK188532|AK176964|AK186509|AK217143|AK185233|AK197949|BC014687|AK187066|AK183179|AK198189|AK145919|AK205003|AK206537|BC072625|NM_001013256(1500010J02Rik)|AK216928|BC060629|AK005190|AK217896|AK202221|AK030876|AK213295|AK190867|AK180628|AK191575|AK214202|AK197445|AK044055|AK212869|AK195562|NM_026889(1500010J02Rik)|AK217260|AK215608|AK18…
chr11	68747502	68747516	+	cgaacttggtgttct	AK187066	18	9045	379a	AK192997|AK165906|BC066078|AK212260|AK197567|AK213640|AK209872|AK188532|AK176964|AK186509|AK217143|AK185233|AK197949|BC014687|AK187066|AK183179|AK198189|AK145919|AK205003|AK206537|BC072625|NM_001013256(1500010J02Rik)|AK216928|BC060629|AK005190|AK217896|AK202221|AK030876|AK213295|AK190867|AK180628|AK191575|AK214202|AK197445|AK044055|AK212869|AK195562|NM_026889(1500010J02Rik)|AK217260|AK215608|AK18…
chr11	68747520	68747534	+	agaacaaacagtgct	AK187066	18	9063	379b	AK192997|AK165906|BC066078|AK212260|AK197567|AK213640|AK209872|AK188532|AK176964|AK186509|AK217143|AK185233|AK197949|BC014687|AK187066|AK183179|AK198189|AK145919|AK205003|AK206537|BC072625|NM_001013256(1500010J02Rik)|AK216928|BC060629|AK005190|AK217896|AK202221|AK030876|AK213295|AK190867|AK180628|AK191575|AK214202|AK197445|AK044055|AK212869|AK195562|NM_026889(1500010J02Rik)|AK217260|AK215608|AK18…
chr11	68747502	68747516	+	cgaacttggtgttct	AK198189	18	9588	380a	AK192997|AK165906|BC066078|AK212260|AK197567|AK213640|AK209872|AK188532|AK176964|AK186509|AK217143|AK185233|AK197949|BC014687|AK187066|AK183179|AK198189|AK145919|AK205003|AK206537|BC072625|NM_001013256(1500010J02Rik)|AK216928|BC060629|AK005190|AK217896|AK202221|AK030876|AK213295|AK190867|AK180628|AK191575|AK214202|AK197445|AK044055|AK212869|AK195562|NM_026889(1500010J02Rik)|AK217260|AK215608|AK18…
chr11	68747520	68747534	+	agaacaaacagtgct	AK198189	18	9606	380b	AK192997|AK165906|BC066078|AK212260|AK197567|AK213640|AK209872|AK188532|AK176964|AK186509|AK217143|AK185233|AK197949|BC014687|AK187066|AK183179|AK198189|AK145919|AK205003|AK206537|BC072625|NM_001013256(1500010J02Rik)|AK216928|BC060629|AK005190|AK217896|AK202221|AK030876|AK213295|AK190867|AK180628|AK191575|AK214202|AK197445|AK044055|AK212869|AK195562|NM_026889(1500010J02Rik)|AK217260|AK215608|AK18…
chr11	68747502	68747516	+	cgaacttggtgttct	AK195562	18	4287	381a	AK192997|AK165906|BC066078|AK212260|AK197567|AK213640|AK209872|AK188532|AK176964|AK186509|AK217143|AK185233|AK197949|BC014687|AK187066|AK183179|AK198189|AK145919|AK205003|AK206537|BC072625|NM_001013256(1500010J02Rik)|AK216928|BC060629|AK005190|AK217896|AK202221|AK030876|AK213295|AK190867|AK180628|AK191575|AK214202|AK197445|AK044055|AK212869|AK195562|NM_026889(1500010J02Rik)|AK217260|AK215608|AK18…
chr11	68747520	68747534	+	agaacaaacagtgct	AK195562	18	4305	381b	AK192997|AK165906|BC066078|AK212260|AK197567|AK213640|AK209872|AK188532|AK176964|AK186509|AK217143|AK185233|AK197949|BC014687|AK187066|AK183179|AK198189|AK145919|AK205003|AK206537|BC072625|NM_001013256(1500010J02Rik)|AK216928|BC060629|AK005190|AK217896|AK202221|AK030876|AK213295|AK190867|AK180628|AK191575|AK214202|AK197445|AK044055|AK212869|AK195562|NM_026889(1500010J02Rik)|AK217260|AK215608|AK18…
chr11	68747502	68747516	+	cgaacttggtgttct	AK205983	18	9588	382a	AK192997|AK165906|BC066078|AK212260|AK197567|AK213640|AK209872|AK188532|AK176964|AK186509|AK217143|AK185233|AK197949|BC014687|AK187066|AK183179|AK198189|AK145919|AK205003|AK206537|BC072625|NM_001013256(1500010J02Rik)|AK216928|BC060629|AK005190|AK217896|AK202221|AK030876|AK213295|AK190867|AK180628|AK191575|AK214202|AK197445|AK044055|AK212869|AK195562|NM_026889(1500010J02Rik)|AK217260|AK215608|AK18…
chr11	68747520	68747534	+	agaacaaacagtgct	AK205983	18	9606	382b	AK192997|AK165906|BC066078|AK212260|AK197567|AK213640|AK209872|AK188532|AK176964|AK186509|AK217143|AK185233|AK197949|BC014687|AK187066|AK183179|AK198189|AK145919|AK205003|AK206537|BC072625|NM_001013256(1500010J02Rik)|AK216928|BC060629|AK005190|AK217896|AK202221|AK030876|AK213295|AK190867|AK180628|AK191575|AK214202|AK197445|AK044055|AK212869|AK195562|NM_026889(1500010J02Rik)|AK217260|AK215608|AK18…
chr11	68747520	68747534	+	agaacaaacagtgct	AK185233	87	8958	383a	AK192997|AK165906|BC066078|AK212260|AK197567|AK213640|AK209872|AK188532|AK176964|AK186509|AK217143|AK185233|AK197949|BC014687|AK187066|AK183179|AK198189|AK145919|AK205003|AK206537|BC072625|NM_001013256(1500010J02Rik)|AK216928|BC060629|AK005190|AK217896|AK202221|AK030876|AK213295|AK190867|AK180628|AK191575|AK214202|AK197445|AK044055|AK212869|AK195562|NM_026889(1500010J02Rik)|AK217260|AK215608|AK18…
chr11	68747607	68747621	+	agctctggctgtcct	AK185233	87	9045	383b	AK192997|AK165906|BC066078|AK212260|AK197567|AK213640|AK209872|AK188532|AK176964|AK186509|AK217143|AK185233|AK197949|BC014687|AK187066|AK183179|AK198189|AK145919|AK205003|AK206537|BC072625|NM_001013256(1500010J02Rik)|AK216928|BC060629|AK005190|AK217896|AK202221|AK030876|AK213295|AK190867|AK180628|AK191575|AK214202|AK197445|AK044055|AK212869|AK195562|NM_026889(1500010J02Rik)|AK217260|AK215608|AK18…
chr11	68747520	68747534	+	agaacaaacagtgct	AK197949	87	9500	384a	AK192997|AK165906|BC066078|AK212260|AK197567|AK213640|AK209872|AK188532|AK176964|AK186509|AK217143|AK185233|AK197949|BC014687|AK187066|AK183179|AK198189|AK145919|AK205003|AK206537|BC072625|NM_001013256(1500010J02Rik)|AK216928|BC060629|AK005190|AK217896|AK202221|AK030876|AK213295|AK190867|AK180628|AK191575|AK214202|AK197445|AK044055|AK212869|AK195562|NM_026889(1500010J02Rik)|AK217260|AK215608|AK18…
chr11	68747607	68747621	+	agctctggctgtcct	AK197949	87	9587	384b	AK192997|AK165906|BC066078|AK212260|AK197567|AK213640|AK209872|AK188532|AK176964|AK186509|AK217143|AK185233|AK197949|BC014687|AK187066|AK183179|AK198189|AK145919|AK205003|AK206537|BC072625|NM_001013256(1500010J02Rik)|AK216928|BC060629|AK005190|AK217896|AK202221|AK030876|AK213295|AK190867|AK180628|AK191575|AK214202|AK197445|AK044055|AK212869|AK195562|NM_026889(1500010J02Rik)|AK217260|AK215608|AK18…
chr11	68747520	68747534	+	agaacaaacagtgct	BC014687	87	5909	385a	AK192997|AK165906|BC066078|AK212260|AK197567|AK213640|AK209872|AK188532|AK176964|AK186509|AK217143|AK185233|AK197949|BC014687|AK187066|AK183179|AK198189|AK145919|AK205003|AK206537|BC072625|NM_001013256(1500010J02Rik)|AK216928|BC060629|AK005190|AK217896|AK202221|AK030876|AK213295|AK190867|AK180628|AK191575|AK214202|AK197445|AK044055|AK212869|AK195562|NM_026889(1500010J02Rik)|AK217260|AK215608|AK18…
chr11	68747607	68747621	+	agctctggctgtcct	BC014687	87	5996	385b	AK192997|AK165906|BC066078|AK212260|AK197567|AK213640|AK209872|AK188532|AK176964|AK186509|AK217143|AK185233|AK197949|BC014687|AK187066|AK183179|AK198189|AK145919|AK205003|AK206537|BC072625|NM_001013256(1500010J02Rik)|AK216928|BC060629|AK005190|AK217896|AK202221|AK030876|AK213295|AK190867|AK180628|AK191575|AK214202|AK197445|AK044055|AK212869|AK195562|NM_026889(1500010J02Rik)|AK217260|AK215608|AK18…
chr11	68747520	68747534	+	agaacaaacagtgct	AK183179	87	8540	386a	AK192997|AK165906|BC066078|AK212260|AK197567|AK213640|AK209872|AK188532|AK176964|AK186509|AK217143|AK185233|AK197949|BC014687|AK187066|AK183179|AK198189|AK145919|AK205003|AK206537|BC072625|NM_001013256(1500010J02Rik)|AK216928|BC060629|AK005190|AK217896|AK202221|AK030876|AK213295|AK190867|AK180628|AK191575|AK214202|AK197445|AK044055|AK212869|AK195562|NM_026889(1500010J02Rik)|AK217260|AK215608|AK18…
chr11	68747607	68747621	+	agctctggctgtcct	AK183179	87	8627	386b	AK192997|AK165906|BC066078|AK212260|AK197567|AK213640|AK209872|AK188532|AK176964|AK186509|AK217143|AK185233|AK197949|BC014687|AK187066|AK183179|AK198189|AK145919|AK205003|AK206537|BC072625|NM_001013256(1500010J02Rik)|AK216928|BC060629|AK005190|AK217896|AK202221|AK030876|AK213295|AK190867|AK180628|AK191575|AK214202|AK197445|AK044055|AK212869|AK195562|NM_026889(1500010J02Rik)|AK217260|AK215608|AK18…
chr11	68747520	68747534	+	agaacaaacagtgct	AK180628	87	4595	387a	AK192997|AK165906|BC066078|AK212260|AK197567|AK213640|AK209872|AK188532|AK176964|AK186509|AK217143|AK185233|AK197949|BC014687|AK187066|AK183179|AK198189|AK145919|AK205003|AK206537|BC072625|NM_001013256(1500010J02Rik)|AK216928|BC060629|AK005190|AK217896|AK202221|AK030876|AK213295|AK190867|AK180628|AK191575|AK214202|AK197445|AK044055|AK212869|AK195562|NM_026889(1500010J02Rik)|AK217260|AK215608|AK18…
chr11	68747607	68747621	+	agctctggctgtcct	AK180628	87	4682	387b	AK192997|AK165906|BC066078|AK212260|AK197567|AK213640|AK209872|AK188532|AK176964|AK186509|AK217143|AK185233|AK197949|BC014687|AK187066|AK183179|AK198189|AK145919|AK205003|AK206537|BC072625|NM_001013256(1500010J02Rik)|AK216928|BC060629|AK005190|AK217896|AK202221|AK030876|AK213295|AK190867|AK180628|AK191575|AK214202|AK197445|AK044055|AK212869|AK195562|NM_026889(1500010J02Rik)|AK217260|AK215608|AK18…
chr11	68747520	68747534	+	agaacaaacagtgct	AK191575	87	546	388a	AK192997|AK165906|BC066078|AK212260|AK197567|AK213640|AK209872|AK188532|AK176964|AK186509|AK217143|AK185233|AK197949|BC014687|AK187066|AK183179|AK198189|AK145919|AK205003|AK206537|BC072625|NM_001013256(1500010J02Rik)|AK216928|BC060629|AK005190|AK217896|AK202221|AK030876|AK213295|AK190867|AK180628|AK191575|AK214202|AK197445|AK044055|AK212869|AK195562|NM_026889(1500010J02Rik)|AK217260|AK215608|AK18…
chr11	68747607	68747621	+	agctctggctgtcct	AK191575	87	633	388b	AK192997|AK165906|BC066078|AK212260|AK197567|AK213640|AK209872|AK188532|AK176964|AK186509|AK217143|AK185233|AK197949|BC014687|AK187066|AK183179|AK198189|AK145919|AK205003|AK206537|BC072625|NM_001013256(1500010J02Rik)|AK216928|BC060629|AK005190|AK217896|AK202221|AK030876|AK213295|AK190867|AK180628|AK191575|AK214202|AK197445|AK044055|AK212869|AK195562|NM_026889(1500010J02Rik)|AK217260|AK215608|AK18…
chr11	68747520	68747534	+	agaacaaacagtgct	AK182922	87	8958	389a	AK192997|AK165906|BC066078|AK212260|AK197567|AK213640|AK209872|AK188532|AK176964|AK186509|AK217143|AK185233|AK197949|BC014687|AK187066|AK183179|AK198189|AK145919|AK205003|AK206537|BC072625|NM_001013256(1500010J02Rik)|AK216928|BC060629|AK005190|AK217896|AK202221|AK030876|AK213295|AK190867|AK180628|AK191575|AK214202|AK197445|AK044055|AK212869|AK195562|NM_026889(1500010J02Rik)|AK217260|AK215608|AK18…
chr11	68747607	68747621	+	agctctggctgtcct	AK182922	87	9045	389b	AK192997|AK165906|BC066078|AK212260|AK197567|AK213640|AK209872|AK188532|AK176964|AK186509|AK217143|AK185233|AK197949|BC014687|AK187066|AK183179|AK198189|AK145919|AK205003|AK206537|BC072625|NM_001013256(1500010J02Rik)|AK216928|BC060629|AK005190|AK217896|AK202221|AK030876|AK213295|AK190867|AK180628|AK191575|AK214202|AK197445|AK044055|AK212869|AK195562|NM_026889(1500010J02Rik)|AK217260|AK215608|AK18…
chr11	68747520	68747534	+	agaacaaacagtgct	CW990383	87	4539	390a	AK192997|AK165906|BC066078|AK212260|AK197567|AK213640|AK209872|AK188532|AK176964|AK186509|AK217143|AK185233|AK197949|BC014687|AK187066|AK183179|AK198189|AK145919|AK205003|AK206537|BC072625|NM_001013256(1500010J02Rik)|AK216928|BC060629|AK005190|AK217896|AK202221|AK030876|AK213295|AK190867|AK180628|AK191575|AK214202|AK197445|AK044055|AK212869|AK195562|NM_026889(1500010J02Rik)|AK217260|AK215608|AK18…
chr11	68747607	68747621	+	agctctggctgtcct	CW990383	87	4626	390b	AK192997|AK165906|BC066078|AK212260|AK197567|AK213640|AK209872|AK188532|AK176964|AK186509|AK217143|AK185233|AK197949|BC014687|AK187066|AK183179|AK198189|AK145919|AK205003|AK206537|BC072625|NM_001013256(1500010J02Rik)|AK216928|BC060629|AK005190|AK217896|AK202221|AK030876|AK213295|AK190867|AK180628|AK191575|AK214202|AK197445|AK044055|AK212869|AK195562|NM_026889(1500010J02Rik)|AK217260|AK215608|AK18…
chr11	68747520	68747534	+	agaacaaacagtgct	AK216928	87	4575	391a	AK192997|AK165906|BC066078|AK212260|AK197567|AK213640|AK209872|AK188532|AK176964|AK186509|AK217143|AK185233|AK197949|BC014687|AK187066|AK183179|AK198189|AK145919|AK205003|AK206537|BC072625|NM_001013256(1500010J02Rik)|AK216928|BC060629|AK005190|AK217896|AK202221|AK030876|AK213295|AK190867|AK180628|AK191575|AK214202|AK197445|AK044055|AK212869|AK195562|NM_026889(1500010J02Rik)|AK217260|AK215608|AK18…
chr11	68747607	68747621	+	agctctggctgtcct	AK216928	87	4662	391b	AK192997|AK165906|BC066078|AK212260|AK197567|AK213640|AK209872|AK188532|AK176964|AK186509|AK217143|AK185233|AK197949|BC014687|AK187066|AK183179|AK198189|AK145919|AK205003|AK206537|BC072625|NM_001013256(1500010J02Rik)|AK216928|BC060629|AK005190|AK217896|AK202221|AK030876|AK213295|AK190867|AK180628|AK191575|AK214202|AK197445|AK044055|AK212869|AK195562|NM_026889(1500010J02Rik)|AK217260|AK215608|AK18…
chr11	68747520	68747534	+	agaacaaacagtgct	BC060629	87	2288	392a	AK192997|AK165906|BC066078|AK212260|AK197567|AK213640|AK209872|AK188532|AK176964|AK186509|AK217143|AK185233|AK197949|BC014687|AK187066|AK183179|AK198189|AK145919|AK205003|AK206537|BC072625|NM_001013256(1500010J02Rik)|AK216928|BC060629|AK005190|AK217896|AK202221|AK030876|AK213295|AK190867|AK180628|AK191575|AK214202|AK197445|AK044055|AK212869|AK195562|NM_026889(1500010J02Rik)|AK217260|AK215608|AK18…
chr11	68747607	68747621	+	agctctggctgtcct	BC060629	87	2375	392b	AK192997|AK165906|BC066078|AK212260|AK197567|AK213640|AK209872|AK188532|AK176964|AK186509|AK217143|AK185233|AK197949|BC014687|AK187066|AK183179|AK198189|AK145919|AK205003|AK206537|BC072625|NM_001013256(1500010J02Rik)|AK216928|BC060629|AK005190|AK217896|AK202221|AK030876|AK213295|AK190867|AK180628|AK191575|AK214202|AK197445|AK044055|AK212869|AK195562|NM_026889(1500010J02Rik)|AK217260|AK215608|AK18…
chr11	68747520	68747534	+	agaacaaacagtgct	AK212869	87	5805	393a	AK192997|AK165906|BC066078|AK212260|AK197567|AK213640|AK209872|AK188532|AK176964|AK186509|AK217143|AK185233|AK197949|BC014687|AK187066|AK183179|AK198189|AK145919|AK205003|AK206537|BC072625|NM_001013256(1500010J02Rik)|AK216928|BC060629|AK005190|AK217896|AK202221|AK030876|AK213295|AK190867|AK180628|AK191575|AK214202|AK197445|AK044055|AK212869|AK195562|NM_026889(1500010J02Rik)|AK217260|AK215608|AK18…
chr11	68747607	68747621	+	agctctggctgtcct	AK212869	87	5892	393b	AK192997|AK165906|BC066078|AK212260|AK197567|AK213640|AK209872|AK188532|AK176964|AK186509|AK217143|AK185233|AK197949|BC014687|AK187066|AK183179|AK198189|AK145919|AK205003|AK206537|BC072625|NM_001013256(1500010J02Rik)|AK216928|BC060629|AK005190|AK217896|AK202221|AK030876|AK213295|AK190867|AK180628|AK191575|AK214202|AK197445|AK044055|AK212869|AK195562|NM_026889(1500010J02Rik)|AK217260|AK215608|AK18…
chr11	68747520	68747534	+	agaacaaacagtgct	AK200486	87	8540	394a	AK192997|AK165906|BC066078|AK212260|AK197567|AK213640|AK209872|AK188532|AK176964|AK186509|AK217143|AK185233|AK197949|BC014687|AK187066|AK183179|AK198189|AK145919|AK205003|AK206537|BC072625|NM_001013256(1500010J02Rik)|AK216928|BC060629|AK005190|AK217896|AK202221|AK030876|AK213295|AK190867|AK180628|AK191575|AK214202|AK197445|AK044055|AK212869|AK195562|NM_026889(1500010J02Rik)|AK217260|AK215608|AK18…
chr11	68747607	68747621	+	agctctggctgtcct	AK200486	87	8627	394b	AK192997|AK165906|BC066078|AK212260|AK197567|AK213640|AK209872|AK188532|AK176964|AK186509|AK217143|AK185233|AK197949|BC014687|AK187066|AK183179|AK198189|AK145919|AK205003|AK206537|BC072625|NM_001013256(1500010J02Rik)|AK216928|BC060629|AK005190|AK217896|AK202221|AK030876|AK213295|AK190867|AK180628|AK191575|AK214202|AK197445|AK044055|AK212869|AK195562|NM_026889(1500010J02Rik)|AK217260|AK215608|AK18…
chr11	68747520	68747534	+	agaacaaacagtgct	AK211907	87	4200	395a	AK192997|AK165906|BC066078|AK212260|AK197567|AK213640|AK209872|AK188532|AK176964|AK186509|AK217143|AK185233|AK197949|BC014687|AK187066|AK183179|AK198189|AK145919|AK205003|AK206537|BC072625|NM_001013256(1500010J02Rik)|AK216928|BC060629|AK005190|AK217896|AK202221|AK030876|AK213295|AK190867|AK180628|AK191575|AK214202|AK197445|AK044055|AK212869|AK195562|NM_026889(1500010J02Rik)|AK217260|AK215608|AK18…
chr11	68747607	68747621	+	agctctggctgtcct	AK211907	87	4287	395b	AK192997|AK165906|BC066078|AK212260|AK197567|AK213640|AK209872|AK188532|AK176964|AK186509|AK217143|AK185233|AK197949|BC014687|AK187066|AK183179|AK198189|AK145919|AK205003|AK206537|BC072625|NM_001013256(1500010J02Rik)|AK216928|BC060629|AK005190|AK217896|AK202221|AK030876|AK213295|AK190867|AK180628|AK191575|AK214202|AK197445|AK044055|AK212869|AK195562|NM_026889(1500010J02Rik)|AK217260|AK215608|AK18…
chr11	68747520	68747534	+	agaacaaacagtgct	AK213842	87	9009	396a	AK192997|AK165906|BC066078|AK212260|AK197567|AK213640|AK209872|AK188532|AK176964|AK186509|AK217143|AK185233|AK197949|BC014687|AK187066|AK183179|AK198189|AK145919|AK205003|AK206537|BC072625|NM_001013256(1500010J02Rik)|AK216928|BC060629|AK005190|AK217896|AK202221|AK030876|AK213295|AK190867|AK180628|AK191575|AK214202|AK197445|AK044055|AK212869|AK195562|NM_026889(1500010J02Rik)|AK217260|AK215608|AK18…
chr11	68747607	68747621	+	agctctggctgtcct	AK213842	87	9096	396b	AK192997|AK165906|BC066078|AK212260|AK197567|AK213640|AK209872|AK188532|AK176964|AK186509|AK217143|AK185233|AK197949|BC014687|AK187066|AK183179|AK198189|AK145919|AK205003|AK206537|BC072625|NM_001013256(1500010J02Rik)|AK216928|BC060629|AK005190|AK217896|AK202221|AK030876|AK213295|AK190867|AK180628|AK191575|AK214202|AK197445|AK044055|AK212869|AK195562|NM_026889(1500010J02Rik)|AK217260|AK215608|AK18…
chr11	68747520	68747534	+	agaacaaacagtgct	AK212260	87	4200	397a	AK192997|AK165906|BC066078|AK212260|AK197567|AK213640|AK209872|AK188532|AK176964|AK186509|AK217143|AK185233|AK197949|BC014687|AK187066|AK183179|AK198189|AK145919|AK205003|AK206537|BC072625|NM_001013256(1500010J02Rik)|AK216928|BC060629|AK005190|AK217896|AK202221|AK030876|AK213295|AK190867|AK180628|AK191575|AK214202|AK197445|AK044055|AK212869|AK195562|NM_026889(1500010J02Rik)|AK217260|AK215608|AK18…
chr11	68747607	68747621	+	agctctggctgtcct	AK212260	87	4287	397b	AK192997|AK165906|BC066078|AK212260|AK197567|AK213640|AK209872|AK188532|AK176964|AK186509|AK217143|AK185233|AK197949|BC014687|AK187066|AK183179|AK198189|AK145919|AK205003|AK206537|BC072625|NM_001013256(1500010J02Rik)|AK216928|BC060629|AK005190|AK217896|AK202221|AK030876|AK213295|AK190867|AK180628|AK191575|AK214202|AK197445|AK044055|AK212869|AK195562|NM_026889(1500010J02Rik)|AK217260|AK215608|AK18…
chr11	68747520	68747534	+	agaacaaacagtgct	AK197567	87	8958	398a	AK192997|AK165906|BC066078|AK212260|AK197567|AK213640|AK209872|AK188532|AK176964|AK186509|AK217143|AK185233|AK197949|BC014687|AK187066|AK183179|AK198189|AK145919|AK205003|AK206537|BC072625|NM_001013256(1500010J02Rik)|AK216928|BC060629|AK005190|AK217896|AK202221|AK030876|AK213295|AK190867|AK180628|AK191575|AK214202|AK197445|AK044055|AK212869|AK195562|NM_026889(1500010J02Rik)|AK217260|AK215608|AK18…
chr11	68747607	68747621	+	agctctggctgtcct	AK197567	87	9045	398b	AK192997|AK165906|BC066078|AK212260|AK197567|AK213640|AK209872|AK188532|AK176964|AK186509|AK217143|AK185233|AK197949|BC014687|AK187066|AK183179|AK198189|AK145919|AK205003|AK206537|BC072625|NM_001013256(1500010J02Rik)|AK216928|BC060629|AK005190|AK217896|AK202221|AK030876|AK213295|AK190867|AK180628|AK191575|AK214202|AK197445|AK044055|AK212869|AK195562|NM_026889(1500010J02Rik)|AK217260|AK215608|AK18…
chr11	68747520	68747534	+	agaacaaacagtgct	AK217896	87	4595	399a	AK192997|AK165906|BC066078|AK212260|AK197567|AK213640|AK209872|AK188532|AK176964|AK186509|AK217143|AK185233|AK197949|BC014687|AK187066|AK183179|AK198189|AK145919|AK205003|AK206537|BC072625|NM_001013256(1500010J02Rik)|AK216928|BC060629|AK005190|AK217896|AK202221|AK030876|AK213295|AK190867|AK180628|AK191575|AK214202|AK197445|AK044055|AK212869|AK195562|NM_026889(1500010J02Rik)|AK217260|AK215608|AK18…
chr11	68747607	68747621	+	agctctggctgtcct	AK217896	87	4682	399b	AK192997|AK165906|BC066078|AK212260|AK197567|AK213640|AK209872|AK188532|AK176964|AK186509|AK217143|AK185233|AK197949|BC014687|AK187066|AK183179|AK198189|AK145919|AK205003|AK206537|BC072625|NM_001013256(1500010J02Rik)|AK216928|BC060629|AK005190|AK217896|AK202221|AK030876|AK213295|AK190867|AK180628|AK191575|AK214202|AK197445|AK044055|AK212869|AK195562|NM_026889(1500010J02Rik)|AK217260|AK215608|AK18…
chr11	68747520	68747534	+	agaacaaacagtgct	AK213295	87	872	400a	AK192997|AK165906|BC066078|AK212260|AK197567|AK213640|AK209872|AK188532|AK176964|AK186509|AK217143|AK185233|AK197949|BC014687|AK187066|AK183179|AK198189|AK145919|AK205003|AK206537|BC072625|NM_001013256(1500010J02Rik)|AK216928|BC060629|AK005190|AK217896|AK202221|AK030876|AK213295|AK190867|AK180628|AK191575|AK214202|AK197445|AK044055|AK212869|AK195562|NM_026889(1500010J02Rik)|AK217260|AK215608|AK18…
chr11	68747607	68747621	+	agctctggctgtcct	AK213295	87	959	400b	AK192997|AK165906|BC066078|AK212260|AK197567|AK213640|AK209872|AK188532|AK176964|AK186509|AK217143|AK185233|AK197949|BC014687|AK187066|AK183179|AK198189|AK145919|AK205003|AK206537|BC072625|NM_001013256(1500010J02Rik)|AK216928|BC060629|AK005190|AK217896|AK202221|AK030876|AK213295|AK190867|AK180628|AK191575|AK214202|AK197445|AK044055|AK212869|AK195562|NM_026889(1500010J02Rik)|AK217260|AK215608|AK18…
chr11	68747520	68747534	+	agaacaaacagtgct	AK217260	87	649	401a	AK192997|AK165906|BC066078|AK212260|AK197567|AK213640|AK209872|AK188532|AK176964|AK186509|AK217143|AK185233|AK197949|BC014687|AK187066|AK183179|AK198189|AK145919|AK205003|AK206537|BC072625|NM_001013256(1500010J02Rik)|AK216928|BC060629|AK005190|AK217896|AK202221|AK030876|AK213295|AK190867|AK180628|AK191575|AK214202|AK197445|AK044055|AK212869|AK195562|NM_026889(1500010J02Rik)|AK217260|AK215608|AK18…
chr11	68747607	68747621	+	agctctggctgtcct	AK217260	87	736	401b	AK192997|AK165906|BC066078|AK212260|AK197567|AK213640|AK209872|AK188532|AK176964|AK186509|AK217143|AK185233|AK197949|BC014687|AK187066|AK183179|AK198189|AK145919|AK205003|AK206537|BC072625|NM_001013256(1500010J02Rik)|AK216928|BC060629|AK005190|AK217896|AK202221|AK030876|AK213295|AK190867|AK180628|AK191575|AK214202|AK197445|AK044055|AK212869|AK195562|NM_026889(1500010J02Rik)|AK217260|AK215608|AK18…
chr11	68747520	68747534	+	agaacaaacagtgct	AK183840	87	4595	402a	AK192997|AK165906|BC066078|AK212260|AK197567|AK213640|AK209872|AK188532|AK176964|AK186509|AK217143|AK185233|AK197949|BC014687|AK187066|AK183179|AK198189|AK145919|AK205003|AK206537|BC072625|NM_001013256(1500010J02Rik)|AK216928|BC060629|AK005190|AK217896|AK202221|AK030876|AK213295|AK190867|AK180628|AK191575|AK214202|AK197445|AK044055|AK212869|AK195562|NM_026889(1500010J02Rik)|AK217260|AK215608|AK18…
chr11	68747607	68747621	+	agctctggctgtcct	AK183840	87	4682	402b	AK192997|AK165906|BC066078|AK212260|AK197567|AK213640|AK209872|AK188532|AK176964|AK186509|AK217143|AK185233|AK197949|BC014687|AK187066|AK183179|AK198189|AK145919|AK205003|AK206537|BC072625|NM_001013256(1500010J02Rik)|AK216928|BC060629|AK005190|AK217896|AK202221|AK030876|AK213295|AK190867|AK180628|AK191575|AK214202|AK197445|AK044055|AK212869|AK195562|NM_026889(1500010J02Rik)|AK217260|AK215608|AK18…
chr11	68747520	68747534	+	agaacaaacagtgct	AK211076	87	4201	403a	AK192997|AK165906|BC066078|AK212260|AK197567|AK213640|AK209872|AK188532|AK176964|AK186509|AK217143|AK185233|AK197949|BC014687|AK187066|AK183179|AK198189|AK145919|AK205003|AK206537|BC072625|NM_001013256(1500010J02Rik)|AK216928|BC060629|AK005190|AK217896|AK202221|AK030876|AK213295|AK190867|AK180628|AK191575|AK214202|AK197445|AK044055|AK212869|AK195562|NM_026889(1500010J02Rik)|AK217260|AK215608|AK18…
chr11	68747607	68747621	+	agctctggctgtcct	AK211076	87	4288	403b	AK192997|AK165906|BC066078|AK212260|AK197567|AK213640|AK209872|AK188532|AK176964|AK186509|AK217143|AK185233|AK197949|BC014687|AK187066|AK183179|AK198189|AK145919|AK205003|AK206537|BC072625|NM_001013256(1500010J02Rik)|AK216928|BC060629|AK005190|AK217896|AK202221|AK030876|AK213295|AK190867|AK180628|AK191575|AK214202|AK197445|AK044055|AK212869|AK195562|NM_026889(1500010J02Rik)|AK217260|AK215608|AK18…
chr11	68747520	68747534	+	agaacaaacagtgct	AK188532	87	5773	404a	AK192997|AK165906|BC066078|AK212260|AK197567|AK213640|AK209872|AK188532|AK176964|AK186509|AK217143|AK185233|AK197949|BC014687|AK187066|AK183179|AK198189|AK145919|AK205003|AK206537|BC072625|NM_001013256(1500010J02Rik)|AK216928|BC060629|AK005190|AK217896|AK202221|AK030876|AK213295|AK190867|AK180628|AK191575|AK214202|AK197445|AK044055|AK212869|AK195562|NM_026889(1500010J02Rik)|AK217260|AK215608|AK18…
chr11	68747607	68747621	+	agctctggctgtcct	AK188532	87	5860	404b	AK192997|AK165906|BC066078|AK212260|AK197567|AK213640|AK209872|AK188532|AK176964|AK186509|AK217143|AK185233|AK197949|BC014687|AK187066|AK183179|AK198189|AK145919|AK205003|AK206537|BC072625|NM_001013256(1500010J02Rik)|AK216928|BC060629|AK005190|AK217896|AK202221|AK030876|AK213295|AK190867|AK180628|AK191575|AK214202|AK197445|AK044055|AK212869|AK195562|NM_026889(1500010J02Rik)|AK217260|AK215608|AK18…
chr11	68747520	68747534	+	agaacaaacagtgct	AK187066	87	8958	405a	AK192997|AK165906|BC066078|AK212260|AK197567|AK213640|AK209872|AK188532|AK176964|AK186509|AK217143|AK185233|AK197949|BC014687|AK187066|AK183179|AK198189|AK145919|AK205003|AK206537|BC072625|NM_001013256(1500010J02Rik)|AK216928|BC060629|AK005190|AK217896|AK202221|AK030876|AK213295|AK190867|AK180628|AK191575|AK214202|AK197445|AK044055|AK212869|AK195562|NM_026889(1500010J02Rik)|AK217260|AK215608|AK18…
chr11	68747607	68747621	+	agctctggctgtcct	AK187066	87	9045	405b	AK192997|AK165906|BC066078|AK212260|AK197567|AK213640|AK209872|AK188532|AK176964|AK186509|AK217143|AK185233|AK197949|BC014687|AK187066|AK183179|AK198189|AK145919|AK205003|AK206537|BC072625|NM_001013256(1500010J02Rik)|AK216928|BC060629|AK005190|AK217896|AK202221|AK030876|AK213295|AK190867|AK180628|AK191575|AK214202|AK197445|AK044055|AK212869|AK195562|NM_026889(1500010J02Rik)|AK217260|AK215608|AK18…
chr11	68747520	68747534	+	agaacaaacagtgct	AK198189	87	9501	406a	AK192997|AK165906|BC066078|AK212260|AK197567|AK213640|AK209872|AK188532|AK176964|AK186509|AK217143|AK185233|AK197949|BC014687|AK187066|AK183179|AK198189|AK145919|AK205003|AK206537|BC072625|NM_001013256(1500010J02Rik)|AK216928|BC060629|AK005190|AK217896|AK202221|AK030876|AK213295|AK190867|AK180628|AK191575|AK214202|AK197445|AK044055|AK212869|AK195562|NM_026889(1500010J02Rik)|AK217260|AK215608|AK18…
chr11	68747607	68747621	+	agctctggctgtcct	AK198189	87	9588	406b	AK192997|AK165906|BC066078|AK212260|AK197567|AK213640|AK209872|AK188532|AK176964|AK186509|AK217143|AK185233|AK197949|BC014687|AK187066|AK183179|AK198189|AK145919|AK205003|AK206537|BC072625|NM_001013256(1500010J02Rik)|AK216928|BC060629|AK005190|AK217896|AK202221|AK030876|AK213295|AK190867|AK180628|AK191575|AK214202|AK197445|AK044055|AK212869|AK195562|NM_026889(1500010J02Rik)|AK217260|AK215608|AK18…
chr11	68747520	68747534	+	agaacaaacagtgct	AK195562	87	4200	407a	AK192997|AK165906|BC066078|AK212260|AK197567|AK213640|AK209872|AK188532|AK176964|AK186509|AK217143|AK185233|AK197949|BC014687|AK187066|AK183179|AK198189|AK145919|AK205003|AK206537|BC072625|NM_001013256(1500010J02Rik)|AK216928|BC060629|AK005190|AK217896|AK202221|AK030876|AK213295|AK190867|AK180628|AK191575|AK214202|AK197445|AK044055|AK212869|AK195562|NM_026889(1500010J02Rik)|AK217260|AK215608|AK18…
chr11	68747607	68747621	+	agctctggctgtcct	AK195562	87	4287	407b	AK192997|AK165906|BC066078|AK212260|AK197567|AK213640|AK209872|AK188532|AK176964|AK186509|AK217143|AK185233|AK197949|BC014687|AK187066|AK183179|AK198189|AK145919|AK205003|AK206537|BC072625|NM_001013256(1500010J02Rik)|AK216928|BC060629|AK005190|AK217896|AK202221|AK030876|AK213295|AK190867|AK180628|AK191575|AK214202|AK197445|AK044055|AK212869|AK195562|NM_026889(1500010J02Rik)|AK217260|AK215608|AK18…
chr11	68747520	68747534	+	agaacaaacagtgct	AK205983	87	9501	408a	AK192997|AK165906|BC066078|AK212260|AK197567|AK213640|AK209872|AK188532|AK176964|AK186509|AK217143|AK185233|AK197949|BC014687|AK187066|AK183179|AK198189|AK145919|AK205003|AK206537|BC072625|NM_001013256(1500010J02Rik)|AK216928|BC060629|AK005190|AK217896|AK202221|AK030876|AK213295|AK190867|AK180628|AK191575|AK214202|AK197445|AK044055|AK212869|AK195562|NM_026889(1500010J02Rik)|AK217260|AK215608|AK18…
chr11	68747607	68747621	+	agctctggctgtcct	AK205983	87	9588	408b	AK192997|AK165906|BC066078|AK212260|AK197567|AK213640|AK209872|AK188532|AK176964|AK186509|AK217143|AK185233|AK197949|BC014687|AK187066|AK183179|AK198189|AK145919|AK205003|AK206537|BC072625|NM_001013256(1500010J02Rik)|AK216928|BC060629|AK005190|AK217896|AK202221|AK030876|AK213295|AK190867|AK180628|AK191575|AK214202|AK197445|AK044055|AK212869|AK195562|NM_026889(1500010J02Rik)|AK217260|AK215608|AK18…
chr11	68938047	68938061	+	GGGTCAGCTAGTCCT	BC020186	163	7341	409a	BC020186|BC030423
chr11	68938210	68938224	+	ggctctggatgtcct	BC020186	163	7504	409b	BC020186|BC030423
chr11	69400791	69400805	+	AGAACTACGAGTTCA	AK008218	122	9068	410a	AK008218
chr11	69400913	69400927	+	agcactggctgttct	AK008218	122	9190	410b	AK008218
chr11	69599140	69599154	+	ggaactctgagttct	AK136720	45	7559	411a	AK136720
chr11	69599185	69599199	+	agaacagccagtgct	AK136720	45	7604	411b	AK136720
chr11	72782852	72782866	+	agttctggctgtcct	AK166563	94	6390	412a	BC053720|AK033682|AK153152|AK017496|AK020130|BC098495|AK166563|AK081669|AK004766|AK153241|AK032983|AK163780|AK165317|AK011450|NM_025818(1200014J11Rik)
chr11	72782946	72782960	+	tgctcatgttgttct	AK166563	94	6484	412b	BC053720|AK033682|AK153152|AK017496|AK020130|BC098495|AK166563|AK081669|AK004766|AK153241|AK032983|AK163780|AK165317|AK011450|NM_025818(1200014J11Rik)
chr11	72782852	72782866	+	agttctggctgtcct	BC053720	94	6402	413a	BC053720|AK033682|AK153152|AK017496|AK020130|BC098495|AK166563|AK081669|AK004766|AK153241|AK032983|AK163780|AK165317|AK011450|NM_025818(1200014J11Rik)
chr11	72782946	72782960	+	tgctcatgttgttct	BC053720	94	6496	413b	BC053720|AK033682|AK153152|AK017496|AK020130|BC098495|AK166563|AK081669|AK004766|AK153241|AK032983|AK163780|AK165317|AK011450|NM_025818(1200014J11Rik)
chr11	73680859	73680873	+	AGGACAATGTGATCC	NM_146346	42	9361	414a	NM_146346(Olfr397)
chr11	73680901	73680915	+	TGCTCAAGCTGTCCT	NM_146346	42	9403	414b	NM_146346(Olfr397)
chr11	74656266	74656280	+	AGAACAGCACGTGCG	AK139249	140	8921	415a	AK139249
chr11	74656406	74656420	+	GGTACTGAGTGTTCT	AK139249	140	9061	415b	AK139249
chr11	77246942	77246956	+	agatcagacagtcct	U35249	47	9237	416a	U35249
chr11	77246989	77247003	+	AGTTCTTGTAGTCCT	U35249	47	9284	416b	U35249
chr11	77910047	77910061	+	agttctggctgtcct	NM_033475	192	4248	417a	AK211856|AK207859|S72304(rah)|NM_033475(Rab34)|AK205613|AK216992|AK179020|AB082927|AF327929|AK200345|AY974600(Rab34)|AF322068(Rab39)|AK187246|BC028481|AK211857|AK160308|AK188927|AK181473|AK217557|AK205647|BC038638|AK197089
chr11	77910239	77910253	+	agctctgactgtcct	NM_033475	192	4440	417b	AK211856|AK207859|S72304(rah)|NM_033475(Rab34)|AK205613|AK216992|AK179020|AB082927|AF327929|AK200345|AY974600(Rab34)|AF322068(Rab39)|AK187246|BC028481|AK211857|AK160308|AK188927|AK181473|AK217557|AK205647|BC038638|AK197089
chr11	77910047	77910061	+	agttctggctgtcct	AB082927	192	4248	418a	AK211856|AK207859|S72304(rah)|NM_033475(Rab34)|AK205613|AK216992|AK179020|AB082927|AF327929|AK200345|AY974600(Rab34)|AF322068(Rab39)|AK187246|BC028481|AK211857|AK160308|AK188927|AK181473|AK217557|AK205647|BC038638|AK197089
chr11	77910239	77910253	+	agctctgactgtcct	AB082927	192	4440	418b	AK211856|AK207859|S72304(rah)|NM_033475(Rab34)|AK205613|AK216992|AK179020|AB082927|AF327929|AK200345|AY974600(Rab34)|AF322068(Rab39)|AK187246|BC028481|AK211857|AK160308|AK188927|AK181473|AK217557|AK205647|BC038638|AK197089
chr11	77910047	77910061	+	agttctggctgtcct	AF327929	192	3895	419a	AK211856|AK207859|S72304(rah)|NM_033475(Rab34)|AK205613|AK216992|AK179020|AB082927|AF327929|AK200345|AY974600(Rab34)|AF322068(Rab39)|AK187246|BC028481|AK211857|AK160308|AK188927|AK181473|AK217557|AK205647|BC038638|AK197089
chr11	77910239	77910253	+	agctctgactgtcct	AF327929	192	4087	419b	AK211856|AK207859|S72304(rah)|NM_033475(Rab34)|AK205613|AK216992|AK179020|AB082927|AF327929|AK200345|AY974600(Rab34)|AF322068(Rab39)|AK187246|BC028481|AK211857|AK160308|AK188927|AK181473|AK217557|AK205647|BC038638|AK197089
chr11	77910047	77910061	+	agttctggctgtcct	AK160258	192	8806	420a	AK160258
chr11	77910239	77910253	+	agctctgactgtcct	AK160258	192	8998	420b	AK160258
chr11	77910047	77910061	+	agttctggctgtcct	AF322068	192	4751	421a	AK211856|AK207859|S72304(rah)|NM_033475(Rab34)|AK205613|AK216992|AK179020|AB082927|AF327929|AK200345|AY974600(Rab34)|AF322068(Rab39)|AK187246|BC028481|AK211857|AK160308|AK188927|AK181473|AK217557|AK205647|BC038638|AK197089
chr11	77910239	77910253	+	agctctgactgtcct	AF322068	192	4943	421b	AK211856|AK207859|S72304(rah)|NM_033475(Rab34)|AK205613|AK216992|AK179020|AB082927|AF327929|AK200345|AY974600(Rab34)|AF322068(Rab39)|AK187246|BC028481|AK211857|AK160308|AK188927|AK181473|AK217557|AK205647|BC038638|AK197089
chr11	77910047	77910061	+	agttctggctgtcct	AK187246	192	6852	422a	AK211856|AK207859|S72304(rah)|NM_033475(Rab34)|AK205613|AK216992|AK179020|AB082927|AF327929|AK200345|AY974600(Rab34)|AF322068(Rab39)|AK187246|BC028481|AK211857|AK160308|AK188927|AK181473|AK217557|AK205647|BC038638|AK197089
chr11	77910239	77910253	+	agctctgactgtcct	AK187246	192	7044	422b	AK211856|AK207859|S72304(rah)|NM_033475(Rab34)|AK205613|AK216992|AK179020|AB082927|AF327929|AK200345|AY974600(Rab34)|AF322068(Rab39)|AK187246|BC028481|AK211857|AK160308|AK188927|AK181473|AK217557|AK205647|BC038638|AK197089
chr11	77910047	77910061	+	agttctggctgtcct	AK211857	192	7288	423a	AK211856|AK207859|S72304(rah)|NM_033475(Rab34)|AK205613|AK216992|AK179020|AB082927|AF327929|AK200345|AY974600(Rab34)|AF322068(Rab39)|AK187246|BC028481|AK211857|AK160308|AK188927|AK181473|AK217557|AK205647|BC038638|AK197089
chr11	77910239	77910253	+	agctctgactgtcct	AK211857	192	7480	423b	AK211856|AK207859|S72304(rah)|NM_033475(Rab34)|AK205613|AK216992|AK179020|AB082927|AF327929|AK200345|AY974600(Rab34)|AF322068(Rab39)|AK187246|BC028481|AK211857|AK160308|AK188927|AK181473|AK217557|AK205647|BC038638|AK197089
chr11	77910047	77910061	+	agttctggctgtcct	AK205647	192	5060	424a	AK211856|AK207859|S72304(rah)|NM_033475(Rab34)|AK205613|AK216992|AK179020|AB082927|AF327929|AK200345|AY974600(Rab34)|AF322068(Rab39)|AK187246|BC028481|AK211857|AK160308|AK188927|AK181473|AK217557|AK205647|BC038638|AK197089
chr11	77910239	77910253	+	agctctgactgtcct	AK205647	192	5252	424b	AK211856|AK207859|S72304(rah)|NM_033475(Rab34)|AK205613|AK216992|AK179020|AB082927|AF327929|AK200345|AY974600(Rab34)|AF322068(Rab39)|AK187246|BC028481|AK211857|AK160308|AK188927|AK181473|AK217557|AK205647|BC038638|AK197089
chr11	77910047	77910061	+	agttctggctgtcct	AK207859	192	7288	425a	AK211856|AK207859|S72304(rah)|NM_033475(Rab34)|AK205613|AK216992|AK179020|AB082927|AF327929|AK200345|AY974600(Rab34)|AF322068(Rab39)|AK187246|BC028481|AK211857|AK160308|AK188927|AK181473|AK217557|AK205647|BC038638|AK197089
chr11	77910239	77910253	+	agctctgactgtcct	AK207859	192	7480	425b	AK211856|AK207859|S72304(rah)|NM_033475(Rab34)|AK205613|AK216992|AK179020|AB082927|AF327929|AK200345|AY974600(Rab34)|AF322068(Rab39)|AK187246|BC028481|AK211857|AK160308|AK188927|AK181473|AK217557|AK205647|BC038638|AK197089
chr11	77910047	77910061	+	agttctggctgtcct	AK205613	192	5060	426a	AK211856|AK207859|S72304(rah)|NM_033475(Rab34)|AK205613|AK216992|AK179020|AB082927|AF327929|AK200345|AY974600(Rab34)|AF322068(Rab39)|AK187246|BC028481|AK211857|AK160308|AK188927|AK181473|AK217557|AK205647|BC038638|AK197089
chr11	77910239	77910253	+	agctctgactgtcct	AK205613	192	5252	426b	AK211856|AK207859|S72304(rah)|NM_033475(Rab34)|AK205613|AK216992|AK179020|AB082927|AF327929|AK200345|AY974600(Rab34)|AF322068(Rab39)|AK187246|BC028481|AK211857|AK160308|AK188927|AK181473|AK217557|AK205647|BC038638|AK197089
chr11	77910047	77910061	+	agttctggctgtcct	AK160308	192	4195	427a	AK211856|AK207859|S72304(rah)|NM_033475(Rab34)|AK205613|AK216992|AK179020|AB082927|AF327929|AK200345|AY974600(Rab34)|AF322068(Rab39)|AK187246|BC028481|AK211857|AK160308|AK188927|AK181473|AK217557|AK205647|BC038638|AK197089
chr11	77910239	77910253	+	agctctgactgtcct	AK160308	192	4387	427b	AK211856|AK207859|S72304(rah)|NM_033475(Rab34)|AK205613|AK216992|AK179020|AB082927|AF327929|AK200345|AY974600(Rab34)|AF322068(Rab39)|AK187246|BC028481|AK211857|AK160308|AK188927|AK181473|AK217557|AK205647|BC038638|AK197089
chr11	77910047	77910061	+	agttctggctgtcct	AK217557	192	7288	428a	AK211856|AK207859|S72304(rah)|NM_033475(Rab34)|AK205613|AK216992|AK179020|AB082927|AF327929|AK200345|AY974600(Rab34)|AF322068(Rab39)|AK187246|BC028481|AK211857|AK160308|AK188927|AK181473|AK217557|AK205647|BC038638|AK197089
chr11	77910239	77910253	+	agctctgactgtcct	AK217557	192	7480	428b	AK211856|AK207859|S72304(rah)|NM_033475(Rab34)|AK205613|AK216992|AK179020|AB082927|AF327929|AK200345|AY974600(Rab34)|AF322068(Rab39)|AK187246|BC028481|AK211857|AK160308|AK188927|AK181473|AK217557|AK205647|BC038638|AK197089
chr11	77910047	77910061	+	agttctggctgtcct	AK197089	192	7288	429a	AK211856|AK207859|S72304(rah)|NM_033475(Rab34)|AK205613|AK216992|AK179020|AB082927|AF327929|AK200345|AY974600(Rab34)|AF322068(Rab39)|AK187246|BC028481|AK211857|AK160308|AK188927|AK181473|AK217557|AK205647|BC038638|AK197089
chr11	77910239	77910253	+	agctctgactgtcct	AK197089	192	7480	429b	AK211856|AK207859|S72304(rah)|NM_033475(Rab34)|AK205613|AK216992|AK179020|AB082927|AF327929|AK200345|AY974600(Rab34)|AF322068(Rab39)|AK187246|BC028481|AK211857|AK160308|AK188927|AK181473|AK217557|AK205647|BC038638|AK197089
chr11	77910047	77910061	+	agttctggctgtcct	S72304	192	5554	430a	AK211856|AK207859|S72304(rah)|NM_033475(Rab34)|AK205613|AK216992|AK179020|AB082927|AF327929|AK200345|AY974600(Rab34)|AF322068(Rab39)|AK187246|BC028481|AK211857|AK160308|AK188927|AK181473|AK217557|AK205647|BC038638|AK197089
chr11	77910239	77910253	+	agctctgactgtcct	S72304	192	5746	430b	AK211856|AK207859|S72304(rah)|NM_033475(Rab34)|AK205613|AK216992|AK179020|AB082927|AF327929|AK200345|AY974600(Rab34)|AF322068(Rab39)|AK187246|BC028481|AK211857|AK160308|AK188927|AK181473|AK217557|AK205647|BC038638|AK197089
chr11	77910047	77910061	+	agttctggctgtcct	AK200345	192	5011	431a	AK211856|AK207859|S72304(rah)|NM_033475(Rab34)|AK205613|AK216992|AK179020|AB082927|AF327929|AK200345|AY974600(Rab34)|AF322068(Rab39)|AK187246|BC028481|AK211857|AK160308|AK188927|AK181473|AK217557|AK205647|BC038638|AK197089
chr11	77910239	77910253	+	agctctgactgtcct	AK200345	192	5203	431b	AK211856|AK207859|S72304(rah)|NM_033475(Rab34)|AK205613|AK216992|AK179020|AB082927|AF327929|AK200345|AY974600(Rab34)|AF322068(Rab39)|AK187246|BC028481|AK211857|AK160308|AK188927|AK181473|AK217557|AK205647|BC038638|AK197089
chr11	77910047	77910061	+	agttctggctgtcct	AY974600	192	4751	432a	AK211856|AK207859|S72304(rah)|NM_033475(Rab34)|AK205613|AK216992|AK179020|AB082927|AF327929|AK200345|AY974600(Rab34)|AF322068(Rab39)|AK187246|BC028481|AK211857|AK160308|AK188927|AK181473|AK217557|AK205647|BC038638|AK197089
chr11	77910239	77910253	+	agctctgactgtcct	AY974600	192	4943	432b	AK211856|AK207859|S72304(rah)|NM_033475(Rab34)|AK205613|AK216992|AK179020|AB082927|AF327929|AK200345|AY974600(Rab34)|AF322068(Rab39)|AK187246|BC028481|AK211857|AK160308|AK188927|AK181473|AK217557|AK205647|BC038638|AK197089
chr11	77910047	77910061	+	agttctggctgtcct	BC028481	192	4188	433a	AK211856|AK207859|S72304(rah)|NM_033475(Rab34)|AK205613|AK216992|AK179020|AB082927|AF327929|AK200345|AY974600(Rab34)|AF322068(Rab39)|AK187246|BC028481|AK211857|AK160308|AK188927|AK181473|AK217557|AK205647|BC038638|AK197089
chr11	77910239	77910253	+	agctctgactgtcct	BC028481	192	4380	433b	AK211856|AK207859|S72304(rah)|NM_033475(Rab34)|AK205613|AK216992|AK179020|AB082927|AF327929|AK200345|AY974600(Rab34)|AF322068(Rab39)|AK187246|BC028481|AK211857|AK160308|AK188927|AK181473|AK217557|AK205647|BC038638|AK197089
chr11	77910047	77910061	+	agttctggctgtcct	AK188927	192	6852	434a	AK211856|AK207859|S72304(rah)|NM_033475(Rab34)|AK205613|AK216992|AK179020|AB082927|AF327929|AK200345|AY974600(Rab34)|AF322068(Rab39)|AK187246|BC028481|AK211857|AK160308|AK188927|AK181473|AK217557|AK205647|BC038638|AK197089
chr11	77910239	77910253	+	agctctgactgtcct	AK188927	192	7044	434b	AK211856|AK207859|S72304(rah)|NM_033475(Rab34)|AK205613|AK216992|AK179020|AB082927|AF327929|AK200345|AY974600(Rab34)|AF322068(Rab39)|AK187246|BC028481|AK211857|AK160308|AK188927|AK181473|AK217557|AK205647|BC038638|AK197089
chr11	77910047	77910061	+	agttctggctgtcct	AK181473	192	6852	435a	AK211856|AK207859|S72304(rah)|NM_033475(Rab34)|AK205613|AK216992|AK179020|AB082927|AF327929|AK200345|AY974600(Rab34)|AF322068(Rab39)|AK187246|BC028481|AK211857|AK160308|AK188927|AK181473|AK217557|AK205647|BC038638|AK197089
chr11	77910239	77910253	+	agctctgactgtcct	AK181473	192	7044	435b	AK211856|AK207859|S72304(rah)|NM_033475(Rab34)|AK205613|AK216992|AK179020|AB082927|AF327929|AK200345|AY974600(Rab34)|AF322068(Rab39)|AK187246|BC028481|AK211857|AK160308|AK188927|AK181473|AK217557|AK205647|BC038638|AK197089
chr11	77910047	77910061	+	agttctggctgtcct	BC038638	192	4687	436a	AK211856|AK207859|S72304(rah)|NM_033475(Rab34)|AK205613|AK216992|AK179020|AB082927|AF327929|AK200345|AY974600(Rab34)|AF322068(Rab39)|AK187246|BC028481|AK211857|AK160308|AK188927|AK181473|AK217557|AK205647|BC038638|AK197089
chr11	77910239	77910253	+	agctctgactgtcct	BC038638	192	4879	436b	AK211856|AK207859|S72304(rah)|NM_033475(Rab34)|AK205613|AK216992|AK179020|AB082927|AF327929|AK200345|AY974600(Rab34)|AF322068(Rab39)|AK187246|BC028481|AK211857|AK160308|AK188927|AK181473|AK217557|AK205647|BC038638|AK197089
chr11	77910047	77910061	+	agttctggctgtcct	AK216992	192	5060	437a	AK211856|AK207859|S72304(rah)|NM_033475(Rab34)|AK205613|AK216992|AK179020|AB082927|AF327929|AK200345|AY974600(Rab34)|AF322068(Rab39)|AK187246|BC028481|AK211857|AK160308|AK188927|AK181473|AK217557|AK205647|BC038638|AK197089
chr11	77910239	77910253	+	agctctgactgtcct	AK216992	192	5252	437b	AK211856|AK207859|S72304(rah)|NM_033475(Rab34)|AK205613|AK216992|AK179020|AB082927|AF327929|AK200345|AY974600(Rab34)|AF322068(Rab39)|AK187246|BC028481|AK211857|AK160308|AK188927|AK181473|AK217557|AK205647|BC038638|AK197089
chr11	77910047	77910061	+	agttctggctgtcct	AK179020	192	5060	438a	AK211856|AK207859|S72304(rah)|NM_033475(Rab34)|AK205613|AK216992|AK179020|AB082927|AF327929|AK200345|AY974600(Rab34)|AF322068(Rab39)|AK187246|BC028481|AK211857|AK160308|AK188927|AK181473|AK217557|AK205647|BC038638|AK197089
chr11	77910239	77910253	+	agctctgactgtcct	AK179020	192	5252	438b	AK211856|AK207859|S72304(rah)|NM_033475(Rab34)|AK205613|AK216992|AK179020|AB082927|AF327929|AK200345|AY974600(Rab34)|AF322068(Rab39)|AK187246|BC028481|AK211857|AK160308|AK188927|AK181473|AK217557|AK205647|BC038638|AK197089
chr11	77910047	77910061	+	agttctggctgtcct	AK211856	192	7288	439a	AK211856|AK207859|S72304(rah)|NM_033475(Rab34)|AK205613|AK216992|AK179020|AB082927|AF327929|AK200345|AY974600(Rab34)|AF322068(Rab39)|AK187246|BC028481|AK211857|AK160308|AK188927|AK181473|AK217557|AK205647|BC038638|AK197089
chr11	77910239	77910253	+	agctctgactgtcct	AK211856	192	7480	439b	AK211856|AK207859|S72304(rah)|NM_033475(Rab34)|AK205613|AK216992|AK179020|AB082927|AF327929|AK200345|AY974600(Rab34)|AF322068(Rab39)|AK187246|BC028481|AK211857|AK160308|AK188927|AK181473|AK217557|AK205647|BC038638|AK197089
chr11	78059954	78059968	+	agctcttgctgttct	AK192677	107	7391	440a	AK195894|AK184954|AK211720|AK166408|AK187604|AK142871|AK169633|AK216113|BC058979|AK216471|AK192677|AK053771|NM_201406(Pigs)|AK151858|AK039604|AK180839|AK153300|AK206014|AK183805|AK200188|AK045759|AK217146|AK044292|AK197231|AK182014|AK033331|AK152229|AK205816|AK043232|AK158128
chr11	78060061	78060075	+	aggactctctgagca	AK192677	107	7498	440b	AK195894|AK184954|AK211720|AK166408|AK187604|AK142871|AK169633|AK216113|BC058979|AK216471|AK192677|AK053771|NM_201406(Pigs)|AK151858|AK039604|AK180839|AK153300|AK206014|AK183805|AK200188|AK045759|AK217146|AK044292|AK197231|AK182014|AK033331|AK152229|AK205816|AK043232|AK158128
chr11	78059954	78059968	+	agctcttgctgttct	AK182014	107	1209	441a	AK195894|AK184954|AK211720|AK166408|AK187604|AK142871|AK169633|AK216113|BC058979|AK216471|AK192677|AK053771|NM_201406(Pigs)|AK151858|AK039604|AK180839|AK153300|AK206014|AK183805|AK200188|AK045759|AK217146|AK044292|AK197231|AK182014|AK033331|AK152229|AK205816|AK043232|AK158128
chr11	78060061	78060075	+	aggactctctgagca	AK182014	107	1316	441b	AK195894|AK184954|AK211720|AK166408|AK187604|AK142871|AK169633|AK216113|BC058979|AK216471|AK192677|AK053771|NM_201406(Pigs)|AK151858|AK039604|AK180839|AK153300|AK206014|AK183805|AK200188|AK045759|AK217146|AK044292|AK197231|AK182014|AK033331|AK152229|AK205816|AK043232|AK158128
chr11	78059954	78059968	+	agctcttgctgttct	NM_011676	107	9114	442a	NM_011676(Unc119)|AF030169|BC001990|AK131955
chr11	78060061	78060075	+	aggactctctgagca	NM_011676	107	9221	442b	NM_011676(Unc119)|AF030169|BC001990|AK131955
chr11	78059954	78059968	+	agctcttgctgttct	AK200188	107	7391	443a	AK195894|AK184954|AK211720|AK166408|AK187604|AK142871|AK169633|AK216113|BC058979|AK216471|AK192677|AK053771|NM_201406(Pigs)|AK151858|AK039604|AK180839|AK153300|AK206014|AK183805|AK200188|AK045759|AK217146|AK044292|AK197231|AK182014|AK033331|AK152229|AK205816|AK043232|AK158128
chr11	78060061	78060075	+	aggactctctgagca	AK200188	107	7498	443b	AK195894|AK184954|AK211720|AK166408|AK187604|AK142871|AK169633|AK216113|BC058979|AK216471|AK192677|AK053771|NM_201406(Pigs)|AK151858|AK039604|AK180839|AK153300|AK206014|AK183805|AK200188|AK045759|AK217146|AK044292|AK197231|AK182014|AK033331|AK152229|AK205816|AK043232|AK158128
chr11	78059954	78059968	+	agctcttgctgttct	AK131955	107	9109	444a	NM_011676(Unc119)|AF030169|BC001990|AK131955
chr11	78060061	78060075	+	aggactctctgagca	AK131955	107	9216	444b	NM_011676(Unc119)|AF030169|BC001990|AK131955
chr11	78059954	78059968	+	agctcttgctgttct	AK205816	107	1209	445a	AK195894|AK184954|AK211720|AK166408|AK187604|AK142871|AK169633|AK216113|BC058979|AK216471|AK192677|AK053771|NM_201406(Pigs)|AK151858|AK039604|AK180839|AK153300|AK206014|AK183805|AK200188|AK045759|AK217146|AK044292|AK197231|AK182014|AK033331|AK152229|AK205816|AK043232|AK158128
chr11	78060061	78060075	+	aggactctctgagca	AK205816	107	1316	445b	AK195894|AK184954|AK211720|AK166408|AK187604|AK142871|AK169633|AK216113|BC058979|AK216471|AK192677|AK053771|NM_201406(Pigs)|AK151858|AK039604|AK180839|AK153300|AK206014|AK183805|AK200188|AK045759|AK217146|AK044292|AK197231|AK182014|AK033331|AK152229|AK205816|AK043232|AK158128
chr11	78059954	78059968	+	agctcttgctgttct	AK195894	107	7391	446a	AK195894|AK184954|AK211720|AK166408|AK187604|AK142871|AK169633|AK216113|BC058979|AK216471|AK192677|AK053771|NM_201406(Pigs)|AK151858|AK039604|AK180839|AK153300|AK206014|AK183805|AK200188|AK045759|AK217146|AK044292|AK197231|AK182014|AK033331|AK152229|AK205816|AK043232|AK158128
chr11	78060061	78060075	+	aggactctctgagca	AK195894	107	7498	446b	AK195894|AK184954|AK211720|AK166408|AK187604|AK142871|AK169633|AK216113|BC058979|AK216471|AK192677|AK053771|NM_201406(Pigs)|AK151858|AK039604|AK180839|AK153300|AK206014|AK183805|AK200188|AK045759|AK217146|AK044292|AK197231|AK182014|AK033331|AK152229|AK205816|AK043232|AK158128
chr11	78059954	78059968	+	agctcttgctgttct	AK216113	107	5823	447a	AK195894|AK184954|AK211720|AK166408|AK187604|AK142871|AK169633|AK216113|BC058979|AK216471|AK192677|AK053771|NM_201406(Pigs)|AK151858|AK039604|AK180839|AK153300|AK206014|AK183805|AK200188|AK045759|AK217146|AK044292|AK197231|AK182014|AK033331|AK152229|AK205816|AK043232|AK158128
chr11	78060061	78060075	+	aggactctctgagca	AK216113	107	5930	447b	AK195894|AK184954|AK211720|AK166408|AK187604|AK142871|AK169633|AK216113|BC058979|AK216471|AK192677|AK053771|NM_201406(Pigs)|AK151858|AK039604|AK180839|AK153300|AK206014|AK183805|AK200188|AK045759|AK217146|AK044292|AK197231|AK182014|AK033331|AK152229|AK205816|AK043232|AK158128
chr11	78059954	78059968	+	agctcttgctgttct	AK180839	107	5600	448a	AK195894|AK184954|AK211720|AK166408|AK187604|AK142871|AK169633|AK216113|BC058979|AK216471|AK192677|AK053771|NM_201406(Pigs)|AK151858|AK039604|AK180839|AK153300|AK206014|AK183805|AK200188|AK045759|AK217146|AK044292|AK197231|AK182014|AK033331|AK152229|AK205816|AK043232|AK158128
chr11	78060061	78060075	+	aggactctctgagca	AK180839	107	5707	448b	AK195894|AK184954|AK211720|AK166408|AK187604|AK142871|AK169633|AK216113|BC058979|AK216471|AK192677|AK053771|NM_201406(Pigs)|AK151858|AK039604|AK180839|AK153300|AK206014|AK183805|AK200188|AK045759|AK217146|AK044292|AK197231|AK182014|AK033331|AK152229|AK205816|AK043232|AK158128
chr11	78059954	78059968	+	agctcttgctgttct	BC001990	107	9114	449a	NM_011676(Unc119)|AF030169|BC001990|AK131955
chr11	78060061	78060075	+	aggactctctgagca	BC001990	107	9221	449b	NM_011676(Unc119)|AF030169|BC001990|AK131955
chr11	78059954	78059968	+	agctcttgctgttct	AK183805	107	2279	450a	AK195894|AK184954|AK211720|AK166408|AK187604|AK142871|AK169633|AK216113|BC058979|AK216471|AK192677|AK053771|NM_201406(Pigs)|AK151858|AK039604|AK180839|AK153300|AK206014|AK183805|AK200188|AK045759|AK217146|AK044292|AK197231|AK182014|AK033331|AK152229|AK205816|AK043232|AK158128
chr11	78060061	78060075	+	aggactctctgagca	AK183805	107	2386	450b	AK195894|AK184954|AK211720|AK166408|AK187604|AK142871|AK169633|AK216113|BC058979|AK216471|AK192677|AK053771|NM_201406(Pigs)|AK151858|AK039604|AK180839|AK153300|AK206014|AK183805|AK200188|AK045759|AK217146|AK044292|AK197231|AK182014|AK033331|AK152229|AK205816|AK043232|AK158128
chr11	78059954	78059968	+	agctcttgctgttct	AK044292	107	1955	451a	AK195894|AK184954|AK211720|AK166408|AK187604|AK142871|AK169633|AK216113|BC058979|AK216471|AK192677|AK053771|NM_201406(Pigs)|AK151858|AK039604|AK180839|AK153300|AK206014|AK183805|AK200188|AK045759|AK217146|AK044292|AK197231|AK182014|AK033331|AK152229|AK205816|AK043232|AK158128
chr11	78060061	78060075	+	aggactctctgagca	AK044292	107	2062	451b	AK195894|AK184954|AK211720|AK166408|AK187604|AK142871|AK169633|AK216113|BC058979|AK216471|AK192677|AK053771|NM_201406(Pigs)|AK151858|AK039604|AK180839|AK153300|AK206014|AK183805|AK200188|AK045759|AK217146|AK044292|AK197231|AK182014|AK033331|AK152229|AK205816|AK043232|AK158128
chr11	78059954	78059968	+	agctcttgctgttct	AK211720	107	1083	452a	AK195894|AK184954|AK211720|AK166408|AK187604|AK142871|AK169633|AK216113|BC058979|AK216471|AK192677|AK053771|NM_201406(Pigs)|AK151858|AK039604|AK180839|AK153300|AK206014|AK183805|AK200188|AK045759|AK217146|AK044292|AK197231|AK182014|AK033331|AK152229|AK205816|AK043232|AK158128
chr11	78060061	78060075	+	aggactctctgagca	AK211720	107	1190	452b	AK195894|AK184954|AK211720|AK166408|AK187604|AK142871|AK169633|AK216113|BC058979|AK216471|AK192677|AK053771|NM_201406(Pigs)|AK151858|AK039604|AK180839|AK153300|AK206014|AK183805|AK200188|AK045759|AK217146|AK044292|AK197231|AK182014|AK033331|AK152229|AK205816|AK043232|AK158128
chr11	78059954	78059968	+	agctcttgctgttct	AK187604	107	2277	453a	AK195894|AK184954|AK211720|AK166408|AK187604|AK142871|AK169633|AK216113|BC058979|AK216471|AK192677|AK053771|NM_201406(Pigs)|AK151858|AK039604|AK180839|AK153300|AK206014|AK183805|AK200188|AK045759|AK217146|AK044292|AK197231|AK182014|AK033331|AK152229|AK205816|AK043232|AK158128
chr11	78060061	78060075	+	aggactctctgagca	AK187604	107	2384	453b	AK195894|AK184954|AK211720|AK166408|AK187604|AK142871|AK169633|AK216113|BC058979|AK216471|AK192677|AK053771|NM_201406(Pigs)|AK151858|AK039604|AK180839|AK153300|AK206014|AK183805|AK200188|AK045759|AK217146|AK044292|AK197231|AK182014|AK033331|AK152229|AK205816|AK043232|AK158128
chr11	78059954	78059968	+	agctcttgctgttct	AF030169	107	9097	454a	NM_011676(Unc119)|AF030169|BC001990|AK131955
chr11	78060061	78060075	+	aggactctctgagca	AF030169	107	9204	454b	NM_011676(Unc119)|AF030169|BC001990|AK131955
chr11	78059954	78059968	+	agctcttgctgttct	AK206014	107	1209	455a	AK195894|AK184954|AK211720|AK166408|AK187604|AK142871|AK169633|AK216113|BC058979|AK216471|AK192677|AK053771|NM_201406(Pigs)|AK151858|AK039604|AK180839|AK153300|AK206014|AK183805|AK200188|AK045759|AK217146|AK044292|AK197231|AK182014|AK033331|AK152229|AK205816|AK043232|AK158128
chr11	78060061	78060075	+	aggactctctgagca	AK206014	107	1316	455b	AK195894|AK184954|AK211720|AK166408|AK187604|AK142871|AK169633|AK216113|BC058979|AK216471|AK192677|AK053771|NM_201406(Pigs)|AK151858|AK039604|AK180839|AK153300|AK206014|AK183805|AK200188|AK045759|AK217146|AK044292|AK197231|AK182014|AK033331|AK152229|AK205816|AK043232|AK158128
chr11	78059954	78059968	+	agctcttgctgttct	AK197231	107	7391	456a	AK195894|AK184954|AK211720|AK166408|AK187604|AK142871|AK169633|AK216113|BC058979|AK216471|AK192677|AK053771|NM_201406(Pigs)|AK151858|AK039604|AK180839|AK153300|AK206014|AK183805|AK200188|AK045759|AK217146|AK044292|AK197231|AK182014|AK033331|AK152229|AK205816|AK043232|AK158128
chr11	78060061	78060075	+	aggactctctgagca	AK197231	107	7498	456b	AK195894|AK184954|AK211720|AK166408|AK187604|AK142871|AK169633|AK216113|BC058979|AK216471|AK192677|AK053771|NM_201406(Pigs)|AK151858|AK039604|AK180839|AK153300|AK206014|AK183805|AK200188|AK045759|AK217146|AK044292|AK197231|AK182014|AK033331|AK152229|AK205816|AK043232|AK158128
chr11	80138134	80138148	+	agcactgactgttct	AK132891	187	1081	457a	AK132891
chr11	80138321	80138335	+	agcactgactgttct	AK132891	187	1268	457b	AK132891
chr11	85051887	85051901	+	TGTACATGATGTCCT	AK186880	193	2806	458a	AK178527|AK050831|AK171714|AK184291|AK157818|AF200464(Wip1)|BC023492|AK166632|AK187328|AK186880|AK187243|AK181083|NM_016910(Ppm1d)|AK005658|AK051509|BC051966|AK053727
chr11	85052080	85052094	+	TGTTCATGCTGTCCT	AK186880	193	2999	458b	AK178527|AK050831|AK171714|AK184291|AK157818|AF200464(Wip1)|BC023492|AK166632|AK187328|AK186880|AK187243|AK181083|NM_016910(Ppm1d)|AK005658|AK051509|BC051966|AK053727
chr11	85051887	85051901	+	TGTACATGATGTCCT	AK184291	193	2806	459a	AK178527|AK050831|AK171714|AK184291|AK157818|AF200464(Wip1)|BC023492|AK166632|AK187328|AK186880|AK187243|AK181083|NM_016910(Ppm1d)|AK005658|AK051509|BC051966|AK053727
chr11	85052080	85052094	+	TGTTCATGCTGTCCT	AK184291	193	2999	459b	AK178527|AK050831|AK171714|AK184291|AK157818|AF200464(Wip1)|BC023492|AK166632|AK187328|AK186880|AK187243|AK181083|NM_016910(Ppm1d)|AK005658|AK051509|BC051966|AK053727
chr11	85051887	85051901	+	TGTACATGATGTCCT	AK048218	193	4898	460a	AK048218
chr11	85052080	85052094	+	TGTTCATGCTGTCCT	AK048218	193	5091	460b	AK048218
chr11	85051887	85051901	+	TGTACATGATGTCCT	AK187328	193	2806	461a	AK178527|AK050831|AK171714|AK184291|AK157818|AF200464(Wip1)|BC023492|AK166632|AK187328|AK186880|AK187243|AK181083|NM_016910(Ppm1d)|AK005658|AK051509|BC051966|AK053727
chr11	85052080	85052094	+	TGTTCATGCTGTCCT	AK187328	193	2999	461b	AK178527|AK050831|AK171714|AK184291|AK157818|AF200464(Wip1)|BC023492|AK166632|AK187328|AK186880|AK187243|AK181083|NM_016910(Ppm1d)|AK005658|AK051509|BC051966|AK053727
chr11	86406162	86406176	+	aggacagccagagct	AK038888	190	5670	462a	BC026947|AK028555|AK038888|AK169536|AK086996|NM_175004(A230072I16Rik)|AK031620
chr11	86406352	86406366	+	aggacagccagagct	AK038888	190	5860	462b	BC026947|AK028555|AK038888|AK169536|AK086996|NM_175004(A230072I16Rik)|AK031620
chr11	86406162	86406176	+	aggacagccagagct	BC026947	190	9667	463a	BC026947|AK028555|AK038888|AK169536|AK086996|NM_175004(A230072I16Rik)|AK031620
chr11	86406352	86406366	+	aggacagccagagct	BC026947	190	9857	463b	BC026947|AK028555|AK038888|AK169536|AK086996|NM_175004(A230072I16Rik)|AK031620
chr11	86406162	86406176	+	aggacagccagagct	NM_175004	190	5619	464a	BC026947|AK028555|AK038888|AK169536|AK086996|NM_175004(A230072I16Rik)|AK031620
chr11	86406352	86406366	+	aggacagccagagct	NM_175004	190	5809	464b	BC026947|AK028555|AK038888|AK169536|AK086996|NM_175004(A230072I16Rik)|AK031620
chr11	86406162	86406176	+	aggacagccagagct	AK028555	190	5619	465a	BC026947|AK028555|AK038888|AK169536|AK086996|NM_175004(A230072I16Rik)|AK031620
chr11	86406352	86406366	+	aggacagccagagct	AK028555	190	5809	465b	BC026947|AK028555|AK038888|AK169536|AK086996|NM_175004(A230072I16Rik)|AK031620
chr11	86406162	86406176	+	aggacagccagagct	AK086996	190	5680	466a	BC026947|AK028555|AK038888|AK169536|AK086996|NM_175004(A230072I16Rik)|AK031620
chr11	86406352	86406366	+	aggacagccagagct	AK086996	190	5870	466b	BC026947|AK028555|AK038888|AK169536|AK086996|NM_175004(A230072I16Rik)|AK031620
chr11	86406162	86406176	+	aggacagccagagct	AK031620	190	5715	467a	BC026947|AK028555|AK038888|AK169536|AK086996|NM_175004(A230072I16Rik)|AK031620
chr11	86406352	86406366	+	aggacagccagagct	AK031620	190	5905	467b	BC026947|AK028555|AK038888|AK169536|AK086996|NM_175004(A230072I16Rik)|AK031620
chr11	86406162	86406176	+	aggacagccagagct	AK169536	190	5699	468a	BC026947|AK028555|AK038888|AK169536|AK086996|NM_175004(A230072I16Rik)|AK031620
chr11	86406352	86406366	+	aggacagccagagct	AK169536	190	5889	468b	BC026947|AK028555|AK038888|AK169536|AK086996|NM_175004(A230072I16Rik)|AK031620
chr11	87912901	87912915	+	GGCTCTCGCTGTCCT	BC051492	82	8316	469a	BC051492|AK162604|BC029708|BC027667|BC025434|AK049250|AK208246|AK008958|BC024476|NM_198013(Cuedc1)|BC024529
chr11	87912983	87912997	+	AGGACACACCGAACC	BC051492	82	8398	469b	BC051492|AK162604|BC029708|BC027667|BC025434|AK049250|AK208246|AK008958|BC024476|NM_198013(Cuedc1)|BC024529
chr11	87912901	87912915	+	GGCTCTCGCTGTCCT	BC027667	82	8206	470a	BC051492|AK162604|BC029708|BC027667|BC025434|AK049250|AK208246|AK008958|BC024476|NM_198013(Cuedc1)|BC024529
chr11	87912983	87912997	+	AGGACACACCGAACC	BC027667	82	8288	470b	BC051492|AK162604|BC029708|BC027667|BC025434|AK049250|AK208246|AK008958|BC024476|NM_198013(Cuedc1)|BC024529
chr11	97965358	97965372	+	agaacagtgagttct	AK090293	151	5328	471a	AK090293
chr11	97965509	97965523	+	aggacagccagagct	AK090293	151	5479	471b	AK090293
chr11	98635987	98636001	+	agctctggctgtcct	AK037399	55	8334	472a	AK201953|AK205288|AK053719|AK201815|AK190522|AK088963|AK012753|AK216905|M36323|AK214412|AK198244|AK139608|BC054427|AK214332|AK214200|S74315|AJ292072|NM_028722(4121402D02Rik)|AK015496|AK161412|AK088947(ap50)|BC055715|BC043668|AK211476|AK206573|AK195924|BC071236|BC058629|AK178600|AK201298|AK014463|AF526276(Mln51)|AK202330|AK192756|AK083524|BC010677|AK031902|BC010676|M10062|AK208034|K01235|AK199690|…
chr11	98636042	98636056	+	agctctggctgtcct	AK037399	55	8389	472b	AK201953|AK205288|AK053719|AK201815|AK190522|AK088963|AK012753|AK216905|M36323|AK214412|AK198244|AK139608|BC054427|AK214332|AK214200|S74315|AJ292072|NM_028722(4121402D02Rik)|AK015496|AK161412|AK088947(ap50)|BC055715|BC043668|AK211476|AK206573|AK195924|BC071236|BC058629|AK178600|AK201298|AK014463|AF526276(Mln51)|AK202330|AK192756|AK083524|BC010677|AK031902|BC010676|M10062|AK208034|K01235|AK199690|…
chr11	98635987	98636001	+	agctctggctgtcct	AK183690	55	8069	473a	AK201953|AK205288|AK053719|AK201815|AK190522|AK088963|AK012753|AK216905|M36323|AK214412|AK198244|AK139608|BC054427|AK214332|AK214200|S74315|AJ292072|NM_028722(4121402D02Rik)|AK015496|AK161412|AK088947(ap50)|BC055715|BC043668|AK211476|AK206573|AK195924|BC071236|BC058629|AK178600|AK201298|AK014463|AF526276(Mln51)|AK202330|AK192756|AK083524|BC010677|AK031902|BC010676|M10062|AK208034|K01235|AK199690|…
chr11	98636042	98636056	+	agctctggctgtcct	AK183690	55	8124	473b	AK201953|AK205288|AK053719|AK201815|AK190522|AK088963|AK012753|AK216905|M36323|AK214412|AK198244|AK139608|BC054427|AK214332|AK214200|S74315|AJ292072|NM_028722(4121402D02Rik)|AK015496|AK161412|AK088947(ap50)|BC055715|BC043668|AK211476|AK206573|AK195924|BC071236|BC058629|AK178600|AK201298|AK014463|AF526276(Mln51)|AK202330|AK192756|AK083524|BC010677|AK031902|BC010676|M10062|AK208034|K01235|AK199690|…
chr11	98635987	98636001	+	agctctggctgtcct	BC034533	55	6476	474a	AK201953|AK205288|AK053719|AK201815|AK190522|AK088963|AK012753|AK216905|M36323|AK214412|AK198244|AK139608|BC054427|AK214332|AK214200|S74315|AJ292072|NM_028722(4121402D02Rik)|AK015496|AK161412|AK088947(ap50)|BC055715|BC043668|AK211476|AK206573|AK195924|BC071236|BC058629|AK178600|AK201298|AK014463|AF526276(Mln51)|AK202330|AK192756|AK083524|BC010677|AK031902|BC010676|M10062|AK208034|K01235|AK199690|…
chr11	98636042	98636056	+	agctctggctgtcct	BC034533	55	6531	474b	AK201953|AK205288|AK053719|AK201815|AK190522|AK088963|AK012753|AK216905|M36323|AK214412|AK198244|AK139608|BC054427|AK214332|AK214200|S74315|AJ292072|NM_028722(4121402D02Rik)|AK015496|AK161412|AK088947(ap50)|BC055715|BC043668|AK211476|AK206573|AK195924|BC071236|BC058629|AK178600|AK201298|AK014463|AF526276(Mln51)|AK202330|AK192756|AK083524|BC010677|AK031902|BC010676|M10062|AK208034|K01235|AK199690|…
chr11	98635987	98636001	+	agctctggctgtcct	AK214200	55	7566	475a	AK201953|AK205288|AK053719|AK201815|AK190522|AK088963|AK012753|AK216905|M36323|AK214412|AK198244|AK139608|BC054427|AK214332|AK214200|S74315|AJ292072|NM_028722(4121402D02Rik)|AK015496|AK161412|AK088947(ap50)|BC055715|BC043668|AK211476|AK206573|AK195924|BC071236|BC058629|AK178600|AK201298|AK014463|AF526276(Mln51)|AK202330|AK192756|AK083524|BC010677|AK031902|BC010676|M10062|AK208034|K01235|AK199690|…
chr11	98636042	98636056	+	agctctggctgtcct	AK214200	55	7621	475b	AK201953|AK205288|AK053719|AK201815|AK190522|AK088963|AK012753|AK216905|M36323|AK214412|AK198244|AK139608|BC054427|AK214332|AK214200|S74315|AJ292072|NM_028722(4121402D02Rik)|AK015496|AK161412|AK088947(ap50)|BC055715|BC043668|AK211476|AK206573|AK195924|BC071236|BC058629|AK178600|AK201298|AK014463|AF526276(Mln51)|AK202330|AK192756|AK083524|BC010677|AK031902|BC010676|M10062|AK208034|K01235|AK199690|…
chr11	100239955	100239969	+	agaacagtcagtgct	AK216616	188	5250	476a	AK216616|AK144185|AK019446(FKBP65xFKBPRPxPPIASExROTAMASE)|L07063|BC029546|NM_010221(Fkbp10)
chr11	100240143	100240157	+	aggacagctagtact	AK216616	188	5438	476b	AK216616|AK144185|AK019446(FKBP65xFKBPRPxPPIASExROTAMASE)|L07063|BC029546|NM_010221(Fkbp10)
chr11	100240143	100240157	+	aggacagctagtact	AK216616	177	5073	477a	AK216616|AK144185|AK019446(FKBP65xFKBPRPxPPIASExROTAMASE)|L07063|BC029546|NM_010221(Fkbp10)
chr11	100240320	100240334	+	AGGACATCCAGTGCC	AK216616	177	5250	477b	AK216616|AK144185|AK019446(FKBP65xFKBPRPxPPIASExROTAMASE)|L07063|BC029546|NM_010221(Fkbp10)
chr11	100432457	100432471	+	aggacagccagagct	AK015918	96	8812	478a	AK192501|AK201543|AK015918|AK208908|NM_028024(Nkiras2)|AK010371|AK216665|AK083475|AK216321|AK180010|DU635682|AK203031|BC013469|AK149696|AK179600|AK185739|AK052645|AK215312|BC024398|AK169878|AK033853|AK201688|AK197962|AK205184
chr11	100432553	100432567	+	agcactagatgttct	AK015918	96	8908	478b	AK192501|AK201543|AK015918|AK208908|NM_028024(Nkiras2)|AK010371|AK216665|AK083475|AK216321|AK180010|DU635682|AK203031|BC013469|AK149696|AK179600|AK185739|AK052645|AK215312|BC024398|AK169878|AK033853|AK201688|AK197962|AK205184
chr11	100432457	100432471	+	aggacagccagagct	AK033853	96	8539	479a	AK192501|AK201543|AK015918|AK208908|NM_028024(Nkiras2)|AK010371|AK216665|AK083475|AK216321|AK180010|DU635682|AK203031|BC013469|AK149696|AK179600|AK185739|AK052645|AK215312|BC024398|AK169878|AK033853|AK201688|AK197962|AK205184
chr11	100432553	100432567	+	agcactagatgttct	AK033853	96	8635	479b	AK192501|AK201543|AK015918|AK208908|NM_028024(Nkiras2)|AK010371|AK216665|AK083475|AK216321|AK180010|DU635682|AK203031|BC013469|AK149696|AK179600|AK185739|AK052645|AK215312|BC024398|AK169878|AK033853|AK201688|AK197962|AK205184
chr11	101581300	101581314	+	agaacagtcagagcc	AK181856	198	4470	480a	AK181856|BC065064|AK160848|AK172600|AK170616|AK078552|AK153829|AK142226|NM_144831(Dhx8)|AK049586|BC022656|AK220485
chr11	101581498	101581512	+	agaacagtcagtgct	AK181856	198	4668	480b	AK181856|BC065064|AK160848|AK172600|AK170616|AK078552|AK153829|AK142226|NM_144831(Dhx8)|AK049586|BC022656|AK220485
chr11	103159413	103159427	+	AGGTCTTTGAGTCCT	AK157183	127	6296	481a	AK157183
chr11	103159540	103159554	+	AGGACTCACTGAACC	AK157183	127	6423	481b	AK157183
chr11	107003732	107003746	+	AGGACATGAAGATCA	BC019223	25	9628	482a	AK185053|BC019223|AK179650|X13055|AK201714|AK087983|AK177025|AK195338|AK203690|NM_009609(Actg1)|AK183894|AK185831|BC099371|AK157726|BC008258|AK217011|AK152202|AK179204|AK204894|BC003337|AK205891|AK153446|AK212177|AK218702|AK159867|AK190672|AK149927|M20826|AK209715|AK177849|AK213267|BC023248|AK180670|AK184769|AK162157|AK076081|BC018571|BC021796|AK200871|AF195094(Actl)|AK183723|AK202078|AK208588|BC…
chr11	107003757	107003771	+	GGATCTGCCTGTTCT	BC019223	25	9653	482b	AK185053|BC019223|AK179650|X13055|AK201714|AK087983|AK177025|AK195338|AK203690|NM_009609(Actg1)|AK183894|AK185831|BC099371|AK157726|BC008258|AK217011|AK152202|AK179204|AK204894|BC003337|AK205891|AK153446|AK212177|AK218702|AK159867|AK190672|AK149927|M20826|AK209715|AK177849|AK213267|BC023248|AK180670|AK184769|AK162157|AK076081|BC018571|BC021796|AK200871|AF195094(Actl)|AK183723|AK202078|AK208588|BC…
chr11	107003732	107003746	+	AGGACATGAAGATCA	BC044756	25	9628	483a	AK185053|BC019223|AK179650|X13055|AK201714|AK087983|AK177025|AK195338|AK203690|NM_009609(Actg1)|AK183894|AK185831|BC099371|AK157726|BC008258|AK217011|AK152202|AK179204|AK204894|BC003337|AK205891|AK153446|AK212177|AK218702|AK159867|AK190672|AK149927|M20826|AK209715|AK177849|AK213267|BC023248|AK180670|AK184769|AK162157|AK076081|BC018571|BC021796|AK200871|AF195094(Actl)|AK183723|AK202078|AK208588|BC…
chr11	107003757	107003771	+	GGATCTGCCTGTTCT	BC044756	25	9653	483b	AK185053|BC019223|AK179650|X13055|AK201714|AK087983|AK177025|AK195338|AK203690|NM_009609(Actg1)|AK183894|AK185831|BC099371|AK157726|BC008258|AK217011|AK152202|AK179204|AK204894|BC003337|AK205891|AK153446|AK212177|AK218702|AK159867|AK190672|AK149927|M20826|AK209715|AK177849|AK213267|BC023248|AK180670|AK184769|AK162157|AK076081|BC018571|BC021796|AK200871|AF195094(Actl)|AK183723|AK202078|AK208588|BC…
chr11	109288881	109288895	+	GGCTCAATCTGTCCT	AK158726	71	5505	484a	BC039629|BC022158|AK158726|AK173082|AK192114|AK192752|AK018132|AK186315|BC084731|NM_028710(6330406P08Rik)
chr11	109288952	109288966	+	agctctggctgttct	AK158726	71	5576	484b	BC039629|BC022158|AK158726|AK173082|AK192114|AK192752|AK018132|AK186315|BC084731|NM_028710(6330406P08Rik)
chr11	116356651	116356665	+	AGAACAAAGAGAACG	AK218698	176	694	485a	AK216707|BC037710|AK218698|AK160900|AF415213|NM_011451(Sphk1)|AK197304|BC011432|AK136289|AF068749(SPHK1b)|AF068748(SPHK1a)|NM_025367(Sphk1)|AK155332|AK028667
chr11	116356827	116356841	+	TGCTCAGTCTGTCCT	AK218698	176	870	485b	AK216707|BC037710|AK218698|AK160900|AF415213|NM_011451(Sphk1)|AK197304|BC011432|AK136289|AF068749(SPHK1b)|AF068748(SPHK1a)|NM_025367(Sphk1)|AK155332|AK028667
chr11	116356651	116356665	+	AGAACAAAGAGAACG	AK216707	176	694	486a	AK216707|BC037710|AK218698|AK160900|AF415213|NM_011451(Sphk1)|AK197304|BC011432|AK136289|AF068749(SPHK1b)|AF068748(SPHK1a)|NM_025367(Sphk1)|AK155332|AK028667
chr11	116356827	116356841	+	TGCTCAGTCTGTCCT	AK216707	176	870	486b	AK216707|BC037710|AK218698|AK160900|AF415213|NM_011451(Sphk1)|AK197304|BC011432|AK136289|AF068749(SPHK1b)|AF068748(SPHK1a)|NM_025367(Sphk1)|AK155332|AK028667
chr11	117689640	117689654	+	CGCACAGACTGTTCT	AK090182	183	2514	487a	AK090182
chr11	117689823	117689837	+	AGGTCTTGGAGTCCT	AK090182	183	2697	487b	AK090182
chr11	117689640	117689654	+	CGCACAGACTGTTCT	AK207797	183	4515	488a	AK207797
chr11	117689823	117689837	+	AGGTCTTGGAGTCCT	AK207797	183	4698	488b	AK207797
chr11	120966811	120966825	+	AGAACAAAAAGACCC	AK010735	47	386	489a	BC053492|AF285590(Tex19)|NM_028602(Tex19)|AK010735
chr11	120966858	120966872	+	AGAACTGAGCGAGCA	AK010735	47	433	489b	BC053492|AF285590(Tex19)|NM_028602(Tex19)|AK010735
chr11	120966811	120966825	+	AGAACAAAAAGACCC	NM_028602	47	372	490a	BC053492|AF285590(Tex19)|NM_028602(Tex19)|AK010735
chr11	120966858	120966872	+	AGAACTGAGCGAGCA	NM_028602	47	419	490b	BC053492|AF285590(Tex19)|NM_028602(Tex19)|AK010735
chr11	120966811	120966825	+	AGAACAAAAAGACCC	BC053492	47	406	491a	BC053492|AF285590(Tex19)|NM_028602(Tex19)|AK010735
chr11	120966858	120966872	+	AGAACTGAGCGAGCA	BC053492	47	453	491b	BC053492|AF285590(Tex19)|NM_028602(Tex19)|AK010735
chr11	120966811	120966825	+	AGAACAAAAAGACCC	AF285590	47	372	492a	BC053492|AF285590(Tex19)|NM_028602(Tex19)|AK010735
chr11	120966858	120966872	+	AGAACTGAGCGAGCA	AF285590	47	419	492b	BC053492|AF285590(Tex19)|NM_028602(Tex19)|AK010735
chr11	120981025	120981039	+	AGAACTTAGCGTCCT	AF441863	191	142	493a	AY065981|AF441863|NM_145440(Uts2r)
chr11	120981216	120981230	+	AGGACTTGGTGAGCC	AF441863	191	333	493b	AY065981|AF441863|NM_145440(Uts2r)
chr11	120981025	120981039	+	AGAACTTAGCGTCCT	NM_145440	191	142	494a	AY065981|AF441863|NM_145440(Uts2r)
chr11	120981216	120981230	+	AGGACTTGGTGAGCC	NM_145440	191	333	494b	AY065981|AF441863|NM_145440(Uts2r)
chr11	120981025	120981039	+	AGAACTTAGCGTCCT	AY065981	191	183	495a	AY065981|AF441863|NM_145440(Uts2r)
chr11	120981216	120981230	+	AGGACTTGGTGAGCC	AY065981	191	374	495b	AY065981|AF441863|NM_145440(Uts2r)
chr11	6314472	6314486	-	AGGACATTGCGAGCA	AK076662	124	3466	496a	BC096663|AK076662
chr11	6314596	6314610	-	AGGACAAACAGTTCT	AK076662	124	3590	496b	BC096663|AK076662
chr11	6314472	6314486	-	AGGACATTGCGAGCA	AK190541	124	8431	497a	AK215033|AK199639|AK050476|AK201450|AK212632|AK171224|AK204868|AK218061|AK198358|AK202950|AK207279|AK190541|AK190693|AK046219|AK178276|AK181296|NM_173748(Nudcd3)|AK193281|AK184322|AK196661|AK217536|AK208209|AK204837|AK206895|AK214979|BC037090|AK083744|AK204925|AK180365|AK210709|AK207975|AK219083|AK198302|AK195468|AK216775|AK036694|AK204455|AK159391|AK194532|AK030050|AK191131|AK169797|AK185667|AK2…
chr11	6314596	6314610	-	AGGACAAACAGTTCT	AK190541	124	8555	497b	AK215033|AK199639|AK050476|AK201450|AK212632|AK171224|AK204868|AK218061|AK198358|AK202950|AK207279|AK190541|AK190693|AK046219|AK178276|AK181296|NM_173748(Nudcd3)|AK193281|AK184322|AK196661|AK217536|AK208209|AK204837|AK206895|AK214979|BC037090|AK083744|AK204925|AK180365|AK210709|AK207975|AK219083|AK198302|AK195468|AK216775|AK036694|AK204455|AK159391|AK194532|AK030050|AK191131|AK169797|AK185667|AK2…
chr11	8518962	8518976	-	AGAACTGGATGAGCG	DU636279	17	8323	498a	AK163756|AK052680|DU636279|AK089717
chr11	8518979	8518993	-	AGAACTGGATGAGCA	DU636279	17	8340	498b	AK163756|AK052680|DU636279|AK089717
chr11	16404778	16404792	-	agctctggctgtcct	BC019129	116	1840	499a	AK160390|BC019129|BC081456|AK012644|BC019158|M88756|U11027|AK012393|NM_011343(Sec61g)
chr11	16404894	16404908	-	AGGACAGGATGAACT	BC019129	116	1956	499b	AK160390|BC019129|BC081456|AK012644|BC019158|M88756|U11027|AK012393|NM_011343(Sec61g)
chr11	16404778	16404792	-	agctctggctgtcct	BC081456	116	3519	500a	AK160390|BC019129|BC081456|AK012644|BC019158|M88756|U11027|AK012393|NM_011343(Sec61g)
chr11	16404894	16404908	-	AGGACAGGATGAACT	BC081456	116	3635	500b	AK160390|BC019129|BC081456|AK012644|BC019158|M88756|U11027|AK012393|NM_011343(Sec61g)
chr11	16404778	16404792	-	agctctggctgtcct	BC019158	116	1840	501a	AK160390|BC019129|BC081456|AK012644|BC019158|M88756|U11027|AK012393|NM_011343(Sec61g)
chr11	16404894	16404908	-	AGGACAGGATGAACT	BC019158	116	1956	501b	AK160390|BC019129|BC081456|AK012644|BC019158|M88756|U11027|AK012393|NM_011343(Sec61g)
chr11	16404778	16404792	-	agctctggctgtcct	AK160390	116	1867	502a	AK160390|BC019129|BC081456|AK012644|BC019158|M88756|U11027|AK012393|NM_011343(Sec61g)
chr11	16404894	16404908	-	AGGACAGGATGAACT	AK160390	116	1983	502b	AK160390|BC019129|BC081456|AK012644|BC019158|M88756|U11027|AK012393|NM_011343(Sec61g)
chr11	16404778	16404792	-	agctctggctgtcct	NM_011343	116	1840	503a	AK160390|BC019129|BC081456|AK012644|BC019158|M88756|U11027|AK012393|NM_011343(Sec61g)
chr11	16404894	16404908	-	AGGACAGGATGAACT	NM_011343	116	1956	503b	AK160390|BC019129|BC081456|AK012644|BC019158|M88756|U11027|AK012393|NM_011343(Sec61g)
chr11	16404778	16404792	-	agctctggctgtcct	AK012644	116	1844	504a	AK160390|BC019129|BC081456|AK012644|BC019158|M88756|U11027|AK012393|NM_011343(Sec61g)
chr11	16404894	16404908	-	AGGACAGGATGAACT	AK012644	116	1960	504b	AK160390|BC019129|BC081456|AK012644|BC019158|M88756|U11027|AK012393|NM_011343(Sec61g)
chr11	16404778	16404792	-	agctctggctgtcct	M88756	116	5207	505a	AK160390|BC019129|BC081456|AK012644|BC019158|M88756|U11027|AK012393|NM_011343(Sec61g)
chr11	16404894	16404908	-	AGGACAGGATGAACT	M88756	116	5323	505b	AK160390|BC019129|BC081456|AK012644|BC019158|M88756|U11027|AK012393|NM_011343(Sec61g)
chr11	16404778	16404792	-	agctctggctgtcct	U11027	116	3522	506a	AK160390|BC019129|BC081456|AK012644|BC019158|M88756|U11027|AK012393|NM_011343(Sec61g)
chr11	16404894	16404908	-	AGGACAGGATGAACT	U11027	116	3638	506b	AK160390|BC019129|BC081456|AK012644|BC019158|M88756|U11027|AK012393|NM_011343(Sec61g)
chr11	16404778	16404792	-	agctctggctgtcct	AK012393	116	1890	507a	AK160390|BC019129|BC081456|AK012644|BC019158|M88756|U11027|AK012393|NM_011343(Sec61g)
chr11	16404894	16404908	-	AGGACAGGATGAACT	AK012393	116	2006	507b	AK160390|BC019129|BC081456|AK012644|BC019158|M88756|U11027|AK012393|NM_011343(Sec61g)
chr11	48571803	48571817	-	AGCACAGCTAGTCCT	BC031905	99	1605	508a	BC031905|BC041780|AK217369|BC020156
chr11	48571902	48571916	-	AGAACTGCAAGTCCA	BC031905	99	1704	508b	BC031905|BC041780|AK217369|BC020156
chr11	48571803	48571817	-	AGCACAGCTAGTCCT	BC020156	99	9842	509a	BC031905|BC041780|AK217369|BC020156
chr11	48571902	48571916	-	AGAACTGCAAGTCCA	BC020156	99	9941	509b	BC031905|BC041780|AK217369|BC020156
chr11	48571803	48571817	-	AGCACAGCTAGTCCT	BC041780	99	1619	510a	BC031905|BC041780|AK217369|BC020156
chr11	48571902	48571916	-	AGAACTGCAAGTCCA	BC041780	99	1718	510b	BC031905|BC041780|AK217369|BC020156
chr11	51384286	51384300	-	cgttcgctcagtcct	AK179668	17	5707	511a	AK179668|NM_025346(0610039K22Rik)|BC016075|AK005344|AK209975|AK075599
chr11	51384303	51384317	-	aggacagctagtccc	AK179668	17	5724	511b	AK179668|NM_025346(0610039K22Rik)|BC016075|AK005344|AK209975|AK075599
chr11	51384286	51384300	-	cgttcgctcagtcct	AK005344	17	3688	512a	AK179668|NM_025346(0610039K22Rik)|BC016075|AK005344|AK209975|AK075599
chr11	51384303	51384317	-	aggacagctagtccc	AK005344	17	3705	512b	AK179668|NM_025346(0610039K22Rik)|BC016075|AK005344|AK209975|AK075599
chr11	51384286	51384300	-	cgttcgctcagtcct	AK209975	17	7472	513a	AK179668|NM_025346(0610039K22Rik)|BC016075|AK005344|AK209975|AK075599
chr11	51384303	51384317	-	aggacagctagtccc	AK209975	17	7489	513b	AK179668|NM_025346(0610039K22Rik)|BC016075|AK005344|AK209975|AK075599
chr11	55365845	55365859	-	agcacttgctgttct	NM_020492	90	5220	514a	AK046482|S73718|NM_020492(Glra1)|AK045685|AY129229(Glra1)|S73717|S73373|AK078258
chr11	55365935	55365949	-	AGAACAGAAAGATCT	NM_020492	90	5310	514b	AK046482|S73718|NM_020492(Glra1)|AK045685|AY129229(Glra1)|S73717|S73373|AK078258
chr11	55365845	55365859	-	agcacttgctgttct	AK045685	90	4353	515a	AK046482|S73718|NM_020492(Glra1)|AK045685|AY129229(Glra1)|S73717|S73373|AK078258
chr11	55365935	55365949	-	AGAACAGAAAGATCT	AK045685	90	4443	515b	AK046482|S73718|NM_020492(Glra1)|AK045685|AY129229(Glra1)|S73717|S73373|AK078258
chr11	55365845	55365859	-	agcacttgctgttct	S73717	90	5220	516a	AK046482|S73718|NM_020492(Glra1)|AK045685|AY129229(Glra1)|S73717|S73373|AK078258
chr11	55365935	55365949	-	AGAACAGAAAGATCT	S73717	90	5310	516b	AK046482|S73718|NM_020492(Glra1)|AK045685|AY129229(Glra1)|S73717|S73373|AK078258
chr11	55365845	55365859	-	agcacttgctgttct	AK078258	90	4812	517a	AK046482|S73718|NM_020492(Glra1)|AK045685|AY129229(Glra1)|S73717|S73373|AK078258
chr11	55365935	55365949	-	AGAACAGAAAGATCT	AK078258	90	4902	517b	AK046482|S73718|NM_020492(Glra1)|AK045685|AY129229(Glra1)|S73717|S73373|AK078258
chr11	55365845	55365859	-	agcacttgctgttct	S73718	90	5220	518a	AK046482|S73718|NM_020492(Glra1)|AK045685|AY129229(Glra1)|S73717|S73373|AK078258
chr11	55365935	55365949	-	AGAACAGAAAGATCT	S73718	90	5310	518b	AK046482|S73718|NM_020492(Glra1)|AK045685|AY129229(Glra1)|S73717|S73373|AK078258
chr11	55365845	55365859	-	agcacttgctgttct	AY129229	90	5265	519a	AK046482|S73718|NM_020492(Glra1)|AK045685|AY129229(Glra1)|S73717|S73373|AK078258
chr11	55365935	55365949	-	AGAACAGAAAGATCT	AY129229	90	5355	519b	AK046482|S73718|NM_020492(Glra1)|AK045685|AY129229(Glra1)|S73717|S73373|AK078258
chr11	55365845	55365859	-	agcacttgctgttct	AK046482	90	4353	520a	AK046482|S73718|NM_020492(Glra1)|AK045685|AY129229(Glra1)|S73717|S73373|AK078258
chr11	55365935	55365949	-	AGAACAGAAAGATCT	AK046482	90	4443	520b	AK046482|S73718|NM_020492(Glra1)|AK045685|AY129229(Glra1)|S73717|S73373|AK078258
chr11	59460267	59460281	-	AGCACAAGTTGTTCT	AK019811	17	1872	521a	AK019811|AK005722
chr11	59460284	59460298	-	TGAACACCTTGTTCT	AK019811	17	1889	521b	AK019811|AK005722
chr11	60448959	60448973	-	TGCTCATTCAGTCCT	DU635829	49	7375	522a	AK197313|DU635829|AK014400(Drosophila)|AK049365(Drosophila)|AK209091|AK183057|AK160520|AK194877|AF287264(Fliih)|BC032282(Drosophila)|BC027744(Drosophila)|NM_022009(DrosophilaxFliih)|AK215278|AK191489|AK169773
chr11	60449008	60449022	-	TGATCTCTCTGTTCT	DU635829	49	7424	522b	AK197313|DU635829|AK014400(Drosophila)|AK049365(Drosophila)|AK209091|AK183057|AK160520|AK194877|AF287264(Fliih)|BC032282(Drosophila)|BC027744(Drosophila)|NM_022009(DrosophilaxFliih)|AK215278|AK191489|AK169773
chr11	60448959	60448973	-	TGCTCATTCAGTCCT	AK183057	49	7148	523a	AK197313|DU635829|AK014400(Drosophila)|AK049365(Drosophila)|AK209091|AK183057|AK160520|AK194877|AF287264(Fliih)|BC032282(Drosophila)|BC027744(Drosophila)|NM_022009(DrosophilaxFliih)|AK215278|AK191489|AK169773
chr11	60449008	60449022	-	TGATCTCTCTGTTCT	AK183057	49	7197	523b	AK197313|DU635829|AK014400(Drosophila)|AK049365(Drosophila)|AK209091|AK183057|AK160520|AK194877|AF287264(Fliih)|BC032282(Drosophila)|BC027744(Drosophila)|NM_022009(DrosophilaxFliih)|AK215278|AK191489|AK169773
chr11	60448959	60448973	-	TGCTCATTCAGTCCT	AK160520	49	7626	524a	AK197313|DU635829|AK014400(Drosophila)|AK049365(Drosophila)|AK209091|AK183057|AK160520|AK194877|AF287264(Fliih)|BC032282(Drosophila)|BC027744(Drosophila)|NM_022009(DrosophilaxFliih)|AK215278|AK191489|AK169773
chr11	60449008	60449022	-	TGATCTCTCTGTTCT	AK160520	49	7675	524b	AK197313|DU635829|AK014400(Drosophila)|AK049365(Drosophila)|AK209091|AK183057|AK160520|AK194877|AF287264(Fliih)|BC032282(Drosophila)|BC027744(Drosophila)|NM_022009(DrosophilaxFliih)|AK215278|AK191489|AK169773
chr11	60448959	60448973	-	TGCTCATTCAGTCCT	BC032282	49	3293	525a	AK197313|DU635829|AK014400(Drosophila)|AK049365(Drosophila)|AK209091|AK183057|AK160520|AK194877|AF287264(Fliih)|BC032282(Drosophila)|BC027744(Drosophila)|NM_022009(DrosophilaxFliih)|AK215278|AK191489|AK169773
chr11	60449008	60449022	-	TGATCTCTCTGTTCT	BC032282	49	3342	525b	AK197313|DU635829|AK014400(Drosophila)|AK049365(Drosophila)|AK209091|AK183057|AK160520|AK194877|AF287264(Fliih)|BC032282(Drosophila)|BC027744(Drosophila)|NM_022009(DrosophilaxFliih)|AK215278|AK191489|AK169773
chr11	60448959	60448973	-	TGCTCATTCAGTCCT	AK209091	49	3537	526a	AK197313|DU635829|AK014400(Drosophila)|AK049365(Drosophila)|AK209091|AK183057|AK160520|AK194877|AF287264(Fliih)|BC032282(Drosophila)|BC027744(Drosophila)|NM_022009(DrosophilaxFliih)|AK215278|AK191489|AK169773
chr11	60449008	60449022	-	TGATCTCTCTGTTCT	AK209091	49	3586	526b	AK197313|DU635829|AK014400(Drosophila)|AK049365(Drosophila)|AK209091|AK183057|AK160520|AK194877|AF287264(Fliih)|BC032282(Drosophila)|BC027744(Drosophila)|NM_022009(DrosophilaxFliih)|AK215278|AK191489|AK169773
chr11	60448959	60448973	-	TGCTCATTCAGTCCT	AK215278	49	7828	527a	AK197313|DU635829|AK014400(Drosophila)|AK049365(Drosophila)|AK209091|AK183057|AK160520|AK194877|AF287264(Fliih)|BC032282(Drosophila)|BC027744(Drosophila)|NM_022009(DrosophilaxFliih)|AK215278|AK191489|AK169773
chr11	60449008	60449022	-	TGATCTCTCTGTTCT	AK215278	49	7877	527b	AK197313|DU635829|AK014400(Drosophila)|AK049365(Drosophila)|AK209091|AK183057|AK160520|AK194877|AF287264(Fliih)|BC032282(Drosophila)|BC027744(Drosophila)|NM_022009(DrosophilaxFliih)|AK215278|AK191489|AK169773
chr11	60448959	60448973	-	TGCTCATTCAGTCCT	AK191489	49	1618	528a	AK197313|DU635829|AK014400(Drosophila)|AK049365(Drosophila)|AK209091|AK183057|AK160520|AK194877|AF287264(Fliih)|BC032282(Drosophila)|BC027744(Drosophila)|NM_022009(DrosophilaxFliih)|AK215278|AK191489|AK169773
chr11	60449008	60449022	-	TGATCTCTCTGTTCT	AK191489	49	1667	528b	AK197313|DU635829|AK014400(Drosophila)|AK049365(Drosophila)|AK209091|AK183057|AK160520|AK194877|AF287264(Fliih)|BC032282(Drosophila)|BC027744(Drosophila)|NM_022009(DrosophilaxFliih)|AK215278|AK191489|AK169773
chr11	68747502	68747516	-	agaacaccaagttcg	AK053467	18	9368	529a	AK053467
chr11	68747520	68747534	-	agcactgtttgttct	AK053467	18	9386	529b	AK053467
chr11	68747520	68747534	-	agcactgtttgttct	AK053467	87	9386	530a	AK053467
chr11	68747607	68747621	-	aggacagccagagct	AK053467	87	9473	530b	AK053467
chr11	69400791	69400805	-	TGAACTCGTAGTTCT	NM_144958	122	2824	531a	BC038702|NM_144958(Eif4a1)|X03039|AK213871|AK191339|BC099392|AK203603|AK215798|AK167906|AK196145|AK199058|AK204831|AK210015|AK189804|AK204686|AK010644|AK212197|AK167205|AK152210|AK181530|AK206474|AK167196|AK219842|AK162017|AK152694|AK184718|AK204226|AK167988|AK168697|AK135994|AK145508|AK205913|AK167003|AK146424|AK219242|AK169057|AK167083|AK196626|AK011529|AK207700|AK168780|AK194649|AK135752|BC002…
chr11	69400913	69400927	-	agaacagccagtgct	NM_144958	122	2946	531b	BC038702|NM_144958(Eif4a1)|X03039|AK213871|AK191339|BC099392|AK203603|AK215798|AK167906|AK196145|AK199058|AK204831|AK210015|AK189804|AK204686|AK010644|AK212197|AK167205|AK152210|AK181530|AK206474|AK167196|AK219842|AK162017|AK152694|AK184718|AK204226|AK167988|AK168697|AK135994|AK145508|AK205913|AK167003|AK146424|AK219242|AK169057|AK167083|AK196626|AK011529|AK207700|AK168780|AK194649|AK135752|BC002…
chr11	69400791	69400805	-	TGAACTCGTAGTTCT	AK203603	122	7076	532a	BC038702|NM_144958(Eif4a1)|X03039|AK213871|AK191339|BC099392|AK203603|AK215798|AK167906|AK196145|AK199058|AK204831|AK210015|AK189804|AK204686|AK010644|AK212197|AK167205|AK152210|AK181530|AK206474|AK167196|AK219842|AK162017|AK152694|AK184718|AK204226|AK167988|AK168697|AK135994|AK145508|AK205913|AK167003|AK146424|AK219242|AK169057|AK167083|AK196626|AK011529|AK207700|AK168780|AK194649|AK135752|BC002…
chr11	69400913	69400927	-	agaacagccagtgct	AK203603	122	7198	532b	BC038702|NM_144958(Eif4a1)|X03039|AK213871|AK191339|BC099392|AK203603|AK215798|AK167906|AK196145|AK199058|AK204831|AK210015|AK189804|AK204686|AK010644|AK212197|AK167205|AK152210|AK181530|AK206474|AK167196|AK219842|AK162017|AK152694|AK184718|AK204226|AK167988|AK168697|AK135994|AK145508|AK205913|AK167003|AK146424|AK219242|AK169057|AK167083|AK196626|AK011529|AK207700|AK168780|AK194649|AK135752|BC002…
chr11	69400791	69400805	-	TGAACTCGTAGTTCT	AK167906	122	2822	533a	BC038702|NM_144958(Eif4a1)|X03039|AK213871|AK191339|BC099392|AK203603|AK215798|AK167906|AK196145|AK199058|AK204831|AK210015|AK189804|AK204686|AK010644|AK212197|AK167205|AK152210|AK181530|AK206474|AK167196|AK219842|AK162017|AK152694|AK184718|AK204226|AK167988|AK168697|AK135994|AK145508|AK205913|AK167003|AK146424|AK219242|AK169057|AK167083|AK196626|AK011529|AK207700|AK168780|AK194649|AK135752|BC002…
chr11	69400913	69400927	-	agaacagccagtgct	AK167906	122	2944	533b	BC038702|NM_144958(Eif4a1)|X03039|AK213871|AK191339|BC099392|AK203603|AK215798|AK167906|AK196145|AK199058|AK204831|AK210015|AK189804|AK204686|AK010644|AK212197|AK167205|AK152210|AK181530|AK206474|AK167196|AK219842|AK162017|AK152694|AK184718|AK204226|AK167988|AK168697|AK135994|AK145508|AK205913|AK167003|AK146424|AK219242|AK169057|AK167083|AK196626|AK011529|AK207700|AK168780|AK194649|AK135752|BC002…
chr11	69400791	69400805	-	TGAACTCGTAGTTCT	DQ167574	122	9254	534a	DQ167574|AK170443|X68273|AK002264|BC021637|NM_009853(Cd68)
chr11	69400913	69400927	-	agaacagccagtgct	DQ167574	122	9376	534b	DQ167574|AK170443|X68273|AK002264|BC021637|NM_009853(Cd68)
chr11	69400791	69400805	-	TGAACTCGTAGTTCT	AK210015	122	4195	535a	BC038702|NM_144958(Eif4a1)|X03039|AK213871|AK191339|BC099392|AK203603|AK215798|AK167906|AK196145|AK199058|AK204831|AK210015|AK189804|AK204686|AK010644|AK212197|AK167205|AK152210|AK181530|AK206474|AK167196|AK219842|AK162017|AK152694|AK184718|AK204226|AK167988|AK168697|AK135994|AK145508|AK205913|AK167003|AK146424|AK219242|AK169057|AK167083|AK196626|AK011529|AK207700|AK168780|AK194649|AK135752|BC002…
chr11	69400913	69400927	-	agaacagccagtgct	AK210015	122	4317	535b	BC038702|NM_144958(Eif4a1)|X03039|AK213871|AK191339|BC099392|AK203603|AK215798|AK167906|AK196145|AK199058|AK204831|AK210015|AK189804|AK204686|AK010644|AK212197|AK167205|AK152210|AK181530|AK206474|AK167196|AK219842|AK162017|AK152694|AK184718|AK204226|AK167988|AK168697|AK135994|AK145508|AK205913|AK167003|AK146424|AK219242|AK169057|AK167083|AK196626|AK011529|AK207700|AK168780|AK194649|AK135752|BC002…
chr11	69400791	69400805	-	TGAACTCGTAGTTCT	AK010644	122	2814	536a	BC038702|NM_144958(Eif4a1)|X03039|AK213871|AK191339|BC099392|AK203603|AK215798|AK167906|AK196145|AK199058|AK204831|AK210015|AK189804|AK204686|AK010644|AK212197|AK167205|AK152210|AK181530|AK206474|AK167196|AK219842|AK162017|AK152694|AK184718|AK204226|AK167988|AK168697|AK135994|AK145508|AK205913|AK167003|AK146424|AK219242|AK169057|AK167083|AK196626|AK011529|AK207700|AK168780|AK194649|AK135752|BC002…
chr11	69400913	69400927	-	agaacagccagtgct	AK010644	122	2936	536b	BC038702|NM_144958(Eif4a1)|X03039|AK213871|AK191339|BC099392|AK203603|AK215798|AK167906|AK196145|AK199058|AK204831|AK210015|AK189804|AK204686|AK010644|AK212197|AK167205|AK152210|AK181530|AK206474|AK167196|AK219842|AK162017|AK152694|AK184718|AK204226|AK167988|AK168697|AK135994|AK145508|AK205913|AK167003|AK146424|AK219242|AK169057|AK167083|AK196626|AK011529|AK207700|AK168780|AK194649|AK135752|BC002…
chr11	69400791	69400805	-	TGAACTCGTAGTTCT	AK212197	122	7076	537a	BC038702|NM_144958(Eif4a1)|X03039|AK213871|AK191339|BC099392|AK203603|AK215798|AK167906|AK196145|AK199058|AK204831|AK210015|AK189804|AK204686|AK010644|AK212197|AK167205|AK152210|AK181530|AK206474|AK167196|AK219842|AK162017|AK152694|AK184718|AK204226|AK167988|AK168697|AK135994|AK145508|AK205913|AK167003|AK146424|AK219242|AK169057|AK167083|AK196626|AK011529|AK207700|AK168780|AK194649|AK135752|BC002…
chr11	69400913	69400927	-	agaacagccagtgct	AK212197	122	7198	537b	BC038702|NM_144958(Eif4a1)|X03039|AK213871|AK191339|BC099392|AK203603|AK215798|AK167906|AK196145|AK199058|AK204831|AK210015|AK189804|AK204686|AK010644|AK212197|AK167205|AK152210|AK181530|AK206474|AK167196|AK219842|AK162017|AK152694|AK184718|AK204226|AK167988|AK168697|AK135994|AK145508|AK205913|AK167003|AK146424|AK219242|AK169057|AK167083|AK196626|AK011529|AK207700|AK168780|AK194649|AK135752|BC002…
chr11	69400791	69400805	-	TGAACTCGTAGTTCT	AK167205	122	2825	538a	BC038702|NM_144958(Eif4a1)|X03039|AK213871|AK191339|BC099392|AK203603|AK215798|AK167906|AK196145|AK199058|AK204831|AK210015|AK189804|AK204686|AK010644|AK212197|AK167205|AK152210|AK181530|AK206474|AK167196|AK219842|AK162017|AK152694|AK184718|AK204226|AK167988|AK168697|AK135994|AK145508|AK205913|AK167003|AK146424|AK219242|AK169057|AK167083|AK196626|AK011529|AK207700|AK168780|AK194649|AK135752|BC002…
chr11	69400913	69400927	-	agaacagccagtgct	AK167205	122	2947	538b	BC038702|NM_144958(Eif4a1)|X03039|AK213871|AK191339|BC099392|AK203603|AK215798|AK167906|AK196145|AK199058|AK204831|AK210015|AK189804|AK204686|AK010644|AK212197|AK167205|AK152210|AK181530|AK206474|AK167196|AK219842|AK162017|AK152694|AK184718|AK204226|AK167988|AK168697|AK135994|AK145508|AK205913|AK167003|AK146424|AK219242|AK169057|AK167083|AK196626|AK011529|AK207700|AK168780|AK194649|AK135752|BC002…
chr11	69400791	69400805	-	TGAACTCGTAGTTCT	AK152210	122	4866	539a	BC038702|NM_144958(Eif4a1)|X03039|AK213871|AK191339|BC099392|AK203603|AK215798|AK167906|AK196145|AK199058|AK204831|AK210015|AK189804|AK204686|AK010644|AK212197|AK167205|AK152210|AK181530|AK206474|AK167196|AK219842|AK162017|AK152694|AK184718|AK204226|AK167988|AK168697|AK135994|AK145508|AK205913|AK167003|AK146424|AK219242|AK169057|AK167083|AK196626|AK011529|AK207700|AK168780|AK194649|AK135752|BC002…
chr11	69400913	69400927	-	agaacagccagtgct	AK152210	122	4988	539b	BC038702|NM_144958(Eif4a1)|X03039|AK213871|AK191339|BC099392|AK203603|AK215798|AK167906|AK196145|AK199058|AK204831|AK210015|AK189804|AK204686|AK010644|AK212197|AK167205|AK152210|AK181530|AK206474|AK167196|AK219842|AK162017|AK152694|AK184718|AK204226|AK167988|AK168697|AK135994|AK145508|AK205913|AK167003|AK146424|AK219242|AK169057|AK167083|AK196626|AK011529|AK207700|AK168780|AK194649|AK135752|BC002…
chr11	69400791	69400805	-	TGAACTCGTAGTTCT	AK162017	122	2822	540a	BC038702|NM_144958(Eif4a1)|X03039|AK213871|AK191339|BC099392|AK203603|AK215798|AK167906|AK196145|AK199058|AK204831|AK210015|AK189804|AK204686|AK010644|AK212197|AK167205|AK152210|AK181530|AK206474|AK167196|AK219842|AK162017|AK152694|AK184718|AK204226|AK167988|AK168697|AK135994|AK145508|AK205913|AK167003|AK146424|AK219242|AK169057|AK167083|AK196626|AK011529|AK207700|AK168780|AK194649|AK135752|BC002…
chr11	69400913	69400927	-	agaacagccagtgct	AK162017	122	2944	540b	BC038702|NM_144958(Eif4a1)|X03039|AK213871|AK191339|BC099392|AK203603|AK215798|AK167906|AK196145|AK199058|AK204831|AK210015|AK189804|AK204686|AK010644|AK212197|AK167205|AK152210|AK181530|AK206474|AK167196|AK219842|AK162017|AK152694|AK184718|AK204226|AK167988|AK168697|AK135994|AK145508|AK205913|AK167003|AK146424|AK219242|AK169057|AK167083|AK196626|AK011529|AK207700|AK168780|AK194649|AK135752|BC002…
chr11	69400791	69400805	-	TGAACTCGTAGTTCT	AK152694	122	2822	541a	BC038702|NM_144958(Eif4a1)|X03039|AK213871|AK191339|BC099392|AK203603|AK215798|AK167906|AK196145|AK199058|AK204831|AK210015|AK189804|AK204686|AK010644|AK212197|AK167205|AK152210|AK181530|AK206474|AK167196|AK219842|AK162017|AK152694|AK184718|AK204226|AK167988|AK168697|AK135994|AK145508|AK205913|AK167003|AK146424|AK219242|AK169057|AK167083|AK196626|AK011529|AK207700|AK168780|AK194649|AK135752|BC002…
chr11	69400913	69400927	-	agaacagccagtgct	AK152694	122	2944	541b	BC038702|NM_144958(Eif4a1)|X03039|AK213871|AK191339|BC099392|AK203603|AK215798|AK167906|AK196145|AK199058|AK204831|AK210015|AK189804|AK204686|AK010644|AK212197|AK167205|AK152210|AK181530|AK206474|AK167196|AK219842|AK162017|AK152694|AK184718|AK204226|AK167988|AK168697|AK135994|AK145508|AK205913|AK167003|AK146424|AK219242|AK169057|AK167083|AK196626|AK011529|AK207700|AK168780|AK194649|AK135752|BC002…
chr11	69400791	69400805	-	TGAACTCGTAGTTCT	AK184718	122	5890	542a	BC038702|NM_144958(Eif4a1)|X03039|AK213871|AK191339|BC099392|AK203603|AK215798|AK167906|AK196145|AK199058|AK204831|AK210015|AK189804|AK204686|AK010644|AK212197|AK167205|AK152210|AK181530|AK206474|AK167196|AK219842|AK162017|AK152694|AK184718|AK204226|AK167988|AK168697|AK135994|AK145508|AK205913|AK167003|AK146424|AK219242|AK169057|AK167083|AK196626|AK011529|AK207700|AK168780|AK194649|AK135752|BC002…
chr11	69400913	69400927	-	agaacagccagtgct	AK184718	122	6012	542b	BC038702|NM_144958(Eif4a1)|X03039|AK213871|AK191339|BC099392|AK203603|AK215798|AK167906|AK196145|AK199058|AK204831|AK210015|AK189804|AK204686|AK010644|AK212197|AK167205|AK152210|AK181530|AK206474|AK167196|AK219842|AK162017|AK152694|AK184718|AK204226|AK167988|AK168697|AK135994|AK145508|AK205913|AK167003|AK146424|AK219242|AK169057|AK167083|AK196626|AK011529|AK207700|AK168780|AK194649|AK135752|BC002…
chr11	69400791	69400805	-	TGAACTCGTAGTTCT	AK146424	122	2822	543a	BC038702|NM_144958(Eif4a1)|X03039|AK213871|AK191339|BC099392|AK203603|AK215798|AK167906|AK196145|AK199058|AK204831|AK210015|AK189804|AK204686|AK010644|AK212197|AK167205|AK152210|AK181530|AK206474|AK167196|AK219842|AK162017|AK152694|AK184718|AK204226|AK167988|AK168697|AK135994|AK145508|AK205913|AK167003|AK146424|AK219242|AK169057|AK167083|AK196626|AK011529|AK207700|AK168780|AK194649|AK135752|BC002…
chr11	69400913	69400927	-	agaacagccagtgct	AK146424	122	2944	543b	BC038702|NM_144958(Eif4a1)|X03039|AK213871|AK191339|BC099392|AK203603|AK215798|AK167906|AK196145|AK199058|AK204831|AK210015|AK189804|AK204686|AK010644|AK212197|AK167205|AK152210|AK181530|AK206474|AK167196|AK219842|AK162017|AK152694|AK184718|AK204226|AK167988|AK168697|AK135994|AK145508|AK205913|AK167003|AK146424|AK219242|AK169057|AK167083|AK196626|AK011529|AK207700|AK168780|AK194649|AK135752|BC002…
chr11	69400791	69400805	-	TGAACTCGTAGTTCT	X68273	122	8986	544a	DQ167574|AK170443|X68273|AK002264|BC021637|NM_009853(Cd68)
chr11	69400913	69400927	-	agaacagccagtgct	X68273	122	9108	544b	DQ167574|AK170443|X68273|AK002264|BC021637|NM_009853(Cd68)
chr11	69400791	69400805	-	TGAACTCGTAGTTCT	AK011529	122	2824	545a	BC038702|NM_144958(Eif4a1)|X03039|AK213871|AK191339|BC099392|AK203603|AK215798|AK167906|AK196145|AK199058|AK204831|AK210015|AK189804|AK204686|AK010644|AK212197|AK167205|AK152210|AK181530|AK206474|AK167196|AK219842|AK162017|AK152694|AK184718|AK204226|AK167988|AK168697|AK135994|AK145508|AK205913|AK167003|AK146424|AK219242|AK169057|AK167083|AK196626|AK011529|AK207700|AK168780|AK194649|AK135752|BC002…
chr11	69400913	69400927	-	agaacagccagtgct	AK011529	122	2946	545b	BC038702|NM_144958(Eif4a1)|X03039|AK213871|AK191339|BC099392|AK203603|AK215798|AK167906|AK196145|AK199058|AK204831|AK210015|AK189804|AK204686|AK010644|AK212197|AK167205|AK152210|AK181530|AK206474|AK167196|AK219842|AK162017|AK152694|AK184718|AK204226|AK167988|AK168697|AK135994|AK145508|AK205913|AK167003|AK146424|AK219242|AK169057|AK167083|AK196626|AK011529|AK207700|AK168780|AK194649|AK135752|BC002…
chr11	69400791	69400805	-	TGAACTCGTAGTTCT	AK207700	122	4989	546a	BC038702|NM_144958(Eif4a1)|X03039|AK213871|AK191339|BC099392|AK203603|AK215798|AK167906|AK196145|AK199058|AK204831|AK210015|AK189804|AK204686|AK010644|AK212197|AK167205|AK152210|AK181530|AK206474|AK167196|AK219842|AK162017|AK152694|AK184718|AK204226|AK167988|AK168697|AK135994|AK145508|AK205913|AK167003|AK146424|AK219242|AK169057|AK167083|AK196626|AK011529|AK207700|AK168780|AK194649|AK135752|BC002…
chr11	69400913	69400927	-	agaacagccagtgct	AK207700	122	5111	546b	BC038702|NM_144958(Eif4a1)|X03039|AK213871|AK191339|BC099392|AK203603|AK215798|AK167906|AK196145|AK199058|AK204831|AK210015|AK189804|AK204686|AK010644|AK212197|AK167205|AK152210|AK181530|AK206474|AK167196|AK219842|AK162017|AK152694|AK184718|AK204226|AK167988|AK168697|AK135994|AK145508|AK205913|AK167003|AK146424|AK219242|AK169057|AK167083|AK196626|AK011529|AK207700|AK168780|AK194649|AK135752|BC002…
chr11	69400791	69400805	-	TGAACTCGTAGTTCT	AK168780	122	2824	547a	BC038702|NM_144958(Eif4a1)|X03039|AK213871|AK191339|BC099392|AK203603|AK215798|AK167906|AK196145|AK199058|AK204831|AK210015|AK189804|AK204686|AK010644|AK212197|AK167205|AK152210|AK181530|AK206474|AK167196|AK219842|AK162017|AK152694|AK184718|AK204226|AK167988|AK168697|AK135994|AK145508|AK205913|AK167003|AK146424|AK219242|AK169057|AK167083|AK196626|AK011529|AK207700|AK168780|AK194649|AK135752|BC002…
chr11	69400913	69400927	-	agaacagccagtgct	AK168780	122	2946	547b	BC038702|NM_144958(Eif4a1)|X03039|AK213871|AK191339|BC099392|AK203603|AK215798|AK167906|AK196145|AK199058|AK204831|AK210015|AK189804|AK204686|AK010644|AK212197|AK167205|AK152210|AK181530|AK206474|AK167196|AK219842|AK162017|AK152694|AK184718|AK204226|AK167988|AK168697|AK135994|AK145508|AK205913|AK167003|AK146424|AK219242|AK169057|AK167083|AK196626|AK011529|AK207700|AK168780|AK194649|AK135752|BC002…
chr11	69400791	69400805	-	TGAACTCGTAGTTCT	AK194649	122	6705	548a	BC038702|NM_144958(Eif4a1)|X03039|AK213871|AK191339|BC099392|AK203603|AK215798|AK167906|AK196145|AK199058|AK204831|AK210015|AK189804|AK204686|AK010644|AK212197|AK167205|AK152210|AK181530|AK206474|AK167196|AK219842|AK162017|AK152694|AK184718|AK204226|AK167988|AK168697|AK135994|AK145508|AK205913|AK167003|AK146424|AK219242|AK169057|AK167083|AK196626|AK011529|AK207700|AK168780|AK194649|AK135752|BC002…
chr11	69400913	69400927	-	agaacagccagtgct	AK194649	122	6827	548b	BC038702|NM_144958(Eif4a1)|X03039|AK213871|AK191339|BC099392|AK203603|AK215798|AK167906|AK196145|AK199058|AK204831|AK210015|AK189804|AK204686|AK010644|AK212197|AK167205|AK152210|AK181530|AK206474|AK167196|AK219842|AK162017|AK152694|AK184718|AK204226|AK167988|AK168697|AK135994|AK145508|AK205913|AK167003|AK146424|AK219242|AK169057|AK167083|AK196626|AK011529|AK207700|AK168780|AK194649|AK135752|BC002…
chr11	69400791	69400805	-	TGAACTCGTAGTTCT	AK135752	122	2824	549a	BC038702|NM_144958(Eif4a1)|X03039|AK213871|AK191339|BC099392|AK203603|AK215798|AK167906|AK196145|AK199058|AK204831|AK210015|AK189804|AK204686|AK010644|AK212197|AK167205|AK152210|AK181530|AK206474|AK167196|AK219842|AK162017|AK152694|AK184718|AK204226|AK167988|AK168697|AK135994|AK145508|AK205913|AK167003|AK146424|AK219242|AK169057|AK167083|AK196626|AK011529|AK207700|AK168780|AK194649|AK135752|BC002…
chr11	69400913	69400927	-	agaacagccagtgct	AK135752	122	2946	549b	BC038702|NM_144958(Eif4a1)|X03039|AK213871|AK191339|BC099392|AK203603|AK215798|AK167906|AK196145|AK199058|AK204831|AK210015|AK189804|AK204686|AK010644|AK212197|AK167205|AK152210|AK181530|AK206474|AK167196|AK219842|AK162017|AK152694|AK184718|AK204226|AK167988|AK168697|AK135994|AK145508|AK205913|AK167003|AK146424|AK219242|AK169057|AK167083|AK196626|AK011529|AK207700|AK168780|AK194649|AK135752|BC002…
chr11	69400791	69400805	-	TGAACTCGTAGTTCT	BC021637	122	9039	550a	DQ167574|AK170443|X68273|AK002264|BC021637|NM_009853(Cd68)
chr11	69400913	69400927	-	agaacagccagtgct	BC021637	122	9161	550b	DQ167574|AK170443|X68273|AK002264|BC021637|NM_009853(Cd68)
chr11	69400791	69400805	-	TGAACTCGTAGTTCT	BC002266	122	7383	551a	BC038702|NM_144958(Eif4a1)|X03039|AK213871|AK191339|BC099392|AK203603|AK215798|AK167906|AK196145|AK199058|AK204831|AK210015|AK189804|AK204686|AK010644|AK212197|AK167205|AK152210|AK181530|AK206474|AK167196|AK219842|AK162017|AK152694|AK184718|AK204226|AK167988|AK168697|AK135994|AK145508|AK205913|AK167003|AK146424|AK219242|AK169057|AK167083|AK196626|AK011529|AK207700|AK168780|AK194649|AK135752|BC002…
chr11	69400913	69400927	-	agaacagccagtgct	BC002266	122	7505	551b	BC038702|NM_144958(Eif4a1)|X03039|AK213871|AK191339|BC099392|AK203603|AK215798|AK167906|AK196145|AK199058|AK204831|AK210015|AK189804|AK204686|AK010644|AK212197|AK167205|AK152210|AK181530|AK206474|AK167196|AK219842|AK162017|AK152694|AK184718|AK204226|AK167988|AK168697|AK135994|AK145508|AK205913|AK167003|AK146424|AK219242|AK169057|AK167083|AK196626|AK011529|AK207700|AK168780|AK194649|AK135752|BC002…
chr11	69400791	69400805	-	TGAACTCGTAGTTCT	AK196694	122	6705	552a	BC038702|NM_144958(Eif4a1)|X03039|AK213871|AK191339|BC099392|AK203603|AK215798|AK167906|AK196145|AK199058|AK204831|AK210015|AK189804|AK204686|AK010644|AK212197|AK167205|AK152210|AK181530|AK206474|AK167196|AK219842|AK162017|AK152694|AK184718|AK204226|AK167988|AK168697|AK135994|AK145508|AK205913|AK167003|AK146424|AK219242|AK169057|AK167083|AK196626|AK011529|AK207700|AK168780|AK194649|AK135752|BC002…
chr11	69400913	69400927	-	agaacagccagtgct	AK196694	122	6827	552b	BC038702|NM_144958(Eif4a1)|X03039|AK213871|AK191339|BC099392|AK203603|AK215798|AK167906|AK196145|AK199058|AK204831|AK210015|AK189804|AK204686|AK010644|AK212197|AK167205|AK152210|AK181530|AK206474|AK167196|AK219842|AK162017|AK152694|AK184718|AK204226|AK167988|AK168697|AK135994|AK145508|AK205913|AK167003|AK146424|AK219242|AK169057|AK167083|AK196626|AK011529|AK207700|AK168780|AK194649|AK135752|BC002…
chr11	69400791	69400805	-	TGAACTCGTAGTTCT	AK195709	122	7818	553a	BC038702|NM_144958(Eif4a1)|X03039|AK213871|AK191339|BC099392|AK203603|AK215798|AK167906|AK196145|AK199058|AK204831|AK210015|AK189804|AK204686|AK010644|AK212197|AK167205|AK152210|AK181530|AK206474|AK167196|AK219842|AK162017|AK152694|AK184718|AK204226|AK167988|AK168697|AK135994|AK145508|AK205913|AK167003|AK146424|AK219242|AK169057|AK167083|AK196626|AK011529|AK207700|AK168780|AK194649|AK135752|BC002…
chr11	69400913	69400927	-	agaacagccagtgct	AK195709	122	7940	553b	BC038702|NM_144958(Eif4a1)|X03039|AK213871|AK191339|BC099392|AK203603|AK215798|AK167906|AK196145|AK199058|AK204831|AK210015|AK189804|AK204686|AK010644|AK212197|AK167205|AK152210|AK181530|AK206474|AK167196|AK219842|AK162017|AK152694|AK184718|AK204226|AK167988|AK168697|AK135994|AK145508|AK205913|AK167003|AK146424|AK219242|AK169057|AK167083|AK196626|AK011529|AK207700|AK168780|AK194649|AK135752|BC002…
chr11	69400791	69400805	-	TGAACTCGTAGTTCT	AK144850	122	2824	554a	BC038702|NM_144958(Eif4a1)|X03039|AK213871|AK191339|BC099392|AK203603|AK215798|AK167906|AK196145|AK199058|AK204831|AK210015|AK189804|AK204686|AK010644|AK212197|AK167205|AK152210|AK181530|AK206474|AK167196|AK219842|AK162017|AK152694|AK184718|AK204226|AK167988|AK168697|AK135994|AK145508|AK205913|AK167003|AK146424|AK219242|AK169057|AK167083|AK196626|AK011529|AK207700|AK168780|AK194649|AK135752|BC002…
chr11	69400913	69400927	-	agaacagccagtgct	AK144850	122	2946	554b	BC038702|NM_144958(Eif4a1)|X03039|AK213871|AK191339|BC099392|AK203603|AK215798|AK167906|AK196145|AK199058|AK204831|AK210015|AK189804|AK204686|AK010644|AK212197|AK167205|AK152210|AK181530|AK206474|AK167196|AK219842|AK162017|AK152694|AK184718|AK204226|AK167988|AK168697|AK135994|AK145508|AK205913|AK167003|AK146424|AK219242|AK169057|AK167083|AK196626|AK011529|AK207700|AK168780|AK194649|AK135752|BC002…
chr11	69400791	69400805	-	TGAACTCGTAGTTCT	AK204159	122	5890	555a	BC038702|NM_144958(Eif4a1)|X03039|AK213871|AK191339|BC099392|AK203603|AK215798|AK167906|AK196145|AK199058|AK204831|AK210015|AK189804|AK204686|AK010644|AK212197|AK167205|AK152210|AK181530|AK206474|AK167196|AK219842|AK162017|AK152694|AK184718|AK204226|AK167988|AK168697|AK135994|AK145508|AK205913|AK167003|AK146424|AK219242|AK169057|AK167083|AK196626|AK011529|AK207700|AK168780|AK194649|AK135752|BC002…
chr11	69400913	69400927	-	agaacagccagtgct	AK204159	122	6012	555b	BC038702|NM_144958(Eif4a1)|X03039|AK213871|AK191339|BC099392|AK203603|AK215798|AK167906|AK196145|AK199058|AK204831|AK210015|AK189804|AK204686|AK010644|AK212197|AK167205|AK152210|AK181530|AK206474|AK167196|AK219842|AK162017|AK152694|AK184718|AK204226|AK167988|AK168697|AK135994|AK145508|AK205913|AK167003|AK146424|AK219242|AK169057|AK167083|AK196626|AK011529|AK207700|AK168780|AK194649|AK135752|BC002…
chr11	69400791	69400805	-	TGAACTCGTAGTTCT	AK208666	122	7834	556a	BC038702|NM_144958(Eif4a1)|X03039|AK213871|AK191339|BC099392|AK203603|AK215798|AK167906|AK196145|AK199058|AK204831|AK210015|AK189804|AK204686|AK010644|AK212197|AK167205|AK152210|AK181530|AK206474|AK167196|AK219842|AK162017|AK152694|AK184718|AK204226|AK167988|AK168697|AK135994|AK145508|AK205913|AK167003|AK146424|AK219242|AK169057|AK167083|AK196626|AK011529|AK207700|AK168780|AK194649|AK135752|BC002…
chr11	69400913	69400927	-	agaacagccagtgct	AK208666	122	7956	556b	BC038702|NM_144958(Eif4a1)|X03039|AK213871|AK191339|BC099392|AK203603|AK215798|AK167906|AK196145|AK199058|AK204831|AK210015|AK189804|AK204686|AK010644|AK212197|AK167205|AK152210|AK181530|AK206474|AK167196|AK219842|AK162017|AK152694|AK184718|AK204226|AK167988|AK168697|AK135994|AK145508|AK205913|AK167003|AK146424|AK219242|AK169057|AK167083|AK196626|AK011529|AK207700|AK168780|AK194649|AK135752|BC002…
chr11	69400791	69400805	-	TGAACTCGTAGTTCT	AK169156	122	2825	557a	BC038702|NM_144958(Eif4a1)|X03039|AK213871|AK191339|BC099392|AK203603|AK215798|AK167906|AK196145|AK199058|AK204831|AK210015|AK189804|AK204686|AK010644|AK212197|AK167205|AK152210|AK181530|AK206474|AK167196|AK219842|AK162017|AK152694|AK184718|AK204226|AK167988|AK168697|AK135994|AK145508|AK205913|AK167003|AK146424|AK219242|AK169057|AK167083|AK196626|AK011529|AK207700|AK168780|AK194649|AK135752|BC002…
chr11	69400913	69400927	-	agaacagccagtgct	AK169156	122	2947	557b	BC038702|NM_144958(Eif4a1)|X03039|AK213871|AK191339|BC099392|AK203603|AK215798|AK167906|AK196145|AK199058|AK204831|AK210015|AK189804|AK204686|AK010644|AK212197|AK167205|AK152210|AK181530|AK206474|AK167196|AK219842|AK162017|AK152694|AK184718|AK204226|AK167988|AK168697|AK135994|AK145508|AK205913|AK167003|AK146424|AK219242|AK169057|AK167083|AK196626|AK011529|AK207700|AK168780|AK194649|AK135752|BC002…
chr11	69400791	69400805	-	TGAACTCGTAGTTCT	AK182003	122	4390	558a	BC038702|NM_144958(Eif4a1)|X03039|AK213871|AK191339|BC099392|AK203603|AK215798|AK167906|AK196145|AK199058|AK204831|AK210015|AK189804|AK204686|AK010644|AK212197|AK167205|AK152210|AK181530|AK206474|AK167196|AK219842|AK162017|AK152694|AK184718|AK204226|AK167988|AK168697|AK135994|AK145508|AK205913|AK167003|AK146424|AK219242|AK169057|AK167083|AK196626|AK011529|AK207700|AK168780|AK194649|AK135752|BC002…
chr11	69400913	69400927	-	agaacagccagtgct	AK182003	122	4512	558b	BC038702|NM_144958(Eif4a1)|X03039|AK213871|AK191339|BC099392|AK203603|AK215798|AK167906|AK196145|AK199058|AK204831|AK210015|AK189804|AK204686|AK010644|AK212197|AK167205|AK152210|AK181530|AK206474|AK167196|AK219842|AK162017|AK152694|AK184718|AK204226|AK167988|AK168697|AK135994|AK145508|AK205913|AK167003|AK146424|AK219242|AK169057|AK167083|AK196626|AK011529|AK207700|AK168780|AK194649|AK135752|BC002…
chr11	69400791	69400805	-	TGAACTCGTAGTTCT	X03040	122	4166	559a	BC038702|NM_144958(Eif4a1)|X03039|AK213871|AK191339|BC099392|AK203603|AK215798|AK167906|AK196145|AK199058|AK204831|AK210015|AK189804|AK204686|AK010644|AK212197|AK167205|AK152210|AK181530|AK206474|AK167196|AK219842|AK162017|AK152694|AK184718|AK204226|AK167988|AK168697|AK135994|AK145508|AK205913|AK167003|AK146424|AK219242|AK169057|AK167083|AK196626|AK011529|AK207700|AK168780|AK194649|AK135752|BC002…
chr11	69400913	69400927	-	agaacagccagtgct	X03040	122	4288	559b	BC038702|NM_144958(Eif4a1)|X03039|AK213871|AK191339|BC099392|AK203603|AK215798|AK167906|AK196145|AK199058|AK204831|AK210015|AK189804|AK204686|AK010644|AK212197|AK167205|AK152210|AK181530|AK206474|AK167196|AK219842|AK162017|AK152694|AK184718|AK204226|AK167988|AK168697|AK135994|AK145508|AK205913|AK167003|AK146424|AK219242|AK169057|AK167083|AK196626|AK011529|AK207700|AK168780|AK194649|AK135752|BC002…
chr11	69400791	69400805	-	TGAACTCGTAGTTCT	NM_009853	122	9077	560a	DQ167574|AK170443|X68273|AK002264|BC021637|NM_009853(Cd68)
chr11	69400913	69400927	-	agaacagccagtgct	NM_009853	122	9199	560b	DQ167574|AK170443|X68273|AK002264|BC021637|NM_009853(Cd68)
chr11	69400791	69400805	-	TGAACTCGTAGTTCT	AK185730	122	6049	561a	BC038702|NM_144958(Eif4a1)|X03039|AK213871|AK191339|BC099392|AK203603|AK215798|AK167906|AK196145|AK199058|AK204831|AK210015|AK189804|AK204686|AK010644|AK212197|AK167205|AK152210|AK181530|AK206474|AK167196|AK219842|AK162017|AK152694|AK184718|AK204226|AK167988|AK168697|AK135994|AK145508|AK205913|AK167003|AK146424|AK219242|AK169057|AK167083|AK196626|AK011529|AK207700|AK168780|AK194649|AK135752|BC002…
chr11	69400913	69400927	-	agaacagccagtgct	AK185730	122	6171	561b	BC038702|NM_144958(Eif4a1)|X03039|AK213871|AK191339|BC099392|AK203603|AK215798|AK167906|AK196145|AK199058|AK204831|AK210015|AK189804|AK204686|AK010644|AK212197|AK167205|AK152210|AK181530|AK206474|AK167196|AK219842|AK162017|AK152694|AK184718|AK204226|AK167988|AK168697|AK135994|AK145508|AK205913|AK167003|AK146424|AK219242|AK169057|AK167083|AK196626|AK011529|AK207700|AK168780|AK194649|AK135752|BC002…
chr11	69400791	69400805	-	TGAACTCGTAGTTCT	AK166527	122	2827	562a	BC038702|NM_144958(Eif4a1)|X03039|AK213871|AK191339|BC099392|AK203603|AK215798|AK167906|AK196145|AK199058|AK204831|AK210015|AK189804|AK204686|AK010644|AK212197|AK167205|AK152210|AK181530|AK206474|AK167196|AK219842|AK162017|AK152694|AK184718|AK204226|AK167988|AK168697|AK135994|AK145508|AK205913|AK167003|AK146424|AK219242|AK169057|AK167083|AK196626|AK011529|AK207700|AK168780|AK194649|AK135752|BC002…
chr11	69400913	69400927	-	agaacagccagtgct	AK166527	122	2949	562b	BC038702|NM_144958(Eif4a1)|X03039|AK213871|AK191339|BC099392|AK203603|AK215798|AK167906|AK196145|AK199058|AK204831|AK210015|AK189804|AK204686|AK010644|AK212197|AK167205|AK152210|AK181530|AK206474|AK167196|AK219842|AK162017|AK152694|AK184718|AK204226|AK167988|AK168697|AK135994|AK145508|AK205913|AK167003|AK146424|AK219242|AK169057|AK167083|AK196626|AK011529|AK207700|AK168780|AK194649|AK135752|BC002…
chr11	69400791	69400805	-	TGAACTCGTAGTTCT	AK207714	122	4195	563a	BC038702|NM_144958(Eif4a1)|X03039|AK213871|AK191339|BC099392|AK203603|AK215798|AK167906|AK196145|AK199058|AK204831|AK210015|AK189804|AK204686|AK010644|AK212197|AK167205|AK152210|AK181530|AK206474|AK167196|AK219842|AK162017|AK152694|AK184718|AK204226|AK167988|AK168697|AK135994|AK145508|AK205913|AK167003|AK146424|AK219242|AK169057|AK167083|AK196626|AK011529|AK207700|AK168780|AK194649|AK135752|BC002…
chr11	69400913	69400927	-	agaacagccagtgct	AK207714	122	4317	563b	BC038702|NM_144958(Eif4a1)|X03039|AK213871|AK191339|BC099392|AK203603|AK215798|AK167906|AK196145|AK199058|AK204831|AK210015|AK189804|AK204686|AK010644|AK212197|AK167205|AK152210|AK181530|AK206474|AK167196|AK219842|AK162017|AK152694|AK184718|AK204226|AK167988|AK168697|AK135994|AK145508|AK205913|AK167003|AK146424|AK219242|AK169057|AK167083|AK196626|AK011529|AK207700|AK168780|AK194649|AK135752|BC002…
chr11	69400791	69400805	-	TGAACTCGTAGTTCT	AK169279	122	2824	564a	BC038702|NM_144958(Eif4a1)|X03039|AK213871|AK191339|BC099392|AK203603|AK215798|AK167906|AK196145|AK199058|AK204831|AK210015|AK189804|AK204686|AK010644|AK212197|AK167205|AK152210|AK181530|AK206474|AK167196|AK219842|AK162017|AK152694|AK184718|AK204226|AK167988|AK168697|AK135994|AK145508|AK205913|AK167003|AK146424|AK219242|AK169057|AK167083|AK196626|AK011529|AK207700|AK168780|AK194649|AK135752|BC002…
chr11	69400913	69400927	-	agaacagccagtgct	AK169279	122	2946	564b	BC038702|NM_144958(Eif4a1)|X03039|AK213871|AK191339|BC099392|AK203603|AK215798|AK167906|AK196145|AK199058|AK204831|AK210015|AK189804|AK204686|AK010644|AK212197|AK167205|AK152210|AK181530|AK206474|AK167196|AK219842|AK162017|AK152694|AK184718|AK204226|AK167988|AK168697|AK135994|AK145508|AK205913|AK167003|AK146424|AK219242|AK169057|AK167083|AK196626|AK011529|AK207700|AK168780|AK194649|AK135752|BC002…
chr11	69400791	69400805	-	TGAACTCGTAGTTCT	AK202341	122	7076	565a	BC038702|NM_144958(Eif4a1)|X03039|AK213871|AK191339|BC099392|AK203603|AK215798|AK167906|AK196145|AK199058|AK204831|AK210015|AK189804|AK204686|AK010644|AK212197|AK167205|AK152210|AK181530|AK206474|AK167196|AK219842|AK162017|AK152694|AK184718|AK204226|AK167988|AK168697|AK135994|AK145508|AK205913|AK167003|AK146424|AK219242|AK169057|AK167083|AK196626|AK011529|AK207700|AK168780|AK194649|AK135752|BC002…
chr11	69400913	69400927	-	agaacagccagtgct	AK202341	122	7198	565b	BC038702|NM_144958(Eif4a1)|X03039|AK213871|AK191339|BC099392|AK203603|AK215798|AK167906|AK196145|AK199058|AK204831|AK210015|AK189804|AK204686|AK010644|AK212197|AK167205|AK152210|AK181530|AK206474|AK167196|AK219842|AK162017|AK152694|AK184718|AK204226|AK167988|AK168697|AK135994|AK145508|AK205913|AK167003|AK146424|AK219242|AK169057|AK167083|AK196626|AK011529|AK207700|AK168780|AK194649|AK135752|BC002…
chr11	69400791	69400805	-	TGAACTCGTAGTTCT	AK204286	122	6705	566a	BC038702|NM_144958(Eif4a1)|X03039|AK213871|AK191339|BC099392|AK203603|AK215798|AK167906|AK196145|AK199058|AK204831|AK210015|AK189804|AK204686|AK010644|AK212197|AK167205|AK152210|AK181530|AK206474|AK167196|AK219842|AK162017|AK152694|AK184718|AK204226|AK167988|AK168697|AK135994|AK145508|AK205913|AK167003|AK146424|AK219242|AK169057|AK167083|AK196626|AK011529|AK207700|AK168780|AK194649|AK135752|BC002…
chr11	69400913	69400927	-	agaacagccagtgct	AK204286	122	6827	566b	BC038702|NM_144958(Eif4a1)|X03039|AK213871|AK191339|BC099392|AK203603|AK215798|AK167906|AK196145|AK199058|AK204831|AK210015|AK189804|AK204686|AK010644|AK212197|AK167205|AK152210|AK181530|AK206474|AK167196|AK219842|AK162017|AK152694|AK184718|AK204226|AK167988|AK168697|AK135994|AK145508|AK205913|AK167003|AK146424|AK219242|AK169057|AK167083|AK196626|AK011529|AK207700|AK168780|AK194649|AK135752|BC002…
chr11	69400791	69400805	-	TGAACTCGTAGTTCT	AK167190	122	2822	567a	BC038702|NM_144958(Eif4a1)|X03039|AK213871|AK191339|BC099392|AK203603|AK215798|AK167906|AK196145|AK199058|AK204831|AK210015|AK189804|AK204686|AK010644|AK212197|AK167205|AK152210|AK181530|AK206474|AK167196|AK219842|AK162017|AK152694|AK184718|AK204226|AK167988|AK168697|AK135994|AK145508|AK205913|AK167003|AK146424|AK219242|AK169057|AK167083|AK196626|AK011529|AK207700|AK168780|AK194649|AK135752|BC002…
chr11	69400913	69400927	-	agaacagccagtgct	AK167190	122	2944	567b	BC038702|NM_144958(Eif4a1)|X03039|AK213871|AK191339|BC099392|AK203603|AK215798|AK167906|AK196145|AK199058|AK204831|AK210015|AK189804|AK204686|AK010644|AK212197|AK167205|AK152210|AK181530|AK206474|AK167196|AK219842|AK162017|AK152694|AK184718|AK204226|AK167988|AK168697|AK135994|AK145508|AK205913|AK167003|AK146424|AK219242|AK169057|AK167083|AK196626|AK011529|AK207700|AK168780|AK194649|AK135752|BC002…
chr11	69400791	69400805	-	TGAACTCGTAGTTCT	AK145375	122	2822	568a	BC038702|NM_144958(Eif4a1)|X03039|AK213871|AK191339|BC099392|AK203603|AK215798|AK167906|AK196145|AK199058|AK204831|AK210015|AK189804|AK204686|AK010644|AK212197|AK167205|AK152210|AK181530|AK206474|AK167196|AK219842|AK162017|AK152694|AK184718|AK204226|AK167988|AK168697|AK135994|AK145508|AK205913|AK167003|AK146424|AK219242|AK169057|AK167083|AK196626|AK011529|AK207700|AK168780|AK194649|AK135752|BC002…
chr11	69400913	69400927	-	agaacagccagtgct	AK145375	122	2944	568b	BC038702|NM_144958(Eif4a1)|X03039|AK213871|AK191339|BC099392|AK203603|AK215798|AK167906|AK196145|AK199058|AK204831|AK210015|AK189804|AK204686|AK010644|AK212197|AK167205|AK152210|AK181530|AK206474|AK167196|AK219842|AK162017|AK152694|AK184718|AK204226|AK167988|AK168697|AK135994|AK145508|AK205913|AK167003|AK146424|AK219242|AK169057|AK167083|AK196626|AK011529|AK207700|AK168780|AK194649|AK135752|BC002…
chr11	69400791	69400805	-	TGAACTCGTAGTTCT	AK077429	122	2824	569a	BC038702|NM_144958(Eif4a1)|X03039|AK213871|AK191339|BC099392|AK203603|AK215798|AK167906|AK196145|AK199058|AK204831|AK210015|AK189804|AK204686|AK010644|AK212197|AK167205|AK152210|AK181530|AK206474|AK167196|AK219842|AK162017|AK152694|AK184718|AK204226|AK167988|AK168697|AK135994|AK145508|AK205913|AK167003|AK146424|AK219242|AK169057|AK167083|AK196626|AK011529|AK207700|AK168780|AK194649|AK135752|BC002…
chr11	69400913	69400927	-	agaacagccagtgct	AK077429	122	2946	569b	BC038702|NM_144958(Eif4a1)|X03039|AK213871|AK191339|BC099392|AK203603|AK215798|AK167906|AK196145|AK199058|AK204831|AK210015|AK189804|AK204686|AK010644|AK212197|AK167205|AK152210|AK181530|AK206474|AK167196|AK219842|AK162017|AK152694|AK184718|AK204226|AK167988|AK168697|AK135994|AK145508|AK205913|AK167003|AK146424|AK219242|AK169057|AK167083|AK196626|AK011529|AK207700|AK168780|AK194649|AK135752|BC002…
chr11	69400791	69400805	-	TGAACTCGTAGTTCT	AK146464	122	2824	570a	BC038702|NM_144958(Eif4a1)|X03039|AK213871|AK191339|BC099392|AK203603|AK215798|AK167906|AK196145|AK199058|AK204831|AK210015|AK189804|AK204686|AK010644|AK212197|AK167205|AK152210|AK181530|AK206474|AK167196|AK219842|AK162017|AK152694|AK184718|AK204226|AK167988|AK168697|AK135994|AK145508|AK205913|AK167003|AK146424|AK219242|AK169057|AK167083|AK196626|AK011529|AK207700|AK168780|AK194649|AK135752|BC002…
chr11	69400913	69400927	-	agaacagccagtgct	AK146464	122	2946	570b	BC038702|NM_144958(Eif4a1)|X03039|AK213871|AK191339|BC099392|AK203603|AK215798|AK167906|AK196145|AK199058|AK204831|AK210015|AK189804|AK204686|AK010644|AK212197|AK167205|AK152210|AK181530|AK206474|AK167196|AK219842|AK162017|AK152694|AK184718|AK204226|AK167988|AK168697|AK135994|AK145508|AK205913|AK167003|AK146424|AK219242|AK169057|AK167083|AK196626|AK011529|AK207700|AK168780|AK194649|AK135752|BC002…
chr11	69400791	69400805	-	TGAACTCGTAGTTCT	AK206267	122	6705	571a	BC038702|NM_144958(Eif4a1)|X03039|AK213871|AK191339|BC099392|AK203603|AK215798|AK167906|AK196145|AK199058|AK204831|AK210015|AK189804|AK204686|AK010644|AK212197|AK167205|AK152210|AK181530|AK206474|AK167196|AK219842|AK162017|AK152694|AK184718|AK204226|AK167988|AK168697|AK135994|AK145508|AK205913|AK167003|AK146424|AK219242|AK169057|AK167083|AK196626|AK011529|AK207700|AK168780|AK194649|AK135752|BC002…
chr11	69400913	69400927	-	agaacagccagtgct	AK206267	122	6827	571b	BC038702|NM_144958(Eif4a1)|X03039|AK213871|AK191339|BC099392|AK203603|AK215798|AK167906|AK196145|AK199058|AK204831|AK210015|AK189804|AK204686|AK010644|AK212197|AK167205|AK152210|AK181530|AK206474|AK167196|AK219842|AK162017|AK152694|AK184718|AK204226|AK167988|AK168697|AK135994|AK145508|AK205913|AK167003|AK146424|AK219242|AK169057|AK167083|AK196626|AK011529|AK207700|AK168780|AK194649|AK135752|BC002…
chr11	69400791	69400805	-	TGAACTCGTAGTTCT	AK211212	122	4989	572a	BC038702|NM_144958(Eif4a1)|X03039|AK213871|AK191339|BC099392|AK203603|AK215798|AK167906|AK196145|AK199058|AK204831|AK210015|AK189804|AK204686|AK010644|AK212197|AK167205|AK152210|AK181530|AK206474|AK167196|AK219842|AK162017|AK152694|AK184718|AK204226|AK167988|AK168697|AK135994|AK145508|AK205913|AK167003|AK146424|AK219242|AK169057|AK167083|AK196626|AK011529|AK207700|AK168780|AK194649|AK135752|BC002…
chr11	69400913	69400927	-	agaacagccagtgct	AK211212	122	5111	572b	BC038702|NM_144958(Eif4a1)|X03039|AK213871|AK191339|BC099392|AK203603|AK215798|AK167906|AK196145|AK199058|AK204831|AK210015|AK189804|AK204686|AK010644|AK212197|AK167205|AK152210|AK181530|AK206474|AK167196|AK219842|AK162017|AK152694|AK184718|AK204226|AK167988|AK168697|AK135994|AK145508|AK205913|AK167003|AK146424|AK219242|AK169057|AK167083|AK196626|AK011529|AK207700|AK168780|AK194649|AK135752|BC002…
chr11	69400791	69400805	-	TGAACTCGTAGTTCT	AK179026	122	4195	573a	BC038702|NM_144958(Eif4a1)|X03039|AK213871|AK191339|BC099392|AK203603|AK215798|AK167906|AK196145|AK199058|AK204831|AK210015|AK189804|AK204686|AK010644|AK212197|AK167205|AK152210|AK181530|AK206474|AK167196|AK219842|AK162017|AK152694|AK184718|AK204226|AK167988|AK168697|AK135994|AK145508|AK205913|AK167003|AK146424|AK219242|AK169057|AK167083|AK196626|AK011529|AK207700|AK168780|AK194649|AK135752|BC002…
chr11	69400913	69400927	-	agaacagccagtgct	AK179026	122	4317	573b	BC038702|NM_144958(Eif4a1)|X03039|AK213871|AK191339|BC099392|AK203603|AK215798|AK167906|AK196145|AK199058|AK204831|AK210015|AK189804|AK204686|AK010644|AK212197|AK167205|AK152210|AK181530|AK206474|AK167196|AK219842|AK162017|AK152694|AK184718|AK204226|AK167988|AK168697|AK135994|AK145508|AK205913|AK167003|AK146424|AK219242|AK169057|AK167083|AK196626|AK011529|AK207700|AK168780|AK194649|AK135752|BC002…
chr11	69400791	69400805	-	TGAACTCGTAGTTCT	AK200195	122	6705	574a	BC038702|NM_144958(Eif4a1)|X03039|AK213871|AK191339|BC099392|AK203603|AK215798|AK167906|AK196145|AK199058|AK204831|AK210015|AK189804|AK204686|AK010644|AK212197|AK167205|AK152210|AK181530|AK206474|AK167196|AK219842|AK162017|AK152694|AK184718|AK204226|AK167988|AK168697|AK135994|AK145508|AK205913|AK167003|AK146424|AK219242|AK169057|AK167083|AK196626|AK011529|AK207700|AK168780|AK194649|AK135752|BC002…
chr11	69400913	69400927	-	agaacagccagtgct	AK200195	122	6827	574b	BC038702|NM_144958(Eif4a1)|X03039|AK213871|AK191339|BC099392|AK203603|AK215798|AK167906|AK196145|AK199058|AK204831|AK210015|AK189804|AK204686|AK010644|AK212197|AK167205|AK152210|AK181530|AK206474|AK167196|AK219842|AK162017|AK152694|AK184718|AK204226|AK167988|AK168697|AK135994|AK145508|AK205913|AK167003|AK146424|AK219242|AK169057|AK167083|AK196626|AK011529|AK207700|AK168780|AK194649|AK135752|BC002…
chr11	69400791	69400805	-	TGAACTCGTAGTTCT	AK159643	122	2825	575a	BC038702|NM_144958(Eif4a1)|X03039|AK213871|AK191339|BC099392|AK203603|AK215798|AK167906|AK196145|AK199058|AK204831|AK210015|AK189804|AK204686|AK010644|AK212197|AK167205|AK152210|AK181530|AK206474|AK167196|AK219842|AK162017|AK152694|AK184718|AK204226|AK167988|AK168697|AK135994|AK145508|AK205913|AK167003|AK146424|AK219242|AK169057|AK167083|AK196626|AK011529|AK207700|AK168780|AK194649|AK135752|BC002…
chr11	69400913	69400927	-	agaacagccagtgct	AK159643	122	2947	575b	BC038702|NM_144958(Eif4a1)|X03039|AK213871|AK191339|BC099392|AK203603|AK215798|AK167906|AK196145|AK199058|AK204831|AK210015|AK189804|AK204686|AK010644|AK212197|AK167205|AK152210|AK181530|AK206474|AK167196|AK219842|AK162017|AK152694|AK184718|AK204226|AK167988|AK168697|AK135994|AK145508|AK205913|AK167003|AK146424|AK219242|AK169057|AK167083|AK196626|AK011529|AK207700|AK168780|AK194649|AK135752|BC002…
chr11	69400791	69400805	-	TGAACTCGTAGTTCT	X03039	122	2826	576a	BC038702|NM_144958(Eif4a1)|X03039|AK213871|AK191339|BC099392|AK203603|AK215798|AK167906|AK196145|AK199058|AK204831|AK210015|AK189804|AK204686|AK010644|AK212197|AK167205|AK152210|AK181530|AK206474|AK167196|AK219842|AK162017|AK152694|AK184718|AK204226|AK167988|AK168697|AK135994|AK145508|AK205913|AK167003|AK146424|AK219242|AK169057|AK167083|AK196626|AK011529|AK207700|AK168780|AK194649|AK135752|BC002…
chr11	69400913	69400927	-	agaacagccagtgct	X03039	122	2948	576b	BC038702|NM_144958(Eif4a1)|X03039|AK213871|AK191339|BC099392|AK203603|AK215798|AK167906|AK196145|AK199058|AK204831|AK210015|AK189804|AK204686|AK010644|AK212197|AK167205|AK152210|AK181530|AK206474|AK167196|AK219842|AK162017|AK152694|AK184718|AK204226|AK167988|AK168697|AK135994|AK145508|AK205913|AK167003|AK146424|AK219242|AK169057|AK167083|AK196626|AK011529|AK207700|AK168780|AK194649|AK135752|BC002…
chr11	69400791	69400805	-	TGAACTCGTAGTTCT	AK213871	122	4989	577a	BC038702|NM_144958(Eif4a1)|X03039|AK213871|AK191339|BC099392|AK203603|AK215798|AK167906|AK196145|AK199058|AK204831|AK210015|AK189804|AK204686|AK010644|AK212197|AK167205|AK152210|AK181530|AK206474|AK167196|AK219842|AK162017|AK152694|AK184718|AK204226|AK167988|AK168697|AK135994|AK145508|AK205913|AK167003|AK146424|AK219242|AK169057|AK167083|AK196626|AK011529|AK207700|AK168780|AK194649|AK135752|BC002…
chr11	69400913	69400927	-	agaacagccagtgct	AK213871	122	5111	577b	BC038702|NM_144958(Eif4a1)|X03039|AK213871|AK191339|BC099392|AK203603|AK215798|AK167906|AK196145|AK199058|AK204831|AK210015|AK189804|AK204686|AK010644|AK212197|AK167205|AK152210|AK181530|AK206474|AK167196|AK219842|AK162017|AK152694|AK184718|AK204226|AK167988|AK168697|AK135994|AK145508|AK205913|AK167003|AK146424|AK219242|AK169057|AK167083|AK196626|AK011529|AK207700|AK168780|AK194649|AK135752|BC002…
chr11	69400791	69400805	-	TGAACTCGTAGTTCT	AK191339	122	7076	578a	BC038702|NM_144958(Eif4a1)|X03039|AK213871|AK191339|BC099392|AK203603|AK215798|AK167906|AK196145|AK199058|AK204831|AK210015|AK189804|AK204686|AK010644|AK212197|AK167205|AK152210|AK181530|AK206474|AK167196|AK219842|AK162017|AK152694|AK184718|AK204226|AK167988|AK168697|AK135994|AK145508|AK205913|AK167003|AK146424|AK219242|AK169057|AK167083|AK196626|AK011529|AK207700|AK168780|AK194649|AK135752|BC002…
chr11	69400913	69400927	-	agaacagccagtgct	AK191339	122	7198	578b	BC038702|NM_144958(Eif4a1)|X03039|AK213871|AK191339|BC099392|AK203603|AK215798|AK167906|AK196145|AK199058|AK204831|AK210015|AK189804|AK204686|AK010644|AK212197|AK167205|AK152210|AK181530|AK206474|AK167196|AK219842|AK162017|AK152694|AK184718|AK204226|AK167988|AK168697|AK135994|AK145508|AK205913|AK167003|AK146424|AK219242|AK169057|AK167083|AK196626|AK011529|AK207700|AK168780|AK194649|AK135752|BC002…
chr11	69400791	69400805	-	TGAACTCGTAGTTCT	AK170443	122	9045	579a	DQ167574|AK170443|X68273|AK002264|BC021637|NM_009853(Cd68)
chr11	69400913	69400927	-	agaacagccagtgct	AK170443	122	9167	579b	DQ167574|AK170443|X68273|AK002264|BC021637|NM_009853(Cd68)
chr11	69400791	69400805	-	TGAACTCGTAGTTCT	BC099392	122	2840	580a	BC038702|NM_144958(Eif4a1)|X03039|AK213871|AK191339|BC099392|AK203603|AK215798|AK167906|AK196145|AK199058|AK204831|AK210015|AK189804|AK204686|AK010644|AK212197|AK167205|AK152210|AK181530|AK206474|AK167196|AK219842|AK162017|AK152694|AK184718|AK204226|AK167988|AK168697|AK135994|AK145508|AK205913|AK167003|AK146424|AK219242|AK169057|AK167083|AK196626|AK011529|AK207700|AK168780|AK194649|AK135752|BC002…
chr11	69400913	69400927	-	agaacagccagtgct	BC099392	122	2962	580b	BC038702|NM_144958(Eif4a1)|X03039|AK213871|AK191339|BC099392|AK203603|AK215798|AK167906|AK196145|AK199058|AK204831|AK210015|AK189804|AK204686|AK010644|AK212197|AK167205|AK152210|AK181530|AK206474|AK167196|AK219842|AK162017|AK152694|AK184718|AK204226|AK167988|AK168697|AK135994|AK145508|AK205913|AK167003|AK146424|AK219242|AK169057|AK167083|AK196626|AK011529|AK207700|AK168780|AK194649|AK135752|BC002…
chr11	69400791	69400805	-	TGAACTCGTAGTTCT	AK215798	122	6705	581a	BC038702|NM_144958(Eif4a1)|X03039|AK213871|AK191339|BC099392|AK203603|AK215798|AK167906|AK196145|AK199058|AK204831|AK210015|AK189804|AK204686|AK010644|AK212197|AK167205|AK152210|AK181530|AK206474|AK167196|AK219842|AK162017|AK152694|AK184718|AK204226|AK167988|AK168697|AK135994|AK145508|AK205913|AK167003|AK146424|AK219242|AK169057|AK167083|AK196626|AK011529|AK207700|AK168780|AK194649|AK135752|BC002…
chr11	69400913	69400927	-	agaacagccagtgct	AK215798	122	6827	581b	BC038702|NM_144958(Eif4a1)|X03039|AK213871|AK191339|BC099392|AK203603|AK215798|AK167906|AK196145|AK199058|AK204831|AK210015|AK189804|AK204686|AK010644|AK212197|AK167205|AK152210|AK181530|AK206474|AK167196|AK219842|AK162017|AK152694|AK184718|AK204226|AK167988|AK168697|AK135994|AK145508|AK205913|AK167003|AK146424|AK219242|AK169057|AK167083|AK196626|AK011529|AK207700|AK168780|AK194649|AK135752|BC002…
chr11	69400791	69400805	-	TGAACTCGTAGTTCT	AK199058	122	6705	582a	BC038702|NM_144958(Eif4a1)|X03039|AK213871|AK191339|BC099392|AK203603|AK215798|AK167906|AK196145|AK199058|AK204831|AK210015|AK189804|AK204686|AK010644|AK212197|AK167205|AK152210|AK181530|AK206474|AK167196|AK219842|AK162017|AK152694|AK184718|AK204226|AK167988|AK168697|AK135994|AK145508|AK205913|AK167003|AK146424|AK219242|AK169057|AK167083|AK196626|AK011529|AK207700|AK168780|AK194649|AK135752|BC002…
chr11	69400913	69400927	-	agaacagccagtgct	AK199058	122	6827	582b	BC038702|NM_144958(Eif4a1)|X03039|AK213871|AK191339|BC099392|AK203603|AK215798|AK167906|AK196145|AK199058|AK204831|AK210015|AK189804|AK204686|AK010644|AK212197|AK167205|AK152210|AK181530|AK206474|AK167196|AK219842|AK162017|AK152694|AK184718|AK204226|AK167988|AK168697|AK135994|AK145508|AK205913|AK167003|AK146424|AK219242|AK169057|AK167083|AK196626|AK011529|AK207700|AK168780|AK194649|AK135752|BC002…
chr11	69400791	69400805	-	TGAACTCGTAGTTCT	AK204831	122	4989	583a	BC038702|NM_144958(Eif4a1)|X03039|AK213871|AK191339|BC099392|AK203603|AK215798|AK167906|AK196145|AK199058|AK204831|AK210015|AK189804|AK204686|AK010644|AK212197|AK167205|AK152210|AK181530|AK206474|AK167196|AK219842|AK162017|AK152694|AK184718|AK204226|AK167988|AK168697|AK135994|AK145508|AK205913|AK167003|AK146424|AK219242|AK169057|AK167083|AK196626|AK011529|AK207700|AK168780|AK194649|AK135752|BC002…
chr11	69400913	69400927	-	agaacagccagtgct	AK204831	122	5111	583b	BC038702|NM_144958(Eif4a1)|X03039|AK213871|AK191339|BC099392|AK203603|AK215798|AK167906|AK196145|AK199058|AK204831|AK210015|AK189804|AK204686|AK010644|AK212197|AK167205|AK152210|AK181530|AK206474|AK167196|AK219842|AK162017|AK152694|AK184718|AK204226|AK167988|AK168697|AK135994|AK145508|AK205913|AK167003|AK146424|AK219242|AK169057|AK167083|AK196626|AK011529|AK207700|AK168780|AK194649|AK135752|BC002…
chr11	69400791	69400805	-	TGAACTCGTAGTTCT	AK189804	122	6705	584a	BC038702|NM_144958(Eif4a1)|X03039|AK213871|AK191339|BC099392|AK203603|AK215798|AK167906|AK196145|AK199058|AK204831|AK210015|AK189804|AK204686|AK010644|AK212197|AK167205|AK152210|AK181530|AK206474|AK167196|AK219842|AK162017|AK152694|AK184718|AK204226|AK167988|AK168697|AK135994|AK145508|AK205913|AK167003|AK146424|AK219242|AK169057|AK167083|AK196626|AK011529|AK207700|AK168780|AK194649|AK135752|BC002…
chr11	69400913	69400927	-	agaacagccagtgct	AK189804	122	6827	584b	BC038702|NM_144958(Eif4a1)|X03039|AK213871|AK191339|BC099392|AK203603|AK215798|AK167906|AK196145|AK199058|AK204831|AK210015|AK189804|AK204686|AK010644|AK212197|AK167205|AK152210|AK181530|AK206474|AK167196|AK219842|AK162017|AK152694|AK184718|AK204226|AK167988|AK168697|AK135994|AK145508|AK205913|AK167003|AK146424|AK219242|AK169057|AK167083|AK196626|AK011529|AK207700|AK168780|AK194649|AK135752|BC002…
chr11	69400791	69400805	-	TGAACTCGTAGTTCT	AK204686	122	6705	585a	BC038702|NM_144958(Eif4a1)|X03039|AK213871|AK191339|BC099392|AK203603|AK215798|AK167906|AK196145|AK199058|AK204831|AK210015|AK189804|AK204686|AK010644|AK212197|AK167205|AK152210|AK181530|AK206474|AK167196|AK219842|AK162017|AK152694|AK184718|AK204226|AK167988|AK168697|AK135994|AK145508|AK205913|AK167003|AK146424|AK219242|AK169057|AK167083|AK196626|AK011529|AK207700|AK168780|AK194649|AK135752|BC002…
chr11	69400913	69400927	-	agaacagccagtgct	AK204686	122	6827	585b	BC038702|NM_144958(Eif4a1)|X03039|AK213871|AK191339|BC099392|AK203603|AK215798|AK167906|AK196145|AK199058|AK204831|AK210015|AK189804|AK204686|AK010644|AK212197|AK167205|AK152210|AK181530|AK206474|AK167196|AK219842|AK162017|AK152694|AK184718|AK204226|AK167988|AK168697|AK135994|AK145508|AK205913|AK167003|AK146424|AK219242|AK169057|AK167083|AK196626|AK011529|AK207700|AK168780|AK194649|AK135752|BC002…
chr11	69400791	69400805	-	TGAACTCGTAGTTCT	AK181530	122	6705	586a	BC038702|NM_144958(Eif4a1)|X03039|AK213871|AK191339|BC099392|AK203603|AK215798|AK167906|AK196145|AK199058|AK204831|AK210015|AK189804|AK204686|AK010644|AK212197|AK167205|AK152210|AK181530|AK206474|AK167196|AK219842|AK162017|AK152694|AK184718|AK204226|AK167988|AK168697|AK135994|AK145508|AK205913|AK167003|AK146424|AK219242|AK169057|AK167083|AK196626|AK011529|AK207700|AK168780|AK194649|AK135752|BC002…
chr11	69400913	69400927	-	agaacagccagtgct	AK181530	122	6827	586b	BC038702|NM_144958(Eif4a1)|X03039|AK213871|AK191339|BC099392|AK203603|AK215798|AK167906|AK196145|AK199058|AK204831|AK210015|AK189804|AK204686|AK010644|AK212197|AK167205|AK152210|AK181530|AK206474|AK167196|AK219842|AK162017|AK152694|AK184718|AK204226|AK167988|AK168697|AK135994|AK145508|AK205913|AK167003|AK146424|AK219242|AK169057|AK167083|AK196626|AK011529|AK207700|AK168780|AK194649|AK135752|BC002…
chr11	69400791	69400805	-	TGAACTCGTAGTTCT	AK206474	122	7877	587a	BC038702|NM_144958(Eif4a1)|X03039|AK213871|AK191339|BC099392|AK203603|AK215798|AK167906|AK196145|AK199058|AK204831|AK210015|AK189804|AK204686|AK010644|AK212197|AK167205|AK152210|AK181530|AK206474|AK167196|AK219842|AK162017|AK152694|AK184718|AK204226|AK167988|AK168697|AK135994|AK145508|AK205913|AK167003|AK146424|AK219242|AK169057|AK167083|AK196626|AK011529|AK207700|AK168780|AK194649|AK135752|BC002…
chr11	69400913	69400927	-	agaacagccagtgct	AK206474	122	7999	587b	BC038702|NM_144958(Eif4a1)|X03039|AK213871|AK191339|BC099392|AK203603|AK215798|AK167906|AK196145|AK199058|AK204831|AK210015|AK189804|AK204686|AK010644|AK212197|AK167205|AK152210|AK181530|AK206474|AK167196|AK219842|AK162017|AK152694|AK184718|AK204226|AK167988|AK168697|AK135994|AK145508|AK205913|AK167003|AK146424|AK219242|AK169057|AK167083|AK196626|AK011529|AK207700|AK168780|AK194649|AK135752|BC002…
chr11	69400791	69400805	-	TGAACTCGTAGTTCT	AK167196	122	2822	588a	BC038702|NM_144958(Eif4a1)|X03039|AK213871|AK191339|BC099392|AK203603|AK215798|AK167906|AK196145|AK199058|AK204831|AK210015|AK189804|AK204686|AK010644|AK212197|AK167205|AK152210|AK181530|AK206474|AK167196|AK219842|AK162017|AK152694|AK184718|AK204226|AK167988|AK168697|AK135994|AK145508|AK205913|AK167003|AK146424|AK219242|AK169057|AK167083|AK196626|AK011529|AK207700|AK168780|AK194649|AK135752|BC002…
chr11	69400913	69400927	-	agaacagccagtgct	AK167196	122	2944	588b	BC038702|NM_144958(Eif4a1)|X03039|AK213871|AK191339|BC099392|AK203603|AK215798|AK167906|AK196145|AK199058|AK204831|AK210015|AK189804|AK204686|AK010644|AK212197|AK167205|AK152210|AK181530|AK206474|AK167196|AK219842|AK162017|AK152694|AK184718|AK204226|AK167988|AK168697|AK135994|AK145508|AK205913|AK167003|AK146424|AK219242|AK169057|AK167083|AK196626|AK011529|AK207700|AK168780|AK194649|AK135752|BC002…
chr11	69400791	69400805	-	TGAACTCGTAGTTCT	AK219842	122	6049	589a	BC038702|NM_144958(Eif4a1)|X03039|AK213871|AK191339|BC099392|AK203603|AK215798|AK167906|AK196145|AK199058|AK204831|AK210015|AK189804|AK204686|AK010644|AK212197|AK167205|AK152210|AK181530|AK206474|AK167196|AK219842|AK162017|AK152694|AK184718|AK204226|AK167988|AK168697|AK135994|AK145508|AK205913|AK167003|AK146424|AK219242|AK169057|AK167083|AK196626|AK011529|AK207700|AK168780|AK194649|AK135752|BC002…
chr11	69400913	69400927	-	agaacagccagtgct	AK219842	122	6171	589b	BC038702|NM_144958(Eif4a1)|X03039|AK213871|AK191339|BC099392|AK203603|AK215798|AK167906|AK196145|AK199058|AK204831|AK210015|AK189804|AK204686|AK010644|AK212197|AK167205|AK152210|AK181530|AK206474|AK167196|AK219842|AK162017|AK152694|AK184718|AK204226|AK167988|AK168697|AK135994|AK145508|AK205913|AK167003|AK146424|AK219242|AK169057|AK167083|AK196626|AK011529|AK207700|AK168780|AK194649|AK135752|BC002…
chr11	69400791	69400805	-	TGAACTCGTAGTTCT	AK204226	122	7076	590a	BC038702|NM_144958(Eif4a1)|X03039|AK213871|AK191339|BC099392|AK203603|AK215798|AK167906|AK196145|AK199058|AK204831|AK210015|AK189804|AK204686|AK010644|AK212197|AK167205|AK152210|AK181530|AK206474|AK167196|AK219842|AK162017|AK152694|AK184718|AK204226|AK167988|AK168697|AK135994|AK145508|AK205913|AK167003|AK146424|AK219242|AK169057|AK167083|AK196626|AK011529|AK207700|AK168780|AK194649|AK135752|BC002…
chr11	69400913	69400927	-	agaacagccagtgct	AK204226	122	7198	590b	BC038702|NM_144958(Eif4a1)|X03039|AK213871|AK191339|BC099392|AK203603|AK215798|AK167906|AK196145|AK199058|AK204831|AK210015|AK189804|AK204686|AK010644|AK212197|AK167205|AK152210|AK181530|AK206474|AK167196|AK219842|AK162017|AK152694|AK184718|AK204226|AK167988|AK168697|AK135994|AK145508|AK205913|AK167003|AK146424|AK219242|AK169057|AK167083|AK196626|AK011529|AK207700|AK168780|AK194649|AK135752|BC002…
chr11	69400791	69400805	-	TGAACTCGTAGTTCT	AK167988	122	2824	591a	BC038702|NM_144958(Eif4a1)|X03039|AK213871|AK191339|BC099392|AK203603|AK215798|AK167906|AK196145|AK199058|AK204831|AK210015|AK189804|AK204686|AK010644|AK212197|AK167205|AK152210|AK181530|AK206474|AK167196|AK219842|AK162017|AK152694|AK184718|AK204226|AK167988|AK168697|AK135994|AK145508|AK205913|AK167003|AK146424|AK219242|AK169057|AK167083|AK196626|AK011529|AK207700|AK168780|AK194649|AK135752|BC002…
chr11	69400913	69400927	-	agaacagccagtgct	AK167988	122	2946	591b	BC038702|NM_144958(Eif4a1)|X03039|AK213871|AK191339|BC099392|AK203603|AK215798|AK167906|AK196145|AK199058|AK204831|AK210015|AK189804|AK204686|AK010644|AK212197|AK167205|AK152210|AK181530|AK206474|AK167196|AK219842|AK162017|AK152694|AK184718|AK204226|AK167988|AK168697|AK135994|AK145508|AK205913|AK167003|AK146424|AK219242|AK169057|AK167083|AK196626|AK011529|AK207700|AK168780|AK194649|AK135752|BC002…
chr11	69400791	69400805	-	TGAACTCGTAGTTCT	AK168697	122	2825	592a	BC038702|NM_144958(Eif4a1)|X03039|AK213871|AK191339|BC099392|AK203603|AK215798|AK167906|AK196145|AK199058|AK204831|AK210015|AK189804|AK204686|AK010644|AK212197|AK167205|AK152210|AK181530|AK206474|AK167196|AK219842|AK162017|AK152694|AK184718|AK204226|AK167988|AK168697|AK135994|AK145508|AK205913|AK167003|AK146424|AK219242|AK169057|AK167083|AK196626|AK011529|AK207700|AK168780|AK194649|AK135752|BC002…
chr11	69400913	69400927	-	agaacagccagtgct	AK168697	122	2947	592b	BC038702|NM_144958(Eif4a1)|X03039|AK213871|AK191339|BC099392|AK203603|AK215798|AK167906|AK196145|AK199058|AK204831|AK210015|AK189804|AK204686|AK010644|AK212197|AK167205|AK152210|AK181530|AK206474|AK167196|AK219842|AK162017|AK152694|AK184718|AK204226|AK167988|AK168697|AK135994|AK145508|AK205913|AK167003|AK146424|AK219242|AK169057|AK167083|AK196626|AK011529|AK207700|AK168780|AK194649|AK135752|BC002…
chr11	69400791	69400805	-	TGAACTCGTAGTTCT	AK135994	122	2824	593a	BC038702|NM_144958(Eif4a1)|X03039|AK213871|AK191339|BC099392|AK203603|AK215798|AK167906|AK196145|AK199058|AK204831|AK210015|AK189804|AK204686|AK010644|AK212197|AK167205|AK152210|AK181530|AK206474|AK167196|AK219842|AK162017|AK152694|AK184718|AK204226|AK167988|AK168697|AK135994|AK145508|AK205913|AK167003|AK146424|AK219242|AK169057|AK167083|AK196626|AK011529|AK207700|AK168780|AK194649|AK135752|BC002…
chr11	69400913	69400927	-	agaacagccagtgct	AK135994	122	2946	593b	BC038702|NM_144958(Eif4a1)|X03039|AK213871|AK191339|BC099392|AK203603|AK215798|AK167906|AK196145|AK199058|AK204831|AK210015|AK189804|AK204686|AK010644|AK212197|AK167205|AK152210|AK181530|AK206474|AK167196|AK219842|AK162017|AK152694|AK184718|AK204226|AK167988|AK168697|AK135994|AK145508|AK205913|AK167003|AK146424|AK219242|AK169057|AK167083|AK196626|AK011529|AK207700|AK168780|AK194649|AK135752|BC002…
chr11	69400791	69400805	-	TGAACTCGTAGTTCT	AK145508	122	2822	594a	BC038702|NM_144958(Eif4a1)|X03039|AK213871|AK191339|BC099392|AK203603|AK215798|AK167906|AK196145|AK199058|AK204831|AK210015|AK189804|AK204686|AK010644|AK212197|AK167205|AK152210|AK181530|AK206474|AK167196|AK219842|AK162017|AK152694|AK184718|AK204226|AK167988|AK168697|AK135994|AK145508|AK205913|AK167003|AK146424|AK219242|AK169057|AK167083|AK196626|AK011529|AK207700|AK168780|AK194649|AK135752|BC002…
chr11	69400913	69400927	-	agaacagccagtgct	AK145508	122	2944	594b	BC038702|NM_144958(Eif4a1)|X03039|AK213871|AK191339|BC099392|AK203603|AK215798|AK167906|AK196145|AK199058|AK204831|AK210015|AK189804|AK204686|AK010644|AK212197|AK167205|AK152210|AK181530|AK206474|AK167196|AK219842|AK162017|AK152694|AK184718|AK204226|AK167988|AK168697|AK135994|AK145508|AK205913|AK167003|AK146424|AK219242|AK169057|AK167083|AK196626|AK011529|AK207700|AK168780|AK194649|AK135752|BC002…
chr11	69400791	69400805	-	TGAACTCGTAGTTCT	AK205913	122	6705	595a	BC038702|NM_144958(Eif4a1)|X03039|AK213871|AK191339|BC099392|AK203603|AK215798|AK167906|AK196145|AK199058|AK204831|AK210015|AK189804|AK204686|AK010644|AK212197|AK167205|AK152210|AK181530|AK206474|AK167196|AK219842|AK162017|AK152694|AK184718|AK204226|AK167988|AK168697|AK135994|AK145508|AK205913|AK167003|AK146424|AK219242|AK169057|AK167083|AK196626|AK011529|AK207700|AK168780|AK194649|AK135752|BC002…
chr11	69400913	69400927	-	agaacagccagtgct	AK205913	122	6827	595b	BC038702|NM_144958(Eif4a1)|X03039|AK213871|AK191339|BC099392|AK203603|AK215798|AK167906|AK196145|AK199058|AK204831|AK210015|AK189804|AK204686|AK010644|AK212197|AK167205|AK152210|AK181530|AK206474|AK167196|AK219842|AK162017|AK152694|AK184718|AK204226|AK167988|AK168697|AK135994|AK145508|AK205913|AK167003|AK146424|AK219242|AK169057|AK167083|AK196626|AK011529|AK207700|AK168780|AK194649|AK135752|BC002…
chr11	69400791	69400805	-	TGAACTCGTAGTTCT	AK167003	122	2824	596a	BC038702|NM_144958(Eif4a1)|X03039|AK213871|AK191339|BC099392|AK203603|AK215798|AK167906|AK196145|AK199058|AK204831|AK210015|AK189804|AK204686|AK010644|AK212197|AK167205|AK152210|AK181530|AK206474|AK167196|AK219842|AK162017|AK152694|AK184718|AK204226|AK167988|AK168697|AK135994|AK145508|AK205913|AK167003|AK146424|AK219242|AK169057|AK167083|AK196626|AK011529|AK207700|AK168780|AK194649|AK135752|BC002…
chr11	69400913	69400927	-	agaacagccagtgct	AK167003	122	2946	596b	BC038702|NM_144958(Eif4a1)|X03039|AK213871|AK191339|BC099392|AK203603|AK215798|AK167906|AK196145|AK199058|AK204831|AK210015|AK189804|AK204686|AK010644|AK212197|AK167205|AK152210|AK181530|AK206474|AK167196|AK219842|AK162017|AK152694|AK184718|AK204226|AK167988|AK168697|AK135994|AK145508|AK205913|AK167003|AK146424|AK219242|AK169057|AK167083|AK196626|AK011529|AK207700|AK168780|AK194649|AK135752|BC002…
chr11	69400791	69400805	-	TGAACTCGTAGTTCT	AK219242	122	6705	597a	BC038702|NM_144958(Eif4a1)|X03039|AK213871|AK191339|BC099392|AK203603|AK215798|AK167906|AK196145|AK199058|AK204831|AK210015|AK189804|AK204686|AK010644|AK212197|AK167205|AK152210|AK181530|AK206474|AK167196|AK219842|AK162017|AK152694|AK184718|AK204226|AK167988|AK168697|AK135994|AK145508|AK205913|AK167003|AK146424|AK219242|AK169057|AK167083|AK196626|AK011529|AK207700|AK168780|AK194649|AK135752|BC002…
chr11	69400913	69400927	-	agaacagccagtgct	AK219242	122	6827	597b	BC038702|NM_144958(Eif4a1)|X03039|AK213871|AK191339|BC099392|AK203603|AK215798|AK167906|AK196145|AK199058|AK204831|AK210015|AK189804|AK204686|AK010644|AK212197|AK167205|AK152210|AK181530|AK206474|AK167196|AK219842|AK162017|AK152694|AK184718|AK204226|AK167988|AK168697|AK135994|AK145508|AK205913|AK167003|AK146424|AK219242|AK169057|AK167083|AK196626|AK011529|AK207700|AK168780|AK194649|AK135752|BC002…
chr11	69400791	69400805	-	TGAACTCGTAGTTCT	AK169057	122	2824	598a	BC038702|NM_144958(Eif4a1)|X03039|AK213871|AK191339|BC099392|AK203603|AK215798|AK167906|AK196145|AK199058|AK204831|AK210015|AK189804|AK204686|AK010644|AK212197|AK167205|AK152210|AK181530|AK206474|AK167196|AK219842|AK162017|AK152694|AK184718|AK204226|AK167988|AK168697|AK135994|AK145508|AK205913|AK167003|AK146424|AK219242|AK169057|AK167083|AK196626|AK011529|AK207700|AK168780|AK194649|AK135752|BC002…
chr11	69400913	69400927	-	agaacagccagtgct	AK169057	122	2946	598b	BC038702|NM_144958(Eif4a1)|X03039|AK213871|AK191339|BC099392|AK203603|AK215798|AK167906|AK196145|AK199058|AK204831|AK210015|AK189804|AK204686|AK010644|AK212197|AK167205|AK152210|AK181530|AK206474|AK167196|AK219842|AK162017|AK152694|AK184718|AK204226|AK167988|AK168697|AK135994|AK145508|AK205913|AK167003|AK146424|AK219242|AK169057|AK167083|AK196626|AK011529|AK207700|AK168780|AK194649|AK135752|BC002…
chr11	69400791	69400805	-	TGAACTCGTAGTTCT	AK167083	122	2824	599a	BC038702|NM_144958(Eif4a1)|X03039|AK213871|AK191339|BC099392|AK203603|AK215798|AK167906|AK196145|AK199058|AK204831|AK210015|AK189804|AK204686|AK010644|AK212197|AK167205|AK152210|AK181530|AK206474|AK167196|AK219842|AK162017|AK152694|AK184718|AK204226|AK167988|AK168697|AK135994|AK145508|AK205913|AK167003|AK146424|AK219242|AK169057|AK167083|AK196626|AK011529|AK207700|AK168780|AK194649|AK135752|BC002…
chr11	69400913	69400927	-	agaacagccagtgct	AK167083	122	2946	599b	BC038702|NM_144958(Eif4a1)|X03039|AK213871|AK191339|BC099392|AK203603|AK215798|AK167906|AK196145|AK199058|AK204831|AK210015|AK189804|AK204686|AK010644|AK212197|AK167205|AK152210|AK181530|AK206474|AK167196|AK219842|AK162017|AK152694|AK184718|AK204226|AK167988|AK168697|AK135994|AK145508|AK205913|AK167003|AK146424|AK219242|AK169057|AK167083|AK196626|AK011529|AK207700|AK168780|AK194649|AK135752|BC002…
chr11	69400791	69400805	-	TGAACTCGTAGTTCT	AK196626	122	7076	600a	BC038702|NM_144958(Eif4a1)|X03039|AK213871|AK191339|BC099392|AK203603|AK215798|AK167906|AK196145|AK199058|AK204831|AK210015|AK189804|AK204686|AK010644|AK212197|AK167205|AK152210|AK181530|AK206474|AK167196|AK219842|AK162017|AK152694|AK184718|AK204226|AK167988|AK168697|AK135994|AK145508|AK205913|AK167003|AK146424|AK219242|AK169057|AK167083|AK196626|AK011529|AK207700|AK168780|AK194649|AK135752|BC002…
chr11	69400913	69400927	-	agaacagccagtgct	AK196626	122	7198	600b	BC038702|NM_144958(Eif4a1)|X03039|AK213871|AK191339|BC099392|AK203603|AK215798|AK167906|AK196145|AK199058|AK204831|AK210015|AK189804|AK204686|AK010644|AK212197|AK167205|AK152210|AK181530|AK206474|AK167196|AK219842|AK162017|AK152694|AK184718|AK204226|AK167988|AK168697|AK135994|AK145508|AK205913|AK167003|AK146424|AK219242|AK169057|AK167083|AK196626|AK011529|AK207700|AK168780|AK194649|AK135752|BC002…
chr11	69400791	69400805	-	TGAACTCGTAGTTCT	AK002264	122	9012	601a	DQ167574|AK170443|X68273|AK002264|BC021637|NM_009853(Cd68)
chr11	69400913	69400927	-	agaacagccagtgct	AK002264	122	9134	601b	DQ167574|AK170443|X68273|AK002264|BC021637|NM_009853(Cd68)
chr11	69400791	69400805	-	TGAACTCGTAGTTCT	AK211426	122	4195	602a	BC038702|NM_144958(Eif4a1)|X03039|AK213871|AK191339|BC099392|AK203603|AK215798|AK167906|AK196145|AK199058|AK204831|AK210015|AK189804|AK204686|AK010644|AK212197|AK167205|AK152210|AK181530|AK206474|AK167196|AK219842|AK162017|AK152694|AK184718|AK204226|AK167988|AK168697|AK135994|AK145508|AK205913|AK167003|AK146424|AK219242|AK169057|AK167083|AK196626|AK011529|AK207700|AK168780|AK194649|AK135752|BC002…
chr11	69400913	69400927	-	agaacagccagtgct	AK211426	122	4317	602b	BC038702|NM_144958(Eif4a1)|X03039|AK213871|AK191339|BC099392|AK203603|AK215798|AK167906|AK196145|AK199058|AK204831|AK210015|AK189804|AK204686|AK010644|AK212197|AK167205|AK152210|AK181530|AK206474|AK167196|AK219842|AK162017|AK152694|AK184718|AK204226|AK167988|AK168697|AK135994|AK145508|AK205913|AK167003|AK146424|AK219242|AK169057|AK167083|AK196626|AK011529|AK207700|AK168780|AK194649|AK135752|BC002…
chr11	69400791	69400805	-	TGAACTCGTAGTTCT	BC049915	122	2833	603a	BC038702|NM_144958(Eif4a1)|X03039|AK213871|AK191339|BC099392|AK203603|AK215798|AK167906|AK196145|AK199058|AK204831|AK210015|AK189804|AK204686|AK010644|AK212197|AK167205|AK152210|AK181530|AK206474|AK167196|AK219842|AK162017|AK152694|AK184718|AK204226|AK167988|AK168697|AK135994|AK145508|AK205913|AK167003|AK146424|AK219242|AK169057|AK167083|AK196626|AK011529|AK207700|AK168780|AK194649|AK135752|BC002…
chr11	69400913	69400927	-	agaacagccagtgct	BC049915	122	2955	603b	BC038702|NM_144958(Eif4a1)|X03039|AK213871|AK191339|BC099392|AK203603|AK215798|AK167906|AK196145|AK199058|AK204831|AK210015|AK189804|AK204686|AK010644|AK212197|AK167205|AK152210|AK181530|AK206474|AK167196|AK219842|AK162017|AK152694|AK184718|AK204226|AK167988|AK168697|AK135994|AK145508|AK205913|AK167003|AK146424|AK219242|AK169057|AK167083|AK196626|AK011529|AK207700|AK168780|AK194649|AK135752|BC002…
chr11	69400791	69400805	-	TGAACTCGTAGTTCT	AK187979	122	6049	604a	BC038702|NM_144958(Eif4a1)|X03039|AK213871|AK191339|BC099392|AK203603|AK215798|AK167906|AK196145|AK199058|AK204831|AK210015|AK189804|AK204686|AK010644|AK212197|AK167205|AK152210|AK181530|AK206474|AK167196|AK219842|AK162017|AK152694|AK184718|AK204226|AK167988|AK168697|AK135994|AK145508|AK205913|AK167003|AK146424|AK219242|AK169057|AK167083|AK196626|AK011529|AK207700|AK168780|AK194649|AK135752|BC002…
chr11	69400913	69400927	-	agaacagccagtgct	AK187979	122	6171	604b	BC038702|NM_144958(Eif4a1)|X03039|AK213871|AK191339|BC099392|AK203603|AK215798|AK167906|AK196145|AK199058|AK204831|AK210015|AK189804|AK204686|AK010644|AK212197|AK167205|AK152210|AK181530|AK206474|AK167196|AK219842|AK162017|AK152694|AK184718|AK204226|AK167988|AK168697|AK135994|AK145508|AK205913|AK167003|AK146424|AK219242|AK169057|AK167083|AK196626|AK011529|AK207700|AK168780|AK194649|AK135752|BC002…
chr11	69400791	69400805	-	TGAACTCGTAGTTCT	AK088124	122	2822	605a	BC038702|NM_144958(Eif4a1)|X03039|AK213871|AK191339|BC099392|AK203603|AK215798|AK167906|AK196145|AK199058|AK204831|AK210015|AK189804|AK204686|AK010644|AK212197|AK167205|AK152210|AK181530|AK206474|AK167196|AK219842|AK162017|AK152694|AK184718|AK204226|AK167988|AK168697|AK135994|AK145508|AK205913|AK167003|AK146424|AK219242|AK169057|AK167083|AK196626|AK011529|AK207700|AK168780|AK194649|AK135752|BC002…
chr11	69400913	69400927	-	agaacagccagtgct	AK088124	122	2944	605b	BC038702|NM_144958(Eif4a1)|X03039|AK213871|AK191339|BC099392|AK203603|AK215798|AK167906|AK196145|AK199058|AK204831|AK210015|AK189804|AK204686|AK010644|AK212197|AK167205|AK152210|AK181530|AK206474|AK167196|AK219842|AK162017|AK152694|AK184718|AK204226|AK167988|AK168697|AK135994|AK145508|AK205913|AK167003|AK146424|AK219242|AK169057|AK167083|AK196626|AK011529|AK207700|AK168780|AK194649|AK135752|BC002…
chr11	69400791	69400805	-	TGAACTCGTAGTTCT	AK166572	122	2823	606a	BC038702|NM_144958(Eif4a1)|X03039|AK213871|AK191339|BC099392|AK203603|AK215798|AK167906|AK196145|AK199058|AK204831|AK210015|AK189804|AK204686|AK010644|AK212197|AK167205|AK152210|AK181530|AK206474|AK167196|AK219842|AK162017|AK152694|AK184718|AK204226|AK167988|AK168697|AK135994|AK145508|AK205913|AK167003|AK146424|AK219242|AK169057|AK167083|AK196626|AK011529|AK207700|AK168780|AK194649|AK135752|BC002…
chr11	69400913	69400927	-	agaacagccagtgct	AK166572	122	2945	606b	BC038702|NM_144958(Eif4a1)|X03039|AK213871|AK191339|BC099392|AK203603|AK215798|AK167906|AK196145|AK199058|AK204831|AK210015|AK189804|AK204686|AK010644|AK212197|AK167205|AK152210|AK181530|AK206474|AK167196|AK219842|AK162017|AK152694|AK184718|AK204226|AK167988|AK168697|AK135994|AK145508|AK205913|AK167003|AK146424|AK219242|AK169057|AK167083|AK196626|AK011529|AK207700|AK168780|AK194649|AK135752|BC002…
chr11	69400791	69400805	-	TGAACTCGTAGTTCT	AK166674	122	2822	607a	BC038702|NM_144958(Eif4a1)|X03039|AK213871|AK191339|BC099392|AK203603|AK215798|AK167906|AK196145|AK199058|AK204831|AK210015|AK189804|AK204686|AK010644|AK212197|AK167205|AK152210|AK181530|AK206474|AK167196|AK219842|AK162017|AK152694|AK184718|AK204226|AK167988|AK168697|AK135994|AK145508|AK205913|AK167003|AK146424|AK219242|AK169057|AK167083|AK196626|AK011529|AK207700|AK168780|AK194649|AK135752|BC002…
chr11	69400913	69400927	-	agaacagccagtgct	AK166674	122	2944	607b	BC038702|NM_144958(Eif4a1)|X03039|AK213871|AK191339|BC099392|AK203603|AK215798|AK167906|AK196145|AK199058|AK204831|AK210015|AK189804|AK204686|AK010644|AK212197|AK167205|AK152210|AK181530|AK206474|AK167196|AK219842|AK162017|AK152694|AK184718|AK204226|AK167988|AK168697|AK135994|AK145508|AK205913|AK167003|AK146424|AK219242|AK169057|AK167083|AK196626|AK011529|AK207700|AK168780|AK194649|AK135752|BC002…
chr11	69400791	69400805	-	TGAACTCGTAGTTCT	AK169030	122	2831	608a	BC038702|NM_144958(Eif4a1)|X03039|AK213871|AK191339|BC099392|AK203603|AK215798|AK167906|AK196145|AK199058|AK204831|AK210015|AK189804|AK204686|AK010644|AK212197|AK167205|AK152210|AK181530|AK206474|AK167196|AK219842|AK162017|AK152694|AK184718|AK204226|AK167988|AK168697|AK135994|AK145508|AK205913|AK167003|AK146424|AK219242|AK169057|AK167083|AK196626|AK011529|AK207700|AK168780|AK194649|AK135752|BC002…
chr11	69400913	69400927	-	agaacagccagtgct	AK169030	122	2953	608b	BC038702|NM_144958(Eif4a1)|X03039|AK213871|AK191339|BC099392|AK203603|AK215798|AK167906|AK196145|AK199058|AK204831|AK210015|AK189804|AK204686|AK010644|AK212197|AK167205|AK152210|AK181530|AK206474|AK167196|AK219842|AK162017|AK152694|AK184718|AK204226|AK167988|AK168697|AK135994|AK145508|AK205913|AK167003|AK146424|AK219242|AK169057|AK167083|AK196626|AK011529|AK207700|AK168780|AK194649|AK135752|BC002…
chr11	69400791	69400805	-	TGAACTCGTAGTTCT	AK177720	122	5890	609a	BC038702|NM_144958(Eif4a1)|X03039|AK213871|AK191339|BC099392|AK203603|AK215798|AK167906|AK196145|AK199058|AK204831|AK210015|AK189804|AK204686|AK010644|AK212197|AK167205|AK152210|AK181530|AK206474|AK167196|AK219842|AK162017|AK152694|AK184718|AK204226|AK167988|AK168697|AK135994|AK145508|AK205913|AK167003|AK146424|AK219242|AK169057|AK167083|AK196626|AK011529|AK207700|AK168780|AK194649|AK135752|BC002…
chr11	69400913	69400927	-	agaacagccagtgct	AK177720	122	6012	609b	BC038702|NM_144958(Eif4a1)|X03039|AK213871|AK191339|BC099392|AK203603|AK215798|AK167906|AK196145|AK199058|AK204831|AK210015|AK189804|AK204686|AK010644|AK212197|AK167205|AK152210|AK181530|AK206474|AK167196|AK219842|AK162017|AK152694|AK184718|AK204226|AK167988|AK168697|AK135994|AK145508|AK205913|AK167003|AK146424|AK219242|AK169057|AK167083|AK196626|AK011529|AK207700|AK168780|AK194649|AK135752|BC002…
chr11	69400791	69400805	-	TGAACTCGTAGTTCT	AK190420	122	7076	610a	BC038702|NM_144958(Eif4a1)|X03039|AK213871|AK191339|BC099392|AK203603|AK215798|AK167906|AK196145|AK199058|AK204831|AK210015|AK189804|AK204686|AK010644|AK212197|AK167205|AK152210|AK181530|AK206474|AK167196|AK219842|AK162017|AK152694|AK184718|AK204226|AK167988|AK168697|AK135994|AK145508|AK205913|AK167003|AK146424|AK219242|AK169057|AK167083|AK196626|AK011529|AK207700|AK168780|AK194649|AK135752|BC002…
chr11	69400913	69400927	-	agaacagccagtgct	AK190420	122	7198	610b	BC038702|NM_144958(Eif4a1)|X03039|AK213871|AK191339|BC099392|AK203603|AK215798|AK167906|AK196145|AK199058|AK204831|AK210015|AK189804|AK204686|AK010644|AK212197|AK167205|AK152210|AK181530|AK206474|AK167196|AK219842|AK162017|AK152694|AK184718|AK204226|AK167988|AK168697|AK135994|AK145508|AK205913|AK167003|AK146424|AK219242|AK169057|AK167083|AK196626|AK011529|AK207700|AK168780|AK194649|AK135752|BC002…
chr11	69400791	69400805	-	TGAACTCGTAGTTCT	AK188073	122	5890	611a	BC038702|NM_144958(Eif4a1)|X03039|AK213871|AK191339|BC099392|AK203603|AK215798|AK167906|AK196145|AK199058|AK204831|AK210015|AK189804|AK204686|AK010644|AK212197|AK167205|AK152210|AK181530|AK206474|AK167196|AK219842|AK162017|AK152694|AK184718|AK204226|AK167988|AK168697|AK135994|AK145508|AK205913|AK167003|AK146424|AK219242|AK169057|AK167083|AK196626|AK011529|AK207700|AK168780|AK194649|AK135752|BC002…
chr11	69400913	69400927	-	agaacagccagtgct	AK188073	122	6012	611b	BC038702|NM_144958(Eif4a1)|X03039|AK213871|AK191339|BC099392|AK203603|AK215798|AK167906|AK196145|AK199058|AK204831|AK210015|AK189804|AK204686|AK010644|AK212197|AK167205|AK152210|AK181530|AK206474|AK167196|AK219842|AK162017|AK152694|AK184718|AK204226|AK167988|AK168697|AK135994|AK145508|AK205913|AK167003|AK146424|AK219242|AK169057|AK167083|AK196626|AK011529|AK207700|AK168780|AK194649|AK135752|BC002…
chr11	69400791	69400805	-	TGAACTCGTAGTTCT	AK215233	122	6049	612a	BC038702|NM_144958(Eif4a1)|X03039|AK213871|AK191339|BC099392|AK203603|AK215798|AK167906|AK196145|AK199058|AK204831|AK210015|AK189804|AK204686|AK010644|AK212197|AK167205|AK152210|AK181530|AK206474|AK167196|AK219842|AK162017|AK152694|AK184718|AK204226|AK167988|AK168697|AK135994|AK145508|AK205913|AK167003|AK146424|AK219242|AK169057|AK167083|AK196626|AK011529|AK207700|AK168780|AK194649|AK135752|BC002…
chr11	69400913	69400927	-	agaacagccagtgct	AK215233	122	6171	612b	BC038702|NM_144958(Eif4a1)|X03039|AK213871|AK191339|BC099392|AK203603|AK215798|AK167906|AK196145|AK199058|AK204831|AK210015|AK189804|AK204686|AK010644|AK212197|AK167205|AK152210|AK181530|AK206474|AK167196|AK219842|AK162017|AK152694|AK184718|AK204226|AK167988|AK168697|AK135994|AK145508|AK205913|AK167003|AK146424|AK219242|AK169057|AK167083|AK196626|AK011529|AK207700|AK168780|AK194649|AK135752|BC002…
chr11	69400791	69400805	-	TGAACTCGTAGTTCT	BC012282	122	2833	613a	BC038702|NM_144958(Eif4a1)|X03039|AK213871|AK191339|BC099392|AK203603|AK215798|AK167906|AK196145|AK199058|AK204831|AK210015|AK189804|AK204686|AK010644|AK212197|AK167205|AK152210|AK181530|AK206474|AK167196|AK219842|AK162017|AK152694|AK184718|AK204226|AK167988|AK168697|AK135994|AK145508|AK205913|AK167003|AK146424|AK219242|AK169057|AK167083|AK196626|AK011529|AK207700|AK168780|AK194649|AK135752|BC002…
chr11	69400913	69400927	-	agaacagccagtgct	BC012282	122	2955	613b	BC038702|NM_144958(Eif4a1)|X03039|AK213871|AK191339|BC099392|AK203603|AK215798|AK167906|AK196145|AK199058|AK204831|AK210015|AK189804|AK204686|AK010644|AK212197|AK167205|AK152210|AK181530|AK206474|AK167196|AK219842|AK162017|AK152694|AK184718|AK204226|AK167988|AK168697|AK135994|AK145508|AK205913|AK167003|AK146424|AK219242|AK169057|AK167083|AK196626|AK011529|AK207700|AK168780|AK194649|AK135752|BC002…
chr11	69400791	69400805	-	TGAACTCGTAGTTCT	DU635435	122	1041	614a	DU635435|NM_030702(Senp3)|AK088608|AY008764(SENP3)|AF194031(Smt3ip)|BC037014|AK045071
chr11	69400913	69400927	-	agaacagccagtgct	DU635435	122	1163	614b	DU635435|NM_030702(Senp3)|AK088608|AY008764(SENP3)|AF194031(Smt3ip)|BC037014|AK045071
chr11	69400791	69400805	-	TGAACTCGTAGTTCT	AK189990	122	6705	615a	BC038702|NM_144958(Eif4a1)|X03039|AK213871|AK191339|BC099392|AK203603|AK215798|AK167906|AK196145|AK199058|AK204831|AK210015|AK189804|AK204686|AK010644|AK212197|AK167205|AK152210|AK181530|AK206474|AK167196|AK219842|AK162017|AK152694|AK184718|AK204226|AK167988|AK168697|AK135994|AK145508|AK205913|AK167003|AK146424|AK219242|AK169057|AK167083|AK196626|AK011529|AK207700|AK168780|AK194649|AK135752|BC002…
chr11	69400913	69400927	-	agaacagccagtgct	AK189990	122	6827	615b	BC038702|NM_144958(Eif4a1)|X03039|AK213871|AK191339|BC099392|AK203603|AK215798|AK167906|AK196145|AK199058|AK204831|AK210015|AK189804|AK204686|AK010644|AK212197|AK167205|AK152210|AK181530|AK206474|AK167196|AK219842|AK162017|AK152694|AK184718|AK204226|AK167988|AK168697|AK135994|AK145508|AK205913|AK167003|AK146424|AK219242|AK169057|AK167083|AK196626|AK011529|AK207700|AK168780|AK194649|AK135752|BC002…
chr11	69400791	69400805	-	TGAACTCGTAGTTCT	AK169023	122	2824	616a	BC038702|NM_144958(Eif4a1)|X03039|AK213871|AK191339|BC099392|AK203603|AK215798|AK167906|AK196145|AK199058|AK204831|AK210015|AK189804|AK204686|AK010644|AK212197|AK167205|AK152210|AK181530|AK206474|AK167196|AK219842|AK162017|AK152694|AK184718|AK204226|AK167988|AK168697|AK135994|AK145508|AK205913|AK167003|AK146424|AK219242|AK169057|AK167083|AK196626|AK011529|AK207700|AK168780|AK194649|AK135752|BC002…
chr11	69400913	69400927	-	agaacagccagtgct	AK169023	122	2946	616b	BC038702|NM_144958(Eif4a1)|X03039|AK213871|AK191339|BC099392|AK203603|AK215798|AK167906|AK196145|AK199058|AK204831|AK210015|AK189804|AK204686|AK010644|AK212197|AK167205|AK152210|AK181530|AK206474|AK167196|AK219842|AK162017|AK152694|AK184718|AK204226|AK167988|AK168697|AK135994|AK145508|AK205913|AK167003|AK146424|AK219242|AK169057|AK167083|AK196626|AK011529|AK207700|AK168780|AK194649|AK135752|BC002…
chr11	69400791	69400805	-	TGAACTCGTAGTTCT	AK166439	122	2824	617a	BC038702|NM_144958(Eif4a1)|X03039|AK213871|AK191339|BC099392|AK203603|AK215798|AK167906|AK196145|AK199058|AK204831|AK210015|AK189804|AK204686|AK010644|AK212197|AK167205|AK152210|AK181530|AK206474|AK167196|AK219842|AK162017|AK152694|AK184718|AK204226|AK167988|AK168697|AK135994|AK145508|AK205913|AK167003|AK146424|AK219242|AK169057|AK167083|AK196626|AK011529|AK207700|AK168780|AK194649|AK135752|BC002…
chr11	69400913	69400927	-	agaacagccagtgct	AK166439	122	2946	617b	BC038702|NM_144958(Eif4a1)|X03039|AK213871|AK191339|BC099392|AK203603|AK215798|AK167906|AK196145|AK199058|AK204831|AK210015|AK189804|AK204686|AK010644|AK212197|AK167205|AK152210|AK181530|AK206474|AK167196|AK219842|AK162017|AK152694|AK184718|AK204226|AK167988|AK168697|AK135994|AK145508|AK205913|AK167003|AK146424|AK219242|AK169057|AK167083|AK196626|AK011529|AK207700|AK168780|AK194649|AK135752|BC002…
chr11	69400791	69400805	-	TGAACTCGTAGTTCT	BC038702	122	2840	618a	BC038702|NM_144958(Eif4a1)|X03039|AK213871|AK191339|BC099392|AK203603|AK215798|AK167906|AK196145|AK199058|AK204831|AK210015|AK189804|AK204686|AK010644|AK212197|AK167205|AK152210|AK181530|AK206474|AK167196|AK219842|AK162017|AK152694|AK184718|AK204226|AK167988|AK168697|AK135994|AK145508|AK205913|AK167003|AK146424|AK219242|AK169057|AK167083|AK196626|AK011529|AK207700|AK168780|AK194649|AK135752|BC002…
chr11	69400913	69400927	-	agaacagccagtgct	BC038702	122	2962	618b	BC038702|NM_144958(Eif4a1)|X03039|AK213871|AK191339|BC099392|AK203603|AK215798|AK167906|AK196145|AK199058|AK204831|AK210015|AK189804|AK204686|AK010644|AK212197|AK167205|AK152210|AK181530|AK206474|AK167196|AK219842|AK162017|AK152694|AK184718|AK204226|AK167988|AK168697|AK135994|AK145508|AK205913|AK167003|AK146424|AK219242|AK169057|AK167083|AK196626|AK011529|AK207700|AK168780|AK194649|AK135752|BC002…
chr11	72185866	72185880	-	AGGACACTGAGTGCT	BC025823	81	5673	619a	AK156007|BC025823|BC011467
chr11	72185947	72185961	-	aggacagtcagagct	BC025823	81	5754	619b	AK156007|BC025823|BC011467
chr11	74154116	74154130	-	TGAACTGTGTGTTCT	AK038834	147	6004	620a	BC107388|AK164489|AK038834|AK147290|NM_001015046|BC050105|AK122424|AK047121
chr11	74154263	74154277	-	AGAACTTGATGTACA	AK038834	147	6151	620b	BC107388|AK164489|AK038834|AK147290|NM_001015046|BC050105|AK122424|AK047121
chr11	74154116	74154130	-	TGAACTGTGTGTTCT	BC107388	147	3193	621a	BC107388|AK164489|AK038834|AK147290|NM_001015046|BC050105|AK122424|AK047121
chr11	74154263	74154277	-	AGAACTTGATGTACA	BC107388	147	3340	621b	BC107388|AK164489|AK038834|AK147290|NM_001015046|BC050105|AK122424|AK047121
chr11	74656266	74656280	-	CGCACGTGCTGTTCT	AB232342	140	4816	622a	AB232344|AF148321|AB235396|AK028034|AK170096|AB232342|AK214246|AK031687|AK043819|AK170471|AK038074|AK002636|BC011164|AK017235|AB232340|AK080830|AK080470|AK187368|AK157122|AB232341|AB232343|NM_013761(Srr)|AK043738|AK079343|AK139198
chr11	74656406	74656420	-	AGAACACTCAGTACC	AB232342	140	4956	622b	AB232344|AF148321|AB235396|AK028034|AK170096|AB232342|AK214246|AK031687|AK043819|AK170471|AK038074|AK002636|BC011164|AK017235|AB232340|AK080830|AK080470|AK187368|AK157122|AB232341|AB232343|NM_013761(Srr)|AK043738|AK079343|AK139198
chr11	74656266	74656280	-	CGCACGTGCTGTTCT	AK038074	140	9760	623a	AB232344|AF148321|AB235396|AK028034|AK170096|AB232342|AK214246|AK031687|AK043819|AK170471|AK038074|AK002636|BC011164|AK017235|AB232340|AK080830|AK080470|AK187368|AK157122|AB232341|AB232343|NM_013761(Srr)|AK043738|AK079343|AK139198
chr11	74656406	74656420	-	AGAACACTCAGTACC	AK038074	140	9900	623b	AB232344|AF148321|AB235396|AK028034|AK170096|AB232342|AK214246|AK031687|AK043819|AK170471|AK038074|AK002636|BC011164|AK017235|AB232340|AK080830|AK080470|AK187368|AK157122|AB232341|AB232343|NM_013761(Srr)|AK043738|AK079343|AK139198
chr11	74656266	74656280	-	CGCACGTGCTGTTCT	AB232340	140	4864	624a	AB232344|AF148321|AB235396|AK028034|AK170096|AB232342|AK214246|AK031687|AK043819|AK170471|AK038074|AK002636|BC011164|AK017235|AB232340|AK080830|AK080470|AK187368|AK157122|AB232341|AB232343|NM_013761(Srr)|AK043738|AK079343|AK139198
chr11	74656406	74656420	-	AGAACACTCAGTACC	AB232340	140	5004	624b	AB232344|AF148321|AB235396|AK028034|AK170096|AB232342|AK214246|AK031687|AK043819|AK170471|AK038074|AK002636|BC011164|AK017235|AB232340|AK080830|AK080470|AK187368|AK157122|AB232341|AB232343|NM_013761(Srr)|AK043738|AK079343|AK139198
chr11	74656266	74656280	-	CGCACGTGCTGTTCT	AK080470	140	4939	625a	AB232344|AF148321|AB235396|AK028034|AK170096|AB232342|AK214246|AK031687|AK043819|AK170471|AK038074|AK002636|BC011164|AK017235|AB232340|AK080830|AK080470|AK187368|AK157122|AB232341|AB232343|NM_013761(Srr)|AK043738|AK079343|AK139198
chr11	74656406	74656420	-	AGAACACTCAGTACC	AK080470	140	5079	625b	AB232344|AF148321|AB235396|AK028034|AK170096|AB232342|AK214246|AK031687|AK043819|AK170471|AK038074|AK002636|BC011164|AK017235|AB232340|AK080830|AK080470|AK187368|AK157122|AB232341|AB232343|NM_013761(Srr)|AK043738|AK079343|AK139198
chr11	74656266	74656280	-	CGCACGTGCTGTTCT	AK157122	140	4666	626a	AB232344|AF148321|AB235396|AK028034|AK170096|AB232342|AK214246|AK031687|AK043819|AK170471|AK038074|AK002636|BC011164|AK017235|AB232340|AK080830|AK080470|AK187368|AK157122|AB232341|AB232343|NM_013761(Srr)|AK043738|AK079343|AK139198
chr11	74656406	74656420	-	AGAACACTCAGTACC	AK157122	140	4806	626b	AB232344|AF148321|AB235396|AK028034|AK170096|AB232342|AK214246|AK031687|AK043819|AK170471|AK038074|AK002636|BC011164|AK017235|AB232340|AK080830|AK080470|AK187368|AK157122|AB232341|AB232343|NM_013761(Srr)|AK043738|AK079343|AK139198
chr11	74656266	74656280	-	CGCACGTGCTGTTCT	NM_013761	140	4911	627a	AB232344|AF148321|AB235396|AK028034|AK170096|AB232342|AK214246|AK031687|AK043819|AK170471|AK038074|AK002636|BC011164|AK017235|AB232340|AK080830|AK080470|AK187368|AK157122|AB232341|AB232343|NM_013761(Srr)|AK043738|AK079343|AK139198
chr11	74656406	74656420	-	AGAACACTCAGTACC	NM_013761	140	5051	627b	AB232344|AF148321|AB235396|AK028034|AK170096|AB232342|AK214246|AK031687|AK043819|AK170471|AK038074|AK002636|BC011164|AK017235|AB232340|AK080830|AK080470|AK187368|AK157122|AB232341|AB232343|NM_013761(Srr)|AK043738|AK079343|AK139198
chr11	74656266	74656280	-	CGCACGTGCTGTTCT	AK043738	140	4911	628a	AB232344|AF148321|AB235396|AK028034|AK170096|AB232342|AK214246|AK031687|AK043819|AK170471|AK038074|AK002636|BC011164|AK017235|AB232340|AK080830|AK080470|AK187368|AK157122|AB232341|AB232343|NM_013761(Srr)|AK043738|AK079343|AK139198
chr11	74656406	74656420	-	AGAACACTCAGTACC	AK043738	140	5051	628b	AB232344|AF148321|AB235396|AK028034|AK170096|AB232342|AK214246|AK031687|AK043819|AK170471|AK038074|AK002636|BC011164|AK017235|AB232340|AK080830|AK080470|AK187368|AK157122|AB232341|AB232343|NM_013761(Srr)|AK043738|AK079343|AK139198
chr11	74656266	74656280	-	CGCACGTGCTGTTCT	AK139198	140	4939	629a	AB232344|AF148321|AB235396|AK028034|AK170096|AB232342|AK214246|AK031687|AK043819|AK170471|AK038074|AK002636|BC011164|AK017235|AB232340|AK080830|AK080470|AK187368|AK157122|AB232341|AB232343|NM_013761(Srr)|AK043738|AK079343|AK139198
chr11	74656406	74656420	-	AGAACACTCAGTACC	AK139198	140	5079	629b	AB232344|AF148321|AB235396|AK028034|AK170096|AB232342|AK214246|AK031687|AK043819|AK170471|AK038074|AK002636|BC011164|AK017235|AB232340|AK080830|AK080470|AK187368|AK157122|AB232341|AB232343|NM_013761(Srr)|AK043738|AK079343|AK139198
chr11	74656266	74656280	-	CGCACGTGCTGTTCT	AB235396	140	5009	630a	AB232344|AF148321|AB235396|AK028034|AK170096|AB232342|AK214246|AK031687|AK043819|AK170471|AK038074|AK002636|BC011164|AK017235|AB232340|AK080830|AK080470|AK187368|AK157122|AB232341|AB232343|NM_013761(Srr)|AK043738|AK079343|AK139198
chr11	74656406	74656420	-	AGAACACTCAGTACC	AB235396	140	5149	630b	AB232344|AF148321|AB235396|AK028034|AK170096|AB232342|AK214246|AK031687|AK043819|AK170471|AK038074|AK002636|BC011164|AK017235|AB232340|AK080830|AK080470|AK187368|AK157122|AB232341|AB232343|NM_013761(Srr)|AK043738|AK079343|AK139198
chr11	74656266	74656280	-	CGCACGTGCTGTTCT	AK028034	140	4934	631a	AB232344|AF148321|AB235396|AK028034|AK170096|AB232342|AK214246|AK031687|AK043819|AK170471|AK038074|AK002636|BC011164|AK017235|AB232340|AK080830|AK080470|AK187368|AK157122|AB232341|AB232343|NM_013761(Srr)|AK043738|AK079343|AK139198
chr11	74656406	74656420	-	AGAACACTCAGTACC	AK028034	140	5074	631b	AB232344|AF148321|AB235396|AK028034|AK170096|AB232342|AK214246|AK031687|AK043819|AK170471|AK038074|AK002636|BC011164|AK017235|AB232340|AK080830|AK080470|AK187368|AK157122|AB232341|AB232343|NM_013761(Srr)|AK043738|AK079343|AK139198
chr11	74656266	74656280	-	CGCACGTGCTGTTCT	AK170096	140	4933	632a	AB232344|AF148321|AB235396|AK028034|AK170096|AB232342|AK214246|AK031687|AK043819|AK170471|AK038074|AK002636|BC011164|AK017235|AB232340|AK080830|AK080470|AK187368|AK157122|AB232341|AB232343|NM_013761(Srr)|AK043738|AK079343|AK139198
chr11	74656406	74656420	-	AGAACACTCAGTACC	AK170096	140	5073	632b	AB232344|AF148321|AB235396|AK028034|AK170096|AB232342|AK214246|AK031687|AK043819|AK170471|AK038074|AK002636|BC011164|AK017235|AB232340|AK080830|AK080470|AK187368|AK157122|AB232341|AB232343|NM_013761(Srr)|AK043738|AK079343|AK139198
chr11	74656266	74656280	-	CGCACGTGCTGTTCT	AB232344	140	4799	633a	AB232344|AF148321|AB235396|AK028034|AK170096|AB232342|AK214246|AK031687|AK043819|AK170471|AK038074|AK002636|BC011164|AK017235|AB232340|AK080830|AK080470|AK187368|AK157122|AB232341|AB232343|NM_013761(Srr)|AK043738|AK079343|AK139198
chr11	74656406	74656420	-	AGAACACTCAGTACC	AB232344	140	4939	633b	AB232344|AF148321|AB235396|AK028034|AK170096|AB232342|AK214246|AK031687|AK043819|AK170471|AK038074|AK002636|BC011164|AK017235|AB232340|AK080830|AK080470|AK187368|AK157122|AB232341|AB232343|NM_013761(Srr)|AK043738|AK079343|AK139198
chr11	74656266	74656280	-	CGCACGTGCTGTTCT	AK031687	140	4945	634a	AB232344|AF148321|AB235396|AK028034|AK170096|AB232342|AK214246|AK031687|AK043819|AK170471|AK038074|AK002636|BC011164|AK017235|AB232340|AK080830|AK080470|AK187368|AK157122|AB232341|AB232343|NM_013761(Srr)|AK043738|AK079343|AK139198
chr11	74656406	74656420	-	AGAACACTCAGTACC	AK031687	140	5085	634b	AB232344|AF148321|AB235396|AK028034|AK170096|AB232342|AK214246|AK031687|AK043819|AK170471|AK038074|AK002636|BC011164|AK017235|AB232340|AK080830|AK080470|AK187368|AK157122|AB232341|AB232343|NM_013761(Srr)|AK043738|AK079343|AK139198
chr11	74656266	74656280	-	CGCACGTGCTGTTCT	AK043819	140	4911	635a	AB232344|AF148321|AB235396|AK028034|AK170096|AB232342|AK214246|AK031687|AK043819|AK170471|AK038074|AK002636|BC011164|AK017235|AB232340|AK080830|AK080470|AK187368|AK157122|AB232341|AB232343|NM_013761(Srr)|AK043738|AK079343|AK139198
chr11	74656406	74656420	-	AGAACACTCAGTACC	AK043819	140	5051	635b	AB232344|AF148321|AB235396|AK028034|AK170096|AB232342|AK214246|AK031687|AK043819|AK170471|AK038074|AK002636|BC011164|AK017235|AB232340|AK080830|AK080470|AK187368|AK157122|AB232341|AB232343|NM_013761(Srr)|AK043738|AK079343|AK139198
chr11	74656266	74656280	-	CGCACGTGCTGTTCT	AK170471	140	4932	636a	AB232344|AF148321|AB235396|AK028034|AK170096|AB232342|AK214246|AK031687|AK043819|AK170471|AK038074|AK002636|BC011164|AK017235|AB232340|AK080830|AK080470|AK187368|AK157122|AB232341|AB232343|NM_013761(Srr)|AK043738|AK079343|AK139198
chr11	74656406	74656420	-	AGAACACTCAGTACC	AK170471	140	5072	636b	AB232344|AF148321|AB235396|AK028034|AK170096|AB232342|AK214246|AK031687|AK043819|AK170471|AK038074|AK002636|BC011164|AK017235|AB232340|AK080830|AK080470|AK187368|AK157122|AB232341|AB232343|NM_013761(Srr)|AK043738|AK079343|AK139198
chr11	74656266	74656280	-	CGCACGTGCTGTTCT	BC011164	140	4950	637a	AB232344|AF148321|AB235396|AK028034|AK170096|AB232342|AK214246|AK031687|AK043819|AK170471|AK038074|AK002636|BC011164|AK017235|AB232340|AK080830|AK080470|AK187368|AK157122|AB232341|AB232343|NM_013761(Srr)|AK043738|AK079343|AK139198
chr11	74656406	74656420	-	AGAACACTCAGTACC	BC011164	140	5090	637b	AB232344|AF148321|AB235396|AK028034|AK170096|AB232342|AK214246|AK031687|AK043819|AK170471|AK038074|AK002636|BC011164|AK017235|AB232340|AK080830|AK080470|AK187368|AK157122|AB232341|AB232343|NM_013761(Srr)|AK043738|AK079343|AK139198
chr11	74656266	74656280	-	CGCACGTGCTGTTCT	AK017235	140	4937	638a	AB232344|AF148321|AB235396|AK028034|AK170096|AB232342|AK214246|AK031687|AK043819|AK170471|AK038074|AK002636|BC011164|AK017235|AB232340|AK080830|AK080470|AK187368|AK157122|AB232341|AB232343|NM_013761(Srr)|AK043738|AK079343|AK139198
chr11	74656406	74656420	-	AGAACACTCAGTACC	AK017235	140	5077	638b	AB232344|AF148321|AB235396|AK028034|AK170096|AB232342|AK214246|AK031687|AK043819|AK170471|AK038074|AK002636|BC011164|AK017235|AB232340|AK080830|AK080470|AK187368|AK157122|AB232341|AB232343|NM_013761(Srr)|AK043738|AK079343|AK139198
chr11	74656266	74656280	-	CGCACGTGCTGTTCT	AK054483	140	7142	639a	AK054483
chr11	74656406	74656420	-	AGAACACTCAGTACC	AK054483	140	7282	639b	AK054483
chr11	74656266	74656280	-	CGCACGTGCTGTTCT	AK080830	140	4939	640a	AB232344|AF148321|AB235396|AK028034|AK170096|AB232342|AK214246|AK031687|AK043819|AK170471|AK038074|AK002636|BC011164|AK017235|AB232340|AK080830|AK080470|AK187368|AK157122|AB232341|AB232343|NM_013761(Srr)|AK043738|AK079343|AK139198
chr11	74656406	74656420	-	AGAACACTCAGTACC	AK080830	140	5079	640b	AB232344|AF148321|AB235396|AK028034|AK170096|AB232342|AK214246|AK031687|AK043819|AK170471|AK038074|AK002636|BC011164|AK017235|AB232340|AK080830|AK080470|AK187368|AK157122|AB232341|AB232343|NM_013761(Srr)|AK043738|AK079343|AK139198
chr11	74656266	74656280	-	CGCACGTGCTGTTCT	AB232341	140	4911	641a	AB232344|AF148321|AB235396|AK028034|AK170096|AB232342|AK214246|AK031687|AK043819|AK170471|AK038074|AK002636|BC011164|AK017235|AB232340|AK080830|AK080470|AK187368|AK157122|AB232341|AB232343|NM_013761(Srr)|AK043738|AK079343|AK139198
chr11	74656406	74656420	-	AGAACACTCAGTACC	AB232341	140	5051	641b	AB232344|AF148321|AB235396|AK028034|AK170096|AB232342|AK214246|AK031687|AK043819|AK170471|AK038074|AK002636|BC011164|AK017235|AB232340|AK080830|AK080470|AK187368|AK157122|AB232341|AB232343|NM_013761(Srr)|AK043738|AK079343|AK139198
chr11	74656266	74656280	-	CGCACGTGCTGTTCT	AK079343	140	4939	642a	AB232344|AF148321|AB235396|AK028034|AK170096|AB232342|AK214246|AK031687|AK043819|AK170471|AK038074|AK002636|BC011164|AK017235|AB232340|AK080830|AK080470|AK187368|AK157122|AB232341|AB232343|NM_013761(Srr)|AK043738|AK079343|AK139198
chr11	74656406	74656420	-	AGAACACTCAGTACC	AK079343	140	5079	642b	AB232344|AF148321|AB235396|AK028034|AK170096|AB232342|AK214246|AK031687|AK043819|AK170471|AK038074|AK002636|BC011164|AK017235|AB232340|AK080830|AK080470|AK187368|AK157122|AB232341|AB232343|NM_013761(Srr)|AK043738|AK079343|AK139198
chr11	77246942	77246956	-	aggactgtctgatct	NM_001024920	47	8016	643a	AK213971|AK003215|BC062271|NM_001024920
chr11	77246989	77247003	-	AGGACTACAAGAACT	NM_001024920	47	8063	643b	AK213971|AK003215|BC062271|NM_001024920
chr11	77246942	77246956	-	aggactgtctgatct	AK213971	47	8337	644a	AK213971|AK003215|BC062271|NM_001024920
chr11	77246989	77247003	-	AGGACTACAAGAACT	AK213971	47	8384	644b	AK213971|AK003215|BC062271|NM_001024920
chr11	77246942	77246956	-	aggactgtctgatct	AK040037	47	2091	645a	AK040037
chr11	77246989	77247003	-	AGGACTACAAGAACT	AK040037	47	2138	645b	AK040037
chr11	77910047	77910061	-	aggacagccagaact	AK028387	192	838	646a	CZ444508|BC026656|AK028387|BC029892|AF452721|BC086883|AK152095|BC096637|BC086884|CZ444624
chr11	77910239	77910253	-	aggacagtcagagct	AK028387	192	1030	646b	CZ444508|BC026656|AK028387|BC029892|AF452721|BC086883|AK152095|BC096637|BC086884|CZ444624
chr11	77910047	77910061	-	aggacagccagaact	AK154358	192	7769	647a	AK079149|BC070457|AK154358|AF407579(Nek8)|NM_080849(Nek8)|BC057995|AK014546
chr11	77910239	77910253	-	aggacagtcagagct	AK154358	192	7961	647b	AK079149|BC070457|AK154358|AF407579(Nek8)|NM_080849(Nek8)|BC057995|AK014546
chr11	77910047	77910061	-	aggacagccagaact	AK152095	192	838	648a	CZ444508|BC026656|AK028387|BC029892|AF452721|BC086883|AK152095|BC096637|BC086884|CZ444624
chr11	77910239	77910253	-	aggacagtcagagct	AK152095	192	1030	648b	CZ444508|BC026656|AK028387|BC029892|AF452721|BC086883|AK152095|BC096637|BC086884|CZ444624
chr11	77910047	77910061	-	aggacagccagaact	AF407579	192	7778	649a	AK079149|BC070457|AK154358|AF407579(Nek8)|NM_080849(Nek8)|BC057995|AK014546
chr11	77910239	77910253	-	aggacagtcagagct	AF407579	192	7970	649b	AK079149|BC070457|AK154358|AF407579(Nek8)|NM_080849(Nek8)|BC057995|AK014546
chr11	77910047	77910061	-	aggacagccagaact	CZ444624	192	849	650a	CZ444508|BC026656|AK028387|BC029892|AF452721|BC086883|AK152095|BC096637|BC086884|CZ444624
chr11	77910239	77910253	-	aggacagtcagagct	CZ444624	192	1041	650b	CZ444508|BC026656|AK028387|BC029892|AF452721|BC086883|AK152095|BC096637|BC086884|CZ444624
chr11	77910047	77910061	-	aggacagccagaact	AK042763	192	5239	651a	AK042763
chr11	77910239	77910253	-	aggacagtcagagct	AK042763	192	5431	651b	AK042763
chr11	77910047	77910061	-	aggacagccagaact	BC070457	192	7779	652a	AK079149|BC070457|AK154358|AF407579(Nek8)|NM_080849(Nek8)|BC057995|AK014546
chr11	77910239	77910253	-	aggacagtcagagct	BC070457	192	7971	652b	AK079149|BC070457|AK154358|AF407579(Nek8)|NM_080849(Nek8)|BC057995|AK014546
chr11	77910047	77910061	-	aggacagccagaact	AK079149	192	7780	653a	AK079149|BC070457|AK154358|AF407579(Nek8)|NM_080849(Nek8)|BC057995|AK014546
chr11	77910239	77910253	-	aggacagtcagagct	AK079149	192	7972	653b	AK079149|BC070457|AK154358|AF407579(Nek8)|NM_080849(Nek8)|BC057995|AK014546
chr11	77910047	77910061	-	aggacagccagaact	NM_080849	192	7728	654a	AK079149|BC070457|AK154358|AF407579(Nek8)|NM_080849(Nek8)|BC057995|AK014546
chr11	77910239	77910253	-	aggacagtcagagct	NM_080849	192	7920	654b	AK079149|BC070457|AK154358|AF407579(Nek8)|NM_080849(Nek8)|BC057995|AK014546
chr11	77910047	77910061	-	aggacagccagaact	BC057995	192	7783	655a	AK079149|BC070457|AK154358|AF407579(Nek8)|NM_080849(Nek8)|BC057995|AK014546
chr11	77910239	77910253	-	aggacagtcagagct	BC057995	192	7975	655b	AK079149|BC070457|AK154358|AF407579(Nek8)|NM_080849(Nek8)|BC057995|AK014546
chr11	77910047	77910061	-	aggacagccagaact	AK014546	192	7767	656a	AK079149|BC070457|AK154358|AF407579(Nek8)|NM_080849(Nek8)|BC057995|AK014546
chr11	77910239	77910253	-	aggacagtcagagct	AK014546	192	7959	656b	AK079149|BC070457|AK154358|AF407579(Nek8)|NM_080849(Nek8)|BC057995|AK014546
chr11	77960721	77960735	-	tggtctcCCTGTCCT	AK129069	34	8171	657a	AK017210|U40375|AK212504|AK129069|NM_009297(Supt6h)|BC072657|AK046156|CL866364|AK170533|AK216266|AK207208|AK052651|AK158846|AK136094
chr11	77960755	77960769	-	agaacagctagtgct	AK129069	34	8205	657b	AK017210|U40375|AK212504|AK129069|NM_009297(Supt6h)|BC072657|AK046156|CL866364|AK170533|AK216266|AK207208|AK052651|AK158846|AK136094
chr11	78476356	78476370	-	AGGACATATAGAGCT	AK136065	107	9600	658a	AK136065
chr11	78476463	78476477	-	AGGACTGGTTGTGCT	AK136065	107	9707	658b	AK136065
chr11	78476356	78476370	-	AGGACATATAGAGCT	AK080611	107	3023	659a	AK080611
chr11	78476463	78476477	-	AGGACTGGTTGTGCT	AK080611	107	3130	659b	AK080611
chr11	82737197	82737211	-	agaacaagaagaaca	AY217035	128	9534	660a	AK050355|AY217035|AY261801(Slfn9)|AK036579|AY261800(Slfn9)|NM_172796(Slfn9)
chr11	82737325	82737339	-	agaacaagaagaaca	AY217035	128	9662	660b	AK050355|AY217035|AY261801(Slfn9)|AK036579|AY261800(Slfn9)|NM_172796(Slfn9)
chr11	82737197	82737211	-	agaacaagaagaaca	AY261801	128	5824	661a	AK050355|AY217035|AY261801(Slfn9)|AK036579|AY261800(Slfn9)|NM_172796(Slfn9)
chr11	82737325	82737339	-	agaacaagaagaaca	AY261801	128	5952	661b	AK050355|AY217035|AY261801(Slfn9)|AK036579|AY261800(Slfn9)|NM_172796(Slfn9)
chr11	82737197	82737211	-	agaacaagaagaaca	AY261800	128	5806	662a	AK050355|AY217035|AY261801(Slfn9)|AK036579|AY261800(Slfn9)|NM_172796(Slfn9)
chr11	82737325	82737339	-	agaacaagaagaaca	AY261800	128	5934	662b	AK050355|AY217035|AY261801(Slfn9)|AK036579|AY261800(Slfn9)|NM_172796(Slfn9)
chr11	82737197	82737211	-	agaacaagaagaaca	NM_172796	128	5714	663a	AK050355|AY217035|AY261801(Slfn9)|AK036579|AY261800(Slfn9)|NM_172796(Slfn9)
chr11	82737325	82737339	-	agaacaagaagaaca	NM_172796	128	5842	663b	AK050355|AY217035|AY261801(Slfn9)|AK036579|AY261800(Slfn9)|NM_172796(Slfn9)
chr11	82737197	82737211	-	agaacaagaagaaca	AK050355	128	6407	664a	AK050355|AY217035|AY261801(Slfn9)|AK036579|AY261800(Slfn9)|NM_172796(Slfn9)
chr11	82737325	82737339	-	agaacaagaagaaca	AK050355	128	6535	664b	AK050355|AY217035|AY261801(Slfn9)|AK036579|AY261800(Slfn9)|NM_172796(Slfn9)
chr11	82737197	82737211	-	agaacaagaagaaca	AK036579	128	5714	665a	AK050355|AY217035|AY261801(Slfn9)|AK036579|AY261800(Slfn9)|NM_172796(Slfn9)
chr11	82737325	82737339	-	agaacaagaagaaca	AK036579	128	5842	665b	AK050355|AY217035|AY261801(Slfn9)|AK036579|AY261800(Slfn9)|NM_172796(Slfn9)
chr11	82737325	82737339	-	agaacaagaagaaca	AY217035	197	9662	666a	AK050355|AY217035|AY261801(Slfn9)|AK036579|AY261800(Slfn9)|NM_172796(Slfn9)
chr11	82737522	82737536	-	agaacaagaagaaca	AY217035	197	9859	666b	AK050355|AY217035|AY261801(Slfn9)|AK036579|AY261800(Slfn9)|NM_172796(Slfn9)
chr11	82737325	82737339	-	agaacaagaagaaca	AY261801	197	5952	667a	AK050355|AY217035|AY261801(Slfn9)|AK036579|AY261800(Slfn9)|NM_172796(Slfn9)
chr11	82737522	82737536	-	agaacaagaagaaca	AY261801	197	6149	667b	AK050355|AY217035|AY261801(Slfn9)|AK036579|AY261800(Slfn9)|NM_172796(Slfn9)
chr11	82737325	82737339	-	agaacaagaagaaca	AY261800	197	5934	668a	AK050355|AY217035|AY261801(Slfn9)|AK036579|AY261800(Slfn9)|NM_172796(Slfn9)
chr11	82737522	82737536	-	agaacaagaagaaca	AY261800	197	6131	668b	AK050355|AY217035|AY261801(Slfn9)|AK036579|AY261800(Slfn9)|NM_172796(Slfn9)
chr11	82737325	82737339	-	agaacaagaagaaca	NM_172796	197	5842	669a	AK050355|AY217035|AY261801(Slfn9)|AK036579|AY261800(Slfn9)|NM_172796(Slfn9)
chr11	82737522	82737536	-	agaacaagaagaaca	NM_172796	197	6039	669b	AK050355|AY217035|AY261801(Slfn9)|AK036579|AY261800(Slfn9)|NM_172796(Slfn9)
chr11	82737325	82737339	-	agaacaagaagaaca	AK050355	197	6535	670a	AK050355|AY217035|AY261801(Slfn9)|AK036579|AY261800(Slfn9)|NM_172796(Slfn9)
chr11	82737522	82737536	-	agaacaagaagaaca	AK050355	197	6732	670b	AK050355|AY217035|AY261801(Slfn9)|AK036579|AY261800(Slfn9)|NM_172796(Slfn9)
chr11	82737325	82737339	-	agaacaagaagaaca	AK036579	197	5842	671a	AK050355|AY217035|AY261801(Slfn9)|AK036579|AY261800(Slfn9)|NM_172796(Slfn9)
chr11	82737522	82737536	-	agaacaagaagaaca	AK036579	197	6039	671b	AK050355|AY217035|AY261801(Slfn9)|AK036579|AY261800(Slfn9)|NM_172796(Slfn9)
chr11	82737522	82737536	-	agaacaagaagaaca	AY217035	48	9859	672a	AK050355|AY217035|AY261801(Slfn9)|AK036579|AY261800(Slfn9)|NM_172796(Slfn9)
chr11	82737570	82737584	-	agaacaagaagaaca	AY217035	48	9907	672b	AK050355|AY217035|AY261801(Slfn9)|AK036579|AY261800(Slfn9)|NM_172796(Slfn9)
chr11	82737522	82737536	-	agaacaagaagaaca	AY261801	48	6149	673a	AK050355|AY217035|AY261801(Slfn9)|AK036579|AY261800(Slfn9)|NM_172796(Slfn9)
chr11	82737570	82737584	-	agaacaagaagaaca	AY261801	48	6197	673b	AK050355|AY217035|AY261801(Slfn9)|AK036579|AY261800(Slfn9)|NM_172796(Slfn9)
chr11	82737522	82737536	-	agaacaagaagaaca	AY261800	48	6131	674a	AK050355|AY217035|AY261801(Slfn9)|AK036579|AY261800(Slfn9)|NM_172796(Slfn9)
chr11	82737570	82737584	-	agaacaagaagaaca	AY261800	48	6179	674b	AK050355|AY217035|AY261801(Slfn9)|AK036579|AY261800(Slfn9)|NM_172796(Slfn9)
chr11	82737522	82737536	-	agaacaagaagaaca	NM_172796	48	6039	675a	AK050355|AY217035|AY261801(Slfn9)|AK036579|AY261800(Slfn9)|NM_172796(Slfn9)
chr11	82737570	82737584	-	agaacaagaagaaca	NM_172796	48	6087	675b	AK050355|AY217035|AY261801(Slfn9)|AK036579|AY261800(Slfn9)|NM_172796(Slfn9)
chr11	82737522	82737536	-	agaacaagaagaaca	AK050355	48	6732	676a	AK050355|AY217035|AY261801(Slfn9)|AK036579|AY261800(Slfn9)|NM_172796(Slfn9)
chr11	82737570	82737584	-	agaacaagaagaaca	AK050355	48	6780	676b	AK050355|AY217035|AY261801(Slfn9)|AK036579|AY261800(Slfn9)|NM_172796(Slfn9)
chr11	82737522	82737536	-	agaacaagaagaaca	AK036579	48	6039	677a	AK050355|AY217035|AY261801(Slfn9)|AK036579|AY261800(Slfn9)|NM_172796(Slfn9)
chr11	82737570	82737584	-	agaacaagaagaaca	AK036579	48	6087	677b	AK050355|AY217035|AY261801(Slfn9)|AK036579|AY261800(Slfn9)|NM_172796(Slfn9)
chr11	82762858	82762872	-	agaacaagaagaaca	AY261798	24	2395	678a	AY261799(Slfn8)|AY261798(Slfn8)|AK150875|NM_181545(Slfn8)
chr11	82762882	82762896	-	agaacaagaagaaca	AY261798	24	2419	678b	AY261799(Slfn8)|AY261798(Slfn8)|AK150875|NM_181545(Slfn8)
chr11	82762858	82762872	-	agaacaagaagaaca	AY261799	24	2431	679a	AY261799(Slfn8)|AY261798(Slfn8)|AK150875|NM_181545(Slfn8)
chr11	82762882	82762896	-	agaacaagaagaaca	AY261799	24	2455	679b	AY261799(Slfn8)|AY261798(Slfn8)|AK150875|NM_181545(Slfn8)
chr11	82762858	82762872	-	agaacaagaagaaca	AK150875	24	5811	680a	AY261799(Slfn8)|AY261798(Slfn8)|AK150875|NM_181545(Slfn8)
chr11	82762882	82762896	-	agaacaagaagaaca	AK150875	24	5835	680b	AY261799(Slfn8)|AY261798(Slfn8)|AK150875|NM_181545(Slfn8)
chr11	82762858	82762872	-	agaacaagaagaaca	NM_181545	24	2395	681a	AY261799(Slfn8)|AY261798(Slfn8)|AK150875|NM_181545(Slfn8)
chr11	82762882	82762896	-	agaacaagaagaaca	NM_181545	24	2419	681b	AY261799(Slfn8)|AY261798(Slfn8)|AK150875|NM_181545(Slfn8)
chr11	84872644	84872658	-	agctctggctgtcct	AK170234	180	4706	682a	AK170234|BC051399|BC058994|AK032362|BC040268|AK013783|AK148221|AK140739
chr11	84872824	84872838	-	agctctgattgtcct	AK170234	180	4886	682b	AK170234|BC051399|BC058994|AK032362|BC040268|AK013783|AK148221|AK140739
chr11	84872644	84872658	-	agctctggctgtcct	AK148221	180	4703	683a	AK170234|BC051399|BC058994|AK032362|BC040268|AK013783|AK148221|AK140739
chr11	84872824	84872838	-	agctctgattgtcct	AK148221	180	4883	683b	AK170234|BC051399|BC058994|AK032362|BC040268|AK013783|AK148221|AK140739
chr11	86684424	86684438	-	CGTTCAGGCTGTCCT	AK015104	80	4539	684a	AK015104
chr11	86684504	86684518	-	agctctggctgtcct	AK015104	80	4619	684b	AK015104
chr11	94428601	94428615	-	TGATCTCCGTGTCCT	AK153582	27	5703	685a	AK169987|AK218300|AK034209|NM_153807(BC018371)|BC018371|AK205882|BC063269|AK199766|AK153582
chr11	94428628	94428642	-	AGAACAAGTTGATCT	AK153582	27	5730	685b	AK169987|AK218300|AK034209|NM_153807(BC018371)|BC018371|AK205882|BC063269|AK199766|AK153582
chr11	94428601	94428615	-	TGATCTCCGTGTCCT	AK034209	27	5710	686a	AK169987|AK218300|AK034209|NM_153807(BC018371)|BC018371|AK205882|BC063269|AK199766|AK153582
chr11	94428628	94428642	-	AGAACAAGTTGATCT	AK034209	27	5737	686b	AK169987|AK218300|AK034209|NM_153807(BC018371)|BC018371|AK205882|BC063269|AK199766|AK153582
chr11	94428601	94428615	-	TGATCTCCGTGTCCT	NM_153807	27	5734	687a	AK169987|AK218300|AK034209|NM_153807(BC018371)|BC018371|AK205882|BC063269|AK199766|AK153582
chr11	94428628	94428642	-	AGAACAAGTTGATCT	NM_153807	27	5761	687b	AK169987|AK218300|AK034209|NM_153807(BC018371)|BC018371|AK205882|BC063269|AK199766|AK153582
chr11	94428601	94428615	-	TGATCTCCGTGTCCT	AK169987	27	5704	688a	AK169987|AK218300|AK034209|NM_153807(BC018371)|BC018371|AK205882|BC063269|AK199766|AK153582
chr11	94428628	94428642	-	AGAACAAGTTGATCT	AK169987	27	5731	688b	AK169987|AK218300|AK034209|NM_153807(BC018371)|BC018371|AK205882|BC063269|AK199766|AK153582
chr11	94428601	94428615	-	TGATCTCCGTGTCCT	BC018371	27	5734	689a	AK169987|AK218300|AK034209|NM_153807(BC018371)|BC018371|AK205882|BC063269|AK199766|AK153582
chr11	94428628	94428642	-	AGAACAAGTTGATCT	BC018371	27	5761	689b	AK169987|AK218300|AK034209|NM_153807(BC018371)|BC018371|AK205882|BC063269|AK199766|AK153582
chr11	94428601	94428615	-	TGATCTCCGTGTCCT	BC063269	27	5649	690a	AK169987|AK218300|AK034209|NM_153807(BC018371)|BC018371|AK205882|BC063269|AK199766|AK153582
chr11	94428628	94428642	-	AGAACAAGTTGATCT	BC063269	27	5676	690b	AK169987|AK218300|AK034209|NM_153807(BC018371)|BC018371|AK205882|BC063269|AK199766|AK153582
chr11	94871010	94871024	-	tgttcttcttgttct	AK002647	21	8614	691a	AK181719|AK002647|NM_133667(Pdk2)|AK216417|AK194016|AK218086|AK181188|BC021764|AK192357|AF267660(Pdk2)|AK198825
chr11	94871031	94871045	-	tgttcttcttgttct	AK002647	21	8635	691b	AK181719|AK002647|NM_133667(Pdk2)|AK216417|AK194016|AK218086|AK181188|BC021764|AK192357|AF267660(Pdk2)|AK198825
chr11	94871010	94871024	-	tgttcttcttgttct	NM_133667	21	8614	692a	AK181719|AK002647|NM_133667(Pdk2)|AK216417|AK194016|AK218086|AK181188|BC021764|AK192357|AF267660(Pdk2)|AK198825
chr11	94871031	94871045	-	tgttcttcttgttct	NM_133667	21	8635	692b	AK181719|AK002647|NM_133667(Pdk2)|AK216417|AK194016|AK218086|AK181188|BC021764|AK192357|AF267660(Pdk2)|AK198825
chr11	94871010	94871024	-	tgttcttcttgttct	BC023259	21	4443	693a	D13867|BC023259|AK044268|NM_013565(Itga3)|BC062205|S66292|BC053031|BC096741|S66294
chr11	94871031	94871045	-	tgttcttcttgttct	BC023259	21	4464	693b	D13867|BC023259|AK044268|NM_013565(Itga3)|BC062205|S66292|BC053031|BC096741|S66294
chr11	94871010	94871024	-	tgttcttcttgttct	BC021764	21	8604	694a	AK181719|AK002647|NM_133667(Pdk2)|AK216417|AK194016|AK218086|AK181188|BC021764|AK192357|AF267660(Pdk2)|AK198825
chr11	94871031	94871045	-	tgttcttcttgttct	BC021764	21	8625	694b	AK181719|AK002647|NM_133667(Pdk2)|AK216417|AK194016|AK218086|AK181188|BC021764|AK192357|AF267660(Pdk2)|AK198825
chr11	94871010	94871024	-	tgttcttcttgttct	AF267660	21	8614	695a	AK181719|AK002647|NM_133667(Pdk2)|AK216417|AK194016|AK218086|AK181188|BC021764|AK192357|AF267660(Pdk2)|AK198825
chr11	94871031	94871045	-	tgttcttcttgttct	AF267660	21	8635	695b	AK181719|AK002647|NM_133667(Pdk2)|AK216417|AK194016|AK218086|AK181188|BC021764|AK192357|AF267660(Pdk2)|AK198825
chr11	94871031	94871045	-	tgttcttcttgttct	AK002647	21	8635	696a	AK181719|AK002647|NM_133667(Pdk2)|AK216417|AK194016|AK218086|AK181188|BC021764|AK192357|AF267660(Pdk2)|AK198825
chr11	94871052	94871066	-	tgttcttcttgttct	AK002647	21	8656	696b	AK181719|AK002647|NM_133667(Pdk2)|AK216417|AK194016|AK218086|AK181188|BC021764|AK192357|AF267660(Pdk2)|AK198825
chr11	94871031	94871045	-	tgttcttcttgttct	NM_133667	21	8635	697a	AK181719|AK002647|NM_133667(Pdk2)|AK216417|AK194016|AK218086|AK181188|BC021764|AK192357|AF267660(Pdk2)|AK198825
chr11	94871052	94871066	-	tgttcttcttgttct	NM_133667	21	8656	697b	AK181719|AK002647|NM_133667(Pdk2)|AK216417|AK194016|AK218086|AK181188|BC021764|AK192357|AF267660(Pdk2)|AK198825
chr11	94871031	94871045	-	tgttcttcttgttct	BC023259	21	4464	698a	D13867|BC023259|AK044268|NM_013565(Itga3)|BC062205|S66292|BC053031|BC096741|S66294
chr11	94871052	94871066	-	tgttcttcttgttct	BC023259	21	4485	698b	D13867|BC023259|AK044268|NM_013565(Itga3)|BC062205|S66292|BC053031|BC096741|S66294
chr11	94871031	94871045	-	tgttcttcttgttct	BC021764	21	8625	699a	AK181719|AK002647|NM_133667(Pdk2)|AK216417|AK194016|AK218086|AK181188|BC021764|AK192357|AF267660(Pdk2)|AK198825
chr11	94871052	94871066	-	tgttcttcttgttct	BC021764	21	8646	699b	AK181719|AK002647|NM_133667(Pdk2)|AK216417|AK194016|AK218086|AK181188|BC021764|AK192357|AF267660(Pdk2)|AK198825
chr11	94871031	94871045	-	tgttcttcttgttct	AF267660	21	8635	700a	AK181719|AK002647|NM_133667(Pdk2)|AK216417|AK194016|AK218086|AK181188|BC021764|AK192357|AF267660(Pdk2)|AK198825
chr11	94871052	94871066	-	tgttcttcttgttct	AF267660	21	8656	700b	AK181719|AK002647|NM_133667(Pdk2)|AK216417|AK194016|AK218086|AK181188|BC021764|AK192357|AF267660(Pdk2)|AK198825
chr11	98635987	98636001	-	aggacagccagagct	AK142978	55	4817	701a	AK164749|AK142978|AK087290
chr11	98636042	98636056	-	aggacagccagagct	AK142978	55	4872	701b	AK164749|AK142978|AK087290
chr11	98635987	98636001	-	aggacagccagagct	AK087290	55	4848	702a	AK164749|AK142978|AK087290
chr11	98636042	98636056	-	aggacagccagagct	AK087290	55	4903	702b	AK164749|AK142978|AK087290
chr11	98635987	98636001	-	aggacagccagagct	AK164749	55	4815	703a	AK164749|AK142978|AK087290
chr11	98636042	98636056	-	aggacagccagagct	AK164749	55	4870	703b	AK164749|AK142978|AK087290
chr11	100239955	100239969	-	agcactgactgttct	AK029271	188	4177	704a	BC031856|AK029271|AK004132|NM_176830(1110036O03Rik)
chr11	100240143	100240157	-	agtactagctgtcct	AK029271	188	4365	704b	BC031856|AK029271|AK004132|NM_176830(1110036O03Rik)
chr11	100239955	100239969	-	agcactgactgttct	BC031856	188	4055	705a	BC031856|AK029271|AK004132|NM_176830(1110036O03Rik)
chr11	100240143	100240157	-	agtactagctgtcct	BC031856	188	4243	705b	BC031856|AK029271|AK004132|NM_176830(1110036O03Rik)
chr11	100239955	100239969	-	agcactgactgttct	AK004132	188	9730	706a	BC031856|AK029271|AK004132|NM_176830(1110036O03Rik)
chr11	100240143	100240157	-	agtactagctgtcct	AK004132	188	9918	706b	BC031856|AK029271|AK004132|NM_176830(1110036O03Rik)
chr11	100239955	100239969	-	agcactgactgttct	NM_176830	188	4055	707a	BC031856|AK029271|AK004132|NM_176830(1110036O03Rik)
chr11	100240143	100240157	-	agtactagctgtcct	NM_176830	188	4243	707b	BC031856|AK029271|AK004132|NM_176830(1110036O03Rik)
chr11	100240143	100240157	-	agtactagctgtcct	AK029271	177	4365	708a	BC031856|AK029271|AK004132|NM_176830(1110036O03Rik)
chr11	100240320	100240334	-	GGCACTGGATGTCCT	AK029271	177	4542	708b	BC031856|AK029271|AK004132|NM_176830(1110036O03Rik)
chr11	100240143	100240157	-	agtactagctgtcct	BC031856	177	4243	709a	BC031856|AK029271|AK004132|NM_176830(1110036O03Rik)
chr11	100240320	100240334	-	GGCACTGGATGTCCT	BC031856	177	4420	709b	BC031856|AK029271|AK004132|NM_176830(1110036O03Rik)
chr11	100240143	100240157	-	agtactagctgtcct	NM_176830	177	4243	710a	BC031856|AK029271|AK004132|NM_176830(1110036O03Rik)
chr11	100240320	100240334	-	GGCACTGGATGTCCT	NM_176830	177	4420	710b	BC031856|AK029271|AK004132|NM_176830(1110036O03Rik)
chr11	101615126	101615140	-	AGAACTGTCAGAGCG	AK144538	103	8778	711a	AK158497|BC068248|NM_008815(Etv4)|X63190|AK144538|AK144683|AK144590|AK166136
chr11	101615229	101615243	-	AGGACAAGAAGAACA	AK144538	103	8881	711b	AK158497|BC068248|NM_008815(Etv4)|X63190|AK144538|AK144683|AK144590|AK166136
chr11	101615126	101615140	-	AGAACTGTCAGAGCG	AK166136	103	8785	712a	AK158497|BC068248|NM_008815(Etv4)|X63190|AK144538|AK144683|AK144590|AK166136
chr11	101615229	101615243	-	AGGACAAGAAGAACA	AK166136	103	8888	712b	AK158497|BC068248|NM_008815(Etv4)|X63190|AK144538|AK144683|AK144590|AK166136
chr11	101615126	101615140	-	AGAACTGTCAGAGCG	NM_008815	103	8782	713a	AK158497|BC068248|NM_008815(Etv4)|X63190|AK144538|AK144683|AK144590|AK166136
chr11	101615229	101615243	-	AGGACAAGAAGAACA	NM_008815	103	8885	713b	AK158497|BC068248|NM_008815(Etv4)|X63190|AK144538|AK144683|AK144590|AK166136
chr11	101615126	101615140	-	AGAACTGTCAGAGCG	AK158497	103	9197	714a	AK158497|BC068248|NM_008815(Etv4)|X63190|AK144538|AK144683|AK144590|AK166136
chr11	101615229	101615243	-	AGGACAAGAAGAACA	AK158497	103	9300	714b	AK158497|BC068248|NM_008815(Etv4)|X63190|AK144538|AK144683|AK144590|AK166136
chr11	101615126	101615140	-	AGAACTGTCAGAGCG	AK144683	103	9698	715a	AK158497|BC068248|NM_008815(Etv4)|X63190|AK144538|AK144683|AK144590|AK166136
chr11	101615229	101615243	-	AGGACAAGAAGAACA	AK144683	103	9801	715b	AK158497|BC068248|NM_008815(Etv4)|X63190|AK144538|AK144683|AK144590|AK166136
chr11	101615126	101615140	-	AGAACTGTCAGAGCG	AK144590	103	8783	716a	AK158497|BC068248|NM_008815(Etv4)|X63190|AK144538|AK144683|AK144590|AK166136
chr11	101615229	101615243	-	AGGACAAGAAGAACA	AK144590	103	8886	716b	AK158497|BC068248|NM_008815(Etv4)|X63190|AK144538|AK144683|AK144590|AK166136
chr11	101981418	101981432	-	aggacagtcagagct	AK012106	137	3976	717a	AK049378|BC011109|AK012106|AK140260|AK041154|NM_029649(2610511E22Rik)
chr11	101981555	101981569	-	aggacagtcagagct	AK012106	137	4113	717b	AK049378|BC011109|AK012106|AK140260|AK041154|NM_029649(2610511E22Rik)
chr11	101981418	101981432	-	aggacagtcagagct	AK140260	137	3930	718a	AK049378|BC011109|AK012106|AK140260|AK041154|NM_029649(2610511E22Rik)
chr11	101981555	101981569	-	aggacagtcagagct	AK140260	137	4067	718b	AK049378|BC011109|AK012106|AK140260|AK041154|NM_029649(2610511E22Rik)
chr11	101981418	101981432	-	aggacagtcagagct	BC011109	137	3960	719a	AK049378|BC011109|AK012106|AK140260|AK041154|NM_029649(2610511E22Rik)
chr11	101981555	101981569	-	aggacagtcagagct	BC011109	137	4097	719b	AK049378|BC011109|AK012106|AK140260|AK041154|NM_029649(2610511E22Rik)
chr11	101981418	101981432	-	aggacagtcagagct	AK049378	137	3949	720a	AK049378|BC011109|AK012106|AK140260|AK041154|NM_029649(2610511E22Rik)
chr11	101981555	101981569	-	aggacagtcagagct	AK049378	137	4086	720b	AK049378|BC011109|AK012106|AK140260|AK041154|NM_029649(2610511E22Rik)
chr11	101981418	101981432	-	aggacagtcagagct	AK041154	137	3972	721a	AK049378|BC011109|AK012106|AK140260|AK041154|NM_029649(2610511E22Rik)
chr11	101981555	101981569	-	aggacagtcagagct	AK041154	137	4109	721b	AK049378|BC011109|AK012106|AK140260|AK041154|NM_029649(2610511E22Rik)
chr11	101981418	101981432	-	aggacagtcagagct	NM_029649	137	3976	722a	AK049378|BC011109|AK012106|AK140260|AK041154|NM_029649(2610511E22Rik)
chr11	101981555	101981569	-	aggacagtcagagct	NM_029649	137	4113	722b	AK049378|BC011109|AK012106|AK140260|AK041154|NM_029649(2610511E22Rik)
chr11	103159413	103159427	-	AGGACTCAAAGACCT	AK201966	127	4705	723a	NM_183288(5730442P18Rik)|AK010132|AK017636|AK154926|BC005635|M36902|AK181215|AK201966|AK143916|BC055401|X14094|AK046763|BC096671
chr11	103159540	103159554	-	GGTTCAGTGAGTCCT	AK201966	127	4832	723b	NM_183288(5730442P18Rik)|AK010132|AK017636|AK154926|BC005635|M36902|AK181215|AK201966|AK143916|BC055401|X14094|AK046763|BC096671
chr11	103159413	103159427	-	AGGACTCAAAGACCT	AK010132	127	5974	724a	NM_183288(5730442P18Rik)|AK010132|AK017636|AK154926|BC005635|M36902|AK181215|AK201966|AK143916|BC055401|X14094|AK046763|BC096671
chr11	103159540	103159554	-	GGTTCAGTGAGTCCT	AK010132	127	6101	724b	NM_183288(5730442P18Rik)|AK010132|AK017636|AK154926|BC005635|M36902|AK181215|AK201966|AK143916|BC055401|X14094|AK046763|BC096671
chr11	103159413	103159427	-	AGGACTCAAAGACCT	BC005635	127	5676	725a	NM_183288(5730442P18Rik)|AK010132|AK017636|AK154926|BC005635|M36902|AK181215|AK201966|AK143916|BC055401|X14094|AK046763|BC096671
chr11	103159540	103159554	-	GGTTCAGTGAGTCCT	BC005635	127	5803	725b	NM_183288(5730442P18Rik)|AK010132|AK017636|AK154926|BC005635|M36902|AK181215|AK201966|AK143916|BC055401|X14094|AK046763|BC096671
chr11	103159413	103159427	-	AGGACTCAAAGACCT	AK181215	127	4935	726a	NM_183288(5730442P18Rik)|AK010132|AK017636|AK154926|BC005635|M36902|AK181215|AK201966|AK143916|BC055401|X14094|AK046763|BC096671
chr11	103159540	103159554	-	GGTTCAGTGAGTCCT	AK181215	127	5062	726b	NM_183288(5730442P18Rik)|AK010132|AK017636|AK154926|BC005635|M36902|AK181215|AK201966|AK143916|BC055401|X14094|AK046763|BC096671
chr11	103159413	103159427	-	AGGACTCAAAGACCT	BC055401	127	5979	727a	NM_183288(5730442P18Rik)|AK010132|AK017636|AK154926|BC005635|M36902|AK181215|AK201966|AK143916|BC055401|X14094|AK046763|BC096671
chr11	103159540	103159554	-	GGTTCAGTGAGTCCT	BC055401	127	6106	727b	NM_183288(5730442P18Rik)|AK010132|AK017636|AK154926|BC005635|M36902|AK181215|AK201966|AK143916|BC055401|X14094|AK046763|BC096671
chr11	103159413	103159427	-	AGGACTCAAAGACCT	BC096671	127	4903	728a	NM_183288(5730442P18Rik)|AK010132|AK017636|AK154926|BC005635|M36902|AK181215|AK201966|AK143916|BC055401|X14094|AK046763|BC096671
chr11	103159540	103159554	-	GGTTCAGTGAGTCCT	BC096671	127	5030	728b	NM_183288(5730442P18Rik)|AK010132|AK017636|AK154926|BC005635|M36902|AK181215|AK201966|AK143916|BC055401|X14094|AK046763|BC096671
chr11	107003732	107003746	-	TGATCTTCATGTCCT	BC004785	25	844	729a	AK054118|AK157743|AK076704|NM_133702(1500002M01Rik)|BC004785|AK038696|BC079576|BC024874|AK078524|AK005123
chr11	107003757	107003771	-	AGAACAGGCAGATCC	BC004785	25	869	729b	AK054118|AK157743|AK076704|NM_133702(1500002M01Rik)|BC004785|AK038696|BC079576|BC024874|AK078524|AK005123
chr11	116356651	116356665	-	CGTTCTCTTTGTTCT	AK003499	176	2730	730a	AK009121|AK003499|AK090198
chr11	116356827	116356841	-	AGGACAGACTGAGCA	AK003499	176	2906	730b	AK009121|AK003499|AK090198
chr11	116356651	116356665	-	CGTTCTCTTTGTTCT	AK009121	176	2459	731a	AK009121|AK003499|AK090198
chr11	116356827	116356841	-	AGGACAGACTGAGCA	AK009121	176	2635	731b	AK009121|AK003499|AK090198
chr11	116356651	116356665	-	CGTTCTCTTTGTTCT	AK090198	176	2533	732a	AK009121|AK003499|AK090198
chr11	116356827	116356841	-	AGGACAGACTGAGCA	AK090198	176	2709	732b	AK009121|AK003499|AK090198
chr11	120619513	120619527	-	tggtcagcatgttct	AK147967	27	2038	733a	AK185668|AK147967|AK179747|AK148307|AK208916|AK088243|NM_026824(1110032N12Rik)|AK179723|AK211792|AK183151|AK037538|AK004041|AK185363|AK049333|BC019480|AK184997
chr11	120619540	120619554	-	agaacattcagaaca	AK147967	27	2065	733b	AK185668|AK147967|AK179747|AK148307|AK208916|AK088243|NM_026824(1110032N12Rik)|AK179723|AK211792|AK183151|AK037538|AK004041|AK185363|AK049333|BC019480|AK184997
chr11	120619513	120619527	-	tggtcagcatgttct	AK179747	27	8723	734a	AK185668|AK147967|AK179747|AK148307|AK208916|AK088243|NM_026824(1110032N12Rik)|AK179723|AK211792|AK183151|AK037538|AK004041|AK185363|AK049333|BC019480|AK184997
chr11	120619540	120619554	-	agaacattcagaaca	AK179747	27	8750	734b	AK185668|AK147967|AK179747|AK148307|AK208916|AK088243|NM_026824(1110032N12Rik)|AK179723|AK211792|AK183151|AK037538|AK004041|AK185363|AK049333|BC019480|AK184997
chr11	120619513	120619527	-	tggtcagcatgttct	AK088243	27	2031	735a	AK185668|AK147967|AK179747|AK148307|AK208916|AK088243|NM_026824(1110032N12Rik)|AK179723|AK211792|AK183151|AK037538|AK004041|AK185363|AK049333|BC019480|AK184997
chr11	120619540	120619554	-	agaacattcagaaca	AK088243	27	2058	735b	AK185668|AK147967|AK179747|AK148307|AK208916|AK088243|NM_026824(1110032N12Rik)|AK179723|AK211792|AK183151|AK037538|AK004041|AK185363|AK049333|BC019480|AK184997
chr11	120619513	120619527	-	tggtcagcatgttct	AK211792	27	2746	736a	AK185668|AK147967|AK179747|AK148307|AK208916|AK088243|NM_026824(1110032N12Rik)|AK179723|AK211792|AK183151|AK037538|AK004041|AK185363|AK049333|BC019480|AK184997
chr11	120619540	120619554	-	agaacattcagaaca	AK211792	27	2773	736b	AK185668|AK147967|AK179747|AK148307|AK208916|AK088243|NM_026824(1110032N12Rik)|AK179723|AK211792|AK183151|AK037538|AK004041|AK185363|AK049333|BC019480|AK184997
chr11	120619513	120619527	-	tggtcagcatgttct	AK183151	27	2893	737a	AK185668|AK147967|AK179747|AK148307|AK208916|AK088243|NM_026824(1110032N12Rik)|AK179723|AK211792|AK183151|AK037538|AK004041|AK185363|AK049333|BC019480|AK184997
chr11	120619540	120619554	-	agaacattcagaaca	AK183151	27	2920	737b	AK185668|AK147967|AK179747|AK148307|AK208916|AK088243|NM_026824(1110032N12Rik)|AK179723|AK211792|AK183151|AK037538|AK004041|AK185363|AK049333|BC019480|AK184997
chr11	120619513	120619527	-	tggtcagcatgttct	AK004041	27	2927	738a	AK185668|AK147967|AK179747|AK148307|AK208916|AK088243|NM_026824(1110032N12Rik)|AK179723|AK211792|AK183151|AK037538|AK004041|AK185363|AK049333|BC019480|AK184997
chr11	120619540	120619554	-	agaacattcagaaca	AK004041	27	2954	738b	AK185668|AK147967|AK179747|AK148307|AK208916|AK088243|NM_026824(1110032N12Rik)|AK179723|AK211792|AK183151|AK037538|AK004041|AK185363|AK049333|BC019480|AK184997
chr11	120619513	120619527	-	tggtcagcatgttct	AK185363	27	3449	739a	AK185668|AK147967|AK179747|AK148307|AK208916|AK088243|NM_026824(1110032N12Rik)|AK179723|AK211792|AK183151|AK037538|AK004041|AK185363|AK049333|BC019480|AK184997
chr11	120619540	120619554	-	agaacattcagaaca	AK185363	27	3476	739b	AK185668|AK147967|AK179747|AK148307|AK208916|AK088243|NM_026824(1110032N12Rik)|AK179723|AK211792|AK183151|AK037538|AK004041|AK185363|AK049333|BC019480|AK184997
chr11	120619513	120619527	-	tggtcagcatgttct	AK049333	27	6323	740a	AK185668|AK147967|AK179747|AK148307|AK208916|AK088243|NM_026824(1110032N12Rik)|AK179723|AK211792|AK183151|AK037538|AK004041|AK185363|AK049333|BC019480|AK184997
chr11	120619540	120619554	-	agaacattcagaaca	AK049333	27	6350	740b	AK185668|AK147967|AK179747|AK148307|AK208916|AK088243|NM_026824(1110032N12Rik)|AK179723|AK211792|AK183151|AK037538|AK004041|AK185363|AK049333|BC019480|AK184997
chr11	120619513	120619527	-	tggtcagcatgttct	AK184997	27	3449	741a	AK185668|AK147967|AK179747|AK148307|AK208916|AK088243|NM_026824(1110032N12Rik)|AK179723|AK211792|AK183151|AK037538|AK004041|AK185363|AK049333|BC019480|AK184997
chr11	120619540	120619554	-	agaacattcagaaca	AK184997	27	3476	741b	AK185668|AK147967|AK179747|AK148307|AK208916|AK088243|NM_026824(1110032N12Rik)|AK179723|AK211792|AK183151|AK037538|AK004041|AK185363|AK049333|BC019480|AK184997
chr11	120619513	120619527	-	tggtcagcatgttct	AK148307	27	2037	742a	AK185668|AK147967|AK179747|AK148307|AK208916|AK088243|NM_026824(1110032N12Rik)|AK179723|AK211792|AK183151|AK037538|AK004041|AK185363|AK049333|BC019480|AK184997
chr11	120619540	120619554	-	agaacattcagaaca	AK148307	27	2064	742b	AK185668|AK147967|AK179747|AK148307|AK208916|AK088243|NM_026824(1110032N12Rik)|AK179723|AK211792|AK183151|AK037538|AK004041|AK185363|AK049333|BC019480|AK184997
chr11	120619513	120619527	-	tggtcagcatgttct	AK208916	27	7119	743a	AK185668|AK147967|AK179747|AK148307|AK208916|AK088243|NM_026824(1110032N12Rik)|AK179723|AK211792|AK183151|AK037538|AK004041|AK185363|AK049333|BC019480|AK184997
chr11	120619540	120619554	-	agaacattcagaaca	AK208916	27	7146	743b	AK185668|AK147967|AK179747|AK148307|AK208916|AK088243|NM_026824(1110032N12Rik)|AK179723|AK211792|AK183151|AK037538|AK004041|AK185363|AK049333|BC019480|AK184997
chr11	120619513	120619527	-	tggtcagcatgttct	NM_026824	27	2031	744a	AK185668|AK147967|AK179747|AK148307|AK208916|AK088243|NM_026824(1110032N12Rik)|AK179723|AK211792|AK183151|AK037538|AK004041|AK185363|AK049333|BC019480|AK184997
chr11	120619540	120619554	-	agaacattcagaaca	NM_026824	27	2058	744b	AK185668|AK147967|AK179747|AK148307|AK208916|AK088243|NM_026824(1110032N12Rik)|AK179723|AK211792|AK183151|AK037538|AK004041|AK185363|AK049333|BC019480|AK184997
chr11	120619513	120619527	-	tggtcagcatgttct	AK179723	27	2374	745a	AK185668|AK147967|AK179747|AK148307|AK208916|AK088243|NM_026824(1110032N12Rik)|AK179723|AK211792|AK183151|AK037538|AK004041|AK185363|AK049333|BC019480|AK184997
chr11	120619540	120619554	-	agaacattcagaaca	AK179723	27	2401	745b	AK185668|AK147967|AK179747|AK148307|AK208916|AK088243|NM_026824(1110032N12Rik)|AK179723|AK211792|AK183151|AK037538|AK004041|AK185363|AK049333|BC019480|AK184997
chr11	120619513	120619527	-	tggtcagcatgttct	AK037538	27	2037	746a	AK185668|AK147967|AK179747|AK148307|AK208916|AK088243|NM_026824(1110032N12Rik)|AK179723|AK211792|AK183151|AK037538|AK004041|AK185363|AK049333|BC019480|AK184997
chr11	120619540	120619554	-	agaacattcagaaca	AK037538	27	2064	746b	AK185668|AK147967|AK179747|AK148307|AK208916|AK088243|NM_026824(1110032N12Rik)|AK179723|AK211792|AK183151|AK037538|AK004041|AK185363|AK049333|BC019480|AK184997
chr11	120619513	120619527	-	tggtcagcatgttct	AK185668	27	2616	747a	AK185668|AK147967|AK179747|AK148307|AK208916|AK088243|NM_026824(1110032N12Rik)|AK179723|AK211792|AK183151|AK037538|AK004041|AK185363|AK049333|BC019480|AK184997
chr11	120619540	120619554	-	agaacattcagaaca	AK185668	27	2643	747b	AK185668|AK147967|AK179747|AK148307|AK208916|AK088243|NM_026824(1110032N12Rik)|AK179723|AK211792|AK183151|AK037538|AK004041|AK185363|AK049333|BC019480|AK184997
chr11	120619513	120619527	-	tggtcagcatgttct	BC019480	27	3431	748a	AK185668|AK147967|AK179747|AK148307|AK208916|AK088243|NM_026824(1110032N12Rik)|AK179723|AK211792|AK183151|AK037538|AK004041|AK185363|AK049333|BC019480|AK184997
chr11	120619540	120619554	-	agaacattcagaaca	BC019480	27	3458	748b	AK185668|AK147967|AK179747|AK148307|AK208916|AK088243|NM_026824(1110032N12Rik)|AK179723|AK211792|AK183151|AK037538|AK004041|AK185363|AK049333|BC019480|AK184997
chr11	120624437	120624451	-	aggactaggagagca	AK147967	124	6962	749a	AK185668|AK147967|AK179747|AK148307|AK208916|AK088243|NM_026824(1110032N12Rik)|AK179723|AK211792|AK183151|AK037538|AK004041|AK185363|AK049333|BC019480|AK184997
chr11	120624561	120624575	-	aggacagccagagct	AK147967	124	7086	749b	AK185668|AK147967|AK179747|AK148307|AK208916|AK088243|NM_026824(1110032N12Rik)|AK179723|AK211792|AK183151|AK037538|AK004041|AK185363|AK049333|BC019480|AK184997
chr11	120624437	120624451	-	aggactaggagagca	AK088243	124	6955	750a	AK185668|AK147967|AK179747|AK148307|AK208916|AK088243|NM_026824(1110032N12Rik)|AK179723|AK211792|AK183151|AK037538|AK004041|AK185363|AK049333|BC019480|AK184997
chr11	120624561	120624575	-	aggacagccagagct	AK088243	124	7079	750b	AK185668|AK147967|AK179747|AK148307|AK208916|AK088243|NM_026824(1110032N12Rik)|AK179723|AK211792|AK183151|AK037538|AK004041|AK185363|AK049333|BC019480|AK184997
chr11	120624437	120624451	-	aggactaggagagca	AK211792	124	7670	751a	AK185668|AK147967|AK179747|AK148307|AK208916|AK088243|NM_026824(1110032N12Rik)|AK179723|AK211792|AK183151|AK037538|AK004041|AK185363|AK049333|BC019480|AK184997
chr11	120624561	120624575	-	aggacagccagagct	AK211792	124	7794	751b	AK185668|AK147967|AK179747|AK148307|AK208916|AK088243|NM_026824(1110032N12Rik)|AK179723|AK211792|AK183151|AK037538|AK004041|AK185363|AK049333|BC019480|AK184997
chr11	120624437	120624451	-	aggactaggagagca	AK183151	124	7817	752a	AK185668|AK147967|AK179747|AK148307|AK208916|AK088243|NM_026824(1110032N12Rik)|AK179723|AK211792|AK183151|AK037538|AK004041|AK185363|AK049333|BC019480|AK184997
chr11	120624561	120624575	-	aggacagccagagct	AK183151	124	7941	752b	AK185668|AK147967|AK179747|AK148307|AK208916|AK088243|NM_026824(1110032N12Rik)|AK179723|AK211792|AK183151|AK037538|AK004041|AK185363|AK049333|BC019480|AK184997
chr11	120624437	120624451	-	aggactaggagagca	AK004041	124	7851	753a	AK185668|AK147967|AK179747|AK148307|AK208916|AK088243|NM_026824(1110032N12Rik)|AK179723|AK211792|AK183151|AK037538|AK004041|AK185363|AK049333|BC019480|AK184997
chr11	120624561	120624575	-	aggacagccagagct	AK004041	124	7975	753b	AK185668|AK147967|AK179747|AK148307|AK208916|AK088243|NM_026824(1110032N12Rik)|AK179723|AK211792|AK183151|AK037538|AK004041|AK185363|AK049333|BC019480|AK184997
chr11	120624437	120624451	-	aggactaggagagca	AK185363	124	8373	754a	AK185668|AK147967|AK179747|AK148307|AK208916|AK088243|NM_026824(1110032N12Rik)|AK179723|AK211792|AK183151|AK037538|AK004041|AK185363|AK049333|BC019480|AK184997
chr11	120624561	120624575	-	aggacagccagagct	AK185363	124	8497	754b	AK185668|AK147967|AK179747|AK148307|AK208916|AK088243|NM_026824(1110032N12Rik)|AK179723|AK211792|AK183151|AK037538|AK004041|AK185363|AK049333|BC019480|AK184997
chr11	120624437	120624451	-	aggactaggagagca	AK184997	124	8373	755a	AK185668|AK147967|AK179747|AK148307|AK208916|AK088243|NM_026824(1110032N12Rik)|AK179723|AK211792|AK183151|AK037538|AK004041|AK185363|AK049333|BC019480|AK184997
chr11	120624561	120624575	-	aggacagccagagct	AK184997	124	8497	755b	AK185668|AK147967|AK179747|AK148307|AK208916|AK088243|NM_026824(1110032N12Rik)|AK179723|AK211792|AK183151|AK037538|AK004041|AK185363|AK049333|BC019480|AK184997
chr11	120624437	120624451	-	aggactaggagagca	AK148307	124	6961	756a	AK185668|AK147967|AK179747|AK148307|AK208916|AK088243|NM_026824(1110032N12Rik)|AK179723|AK211792|AK183151|AK037538|AK004041|AK185363|AK049333|BC019480|AK184997
chr11	120624561	120624575	-	aggacagccagagct	AK148307	124	7085	756b	AK185668|AK147967|AK179747|AK148307|AK208916|AK088243|NM_026824(1110032N12Rik)|AK179723|AK211792|AK183151|AK037538|AK004041|AK185363|AK049333|BC019480|AK184997
chr11	120624437	120624451	-	aggactaggagagca	NM_026824	124	6955	757a	AK185668|AK147967|AK179747|AK148307|AK208916|AK088243|NM_026824(1110032N12Rik)|AK179723|AK211792|AK183151|AK037538|AK004041|AK185363|AK049333|BC019480|AK184997
chr11	120624561	120624575	-	aggacagccagagct	NM_026824	124	7079	757b	AK185668|AK147967|AK179747|AK148307|AK208916|AK088243|NM_026824(1110032N12Rik)|AK179723|AK211792|AK183151|AK037538|AK004041|AK185363|AK049333|BC019480|AK184997
chr11	120624437	120624451	-	aggactaggagagca	AK179723	124	7298	758a	AK185668|AK147967|AK179747|AK148307|AK208916|AK088243|NM_026824(1110032N12Rik)|AK179723|AK211792|AK183151|AK037538|AK004041|AK185363|AK049333|BC019480|AK184997
chr11	120624561	120624575	-	aggacagccagagct	AK179723	124	7422	758b	AK185668|AK147967|AK179747|AK148307|AK208916|AK088243|NM_026824(1110032N12Rik)|AK179723|AK211792|AK183151|AK037538|AK004041|AK185363|AK049333|BC019480|AK184997
chr11	120624437	120624451	-	aggactaggagagca	AK037538	124	6961	759a	AK185668|AK147967|AK179747|AK148307|AK208916|AK088243|NM_026824(1110032N12Rik)|AK179723|AK211792|AK183151|AK037538|AK004041|AK185363|AK049333|BC019480|AK184997
chr11	120624561	120624575	-	aggacagccagagct	AK037538	124	7085	759b	AK185668|AK147967|AK179747|AK148307|AK208916|AK088243|NM_026824(1110032N12Rik)|AK179723|AK211792|AK183151|AK037538|AK004041|AK185363|AK049333|BC019480|AK184997
chr11	120624437	120624451	-	aggactaggagagca	AK185668	124	7540	760a	AK185668|AK147967|AK179747|AK148307|AK208916|AK088243|NM_026824(1110032N12Rik)|AK179723|AK211792|AK183151|AK037538|AK004041|AK185363|AK049333|BC019480|AK184997
chr11	120624561	120624575	-	aggacagccagagct	AK185668	124	7664	760b	AK185668|AK147967|AK179747|AK148307|AK208916|AK088243|NM_026824(1110032N12Rik)|AK179723|AK211792|AK183151|AK037538|AK004041|AK185363|AK049333|BC019480|AK184997
chr11	120624437	120624451	-	aggactaggagagca	BC019480	124	8355	761a	AK185668|AK147967|AK179747|AK148307|AK208916|AK088243|NM_026824(1110032N12Rik)|AK179723|AK211792|AK183151|AK037538|AK004041|AK185363|AK049333|BC019480|AK184997
chr11	120624561	120624575	-	aggacagccagagct	BC019480	124	8479	761b	AK185668|AK147967|AK179747|AK148307|AK208916|AK088243|NM_026824(1110032N12Rik)|AK179723|AK211792|AK183151|AK037538|AK004041|AK185363|AK049333|BC019480|AK184997
chr12	12628165	12628179	+	aggacagtcagtgct	AK085212	166	1427	762a	AK085212
chr12	12628331	12628345	+	aggacagactgtaca	AK085212	166	1593	762b	AK085212
chr12	16176180	16176194	+	agcactgactgttct	AK035116	85	1505	763a	AK205026|AK177128|AK035116|AB221552|AF032131|BC057929|BC037656|AK187122|AK179614|AK075684|AK183289|AK146792|NM_033270(E2f6)|AK149061|BC019166
chr12	16176265	16176279	+	agaaCATGGTGTCCA	AK035116	85	1590	763b	AK205026|AK177128|AK035116|AB221552|AF032131|BC057929|BC037656|AK187122|AK179614|AK075684|AK183289|AK146792|NM_033270(E2f6)|AK149061|BC019166
chr12	16176180	16176194	+	agcactgactgttct	AK146792	85	1505	764a	AK205026|AK177128|AK035116|AB221552|AF032131|BC057929|BC037656|AK187122|AK179614|AK075684|AK183289|AK146792|NM_033270(E2f6)|AK149061|BC019166
chr12	16176265	16176279	+	agaaCATGGTGTCCA	AK146792	85	1590	764b	AK205026|AK177128|AK035116|AB221552|AF032131|BC057929|BC037656|AK187122|AK179614|AK075684|AK183289|AK146792|NM_033270(E2f6)|AK149061|BC019166
chr12	16176180	16176194	+	agcactgactgttct	BC019166	85	1528	765a	AK205026|AK177128|AK035116|AB221552|AF032131|BC057929|BC037656|AK187122|AK179614|AK075684|AK183289|AK146792|NM_033270(E2f6)|AK149061|BC019166
chr12	16176265	16176279	+	agaaCATGGTGTCCA	BC019166	85	1613	765b	AK205026|AK177128|AK035116|AB221552|AF032131|BC057929|BC037656|AK187122|AK179614|AK075684|AK183289|AK146792|NM_033270(E2f6)|AK149061|BC019166
chr12	16176180	16176194	+	agcactgactgttct	AF032131	85	1563	766a	AK205026|AK177128|AK035116|AB221552|AF032131|BC057929|BC037656|AK187122|AK179614|AK075684|AK183289|AK146792|NM_033270(E2f6)|AK149061|BC019166
chr12	16176265	16176279	+	agaaCATGGTGTCCA	AF032131	85	1648	766b	AK205026|AK177128|AK035116|AB221552|AF032131|BC057929|BC037656|AK187122|AK179614|AK075684|AK183289|AK146792|NM_033270(E2f6)|AK149061|BC019166
chr12	16176180	16176194	+	agcactgactgttct	AK149061	85	1499	767a	AK205026|AK177128|AK035116|AB221552|AF032131|BC057929|BC037656|AK187122|AK179614|AK075684|AK183289|AK146792|NM_033270(E2f6)|AK149061|BC019166
chr12	16176265	16176279	+	agaaCATGGTGTCCA	AK149061	85	1584	767b	AK205026|AK177128|AK035116|AB221552|AF032131|BC057929|BC037656|AK187122|AK179614|AK075684|AK183289|AK146792|NM_033270(E2f6)|AK149061|BC019166
chr12	16176180	16176194	+	agcactgactgttct	AK177128	85	4507	768a	AK205026|AK177128|AK035116|AB221552|AF032131|BC057929|BC037656|AK187122|AK179614|AK075684|AK183289|AK146792|NM_033270(E2f6)|AK149061|BC019166
chr12	16176265	16176279	+	agaaCATGGTGTCCA	AK177128	85	4592	768b	AK205026|AK177128|AK035116|AB221552|AF032131|BC057929|BC037656|AK187122|AK179614|AK075684|AK183289|AK146792|NM_033270(E2f6)|AK149061|BC019166
chr12	16176180	16176194	+	agcactgactgttct	AB221552	85	1742	769a	AK205026|AK177128|AK035116|AB221552|AF032131|BC057929|BC037656|AK187122|AK179614|AK075684|AK183289|AK146792|NM_033270(E2f6)|AK149061|BC019166
chr12	16176265	16176279	+	agaaCATGGTGTCCA	AB221552	85	1827	769b	AK205026|AK177128|AK035116|AB221552|AF032131|BC057929|BC037656|AK187122|AK179614|AK075684|AK183289|AK146792|NM_033270(E2f6)|AK149061|BC019166
chr12	16176180	16176194	+	agcactgactgttct	BC057929	85	1513	770a	AK205026|AK177128|AK035116|AB221552|AF032131|BC057929|BC037656|AK187122|AK179614|AK075684|AK183289|AK146792|NM_033270(E2f6)|AK149061|BC019166
chr12	16176265	16176279	+	agaaCATGGTGTCCA	BC057929	85	1598	770b	AK205026|AK177128|AK035116|AB221552|AF032131|BC057929|BC037656|AK187122|AK179614|AK075684|AK183289|AK146792|NM_033270(E2f6)|AK149061|BC019166
chr12	16176180	16176194	+	agcactgactgttct	BC037656	85	1635	771a	AK205026|AK177128|AK035116|AB221552|AF032131|BC057929|BC037656|AK187122|AK179614|AK075684|AK183289|AK146792|NM_033270(E2f6)|AK149061|BC019166
chr12	16176265	16176279	+	agaaCATGGTGTCCA	BC037656	85	1720	771b	AK205026|AK177128|AK035116|AB221552|AF032131|BC057929|BC037656|AK187122|AK179614|AK075684|AK183289|AK146792|NM_033270(E2f6)|AK149061|BC019166
chr12	16176180	16176194	+	agcactgactgttct	NM_033270	85	1563	772a	AK205026|AK177128|AK035116|AB221552|AF032131|BC057929|BC037656|AK187122|AK179614|AK075684|AK183289|AK146792|NM_033270(E2f6)|AK149061|BC019166
chr12	16176265	16176279	+	agaaCATGGTGTCCA	NM_033270	85	1648	772b	AK205026|AK177128|AK035116|AB221552|AF032131|BC057929|BC037656|AK187122|AK179614|AK075684|AK183289|AK146792|NM_033270(E2f6)|AK149061|BC019166
chr12	21551614	21551628	+	GGCACACTTTGTTCT	BC051495	109	2737	773a	AK014150|AK083260|BC059030|AK021172|BC044772|BC046467|BC051495|AK151805|BC030876|AK039537|BC094243
chr12	21551723	21551737	+	GGTTCTTTGTGTTCT	BC051495	109	2846	773b	AK014150|AK083260|BC059030|AK021172|BC044772|BC046467|BC051495|AK151805|BC030876|AK039537|BC094243
chr12	29984418	29984432	+	AGTTCTCCCTGTTCT	AK160262	99	650	774a	AK160262
chr12	29984517	29984531	+	AGGACAGAGAGACCT	AK160262	99	749	774b	AK160262
chr12	49901340	49901354	+	AGAACTGAAAGTACT	AK081151	79	1329	775a	AK081151|AK147371|DQ233646|AK147248|AK162929|DQ233645|AK129115|BC057114(PRKA)
chr12	49901419	49901433	+	AGGACAGAATGAGCT	AK081151	79	1408	775b	AK081151|AK147371|DQ233646|AK147248|AK162929|DQ233645|AK129115|BC057114(PRKA)
chr12	49901340	49901354	+	AGAACTGAAAGTACT	AK085893	79	4997	776a	AK161884|AK085893
chr12	49901419	49901433	+	AGGACAGAATGAGCT	AK085893	79	5076	776b	AK161884|AK085893
chr12	49901340	49901354	+	AGAACTGAAAGTACT	AK161884	79	7023	777a	AK161884|AK085893
chr12	49901419	49901433	+	AGGACAGAATGAGCT	AK161884	79	7102	777b	AK161884|AK085893
chr12	73133582	73133596	+	TGGTCACAGAGTCCT	AK208410	54	5358	778a	AK186596|AK216464|AK181845|AK215559|AK208410|BC013563|BC008523|AK190009|AK203360|AK195388|DU709650|AK186267|AK210201|AK088700|AK179624|NM_138745(Mthfd1)|AF364579(Dcs)|AK216784|AK205806|AK042019|AK209773|AK129012|AK213959|AK198990|AK211558|AK133848|AK165951|AK159812|AK210275|AK213997|AK042958|AK177887
chr12	73133636	73133650	+	TGATCTTCGTGTTCT	AK208410	54	5412	778b	AK186596|AK216464|AK181845|AK215559|AK208410|BC013563|BC008523|AK190009|AK203360|AK195388|DU709650|AK186267|AK210201|AK088700|AK179624|NM_138745(Mthfd1)|AF364579(Dcs)|AK216784|AK205806|AK042019|AK209773|AK129012|AK213959|AK198990|AK211558|AK133848|AK165951|AK159812|AK210275|AK213997|AK042958|AK177887
chr12	73133582	73133596	+	TGGTCACAGAGTCCT	BC013563	54	5447	779a	AK186596|AK216464|AK181845|AK215559|AK208410|BC013563|BC008523|AK190009|AK203360|AK195388|DU709650|AK186267|AK210201|AK088700|AK179624|NM_138745(Mthfd1)|AF364579(Dcs)|AK216784|AK205806|AK042019|AK209773|AK129012|AK213959|AK198990|AK211558|AK133848|AK165951|AK159812|AK210275|AK213997|AK042958|AK177887
chr12	73133636	73133650	+	TGATCTTCGTGTTCT	BC013563	54	5501	779b	AK186596|AK216464|AK181845|AK215559|AK208410|BC013563|BC008523|AK190009|AK203360|AK195388|DU709650|AK186267|AK210201|AK088700|AK179624|NM_138745(Mthfd1)|AF364579(Dcs)|AK216784|AK205806|AK042019|AK209773|AK129012|AK213959|AK198990|AK211558|AK133848|AK165951|AK159812|AK210275|AK213997|AK042958|AK177887
chr12	75693715	75693729	+	aggacatgtagtgct	AK040265	159	730	780a	AK040265|AF199008(Pals1)|BC075698|NM_019579(Mpp5)|AK133187|AK162014|AK032731|BC067404|AK014444|AK086227
chr12	75693874	75693888	+	AGAACAAAATGTGCT	AK040265	159	889	780b	AK040265|AF199008(Pals1)|BC075698|NM_019579(Mpp5)|AK133187|AK162014|AK032731|BC067404|AK014444|AK086227
chr12	79142189	79142203	+	tgttcttcttgttct	AK078609	18	3012	781a	AK078609
chr12	79142207	79142221	+	tgttcttcttgttct	AK078609	18	3030	781b	AK078609
chr12	79142222	79142236	+	tgttcttcttgttct	AK078609	18	2979	782a	AK078609
chr12	79142240	79142254	+	tgttcttcttgttct	AK078609	18	2997	782b	AK078609
chr12	79142240	79142254	+	tgttcttcttgttct	AK078609	66	2913	783a	AK078609
chr12	79142306	79142320	+	tgttcttcttgttct	AK078609	66	2979	783b	AK078609
chr12	79142831	79142845	+	tgttcttcttgttct	AK078609	24	2364	784a	AK078609
chr12	79142855	79142869	+	tgtacttcttgtcct	AK078609	24	2388	784b	AK078609
chr12	79143640	79143654	+	tgttcttcttgttct	AK078609	18	1561	785a	AK078609
chr12	79143658	79143672	+	tgttcttcttgttct	AK078609	18	1579	785b	AK078609
chr12	79143658	79143672	+	tgttcttcttgttct	AK078609	63	1498	786a	AK078609
chr12	79143721	79143735	+	tgttcttcttgttct	AK078609	63	1561	786b	AK078609
chr12	79143721	79143735	+	tgttcttcttgttct	AK078609	81	1417	787a	AK078609
chr12	79143802	79143816	+	tgttcttcttgttct	AK078609	81	1498	787b	AK078609
chr12	79143802	79143816	+	tgttcttcttgttct	AK078609	18	1399	788a	AK078609
chr12	79143820	79143834	+	tgttcttcttgttct	AK078609	18	1417	788b	AK078609
chr12	79292446	79292460	+	GGCTCTTTGTGTTCT	BC022576	127	9142	789a	BC022576|AK158304|AK051853|AK147591|BC095958|BC058681|AK171876|DU635871|BC038903|NM_172579(Sipa1l1)|AK029889|AK032493|AK122284|AK078420|BC059219
chr12	79292573	79292587	+	TGTACAAAATGTTCT	BC022576	127	9269	789b	BC022576|AK158304|AK051853|AK147591|BC095958|BC058681|AK171876|DU635871|BC038903|NM_172579(Sipa1l1)|AK029889|AK032493|AK122284|AK078420|BC059219
chr12	79292446	79292460	+	GGCTCTTTGTGTTCT	BC038903	127	9030	790a	BC022576|AK158304|AK051853|AK147591|BC095958|BC058681|AK171876|DU635871|BC038903|NM_172579(Sipa1l1)|AK029889|AK032493|AK122284|AK078420|BC059219
chr12	79292573	79292587	+	TGTACAAAATGTTCT	BC038903	127	9157	790b	BC022576|AK158304|AK051853|AK147591|BC095958|BC058681|AK171876|DU635871|BC038903|NM_172579(Sipa1l1)|AK029889|AK032493|AK122284|AK078420|BC059219
chr12	83108665	83108679	+	aggacatgctgacca	AK031712	27	3369	791a	AK029061|AK181673|AK031712|NM_027405(1700020O03Rik)|AK006185|AK161271|AK129299|BC058256|AK203506|AK190554|AK032063|BC050782|BC048169|BC044824|AK147916
chr12	83108692	83108706	+	tgttctgtgtgttct	AK031712	27	3396	791b	AK029061|AK181673|AK031712|NM_027405(1700020O03Rik)|AK006185|AK161271|AK129299|BC058256|AK203506|AK190554|AK032063|BC050782|BC048169|BC044824|AK147916
chr12	83108665	83108679	+	aggacatgctgacca	AK006185	27	3370	792a	AK029061|AK181673|AK031712|NM_027405(1700020O03Rik)|AK006185|AK161271|AK129299|BC058256|AK203506|AK190554|AK032063|BC050782|BC048169|BC044824|AK147916
chr12	83108692	83108706	+	tgttctgtgtgttct	AK006185	27	3397	792b	AK029061|AK181673|AK031712|NM_027405(1700020O03Rik)|AK006185|AK161271|AK129299|BC058256|AK203506|AK190554|AK032063|BC050782|BC048169|BC044824|AK147916
chr12	83108665	83108679	+	aggacatgctgacca	AK129299	27	3395	793a	AK029061|AK181673|AK031712|NM_027405(1700020O03Rik)|AK006185|AK161271|AK129299|BC058256|AK203506|AK190554|AK032063|BC050782|BC048169|BC044824|AK147916
chr12	83108692	83108706	+	tgttctgtgtgttct	AK129299	27	3422	793b	AK029061|AK181673|AK031712|NM_027405(1700020O03Rik)|AK006185|AK161271|AK129299|BC058256|AK203506|AK190554|AK032063|BC050782|BC048169|BC044824|AK147916
chr12	83108665	83108679	+	aggacatgctgacca	BC058256	27	3372	794a	AK029061|AK181673|AK031712|NM_027405(1700020O03Rik)|AK006185|AK161271|AK129299|BC058256|AK203506|AK190554|AK032063|BC050782|BC048169|BC044824|AK147916
chr12	83108692	83108706	+	tgttctgtgtgttct	BC058256	27	3399	794b	AK029061|AK181673|AK031712|NM_027405(1700020O03Rik)|AK006185|AK161271|AK129299|BC058256|AK203506|AK190554|AK032063|BC050782|BC048169|BC044824|AK147916
chr12	83108665	83108679	+	aggacatgctgacca	BC044824	27	6154	795a	AK029061|AK181673|AK031712|NM_027405(1700020O03Rik)|AK006185|AK161271|AK129299|BC058256|AK203506|AK190554|AK032063|BC050782|BC048169|BC044824|AK147916
chr12	83108692	83108706	+	tgttctgtgtgttct	BC044824	27	6181	795b	AK029061|AK181673|AK031712|NM_027405(1700020O03Rik)|AK006185|AK161271|AK129299|BC058256|AK203506|AK190554|AK032063|BC050782|BC048169|BC044824|AK147916
chr12	83108665	83108679	+	aggacatgctgacca	AK147916	27	3384	796a	AK029061|AK181673|AK031712|NM_027405(1700020O03Rik)|AK006185|AK161271|AK129299|BC058256|AK203506|AK190554|AK032063|BC050782|BC048169|BC044824|AK147916
chr12	83108692	83108706	+	tgttctgtgtgttct	AK147916	27	3411	796b	AK029061|AK181673|AK031712|NM_027405(1700020O03Rik)|AK006185|AK161271|AK129299|BC058256|AK203506|AK190554|AK032063|BC050782|BC048169|BC044824|AK147916
chr12	83108665	83108679	+	aggacatgctgacca	NM_027405	27	3372	797a	AK029061|AK181673|AK031712|NM_027405(1700020O03Rik)|AK006185|AK161271|AK129299|BC058256|AK203506|AK190554|AK032063|BC050782|BC048169|BC044824|AK147916
chr12	83108692	83108706	+	tgttctgtgtgttct	NM_027405	27	3399	797b	AK029061|AK181673|AK031712|NM_027405(1700020O03Rik)|AK006185|AK161271|AK129299|BC058256|AK203506|AK190554|AK032063|BC050782|BC048169|BC044824|AK147916
chr12	83108665	83108679	+	aggacatgctgacca	AK044745	27	9773	798a	AK044745
chr12	83108692	83108706	+	tgttctgtgtgttct	AK044745	27	9800	798b	AK044745
chr12	83108665	83108679	+	aggacatgctgacca	BC048169	27	3363	799a	AK029061|AK181673|AK031712|NM_027405(1700020O03Rik)|AK006185|AK161271|AK129299|BC058256|AK203506|AK190554|AK032063|BC050782|BC048169|BC044824|AK147916
chr12	83108692	83108706	+	tgttctgtgtgttct	BC048169	27	3390	799b	AK029061|AK181673|AK031712|NM_027405(1700020O03Rik)|AK006185|AK161271|AK129299|BC058256|AK203506|AK190554|AK032063|BC050782|BC048169|BC044824|AK147916
chr12	83108665	83108679	+	aggacatgctgacca	BC050782	27	3392	800a	AK029061|AK181673|AK031712|NM_027405(1700020O03Rik)|AK006185|AK161271|AK129299|BC058256|AK203506|AK190554|AK032063|BC050782|BC048169|BC044824|AK147916
chr12	83108692	83108706	+	tgttctgtgtgttct	BC050782	27	3419	800b	AK029061|AK181673|AK031712|NM_027405(1700020O03Rik)|AK006185|AK161271|AK129299|BC058256|AK203506|AK190554|AK032063|BC050782|BC048169|BC044824|AK147916
chr12	83544677	83544691	+	tgttctttctgttct	NM_177354	143	7805	801a	AK086583|NM_177354(G630009D10Rik)|AK090166|BC096482
chr12	83544820	83544834	+	agcacttgctgttct	NM_177354	143	7948	801b	AK086583|NM_177354(G630009D10Rik)|AK090166|BC096482
chr12	83544677	83544691	+	tgttctttctgttct	AK090166	143	7805	802a	AK086583|NM_177354(G630009D10Rik)|AK090166|BC096482
chr12	83544820	83544834	+	agcacttgctgttct	AK090166	143	7948	802b	AK086583|NM_177354(G630009D10Rik)|AK090166|BC096482
chr12	83544677	83544691	+	tgttctttctgttct	AK086583	143	7883	803a	AK086583|NM_177354(G630009D10Rik)|AK090166|BC096482
chr12	83544820	83544834	+	agcacttgctgttct	AK086583	143	8026	803b	AK086583|NM_177354(G630009D10Rik)|AK090166|BC096482
chr12	97991671	97991685	+	AGAACACTGTGAGCA	AK144504	199	7975	804a	BC026554|M64278|AK144504|NM_007693(Chga)
chr12	97991870	97991884	+	AGGACACCCAGTCCT	AK144504	199	8174	804b	BC026554|M64278|AK144504|NM_007693(Chga)
chr12	97991671	97991685	+	AGAACACTGTGAGCA	BC026554	199	7996	805a	BC026554|M64278|AK144504|NM_007693(Chga)
chr12	97991870	97991884	+	AGGACACCCAGTCCT	BC026554	199	8195	805b	BC026554|M64278|AK144504|NM_007693(Chga)
chr12	97991671	97991685	+	AGAACACTGTGAGCA	NM_007693	199	7968	806a	BC026554|M64278|AK144504|NM_007693(Chga)
chr12	97991870	97991884	+	AGGACACCCAGTCCT	NM_007693	199	8167	806b	BC026554|M64278|AK144504|NM_007693(Chga)
chr12	97991671	97991685	+	AGAACACTGTGAGCA	M64278	199	7968	807a	BC026554|M64278|AK144504|NM_007693(Chga)
chr12	97991870	97991884	+	AGGACACCCAGTCCT	M64278	199	8167	807b	BC026554|M64278|AK144504|NM_007693(Chga)
chr12	99299410	99299424	+	AGAACTCAGAGTGCA	U38477	184	2280	808a	U38477(ATP7B)
chr12	99299594	99299608	+	AGCACTTTCTGTCCT	U38477	184	2464	808b	U38477(ATP7B)
chr12	99654048	99654062	+	AGAACTACCCGTACT	AY862185	61	6888	809a	BC057144|AY862185|AK149697|AK156462|AK150157|BC049975|AK138954|M64085|BC096664|BC002065|AK156086|NM_001034870
chr12	99654109	99654123	+	GGCTCACCCTGTCCT	AY862185	61	6949	809b	BC057144|AY862185|AK149697|AK156462|AK150157|BC049975|AK138954|M64085|BC096664|BC002065|AK156086|NM_001034870
chr12	99654048	99654062	+	AGAACTACCCGTACT	AK150157	61	4565	810a	BC057144|AY862185|AK149697|AK156462|AK150157|BC049975|AK138954|M64085|BC096664|BC002065|AK156086|NM_001034870
chr12	99654109	99654123	+	GGCTCACCCTGTCCT	AK150157	61	4626	810b	BC057144|AY862185|AK149697|AK156462|AK150157|BC049975|AK138954|M64085|BC096664|BC002065|AK156086|NM_001034870
chr12	99654048	99654062	+	AGAACTACCCGTACT	BC049975	61	4575	811a	BC057144|AY862185|AK149697|AK156462|AK150157|BC049975|AK138954|M64085|BC096664|BC002065|AK156086|NM_001034870
chr12	99654109	99654123	+	GGCTCACCCTGTCCT	BC049975	61	4636	811b	BC057144|AY862185|AK149697|AK156462|AK150157|BC049975|AK138954|M64085|BC096664|BC002065|AK156086|NM_001034870
chr12	99654048	99654062	+	AGAACTACCCGTACT	AK138954	61	4654	812a	BC057144|AY862185|AK149697|AK156462|AK150157|BC049975|AK138954|M64085|BC096664|BC002065|AK156086|NM_001034870
chr12	99654109	99654123	+	GGCTCACCCTGTCCT	AK138954	61	4715	812b	BC057144|AY862185|AK149697|AK156462|AK150157|BC049975|AK138954|M64085|BC096664|BC002065|AK156086|NM_001034870
chr12	99654048	99654062	+	AGAACTACCCGTACT	AK149697	61	4565	813a	BC057144|AY862185|AK149697|AK156462|AK150157|BC049975|AK138954|M64085|BC096664|BC002065|AK156086|NM_001034870
chr12	99654109	99654123	+	GGCTCACCCTGTCCT	AK149697	61	4626	813b	BC057144|AY862185|AK149697|AK156462|AK150157|BC049975|AK138954|M64085|BC096664|BC002065|AK156086|NM_001034870
chr12	99654048	99654062	+	AGAACTACCCGTACT	AK156462	61	4569	814a	BC057144|AY862185|AK149697|AK156462|AK150157|BC049975|AK138954|M64085|BC096664|BC002065|AK156086|NM_001034870
chr12	99654109	99654123	+	GGCTCACCCTGTCCT	AK156462	61	4630	814b	BC057144|AY862185|AK149697|AK156462|AK150157|BC049975|AK138954|M64085|BC096664|BC002065|AK156086|NM_001034870
chr12	99654048	99654062	+	AGAACTACCCGTACT	AK156086	61	4565	815a	BC057144|AY862185|AK149697|AK156462|AK150157|BC049975|AK138954|M64085|BC096664|BC002065|AK156086|NM_001034870
chr12	99654109	99654123	+	GGCTCACCCTGTCCT	AK156086	61	4626	815b	BC057144|AY862185|AK149697|AK156462|AK150157|BC049975|AK138954|M64085|BC096664|BC002065|AK156086|NM_001034870
chr12	99654048	99654062	+	AGAACTACCCGTACT	NM_001034870	61	4565	816a	BC057144|AY862185|AK149697|AK156462|AK150157|BC049975|AK138954|M64085|BC096664|BC002065|AK156086|NM_001034870
chr12	99654109	99654123	+	GGCTCACCCTGTCCT	NM_001034870	61	4626	816b	BC057144|AY862185|AK149697|AK156462|AK150157|BC049975|AK138954|M64085|BC096664|BC002065|AK156086|NM_001034870
chr12	106113344	106113358	+	agctctggctgtcct	AK122249	188	2606	817a	AK151489|Z83808|NM_030238(Dnchc1)|BC004751|AK171549|AK133606|BC026518|AK045747|CL525085|AK052908|AK122249|AY004877|AK053188
chr12	106113532	106113546	+	GGGACTGACTGTCCT	AK122249	188	2794	817b	AK151489|Z83808|NM_030238(Dnchc1)|BC004751|AK171549|AK133606|BC026518|AK045747|CL525085|AK052908|AK122249|AY004877|AK053188
chr12	106716603	106716617	+	AGGACACAGTGAGCC	AK148231	63	5202	818a	AK217743|AK134159|AK137321|NM_011632(Traf3)|AK147304|U33840(TRAFamn)|AK148231|U21050(CRAF1)|AK147362
chr12	106716666	106716680	+	AGGTCACAGTGTTCT	AK148231	63	5265	818b	AK217743|AK134159|AK137321|NM_011632(Traf3)|AK147304|U33840(TRAFamn)|AK148231|U21050(CRAF1)|AK147362
chr12	107106068	107106082	+	agtacttactgttct	AK040245	56	797	819a	AK190265|AF240783(EMK2)|AK214464|L10913|CW991258|AK132247|AK217056|AK166157|NM_021516(Mark3)|AK049500|AK182780|AK137671|AK220557|BC026445|AK083683|AK002654|X57244|AK040245|AK075742|BC066071|NM_022801(Mark3)|AF240782(EMK2)
chr12	107106124	107106138	+	cgtacttccagttct	AK040245	56	853	819b	AK190265|AF240783(EMK2)|AK214464|L10913|CW991258|AK132247|AK217056|AK166157|NM_021516(Mark3)|AK049500|AK182780|AK137671|AK220557|BC026445|AK083683|AK002654|X57244|AK040245|AK075742|BC066071|NM_022801(Mark3)|AF240782(EMK2)
chr12	107147986	107148000	+	AGAACTTCTCGTGCT	AK049138	111	8152	820a	AK216060|AK032824|AK049138|BC051186|AK133579|NM_177374(6720458F09Rik)
chr12	107148097	107148111	+	TGAACTCATAGTTCT	AK049138	111	8263	820b	AK216060|AK032824|AK049138|BC051186|AK133579|NM_177374(6720458F09Rik)
chr12	107147986	107148000	+	AGAACTTCTCGTGCT	AK032824	111	8160	821a	AK216060|AK032824|AK049138|BC051186|AK133579|NM_177374(6720458F09Rik)
chr12	107148097	107148111	+	TGAACTCATAGTTCT	AK032824	111	8271	821b	AK216060|AK032824|AK049138|BC051186|AK133579|NM_177374(6720458F09Rik)
chr12	107147986	107148000	+	AGAACTTCTCGTGCT	AK133579	111	8148	822a	AK216060|AK032824|AK049138|BC051186|AK133579|NM_177374(6720458F09Rik)
chr12	107148097	107148111	+	TGAACTCATAGTTCT	AK133579	111	8259	822b	AK216060|AK032824|AK049138|BC051186|AK133579|NM_177374(6720458F09Rik)
chr12	107147986	107148000	+	AGAACTTCTCGTGCT	NM_177374	111	8160	823a	AK216060|AK032824|AK049138|BC051186|AK133579|NM_177374(6720458F09Rik)
chr12	107148097	107148111	+	TGAACTCATAGTTCT	NM_177374	111	8271	823b	AK216060|AK032824|AK049138|BC051186|AK133579|NM_177374(6720458F09Rik)
chr12	107147986	107148000	+	AGAACTTCTCGTGCT	BC051186	111	8170	824a	AK216060|AK032824|AK049138|BC051186|AK133579|NM_177374(6720458F09Rik)
chr12	107148097	107148111	+	TGAACTCATAGTTCT	BC051186	111	8281	824b	AK216060|AK032824|AK049138|BC051186|AK133579|NM_177374(6720458F09Rik)
chr12	16176180	16176194	-	agaacagtcagtgct	AK157808	85	8772	825a	AK045057|AK050911|AK033573|NM_015764(Greb1)|AK017875|AK147337|AF180470|AK157808
chr12	16176265	16176279	-	TGGACACCATGttct	AK157808	85	8857	825b	AK045057|AK050911|AK033573|NM_015764(Greb1)|AK017875|AK147337|AF180470|AK157808
chr12	16792333	16792347	-	agctctggctgtcct	AK187771	142	254	826a	AK187771
chr12	16792475	16792489	-	aggacacccagagct	AK187771	142	396	826b	AK187771
chr12	30900602	30900616	-	AGATCTACCTGTTCT	BC067061	27	8218	827a	AK087563|BC067061|AF324492(Mitr)|AK133334|AF235053|AK173017|NM_024124|BC098187|AF279371(Hdrpa)|AK083724(HD9xHD7BxHD7)|AK144242
chr12	30900629	30900643	-	AGGACATGAAGATCA	BC067061	27	8245	827b	AK087563|BC067061|AF324492(Mitr)|AK133334|AF235053|AK173017|NM_024124|BC098187|AF279371(Hdrpa)|AK083724(HD9xHD7BxHD7)|AK144242
chr12	48766994	48767008	-	agaacagttagtgct	AK164273	117	8927	828a	AK164273|AK039019|AK016300|AK018311|BC089589|NM_029545(6530401N04Rik)|AK032228|AK042771
chr12	48767111	48767125	-	tgtacacagtgttct	AK164273	117	9044	828b	AK164273|AK039019|AK016300|AK018311|BC089589|NM_029545(6530401N04Rik)|AK032228|AK042771
chr12	48766994	48767008	-	agaacagttagtgct	AK016300	117	8926	829a	AK164273|AK039019|AK016300|AK018311|BC089589|NM_029545(6530401N04Rik)|AK032228|AK042771
chr12	48767111	48767125	-	tgtacacagtgttct	AK016300	117	9043	829b	AK164273|AK039019|AK016300|AK018311|BC089589|NM_029545(6530401N04Rik)|AK032228|AK042771
chr12	48766994	48767008	-	agaacagttagtgct	AK018311	117	8926	830a	AK164273|AK039019|AK016300|AK018311|BC089589|NM_029545(6530401N04Rik)|AK032228|AK042771
chr12	48767111	48767125	-	tgtacacagtgttct	AK018311	117	9043	830b	AK164273|AK039019|AK016300|AK018311|BC089589|NM_029545(6530401N04Rik)|AK032228|AK042771
chr12	48766994	48767008	-	agaacagttagtgct	BC089589	117	8926	831a	AK164273|AK039019|AK016300|AK018311|BC089589|NM_029545(6530401N04Rik)|AK032228|AK042771
chr12	48767111	48767125	-	tgtacacagtgttct	BC089589	117	9043	831b	AK164273|AK039019|AK016300|AK018311|BC089589|NM_029545(6530401N04Rik)|AK032228|AK042771
chr12	48766994	48767008	-	agaacagttagtgct	NM_029545	117	8926	832a	AK164273|AK039019|AK016300|AK018311|BC089589|NM_029545(6530401N04Rik)|AK032228|AK042771
chr12	48767111	48767125	-	tgtacacagtgttct	NM_029545	117	9043	832b	AK164273|AK039019|AK016300|AK018311|BC089589|NM_029545(6530401N04Rik)|AK032228|AK042771
chr12	48766994	48767008	-	agaacagttagtgct	AK032228	117	8931	833a	AK164273|AK039019|AK016300|AK018311|BC089589|NM_029545(6530401N04Rik)|AK032228|AK042771
chr12	48767111	48767125	-	tgtacacagtgttct	AK032228	117	9048	833b	AK164273|AK039019|AK016300|AK018311|BC089589|NM_029545(6530401N04Rik)|AK032228|AK042771
chr12	48766994	48767008	-	agaacagttagtgct	AK042771	117	8926	834a	AK164273|AK039019|AK016300|AK018311|BC089589|NM_029545(6530401N04Rik)|AK032228|AK042771
chr12	48767111	48767125	-	tgtacacagtgttct	AK042771	117	9043	834b	AK164273|AK039019|AK016300|AK018311|BC089589|NM_029545(6530401N04Rik)|AK032228|AK042771
chr12	67043339	67043353	-	TGAACGGAGAGTTCT	AK083075	190	3836	835a	AK041189|AK083075|AK167337|NM_133198(Pygl)|AK149491|AF288783|AK145989|BC013636|AK140321
chr12	67043529	67043543	-	agctctggctgtcct	AK083075	190	4026	835b	AK041189|AK083075|AK167337|NM_133198(Pygl)|AK149491|AF288783|AK145989|BC013636|AK140321
chr12	84061505	84061519	-	agaacaaccagtgct	AK034322	83	9413	836a	AK034322|AK018286|AK147378
chr12	84061588	84061602	-	ggcactgaatgtcct	AK034322	83	9496	836b	AK034322|AK018286|AK147378
chr12	98024952	98024966	-	TGATCACCATGTCCT	BC031182	42	6150	837a	AK207651|AK218293|AK018995|AK192751|BC031182|AK011927|NM_172584(Itpk1)|AK209474|AK177574|BC056464|AF305551|NM_022323(Moap1)|AK176952|AK018648|AK006753|AK194177|BC055374|AK187570|DU709359|BC025917|AK185559|AK206644|AK193344|AK010878|AK038913|BC014715|AK219442|DU635434|AK214835|AK019599
chr12	98024994	98025008	-	TGTTCAACCTGTCCT	BC031182	42	6192	837b	AK207651|AK218293|AK018995|AK192751|BC031182|AK011927|NM_172584(Itpk1)|AK209474|AK177574|BC056464|AF305551|NM_022323(Moap1)|AK176952|AK018648|AK006753|AK194177|BC055374|AK187570|DU709359|BC025917|AK185559|AK206644|AK193344|AK010878|AK038913|BC014715|AK219442|DU635434|AK214835|AK019599
chr12	98024952	98024966	-	TGATCACCATGTCCT	BC025917	42	912	838a	AK207651|AK218293|AK018995|AK192751|BC031182|AK011927|NM_172584(Itpk1)|AK209474|AK177574|BC056464|AF305551|NM_022323(Moap1)|AK176952|AK018648|AK006753|AK194177|BC055374|AK187570|DU709359|BC025917|AK185559|AK206644|AK193344|AK010878|AK038913|BC014715|AK219442|DU635434|AK214835|AK019599
chr12	98024994	98025008	-	TGTTCAACCTGTCCT	BC025917	42	954	838b	AK207651|AK218293|AK018995|AK192751|BC031182|AK011927|NM_172584(Itpk1)|AK209474|AK177574|BC056464|AF305551|NM_022323(Moap1)|AK176952|AK018648|AK006753|AK194177|BC055374|AK187570|DU709359|BC025917|AK185559|AK206644|AK193344|AK010878|AK038913|BC014715|AK219442|DU635434|AK214835|AK019599
chr12	107147986	107148000	-	AGCACGAGAAGTTCT	X04591	111	224	839a	AK216419|AK165779|AK152388|X04591|AK014299|AK153484|AK161990|AK002467|AK166980|BC015271|BC058257|NM_021273(Ckb)|AK198014|AK167034|AK148885|BC106109
chr12	107148097	107148111	-	AGAACTATGAGTTCA	X04591	111	335	839b	AK216419|AK165779|AK152388|X04591|AK014299|AK153484|AK161990|AK002467|AK166980|BC015271|BC058257|NM_021273(Ckb)|AK198014|AK167034|AK148885|BC106109
chr12	107147986	107148000	-	AGCACGAGAAGTTCT	AK198014	111	400	840a	AK216419|AK165779|AK152388|X04591|AK014299|AK153484|AK161990|AK002467|AK166980|BC015271|BC058257|NM_021273(Ckb)|AK198014|AK167034|AK148885|BC106109
chr12	107148097	107148111	-	AGAACTATGAGTTCA	AK198014	111	511	840b	AK216419|AK165779|AK152388|X04591|AK014299|AK153484|AK161990|AK002467|AK166980|BC015271|BC058257|NM_021273(Ckb)|AK198014|AK167034|AK148885|BC106109
chr12	107446517	107446531	-	agcactgaaagtcct	NM_027360	37	247	841a	AK020400|NM_027360(2010107E04Rik)|AK008333|BC059719|BC055712
chr12	107446554	107446568	-	AGGAcaatttgtccg	NM_027360	37	284	841b	AK020400|NM_027360(2010107E04Rik)|AK008333|BC059719|BC055712
chr12	107446517	107446531	-	agcactgaaagtcct	AK008333	37	247	842a	AK020400|NM_027360(2010107E04Rik)|AK008333|BC059719|BC055712
chr12	107446554	107446568	-	AGGAcaatttgtccg	AK008333	37	284	842b	AK020400|NM_027360(2010107E04Rik)|AK008333|BC059719|BC055712
chr12	107446517	107446531	-	agcactgaaagtcct	BC059719	37	259	843a	AK020400|NM_027360(2010107E04Rik)|AK008333|BC059719|BC055712
chr12	107446554	107446568	-	AGGAcaatttgtccg	BC059719	37	296	843b	AK020400|NM_027360(2010107E04Rik)|AK008333|BC059719|BC055712
chr12	107446517	107446531	-	agcactgaaagtcct	BC055712	37	268	844a	AK020400|NM_027360(2010107E04Rik)|AK008333|BC059719|BC055712
chr12	107446554	107446568	-	AGGAcaatttgtccg	BC055712	37	305	844b	AK020400|NM_027360(2010107E04Rik)|AK008333|BC059719|BC055712
chr12	107446517	107446531	-	agcactgaaagtcct	AK020400	37	3402	845a	AK020400|NM_027360(2010107E04Rik)|AK008333|BC059719|BC055712
chr12	107446554	107446568	-	AGGAcaatttgtccg	AK020400	37	3439	845b	AK020400|NM_027360(2010107E04Rik)|AK008333|BC059719|BC055712
chr12	111197019	111197033	-	aggacaaccagtgct	AF312465	29	3884	846a	X73018|AF362838(IgG2a)|AY182576|M60745(Ab2)|AY172458|AY205892(Igh)|AY174014|AY369865|AY182465|AY078473|AY205707(Igh)|AB070296|AB069869|AJ400969|X87746|AF218641|AY923630|AY923304|AY923573|AY369942|AF144976|U64407(CP3)|L11626|AY043302|AF218680|AY205839(Igh)|AY205887(Igh)|AB069938|AF303878|AY182482|AY205762(Igh)|AY172397|AY369952|X16801|M97872|AF546743|AY172885|S71357|U55525|AB015882|M13328|AY923480…
chr12	111197048	111197062	-	aggacattctgatct	AF312465	29	3913	846b	X73018|AF362838(IgG2a)|AY182576|M60745(Ab2)|AY172458|AY205892(Igh)|AY174014|AY369865|AY182465|AY078473|AY205707(Igh)|AB070296|AB069869|AJ400969|X87746|AF218641|AY923630|AY923304|AY923573|AY369942|AF144976|U64407(CP3)|L11626|AY043302|AF218680|AY205839(Igh)|AY205887(Igh)|AB069938|AF303878|AY182482|AY205762(Igh)|AY172397|AY369952|X16801|M97872|AF546743|AY172885|S71357|U55525|AB015882|M13328|AY923480…
chr12	111197019	111197033	-	aggacaaccagtgct	AY648645	29	3657	847a	X73018|AF362838(IgG2a)|AY182576|M60745(Ab2)|AY172458|AY205892(Igh)|AY174014|AY369865|AY182465|AY078473|AY205707(Igh)|AB070296|AB069869|AJ400969|X87746|AF218641|AY923630|AY923304|AY923573|AY369942|AF144976|U64407(CP3)|L11626|AY043302|AF218680|AY205839(Igh)|AY205887(Igh)|AB069938|AF303878|AY182482|AY205762(Igh)|AY172397|AY369952|X16801|M97872|AF546743|AY172885|S71357|U55525|AB015882|M13328|AY923480…
chr12	111197048	111197062	-	aggacattctgatct	AY648645	29	3686	847b	X73018|AF362838(IgG2a)|AY182576|M60745(Ab2)|AY172458|AY205892(Igh)|AY174014|AY369865|AY182465|AY078473|AY205707(Igh)|AB070296|AB069869|AJ400969|X87746|AF218641|AY923630|AY923304|AY923573|AY369942|AF144976|U64407(CP3)|L11626|AY043302|AF218680|AY205839(Igh)|AY205887(Igh)|AB069938|AF303878|AY182482|AY205762(Igh)|AY172397|AY369952|X16801|M97872|AF546743|AY172885|S71357|U55525|AB015882|M13328|AY923480…
chr12	111197019	111197033	-	aggacaaccagtgct	AY172535	29	3816	848a	X73018|AF362838(IgG2a)|AY182576|M60745(Ab2)|AY172458|AY205892(Igh)|AY174014|AY369865|AY182465|AY078473|AY205707(Igh)|AB070296|AB069869|AJ400969|X87746|AF218641|AY923630|AY923304|AY923573|AY369942|AF144976|U64407(CP3)|L11626|AY043302|AF218680|AY205839(Igh)|AY205887(Igh)|AB069938|AF303878|AY182482|AY205762(Igh)|AY172397|AY369952|X16801|M97872|AF546743|AY172885|S71357|U55525|AB015882|M13328|AY923480…
chr12	111197048	111197062	-	aggacattctgatct	AY172535	29	3845	848b	X73018|AF362838(IgG2a)|AY182576|M60745(Ab2)|AY172458|AY205892(Igh)|AY174014|AY369865|AY182465|AY078473|AY205707(Igh)|AB070296|AB069869|AJ400969|X87746|AF218641|AY923630|AY923304|AY923573|AY369942|AF144976|U64407(CP3)|L11626|AY043302|AF218680|AY205839(Igh)|AY205887(Igh)|AB069938|AF303878|AY182482|AY205762(Igh)|AY172397|AY369952|X16801|M97872|AF546743|AY172885|S71357|U55525|AB015882|M13328|AY923480…
chr12	111197019	111197033	-	aggacaaccagtgct	AF312446	29	3873	849a	X73018|AF362838(IgG2a)|AY182576|M60745(Ab2)|AY172458|AY205892(Igh)|AY174014|AY369865|AY182465|AY078473|AY205707(Igh)|AB070296|AB069869|AJ400969|X87746|AF218641|AY923630|AY923304|AY923573|AY369942|AF144976|U64407(CP3)|L11626|AY043302|AF218680|AY205839(Igh)|AY205887(Igh)|AB069938|AF303878|AY182482|AY205762(Igh)|AY172397|AY369952|X16801|M97872|AF546743|AY172885|S71357|U55525|AB015882|M13328|AY923480…
chr12	111197048	111197062	-	aggacattctgatct	AF312446	29	3902	849b	X73018|AF362838(IgG2a)|AY182576|M60745(Ab2)|AY172458|AY205892(Igh)|AY174014|AY369865|AY182465|AY078473|AY205707(Igh)|AB070296|AB069869|AJ400969|X87746|AF218641|AY923630|AY923304|AY923573|AY369942|AF144976|U64407(CP3)|L11626|AY043302|AF218680|AY205839(Igh)|AY205887(Igh)|AB069938|AF303878|AY182482|AY205762(Igh)|AY172397|AY369952|X16801|M97872|AF546743|AY172885|S71357|U55525|AB015882|M13328|AY923480…
[truncated: 4,356 more rows]
