# Supplementary material for: Paired Hormone Response Elements Predict Caveolin-1 as a Glucocorticoid Target Gene
Source: PLoS One. 2010 Jan 21;5(1):e8839. doi: 10.1371/journal.pone.0008839 (PMC2809115; doi:10.1371/journal.pone.0008839)
Supplement: Table S3 — All genomic HRE pairs in GFF format. The HREs can be visualized in the context of the genome annotation by uploading the file to the USCS genome browser available at http://genome.ucsc.edu/. (0.60 MB TXT) [file pone.0008839.s003.txt]

chr1	Consensus	PairedHRE	21132887	21132901	1	+	.	1a: "AGAACTCACTGTGCA AK006107" ; note: "1a"
chr1	Consensus	PairedHRE	21133000	21133014	1	+	.	1b: "AGGACTGGCTGTCCC AK006107" ; note: "1b"
chr1	Consensus	PairedHRE	21132887	21132901	1	+	.	2a: "AGAACTCACTGTGCA AF313617" ; note: "2a"
chr1	Consensus	PairedHRE	21133000	21133014	1	+	.	2b: "AGGACTGGCTGTCCC AF313617" ; note: "2b"
chr1	Consensus	PairedHRE	21132887	21132901	1	+	.	3a: "AGAACTCACTGTGCA AK029723" ; note: "3a"
chr1	Consensus	PairedHRE	21133000	21133014	1	+	.	3b: "AGGACTGGCTGTCCC AK029723" ; note: "3b"
chr1	Consensus	PairedHRE	21132887	21132901	1	+	.	4a: "AGAACTCACTGTGCA AK034384" ; note: "4a"
chr1	Consensus	PairedHRE	21133000	21133014	1	+	.	4b: "AGGACTGGCTGTCCC AK034384" ; note: "4b"
chr1	Consensus	PairedHRE	26681424	26681438	1	+	.	5a: "tggtcttaaagttct BC021309" ; note: "5a"
chr1	Consensus	PairedHRE	26681567	26681581	1	+	.	5b: "aggactgatagaact BC021309" ; note: "5b"
chr1	Consensus	PairedHRE	40728873	40728887	1	+	.	6a: "CGTACATACTGTTCT D13695" ; note: "6a"
chr1	Consensus	PairedHRE	40728988	40729002	1	+	.	6b: "AGTTCACCATGTCCT D13695" ; note: "6b"
chr1	Consensus	PairedHRE	40728873	40728887	1	+	.	7a: "CGTACATACTGTTCT AK033417" ; note: "7a"
chr1	Consensus	PairedHRE	40728988	40729002	1	+	.	7b: "AGTTCACCATGTCCT AK033417" ; note: "7b"
chr1	Consensus	PairedHRE	40728873	40728887	1	+	.	8a: "CGTACATACTGTTCT NM_001025602" ; note: "8a"
chr1	Consensus	PairedHRE	40728988	40729002	1	+	.	8b: "AGTTCACCATGTCCT NM_001025602" ; note: "8b"
chr1	Consensus	PairedHRE	40728873	40728887	1	+	.	9a: "CGTACATACTGTTCT Y07519" ; note: "9a"
chr1	Consensus	PairedHRE	40728988	40729002	1	+	.	9b: "AGTTCACCATGTCCT Y07519" ; note: "9b"
chr1	Consensus	PairedHRE	40728873	40728887	1	+	.	10a: "CGTACATACTGTTCT NM_010743" ; note: "10a"
chr1	Consensus	PairedHRE	40728988	40729002	1	+	.	10b: "AGTTCACCATGTCCT NM_010743" ; note: "10b"
chr1	Consensus	PairedHRE	40728873	40728887	1	+	.	11a: "CGTACATACTGTTCT M24843" ; note: "11a"
chr1	Consensus	PairedHRE	40728988	40729002	1	+	.	11b: "AGTTCACCATGTCCT M24843" ; note: "11b"
chr1	Consensus	PairedHRE	40728873	40728887	1	+	.	12a: "CGTACATACTGTTCT AK145118" ; note: "12a"
chr1	Consensus	PairedHRE	40728988	40729002	1	+	.	12b: "AGTTCACCATGTCCT AK145118" ; note: "12b"
chr1	Consensus	PairedHRE	40915134	40915148	1	+	.	13a: "TGTTCACACTGTTCT BC023471" ; note: "13a"
chr1	Consensus	PairedHRE	40915271	40915285	1	+	.	13b: "AGATCTGCCTGTCCT BC023471" ; note: "13b"
chr1	Consensus	PairedHRE	43475396	43475410	1	+	.	14a: "AGCACAGTGTGTTCT BC002062" ; note: "14a"
chr1	Consensus	PairedHRE	43475440	43475454	1	+	.	14b: "GGGACTCTTTGTCCT BC002062" ; note: "14b"
chr1	Consensus	PairedHRE	43475396	43475410	1	+	.	15a: "AGCACAGTGTGTTCT BC019179" ; note: "15a"
chr1	Consensus	PairedHRE	43475440	43475454	1	+	.	15b: "GGGACTCTTTGTCCT BC019179" ; note: "15b"
chr1	Consensus	PairedHRE	43475396	43475410	1	+	.	16a: "AGCACAGTGTGTTCT BC082292" ; note: "16a"
chr1	Consensus	PairedHRE	43475440	43475454	1	+	.	16b: "GGGACTCTTTGTCCT BC082292" ; note: "16b"
chr1	Consensus	PairedHRE	43475396	43475410	1	+	.	17a: "AGCACAGTGTGTTCT L08651" ; note: "17a"
chr1	Consensus	PairedHRE	43475440	43475454	1	+	.	17b: "GGGACTCTTTGTCCT L08651" ; note: "17b"
chr1	Consensus	PairedHRE	43475396	43475410	1	+	.	18a: "AGCACAGTGTGTTCT AK088551" ; note: "18a"
chr1	Consensus	PairedHRE	43475440	43475454	1	+	.	18b: "GGGACTCTTTGTCCT AK088551" ; note: "18b"
chr1	Consensus	PairedHRE	43475396	43475410	1	+	.	19a: "AGCACAGTGTGTTCT BC094039" ; note: "19a"
chr1	Consensus	PairedHRE	43475440	43475454	1	+	.	19b: "GGGACTCTTTGTCCT BC094039" ; note: "19b"
chr1	Consensus	PairedHRE	46669121	46669135	1	+	.	20a: "agaacagtcagtgct AK216864" ; note: "20a"
chr1	Consensus	PairedHRE	46669271	46669285	1	+	.	20b: "agctctggctgtcct AK216864" ; note: "20b"
chr1	Consensus	PairedHRE	55367582	55367596	1	+	.	21a: "AGGACATGAAGATCA AK076312" ; note: "21a"
chr1	Consensus	PairedHRE	55367610	55367624	1	+	.	21b: "AGATCTACCTGTTCT AK076312" ; note: "21b"
chr1	Consensus	PairedHRE	72662227	72662241	1	+	.	22a: "AGGACTTGCAGTTCC AK142331" ; note: "22a"
chr1	Consensus	PairedHRE	72662325	72662339	1	+	.	22b: "AGAACAGGAAGTCCT AK142331" ; note: "22b"
chr1	Consensus	PairedHRE	75833466	75833480	1	+	.	23a: "agaacagtcagtgct BC066086" ; note: "23a"
chr1	Consensus	PairedHRE	75833570	75833584	1	+	.	23b: "agcacttgttgttct BC066086" ; note: "23b"
chr1	Consensus	PairedHRE	75833466	75833480	1	+	.	24a: "agaacagtcagtgct S69314" ; note: "24a"
chr1	Consensus	PairedHRE	75833570	75833584	1	+	.	24b: "agcacttgttgttct S69314" ; note: "24b"
chr1	Consensus	PairedHRE	75833466	75833480	1	+	.	25a: "agaacagtcagtgct M28383" ; note: "25a"
chr1	Consensus	PairedHRE	75833570	75833584	1	+	.	25b: "agcacttgttgttct M28383" ; note: "25b"
chr1	Consensus	PairedHRE	75833466	75833480	1	+	.	26a: "agaacagtcagtgct BC080271" ; note: "26a"
chr1	Consensus	PairedHRE	75833570	75833584	1	+	.	26b: "agcacttgttgttct BC080271" ; note: "26b"
chr1	Consensus	PairedHRE	75833466	75833480	1	+	.	27a: "agaacagtcagtgct AK045583" ; note: "27a"
chr1	Consensus	PairedHRE	75833570	75833584	1	+	.	27b: "agcacttgttgttct AK045583" ; note: "27b"
chr1	Consensus	PairedHRE	75833466	75833480	1	+	.	28a: "agaacagtcagtgct AK147218" ; note: "28a"
chr1	Consensus	PairedHRE	75833570	75833584	1	+	.	28b: "agcacttgttgttct AK147218" ; note: "28b"
chr1	Consensus	PairedHRE	75833466	75833480	1	+	.	29a: "agaacagtcagtgct NM_009208" ; note: "29a"
chr1	Consensus	PairedHRE	75833570	75833584	1	+	.	29b: "agcacttgttgttct NM_009208" ; note: "29b"
chr1	Consensus	PairedHRE	80709510	80709524	1	+	.	30a: "aggacagccagagct AK139674" ; note: "30a"
chr1	Consensus	PairedHRE	80709698	80709712	1	+	.	30b: "aggacagccagtact AK139674" ; note: "30b"
chr1	Consensus	PairedHRE	86401935	86401949	1	+	.	31a: "AGTACTAAAAGTTCT AK208348" ; note: "31a"
chr1	Consensus	PairedHRE	86402030	86402044	1	+	.	31b: "TGTTCACTTTGTCCT AK208348" ; note: "31b"
chr1	Consensus	PairedHRE	86401935	86401949	1	+	.	32a: "AGTACTAAAAGTTCT AK182444" ; note: "32a"
chr1	Consensus	PairedHRE	86402030	86402044	1	+	.	32b: "TGTTCACTTTGTCCT AK182444" ; note: "32b"
chr1	Consensus	PairedHRE	86401935	86401949	1	+	.	33a: "AGTACTAAAAGTTCT AK207190" ; note: "33a"
chr1	Consensus	PairedHRE	86402030	86402044	1	+	.	33b: "TGTTCACTTTGTCCT AK207190" ; note: "33b"
chr1	Consensus	PairedHRE	86401935	86401949	1	+	.	34a: "AGTACTAAAAGTTCT AK212210" ; note: "34a"
chr1	Consensus	PairedHRE	86402030	86402044	1	+	.	34b: "TGTTCACTTTGTCCT AK212210" ; note: "34b"
chr1	Consensus	PairedHRE	86401935	86401949	1	+	.	35a: "AGTACTAAAAGTTCT AK187425" ; note: "35a"
chr1	Consensus	PairedHRE	86402030	86402044	1	+	.	35b: "TGTTCACTTTGTCCT AK187425" ; note: "35b"
chr1	Consensus	PairedHRE	86401935	86401949	1	+	.	36a: "AGTACTAAAAGTTCT AK205287" ; note: "36a"
chr1	Consensus	PairedHRE	86402030	86402044	1	+	.	36b: "TGTTCACTTTGTCCT AK205287" ; note: "36b"
chr1	Consensus	PairedHRE	86401935	86401949	1	+	.	37a: "AGTACTAAAAGTTCT AK214314" ; note: "37a"
chr1	Consensus	PairedHRE	86402030	86402044	1	+	.	37b: "TGTTCACTTTGTCCT AK214314" ; note: "37b"
chr1	Consensus	PairedHRE	86401935	86401949	1	+	.	38a: "AGTACTAAAAGTTCT AK214430" ; note: "38a"
chr1	Consensus	PairedHRE	86402030	86402044	1	+	.	38b: "TGTTCACTTTGTCCT AK214430" ; note: "38b"
chr1	Consensus	PairedHRE	86940832	86940846	1	+	.	39a: "AGGACATTGTGAGCA CG869635" ; note: "39a"
chr1	Consensus	PairedHRE	86940892	86940906	1	+	.	39b: "AGGACACCGAGTGCT CG869635" ; note: "39b"
chr1	Consensus	PairedHRE	86940832	86940846	1	+	.	40a: "AGGACATTGTGAGCA NM_007432" ; note: "40a"
chr1	Consensus	PairedHRE	86940892	86940906	1	+	.	40b: "AGGACACCGAGTGCT NM_007432" ; note: "40b"
chr1	Consensus	PairedHRE	93423854	93423868	1	+	.	41a: "GGTACTTAGAGTTCT AK187868" ; note: "41a"
chr1	Consensus	PairedHRE	93423945	93423959	1	+	.	41b: "agatcagggagttct AK187868" ; note: "41b"
chr1	Consensus	PairedHRE	93437017	93437031	1	+	.	42a: "AGAACTAATAGTGCA AK173028" ; note: "42a"
chr1	Consensus	PairedHRE	93437196	93437210	1	+	.	42b: "AGAACTACTAGTGCT AK173028" ; note: "42b"
chr1	Consensus	PairedHRE	120372589	120372603	1	+	.	43a: "AGGACTGAGTGTTCC AK011565" ; note: "43a"
chr1	Consensus	PairedHRE	120372743	120372757	1	+	.	43b: "AGGACTCGCTGACCT AK011565" ; note: "43b"
chr1	Consensus	PairedHRE	127189957	127189971	1	+	.	44a: "AGGACTGACTGAGCT AK041926" ; note: "44a"
chr1	Consensus	PairedHRE	127190156	127190170	1	+	.	44b: "GGATCACAATGTCCT AK041926" ; note: "44b"
chr1	Consensus	PairedHRE	131819171	131819185	1	+	.	45a: "GGTTCAGGGAGTCCT BC031381" ; note: "45a"
chr1	Consensus	PairedHRE	131819328	131819342	1	+	.	45b: "AGGACACACAGATCT BC031381" ; note: "45b"
chr1	Consensus	PairedHRE	131819171	131819185	1	+	.	46a: "GGTTCAGGGAGTCCT NM_145977" ; note: "46a"
chr1	Consensus	PairedHRE	131819328	131819342	1	+	.	46b: "AGGACACACAGATCT NM_145977" ; note: "46b"
chr1	Consensus	PairedHRE	132584086	132584100	1	+	.	47a: "AGAACAGTGTGAACA AK133041" ; note: "47a"
chr1	Consensus	PairedHRE	132584146	132584160	1	+	.	47b: "AGAACACAATGAACC AK133041" ; note: "47b"
chr1	Consensus	PairedHRE	134446941	134446955	1	+	.	48a: "agctctgactgttct DU709465" ; note: "48a"
chr1	Consensus	PairedHRE	134447107	134447121	1	+	.	48b: "agctctgactgtcct DU709465" ; note: "48b"
chr1	Consensus	PairedHRE	134446941	134446955	1	+	.	49a: "agctctgactgttct CG869706" ; note: "49a"
chr1	Consensus	PairedHRE	134447107	134447121	1	+	.	49b: "agctctgactgtcct CG869706" ; note: "49b"
chr1	Consensus	PairedHRE	135901167	135901181	1	+	.	50a: "TGTACACATAGTTCT AK029190" ; note: "50a"
chr1	Consensus	PairedHRE	135901234	135901248	1	+	.	50b: "TGTACACATAGTTCT AK029190" ; note: "50b"
chr1	Consensus	PairedHRE	138910005	138910019	1	+	.	51a: "AGTTCAAACAGTTCT AK135579" ; note: "51a"
chr1	Consensus	PairedHRE	138910139	138910153	1	+	.	51b: "AGCACTGTAAGTCCT AK135579" ; note: "51b"
chr1	Consensus	PairedHRE	146632305	146632319	1	+	.	52a: "AGTACAATTTGTTCT AK038748" ; note: "52a"
chr1	Consensus	PairedHRE	146632488	146632502	1	+	.	52b: "AGAACATCTTGTGCC AK038748" ; note: "52b"
chr1	Consensus	PairedHRE	152834464	152834478	1	+	.	53a: "AGAACAGGTAGATCT BC089007" ; note: "53a"
chr1	Consensus	PairedHRE	152834491	152834505	1	+	.	53b: "TGATCTTCATGTCCT BC089007" ; note: "53b"
chr1	Consensus	PairedHRE	152834464	152834478	1	+	.	54a: "AGAACAGGTAGATCT AK083532" ; note: "54a"
chr1	Consensus	PairedHRE	152834491	152834505	1	+	.	54b: "TGATCTTCATGTCCT AK083532" ; note: "54b"
chr1	Consensus	PairedHRE	152834464	152834478	1	+	.	55a: "AGAACAGGTAGATCT AK084041" ; note: "55a"
chr1	Consensus	PairedHRE	152834491	152834505	1	+	.	55b: "TGATCTTCATGTCCT AK084041" ; note: "55b"
chr1	Consensus	PairedHRE	152834464	152834478	1	+	.	56a: "AGAACAGGTAGATCT NM_175460" ; note: "56a"
chr1	Consensus	PairedHRE	152834491	152834505	1	+	.	56b: "TGATCTTCATGTCCT NM_175460" ; note: "56b"
chr1	Consensus	PairedHRE	152834464	152834478	1	+	.	57a: "AGAACAGGTAGATCT AK129155" ; note: "57a"
chr1	Consensus	PairedHRE	152834491	152834505	1	+	.	57b: "TGATCTTCATGTCCT AK129155" ; note: "57b"
chr1	Consensus	PairedHRE	170203873	170203887	1	+	.	58a: "aggacagccagagct DQ132510" ; note: "58a"
chr1	Consensus	PairedHRE	170204045	170204059	1	+	.	58b: "agcactgactgttct DQ132510" ; note: "58b"
chr1	Consensus	PairedHRE	170203873	170203887	1	+	.	59a: "aggacagccagagct NM_012009" ; note: "59a"
chr1	Consensus	PairedHRE	170204045	170204059	1	+	.	59b: "agcactgactgttct NM_012009" ; note: "59b"
chr1	Consensus	PairedHRE	170203873	170203887	1	+	.	60a: "aggacagccagagct AF020263" ; note: "60a"
chr1	Consensus	PairedHRE	170204045	170204059	1	+	.	60b: "agcactgactgttct AF020263" ; note: "60b"
chr1	Consensus	PairedHRE	170203873	170203887	1	+	.	61a: "aggacagccagagct DQ132509" ; note: "61a"
chr1	Consensus	PairedHRE	170204045	170204059	1	+	.	61b: "agcactgactgttct DQ132509" ; note: "61b"
chr1	Consensus	PairedHRE	170203873	170203887	1	+	.	62a: "aggacagccagagct DQ132508" ; note: "62a"
chr1	Consensus	PairedHRE	170204045	170204059	1	+	.	62b: "agcactgactgttct DQ132508" ; note: "62b"
chr1	Consensus	PairedHRE	170203873	170203887	1	+	.	63a: "aggacagccagagct AK089191" ; note: "63a"
chr1	Consensus	PairedHRE	170204045	170204059	1	+	.	63b: "agcactgactgttct AK089191" ; note: "63b"
chr1	Consensus	PairedHRE	170203873	170203887	1	+	.	64a: "aggacagccagagct DQ131180" ; note: "64a"
chr1	Consensus	PairedHRE	170204045	170204059	1	+	.	64b: "agcactgactgttct DQ131180" ; note: "64b"
chr1	Consensus	PairedHRE	170203873	170203887	1	+	.	65a: "aggacagccagagct DQ132507" ; note: "65a"
chr1	Consensus	PairedHRE	170204045	170204059	1	+	.	65b: "agcactgactgttct DQ132507" ; note: "65b"
chr1	Consensus	PairedHRE	175587235	175587249	1	+	.	66a: "TGCACTGAGTGTCCT BC035956" ; note: "66a"
chr1	Consensus	PairedHRE	175587256	175587270	1	+	.	66b: "AGTTCTTGAAGTCCT BC035956" ; note: "66b"
chr1	Consensus	PairedHRE	175587235	175587249	1	+	.	67a: "TGCACTGAGTGTCCT BC024455" ; note: "67a"
chr1	Consensus	PairedHRE	175587256	175587270	1	+	.	67b: "AGTTCTTGAAGTCCT BC024455" ; note: "67b"
chr1	Consensus	PairedHRE	178437911	178437925	1	+	.	68a: "AGCACACGGTGTTCT AK085798" ; note: "68a"
chr1	Consensus	PairedHRE	178437953	178437967	1	+	.	68b: "AGAACTGGGAGTACA AK085798" ; note: "68b"
chr1	Consensus	PairedHRE	180851006	180851020	1	+	.	69a: "gggtctcagagtcct AK184426" ; note: "69a"
chr1	Consensus	PairedHRE	180851140	180851154	1	+	.	69b: "AGCACTTTATGTTCT AK184426" ; note: "69b"
chr1	Consensus	PairedHRE	180851006	180851020	1	+	.	70a: "gggtctcagagtcct AK210838" ; note: "70a"
chr1	Consensus	PairedHRE	180851140	180851154	1	+	.	70b: "AGCACTTTATGTTCT AK210838" ; note: "70b"
chr1	Consensus	PairedHRE	180851006	180851020	1	+	.	71a: "gggtctcagagtcct AK181506" ; note: "71a"
chr1	Consensus	PairedHRE	180851140	180851154	1	+	.	71b: "AGCACTTTATGTTCT AK181506" ; note: "71b"
chr1	Consensus	PairedHRE	180851006	180851020	1	+	.	72a: "gggtctcagagtcct AK179626" ; note: "72a"
chr1	Consensus	PairedHRE	180851140	180851154	1	+	.	72b: "AGCACTTTATGTTCT AK179626" ; note: "72b"
chr1	Consensus	PairedHRE	180851006	180851020	1	+	.	73a: "gggtctcagagtcct AK186434" ; note: "73a"
chr1	Consensus	PairedHRE	180851140	180851154	1	+	.	73b: "AGCACTTTATGTTCT AK186434" ; note: "73b"
chr1	Consensus	PairedHRE	180851006	180851020	1	+	.	74a: "gggtctcagagtcct AK150756" ; note: "74a"
chr1	Consensus	PairedHRE	180851140	180851154	1	+	.	74b: "AGCACTTTATGTTCT AK150756" ; note: "74b"
chr1	Consensus	PairedHRE	180851006	180851020	1	+	.	75a: "gggtctcagagtcct NM_133705" ; note: "75a"
chr1	Consensus	PairedHRE	180851140	180851154	1	+	.	75b: "AGCACTTTATGTTCT NM_133705" ; note: "75b"
chr1	Consensus	PairedHRE	180851006	180851020	1	+	.	76a: "gggtctcagagtcct AK167622" ; note: "76a"
chr1	Consensus	PairedHRE	180851140	180851154	1	+	.	76b: "AGCACTTTATGTTCT AK167622" ; note: "76b"
chr1	Consensus	PairedHRE	180851006	180851020	1	+	.	77a: "gggtctcagagtcct AK007535" ; note: "77a"
chr1	Consensus	PairedHRE	180851140	180851154	1	+	.	77b: "AGCACTTTATGTTCT AK007535" ; note: "77b"
chr1	Consensus	PairedHRE	180851006	180851020	1	+	.	78a: "gggtctcagagtcct AK178957" ; note: "78a"
chr1	Consensus	PairedHRE	180851140	180851154	1	+	.	78b: "AGCACTTTATGTTCT AK178957" ; note: "78b"
chr1	Consensus	PairedHRE	180851006	180851020	1	+	.	79a: "gggtctcagagtcct AK152302" ; note: "79a"
chr1	Consensus	PairedHRE	180851140	180851154	1	+	.	79b: "AGCACTTTATGTTCT AK152302" ; note: "79b"
chr1	Consensus	PairedHRE	180851006	180851020	1	+	.	80a: "gggtctcagagtcct AK179744" ; note: "80a"
chr1	Consensus	PairedHRE	180851140	180851154	1	+	.	80b: "AGCACTTTATGTTCT AK179744" ; note: "80b"
chr1	Consensus	PairedHRE	180851006	180851020	1	+	.	81a: "gggtctcagagtcct AK190918" ; note: "81a"
chr1	Consensus	PairedHRE	180851140	180851154	1	+	.	81b: "AGCACTTTATGTTCT AK190918" ; note: "81b"
chr1	Consensus	PairedHRE	180851006	180851020	1	+	.	82a: "gggtctcagagtcct AK165618" ; note: "82a"
chr1	Consensus	PairedHRE	180851140	180851154	1	+	.	82b: "AGCACTTTATGTTCT AK165618" ; note: "82b"
chr1	Consensus	PairedHRE	180851006	180851020	1	+	.	83a: "gggtctcagagtcct BC006882" ; note: "83a"
chr1	Consensus	PairedHRE	180851140	180851154	1	+	.	83b: "AGCACTTTATGTTCT BC006882" ; note: "83b"
chr1	Consensus	PairedHRE	180851006	180851020	1	+	.	84a: "gggtctcagagtcct AK182076" ; note: "84a"
chr1	Consensus	PairedHRE	180851140	180851154	1	+	.	84b: "AGCACTTTATGTTCT AK182076" ; note: "84b"
chr1	Consensus	PairedHRE	181100752	181100766	1	+	.	85a: "agctctggctgtcct BC065395" ; note: "85a"
chr1	Consensus	PairedHRE	181100780	181100794	1	+	.	85b: "agatcaggctgtcct BC065395" ; note: "85b"
chr1	Consensus	PairedHRE	181100752	181100766	1	+	.	86a: "agctctggctgtcct AK166153" ; note: "86a"
chr1	Consensus	PairedHRE	181100780	181100794	1	+	.	86b: "agatcaggctgtcct AK166153" ; note: "86b"
chr1	Consensus	PairedHRE	181100752	181100766	1	+	.	87a: "agctctggctgtcct BC040509" ; note: "87a"
chr1	Consensus	PairedHRE	181100780	181100794	1	+	.	87b: "agatcaggctgtcct BC040509" ; note: "87b"
chr1	Consensus	PairedHRE	181100752	181100766	1	+	.	88a: "agctctggctgtcct AK165179" ; note: "88a"
chr1	Consensus	PairedHRE	181100780	181100794	1	+	.	88b: "agatcaggctgtcct AK165179" ; note: "88b"
chr1	Consensus	PairedHRE	181100752	181100766	1	+	.	89a: "agctctggctgtcct AK144157" ; note: "89a"
chr1	Consensus	PairedHRE	181100780	181100794	1	+	.	89b: "agatcaggctgtcct AK144157" ; note: "89b"
chr1	Consensus	PairedHRE	181100752	181100766	1	+	.	90a: "agctctggctgtcct AK021301" ; note: "90a"
chr1	Consensus	PairedHRE	181100780	181100794	1	+	.	90b: "agatcaggctgtcct AK021301" ; note: "90b"
chr1	Consensus	PairedHRE	181100752	181100766	1	+	.	91a: "agctctggctgtcct DU708831" ; note: "91a"
chr1	Consensus	PairedHRE	181100780	181100794	1	+	.	91b: "agatcaggctgtcct DU708831" ; note: "91b"
chr1	Consensus	PairedHRE	181100752	181100766	1	+	.	92a: "agctctggctgtcct NM_030131" ; note: "92a"
chr1	Consensus	PairedHRE	181100780	181100794	1	+	.	92b: "agatcaggctgtcct NM_030131" ; note: "92b"
chr1	Consensus	PairedHRE	181105471	181105485	1	+	.	93a: "AGTACATGGTGTTCT DU708831" ; note: "93a"
chr1	Consensus	PairedHRE	181105523	181105537	1	+	.	93b: "AGTACTCTCAGTCCT DU708831" ; note: "93b"
chr1	Consensus	PairedHRE	185843935	185843949	1	+	.	94a: "AGAACATCAAGAGCA AK089713" ; note: "94a"
chr1	Consensus	PairedHRE	185844123	185844137	1	+	.	94b: "tgcacatattgttcT AK089713" ; note: "94b"
chr1	Consensus	PairedHRE	36742813	36742827	1	-	.	95a: "agaactcagagatct AK041656" ; note: "95a"
chr1	Consensus	PairedHRE	36742883	36742897	1	-	.	95b: "AGTTCTGACTGTCCT AK041656" ; note: "95b"
chr1	Consensus	PairedHRE	36742813	36742827	1	-	.	96a: "agaactcagagatct AK158015" ; note: "96a"
chr1	Consensus	PairedHRE	36742883	36742897	1	-	.	96b: "AGTTCTGACTGTCCT AK158015" ; note: "96b"
chr1	Consensus	PairedHRE	36742813	36742827	1	-	.	97a: "agaactcagagatct NM_001013374" ; note: "97a"
chr1	Consensus	PairedHRE	36742883	36742897	1	-	.	97b: "AGTTCTGACTGTCCT NM_001013374" ; note: "97b"
chr1	Consensus	PairedHRE	36742813	36742827	1	-	.	98a: "agaactcagagatct AK090243" ; note: "98a"
chr1	Consensus	PairedHRE	36742883	36742897	1	-	.	98b: "AGTTCTGACTGTCCT AK090243" ; note: "98b"
chr1	Consensus	PairedHRE	36742813	36742827	1	-	.	99a: "agaactcagagatct BC046969" ; note: "99a"
chr1	Consensus	PairedHRE	36742883	36742897	1	-	.	99b: "AGTTCTGACTGTCCT BC046969" ; note: "99b"
chr1	Consensus	PairedHRE	36742813	36742827	1	-	.	100a: "agaactcagagatct BC027226" ; note: "100a"
chr1	Consensus	PairedHRE	36742883	36742897	1	-	.	100b: "AGTTCTGACTGTCCT BC027226" ; note: "100b"
chr1	Consensus	PairedHRE	36742813	36742827	1	-	.	101a: "agaactcagagatct AK142024" ; note: "101a"
chr1	Consensus	PairedHRE	36742883	36742897	1	-	.	101b: "AGTTCTGACTGTCCT AK142024" ; note: "101b"
chr1	Consensus	PairedHRE	38168807	38168821	1	-	.	102a: "GGTTCAAATAGTCCT AK164954" ; note: "102a"
chr1	Consensus	PairedHRE	38168884	38168898	1	-	.	102b: "GGTACTGCTAGTTCT AK164954" ; note: "102b"
chr1	Consensus	PairedHRE	38168807	38168821	1	-	.	103a: "GGTTCAAATAGTCCT AK030254" ; note: "103a"
chr1	Consensus	PairedHRE	38168884	38168898	1	-	.	103b: "GGTACTGCTAGTTCT AK030254" ; note: "103b"
chr1	Consensus	PairedHRE	38168807	38168821	1	-	.	104a: "GGTTCAAATAGTCCT AK170053" ; note: "104a"
chr1	Consensus	PairedHRE	38168884	38168898	1	-	.	104b: "GGTACTGCTAGTTCT AK170053" ; note: "104b"
chr1	Consensus	PairedHRE	38168807	38168821	1	-	.	105a: "GGTTCAAATAGTCCT AK163138" ; note: "105a"
chr1	Consensus	PairedHRE	38168884	38168898	1	-	.	105b: "GGTACTGCTAGTTCT AK163138" ; note: "105b"
chr1	Consensus	PairedHRE	38168807	38168821	1	-	.	106a: "GGTTCAAATAGTCCT NM_207228" ; note: "106a"
chr1	Consensus	PairedHRE	38168884	38168898	1	-	.	106b: "GGTACTGCTAGTTCT NM_207228" ; note: "106b"
chr1	Consensus	PairedHRE	38168807	38168821	1	-	.	107a: "GGTTCAAATAGTCCT BC066782" ; note: "107a"
chr1	Consensus	PairedHRE	38168884	38168898	1	-	.	107b: "GGTACTGCTAGTTCT BC066782" ; note: "107b"
chr1	Consensus	PairedHRE	38923724	38923738	1	-	.	108a: "GGAACTTGCAGTTCT AK141854" ; note: "108a"
chr1	Consensus	PairedHRE	38923890	38923904	1	-	.	108b: "GGTTCTGTTTGTTCT AK141854" ; note: "108b"
chr1	Consensus	PairedHRE	38923724	38923738	1	-	.	109a: "GGAACTTGCAGTTCT U34361" ; note: "109a"
chr1	Consensus	PairedHRE	38923890	38923904	1	-	.	109b: "GGTTCTGTTTGTTCT U34361" ; note: "109b"
chr1	Consensus	PairedHRE	38923724	38923738	1	-	.	110a: "GGAACTTGCAGTTCT NM_010678" ; note: "110a"
chr1	Consensus	PairedHRE	38923890	38923904	1	-	.	110b: "GGTTCTGTTTGTTCT NM_010678" ; note: "110b"
chr1	Consensus	PairedHRE	39164156	39164170	1	-	.	111a: "TGTTCTTAGTGTCCT AK203608" ; note: "111a"
chr1	Consensus	PairedHRE	39164320	39164334	1	-	.	111b: "GGATCAGTCTGTCCT AK203608" ; note: "111b"
chr1	Consensus	PairedHRE	39164156	39164170	1	-	.	112a: "TGTTCTTAGTGTCCT AK194057" ; note: "112a"
chr1	Consensus	PairedHRE	39164320	39164334	1	-	.	112b: "GGATCAGTCTGTCCT AK194057" ; note: "112b"
chr1	Consensus	PairedHRE	39164156	39164170	1	-	.	113a: "TGTTCTTAGTGTCCT AK192131" ; note: "113a"
chr1	Consensus	PairedHRE	39164320	39164334	1	-	.	113b: "GGATCAGTCTGTCCT AK192131" ; note: "113b"
chr1	Consensus	PairedHRE	39164320	39164334	1	-	.	114a: "GGATCAGTCTGTCCT AK203608" ; note: "114a"
chr1	Consensus	PairedHRE	39164359	39164373	1	-	.	114b: "GGCTCAGTCTGTCCT AK203608" ; note: "114b"
chr1	Consensus	PairedHRE	39164320	39164334	1	-	.	115a: "GGATCAGTCTGTCCT AK194057" ; note: "115a"
chr1	Consensus	PairedHRE	39164359	39164373	1	-	.	115b: "GGCTCAGTCTGTCCT AK194057" ; note: "115b"
chr1	Consensus	PairedHRE	39164320	39164334	1	-	.	116a: "GGATCAGTCTGTCCT AK192131" ; note: "116a"
chr1	Consensus	PairedHRE	39164359	39164373	1	-	.	116b: "GGCTCAGTCTGTCCT AK192131" ; note: "116b"
chr1	Consensus	PairedHRE	53092776	53092790	1	-	.	117a: "AGGACACCACGTACA AK009002" ; note: "117a"
chr1	Consensus	PairedHRE	53092947	53092961	1	-	.	117b: "CGGACAGAGAGTTCT AK009002" ; note: "117b"
chr1	Consensus	PairedHRE	53092776	53092790	1	-	.	118a: "AGGACACCACGTACA AK042597" ; note: "118a"
chr1	Consensus	PairedHRE	53092947	53092961	1	-	.	118b: "CGGACAGAGAGTTCT AK042597" ; note: "118b"
chr1	Consensus	PairedHRE	55367582	55367596	1	-	.	119a: "TGATCTTCATGTCCT AK219337" ; note: "119a"
chr1	Consensus	PairedHRE	55367610	55367624	1	-	.	119b: "AGAACAGGTAGATCT AK219337" ; note: "119b"
chr1	Consensus	PairedHRE	55367582	55367596	1	-	.	120a: "TGATCTTCATGTCCT AK219642" ; note: "120a"
chr1	Consensus	PairedHRE	55367610	55367624	1	-	.	120b: "AGAACAGGTAGATCT AK219642" ; note: "120b"
chr1	Consensus	PairedHRE	75509941	75509955	1	-	.	121a: "ggttctcagtgttct NM_009447" ; note: "121a"
chr1	Consensus	PairedHRE	75510078	75510092	1	-	.	121b: "AGAACTCCCAGTACT NM_009447" ; note: "121b"
chr1	Consensus	PairedHRE	75509941	75509955	1	-	.	122a: "ggttctcagtgttct AK078355" ; note: "122a"
chr1	Consensus	PairedHRE	75510078	75510092	1	-	.	122b: "AGAACTCCCAGTACT AK078355" ; note: "122b"
chr1	Consensus	PairedHRE	75509941	75509955	1	-	.	123a: "ggttctcagtgttct AK158934" ; note: "123a"
chr1	Consensus	PairedHRE	75510078	75510092	1	-	.	123b: "AGAACTCCCAGTACT AK158934" ; note: "123b"
chr1	Consensus	PairedHRE	75509941	75509955	1	-	.	124a: "ggttctcagtgttct AK002427" ; note: "124a"
chr1	Consensus	PairedHRE	75510078	75510092	1	-	.	124b: "AGAACTCCCAGTACT AK002427" ; note: "124b"
chr1	Consensus	PairedHRE	75509941	75509955	1	-	.	125a: "ggttctcagtgttct K03466" ; note: "125a"
chr1	Consensus	PairedHRE	75510078	75510092	1	-	.	125b: "AGAACTCCCAGTACT K03466" ; note: "125b"
chr1	Consensus	PairedHRE	75509941	75509955	1	-	.	126a: "ggttctcagtgttct M13444" ; note: "126a"
chr1	Consensus	PairedHRE	75510078	75510092	1	-	.	126b: "AGAACTCCCAGTACT M13444" ; note: "126b"
chr1	Consensus	PairedHRE	75509941	75509955	1	-	.	127a: "ggttctcagtgttct BC019959" ; note: "127a"
chr1	Consensus	PairedHRE	75510078	75510092	1	-	.	127b: "AGAACTCCCAGTACT BC019959" ; note: "127b"
chr1	Consensus	PairedHRE	80953751	80953765	1	-	.	128a: "AGTTCTACTAGTTCT AK089619" ; note: "128a"
chr1	Consensus	PairedHRE	80953947	80953961	1	-	.	128b: "AGAACTCAGAGAGCC AK089619" ; note: "128b"
chr1	Consensus	PairedHRE	80953751	80953765	1	-	.	129a: "AGTTCTACTAGTTCT AK089678" ; note: "129a"
chr1	Consensus	PairedHRE	80953947	80953961	1	-	.	129b: "AGAACTCAGAGAGCC AK089678" ; note: "129b"
chr1	Consensus	PairedHRE	91841529	91841543	1	-	.	130a: "AGGACACGCTGTGCC AK029801" ; note: "130a"
chr1	Consensus	PairedHRE	91841586	91841600	1	-	.	130b: "TGGACGTTCAGTTCT AK029801" ; note: "130b"
chr1	Consensus	PairedHRE	91841529	91841543	1	-	.	131a: "AGGACACGCTGTGCC AK029933" ; note: "131a"
chr1	Consensus	PairedHRE	91841586	91841600	1	-	.	131b: "TGGACGTTCAGTTCT AK029933" ; note: "131b"
chr1	Consensus	PairedHRE	119265729	119265743	1	-	.	132a: "tggtcactttgtcct AF174296" ; note: "132a"
chr1	Consensus	PairedHRE	119265920	119265934	1	-	.	132b: "AGGACAAGTCGTACT AF174296" ; note: "132b"
chr1	Consensus	PairedHRE	119265729	119265743	1	-	.	133a: "tggtcactttgtcct AK033193" ; note: "133a"
chr1	Consensus	PairedHRE	119265920	119265934	1	-	.	133b: "AGGACAAGTCGTACT AK033193" ; note: "133b"
chr1	Consensus	PairedHRE	119265729	119265743	1	-	.	134a: "tggtcactttgtcct AK017698" ; note: "134a"
chr1	Consensus	PairedHRE	119265920	119265934	1	-	.	134b: "AGGACAAGTCGTACT AK017698" ; note: "134b"
chr1	Consensus	PairedHRE	119265729	119265743	1	-	.	135a: "tggtcactttgtcct BC006907" ; note: "135a"
chr1	Consensus	PairedHRE	119265920	119265934	1	-	.	135b: "AGGACAAGTCGTACT BC006907" ; note: "135b"
chr1	Consensus	PairedHRE	119265729	119265743	1	-	.	136a: "tggtcactttgtcct AK159993" ; note: "136a"
chr1	Consensus	PairedHRE	119265920	119265934	1	-	.	136b: "AGGACAAGTCGTACT AK159993" ; note: "136b"
chr1	Consensus	PairedHRE	119265729	119265743	1	-	.	137a: "tggtcactttgtcct AK172364" ; note: "137a"
chr1	Consensus	PairedHRE	119265920	119265934	1	-	.	137b: "AGGACAAGTCGTACT AK172364" ; note: "137b"
chr1	Consensus	PairedHRE	119265729	119265743	1	-	.	138a: "tggtcactttgtcct NM_022327" ; note: "138a"
chr1	Consensus	PairedHRE	119265920	119265934	1	-	.	138b: "AGGACAAGTCGTACT NM_022327" ; note: "138b"
chr1	Consensus	PairedHRE	119265729	119265743	1	-	.	139a: "tggtcactttgtcct AK205791" ; note: "139a"
chr1	Consensus	PairedHRE	119265920	119265934	1	-	.	139b: "AGGACAAGTCGTACT AK205791" ; note: "139b"
chr1	Consensus	PairedHRE	131138480	131138494	1	-	.	140a: "AGGACACCTTGACCA BC058252" ; note: "140a"
chr1	Consensus	PairedHRE	131138595	131138609	1	-	.	140b: "AGTACATACTGTTCT BC058252" ; note: "140b"
chr1	Consensus	PairedHRE	131138480	131138494	1	-	.	141a: "AGGACACCTTGACCA AK149911" ; note: "141a"
chr1	Consensus	PairedHRE	131138595	131138609	1	-	.	141b: "AGTACATACTGTTCT AK149911" ; note: "141b"
chr1	Consensus	PairedHRE	131138480	131138494	1	-	.	142a: "AGGACACCTTGACCA NM_019777" ; note: "142a"
chr1	Consensus	PairedHRE	131138595	131138609	1	-	.	142b: "AGTACATACTGTTCT NM_019777" ; note: "142b"
chr1	Consensus	PairedHRE	131138480	131138494	1	-	.	143a: "AGGACACCTTGACCA AK088580" ; note: "143a"
chr1	Consensus	PairedHRE	131138595	131138609	1	-	.	143b: "AGTACATACTGTTCT AK088580" ; note: "143b"
chr1	Consensus	PairedHRE	131138480	131138494	1	-	.	144a: "AGGACACCTTGACCA BC049154" ; note: "144a"
chr1	Consensus	PairedHRE	131138595	131138609	1	-	.	144b: "AGTACATACTGTTCT BC049154" ; note: "144b"
chr1	Consensus	PairedHRE	131138480	131138494	1	-	.	145a: "AGGACACCTTGACCA AK153046" ; note: "145a"
chr1	Consensus	PairedHRE	131138595	131138609	1	-	.	145b: "AGTACATACTGTTCT AK153046" ; note: "145b"
chr1	Consensus	PairedHRE	134789424	134789438	1	-	.	146a: "aggtcagaaagttct AK135580" ; note: "146a"
chr1	Consensus	PairedHRE	134789497	134789511	1	-	.	146b: "TGTTCTTATAGTTCT AK135580" ; note: "146b"
chr1	Consensus	PairedHRE	138537808	138537822	1	-	.	147a: "TGCACATAGAGTTCT AK171408" ; note: "147a"
chr1	Consensus	PairedHRE	138537990	138538004	1	-	.	147b: "AGAACAAACTGAACA AK171408" ; note: "147b"
chr1	Consensus	PairedHRE	138537808	138537822	1	-	.	148a: "TGCACATAGAGTTCT AK154631" ; note: "148a"
chr1	Consensus	PairedHRE	138537990	138538004	1	-	.	148b: "AGAACAAACTGAACA AK154631" ; note: "148b"
chr1	Consensus	PairedHRE	150234309	150234323	1	-	.	149a: "aggacagccagagct AK152022" ; note: "149a"
chr1	Consensus	PairedHRE	150234495	150234509	1	-	.	149b: "agaacaccaagtgct AK152022" ; note: "149b"
chr1	Consensus	PairedHRE	150234309	150234323	1	-	.	150a: "aggacagccagagct AK152955" ; note: "150a"
chr1	Consensus	PairedHRE	150234495	150234509	1	-	.	150b: "agaacaccaagtgct AK152955" ; note: "150b"
chr1	Consensus	PairedHRE	150234309	150234323	1	-	.	151a: "aggacagccagagct DQ077804" ; note: "151a"
chr1	Consensus	PairedHRE	150234495	150234509	1	-	.	151b: "agaacaccaagtgct DQ077804" ; note: "151b"
chr1	Consensus	PairedHRE	150234309	150234323	1	-	.	152a: "aggacagccagagct BC003331" ; note: "152a"
chr1	Consensus	PairedHRE	150234495	150234509	1	-	.	152b: "agaacaccaagtgct BC003331" ; note: "152b"
chr1	Consensus	PairedHRE	150234309	150234323	1	-	.	153a: "aggacagccagagct NM_145511" ; note: "153a"
chr1	Consensus	PairedHRE	150234495	150234509	1	-	.	153b: "agaacaccaagtgct NM_145511" ; note: "153b"
chr1	Consensus	PairedHRE	151265526	151265540	1	-	.	154a: "AGGACAAAGAGTTCT AK048401" ; note: "154a"
chr1	Consensus	PairedHRE	151265650	151265664	1	-	.	154b: "AGGACTTACCGTTCT AK048401" ; note: "154b"
chr1	Consensus	PairedHRE	154621150	154621164	1	-	.	155a: "TGTTCTTAGAGTTCT L29346" ; note: "155a"
chr1	Consensus	PairedHRE	154621222	154621236	1	-	.	155b: "TGCACTCCATGTCCT L29346" ; note: "155b"
chr1	Consensus	PairedHRE	154621150	154621164	1	-	.	156a: "TGTTCTTAGAGTTCT NM_009782" ; note: "156a"
chr1	Consensus	PairedHRE	154621222	154621236	1	-	.	156b: "TGCACTCCATGTCCT NM_009782" ; note: "156b"
chr1	Consensus	PairedHRE	162573258	162573272	1	-	.	157a: "agaacaagaagaaca AK136134" ; note: "157a"
chr1	Consensus	PairedHRE	162573282	162573296	1	-	.	157b: "agaacaagaagaaca AK136134" ; note: "157b"
chr1	Consensus	PairedHRE	162573258	162573272	1	-	.	158a: "agaacaagaagaaca BC099523" ; note: "158a"
chr1	Consensus	PairedHRE	162573282	162573296	1	-	.	158b: "agaacaagaagaaca BC099523" ; note: "158b"
chr1	Consensus	PairedHRE	162573297	162573311	1	-	.	159a: "agaacaagaagaaca AK136134" ; note: "159a"
chr1	Consensus	PairedHRE	162573333	162573347	1	-	.	159b: "agaacaagaagaaca AK136134" ; note: "159b"
chr1	Consensus	PairedHRE	162573297	162573311	1	-	.	160a: "agaacaagaagaaca BC099523" ; note: "160a"
chr1	Consensus	PairedHRE	162573333	162573347	1	-	.	160b: "agaacaagaagaaca BC099523" ; note: "160b"
chr1	Consensus	PairedHRE	162573333	162573347	1	-	.	161a: "agaacaagaagaaca AK136134" ; note: "161a"
chr1	Consensus	PairedHRE	162573390	162573404	1	-	.	161b: "agaacaagaagaaca AK136134" ; note: "161b"
chr1	Consensus	PairedHRE	162573333	162573347	1	-	.	162a: "agaacaagaagaaca BC099523" ; note: "162a"
chr1	Consensus	PairedHRE	162573390	162573404	1	-	.	162b: "agaacaagaagaaca BC099523" ; note: "162b"
chr1	Consensus	PairedHRE	162573405	162573419	1	-	.	163a: "agaacaagaagaaca AK136134" ; note: "163a"
chr1	Consensus	PairedHRE	162573444	162573458	1	-	.	163b: "agaacaagaagaaca AK136134" ; note: "163b"
chr1	Consensus	PairedHRE	162573405	162573419	1	-	.	164a: "agaacaagaagaaca BC099523" ; note: "164a"
chr1	Consensus	PairedHRE	162573444	162573458	1	-	.	164b: "agaacaagaagaaca BC099523" ; note: "164b"
chr1	Consensus	PairedHRE	180851006	180851020	1	-	.	165a: "aggactctgagaccc AK044048" ; note: "165a"
chr1	Consensus	PairedHRE	180851140	180851154	1	-	.	165b: "AGAACATAAAGTGCT AK044048" ; note: "165b"
chr1	Consensus	PairedHRE	181100752	181100766	1	-	.	166a: "aggacagccagagct AK140509" ; note: "166a"
chr1	Consensus	PairedHRE	181100780	181100794	1	-	.	166b: "aggacagcctgatct AK140509" ; note: "166b"
chr1	Consensus	PairedHRE	181100752	181100766	1	-	.	167a: "aggacagccagagct AK004676" ; note: "167a"
chr1	Consensus	PairedHRE	181100780	181100794	1	-	.	167b: "aggacagcctgatct AK004676" ; note: "167b"
chr1	Consensus	PairedHRE	181100752	181100766	1	-	.	168a: "aggacagccagagct AK018049" ; note: "168a"
chr1	Consensus	PairedHRE	181100780	181100794	1	-	.	168b: "aggacagcctgatct AK018049" ; note: "168b"
chr1	Consensus	PairedHRE	181100752	181100766	1	-	.	169a: "aggacagccagagct AK164404" ; note: "169a"
chr1	Consensus	PairedHRE	181100780	181100794	1	-	.	169b: "aggacagcctgatct AK164404" ; note: "169b"
chr1	Consensus	PairedHRE	181100752	181100766	1	-	.	170a: "aggacagccagagct BC031847" ; note: "170a"
chr1	Consensus	PairedHRE	181100780	181100794	1	-	.	170b: "aggacagcctgatct BC031847" ; note: "170b"
chr1	Consensus	PairedHRE	181100752	181100766	1	-	.	171a: "aggacagccagagct AK013982" ; note: "171a"
chr1	Consensus	PairedHRE	181100780	181100794	1	-	.	171b: "aggacagcctgatct AK013982" ; note: "171b"
chr1	Consensus	PairedHRE	181100752	181100766	1	-	.	172a: "aggacagccagagct NM_026171" ; note: "172a"
chr1	Consensus	PairedHRE	181100780	181100794	1	-	.	172b: "aggacagcctgatct NM_026171" ; note: "172b"
chr1	Consensus	PairedHRE	181105471	181105485	1	-	.	173a: "AGAACACCATGTACT AK140509" ; note: "173a"
chr1	Consensus	PairedHRE	181105523	181105537	1	-	.	173b: "AGGACTGAGAGTACT AK140509" ; note: "173b"
chr1	Consensus	PairedHRE	181105471	181105485	1	-	.	174a: "AGAACACCATGTACT AK004676" ; note: "174a"
chr1	Consensus	PairedHRE	181105523	181105537	1	-	.	174b: "AGGACTGAGAGTACT AK004676" ; note: "174b"
chr1	Consensus	PairedHRE	181105471	181105485	1	-	.	175a: "AGAACACCATGTACT AK018049" ; note: "175a"
chr1	Consensus	PairedHRE	181105523	181105537	1	-	.	175b: "AGGACTGAGAGTACT AK018049" ; note: "175b"
chr1	Consensus	PairedHRE	181105471	181105485	1	-	.	176a: "AGAACACCATGTACT BC031847" ; note: "176a"
chr1	Consensus	PairedHRE	181105523	181105537	1	-	.	176b: "AGGACTGAGAGTACT BC031847" ; note: "176b"
chr1	Consensus	PairedHRE	181105471	181105485	1	-	.	177a: "AGAACACCATGTACT AK013982" ; note: "177a"
chr1	Consensus	PairedHRE	181105523	181105537	1	-	.	177b: "AGGACTGAGAGTACT AK013982" ; note: "177b"
chr1	Consensus	PairedHRE	181105471	181105485	1	-	.	178a: "AGAACACCATGTACT NM_026171" ; note: "178a"
chr1	Consensus	PairedHRE	181105523	181105537	1	-	.	178b: "AGGACTGAGAGTACT NM_026171" ; note: "178b"
chr1	Consensus	PairedHRE	192471893	192471907	1	-	.	179a: "aGAACATTGTGTGCC AK052669" ; note: "179a"
chr1	Consensus	PairedHRE	192471938	192471952	1	-	.	179b: "agaacacaaagtaca AK052669" ; note: "179b"
chr1	Consensus	PairedHRE	194896995	194897009	1	-	.	180a: "TGTTCTTACAGTTCT AK007487" ; note: "180a"
chr1	Consensus	PairedHRE	194897138	194897152	1	-	.	180b: "GGATCTCACAGTCCT AK007487" ; note: "180b"
chr10	Consensus	PairedHRE	13002625	13002639	1	+	.	181a: "TGTACTTGGTGTCCT AK212876" ; note: "181a"
chr10	Consensus	PairedHRE	13002647	13002661	1	+	.	181b: "GGTTCAATCAGTTCT AK212876" ; note: "181b"
chr10	Consensus	PairedHRE	13002625	13002639	1	+	.	182a: "TGTACTTGGTGTCCT X95504" ; note: "182a"
chr10	Consensus	PairedHRE	13002647	13002661	1	+	.	182b: "GGTTCAATCAGTTCT X95504" ; note: "182b"
chr10	Consensus	PairedHRE	13002625	13002639	1	+	.	183a: "TGTACTTGGTGTCCT AF324471" ; note: "183a"
chr10	Consensus	PairedHRE	13002647	13002661	1	+	.	183b: "GGTTCAATCAGTTCT AF324471" ; note: "183b"
chr10	Consensus	PairedHRE	13002625	13002639	1	+	.	184a: "TGTACTTGGTGTCCT AK196511" ; note: "184a"
chr10	Consensus	PairedHRE	13002647	13002661	1	+	.	184b: "GGTTCAATCAGTTCT AK196511" ; note: "184b"
chr10	Consensus	PairedHRE	13002625	13002639	1	+	.	185a: "TGTACTTGGTGTCCT AK202217" ; note: "185a"
chr10	Consensus	PairedHRE	13002647	13002661	1	+	.	185b: "GGTTCAATCAGTTCT AK202217" ; note: "185b"
chr10	Consensus	PairedHRE	21065849	21065863	1	+	.	186a: "CGTTCTGAATGTTCT AK138601" ; note: "186a"
chr10	Consensus	PairedHRE	21065946	21065960	1	+	.	186b: "agaactctatgtaca AK138601" ; note: "186b"
chr10	Consensus	PairedHRE	42864880	42864894	1	+	.	187a: "agctctggctgtcct AY024346" ; note: "187a"
chr10	Consensus	PairedHRE	42864908	42864922	1	+	.	187b: "agatcagactgtcct AY024346" ; note: "187b"
chr10	Consensus	PairedHRE	42864880	42864894	1	+	.	188a: "agctctggctgtcct NM_153055" ; note: "188a"
chr10	Consensus	PairedHRE	42864908	42864922	1	+	.	188b: "agatcagactgtcct NM_153055" ; note: "188b"
chr10	Consensus	PairedHRE	42864880	42864894	1	+	.	189a: "agctctggctgtcct BC059816" ; note: "189a"
chr10	Consensus	PairedHRE	42864908	42864922	1	+	.	189b: "agatcagactgtcct BC059816" ; note: "189b"
chr10	Consensus	PairedHRE	42864880	42864894	1	+	.	190a: "agctctggctgtcct BC031846" ; note: "190a"
chr10	Consensus	PairedHRE	42864908	42864922	1	+	.	190b: "agatcagactgtcct BC031846" ; note: "190b"
chr10	Consensus	PairedHRE	42864880	42864894	1	+	.	191a: "agctctggctgtcct BC019366" ; note: "191a"
chr10	Consensus	PairedHRE	42864908	42864922	1	+	.	191b: "agatcagactgtcct BC019366" ; note: "191b"
chr10	Consensus	PairedHRE	42864880	42864894	1	+	.	192a: "agctctggctgtcct BC080810" ; note: "192a"
chr10	Consensus	PairedHRE	42864908	42864922	1	+	.	192b: "agatcagactgtcct BC080810" ; note: "192b"
chr10	Consensus	PairedHRE	42864880	42864894	1	+	.	193a: "agctctggctgtcct AK036629" ; note: "193a"
chr10	Consensus	PairedHRE	42864908	42864922	1	+	.	193b: "agatcagactgtcct AK036629" ; note: "193b"
chr10	Consensus	PairedHRE	42864880	42864894	1	+	.	194a: "agctctggctgtcct AY238936" ; note: "194a"
chr10	Consensus	PairedHRE	42864908	42864922	1	+	.	194b: "agatcagactgtcct AY238936" ; note: "194b"
chr10	Consensus	PairedHRE	42864880	42864894	1	+	.	195a: "agctctggctgtcct AK049737" ; note: "195a"
chr10	Consensus	PairedHRE	42864908	42864922	1	+	.	195b: "agatcagactgtcct AK049737" ; note: "195b"
chr10	Consensus	PairedHRE	42864880	42864894	1	+	.	196a: "agctctggctgtcct AK090248" ; note: "196a"
chr10	Consensus	PairedHRE	42864908	42864922	1	+	.	196b: "agatcagactgtcct AK090248" ; note: "196b"
chr10	Consensus	PairedHRE	54935691	54935705	1	+	.	197a: "AGGACTTAAAGAACT BC060623" ; note: "197a"
chr10	Consensus	PairedHRE	54935830	54935844	1	+	.	197b: "AGAACACCATGAACA BC060623" ; note: "197b"
chr10	Consensus	PairedHRE	56680077	56680091	1	+	.	198a: "aggtcagcctgtcct AK146861" ; note: "198a"
chr10	Consensus	PairedHRE	56680106	56680120	1	+	.	198b: "agaacagccagaact AK146861" ; note: "198b"
chr10	Consensus	PairedHRE	57900404	57900418	1	+	.	199a: "CGCTCTTACAGTTCT AK163312" ; note: "199a"
chr10	Consensus	PairedHRE	57900507	57900521	1	+	.	199b: "AGAACTATTAGAGCC AK163312" ; note: "199b"
chr10	Consensus	PairedHRE	57900404	57900418	1	+	.	200a: "CGCTCTTACAGTTCT BC061162" ; note: "200a"
chr10	Consensus	PairedHRE	57900507	57900521	1	+	.	200b: "AGAACTATTAGAGCC BC061162" ; note: "200b"
chr10	Consensus	PairedHRE	61575850	61575864	1	+	.	201a: "agaacaagaagaaca AY255578" ; note: "201a"
chr10	Consensus	PairedHRE	61575877	61575891	1	+	.	201b: "agaacaagaagaaca AY255578" ; note: "201b"
chr10	Consensus	PairedHRE	69665061	69665075	1	+	.	202a: "tgttcttcatgttct AK048296" ; note: "202a"
chr10	Consensus	PairedHRE	69665209	69665223	1	+	.	202b: "tgttcttcttgttct AK048296" ; note: "202b"
chr10	Consensus	PairedHRE	75370256	75370270	1	+	.	203a: "agcactgactgttct AK015541" ; note: "203a"
chr10	Consensus	PairedHRE	75370448	75370462	1	+	.	203b: "agcacttgatgttct AK015541" ; note: "203b"
chr10	Consensus	PairedHRE	75370256	75370270	1	+	.	204a: "agcactgactgttct AK016555" ; note: "204a"
chr10	Consensus	PairedHRE	75370448	75370462	1	+	.	204b: "agcacttgatgttct AK016555" ; note: "204b"
chr10	Consensus	PairedHRE	76282241	76282255	1	+	.	205a: "AGAACATTGAGACCA AF498304" ; note: "205a"
chr10	Consensus	PairedHRE	76282419	76282433	1	+	.	205b: "AGAACAGTGAGACCA AF498304" ; note: "205b"
chr10	Consensus	PairedHRE	80012586	80012600	1	+	.	206a: "agaactcagagatcc M11768" ; note: "206a"
chr10	Consensus	PairedHRE	80012744	80012758	1	+	.	206b: "GGCTCAAGATGTCCT M11768" ; note: "206b"
chr10	Consensus	PairedHRE	80012586	80012600	1	+	.	207a: "agaactcagagatcc BC096403" ; note: "207a"
chr10	Consensus	PairedHRE	80012744	80012758	1	+	.	207b: "GGCTCAAGATGTCCT BC096403" ; note: "207b"
chr10	Consensus	PairedHRE	80012586	80012600	1	+	.	208a: "agaactcagagatcc NM_013459" ; note: "208a"
chr10	Consensus	PairedHRE	80012744	80012758	1	+	.	208b: "GGCTCAAGATGTCCT NM_013459" ; note: "208b"
chr10	Consensus	PairedHRE	80012586	80012600	1	+	.	209a: "agaactcagagatcc AK143817" ; note: "209a"
chr10	Consensus	PairedHRE	80012744	80012758	1	+	.	209b: "GGCTCAAGATGTCCT AK143817" ; note: "209b"
chr10	Consensus	PairedHRE	80766901	80766915	1	+	.	210a: "agctctggctgtcct AK183744" ; note: "210a"
chr10	Consensus	PairedHRE	80766944	80766958	1	+	.	210b: "agaactcagagatct AK183744" ; note: "210b"
chr10	Consensus	PairedHRE	80766901	80766915	1	+	.	211a: "agctctggctgtcct AK207309" ; note: "211a"
chr10	Consensus	PairedHRE	80766944	80766958	1	+	.	211b: "agaactcagagatct AK207309" ; note: "211b"
chr10	Consensus	PairedHRE	80766901	80766915	1	+	.	212a: "agctctggctgtcct AK180542" ; note: "212a"
chr10	Consensus	PairedHRE	80766944	80766958	1	+	.	212b: "agaactcagagatct AK180542" ; note: "212b"
chr10	Consensus	PairedHRE	80766901	80766915	1	+	.	213a: "agctctggctgtcct AK206964" ; note: "213a"
chr10	Consensus	PairedHRE	80766944	80766958	1	+	.	213b: "agaactcagagatct AK206964" ; note: "213b"
chr10	Consensus	PairedHRE	80766901	80766915	1	+	.	214a: "agctctggctgtcct AK013192" ; note: "214a"
chr10	Consensus	PairedHRE	80766944	80766958	1	+	.	214b: "agaactcagagatct AK013192" ; note: "214b"
chr10	Consensus	PairedHRE	80766901	80766915	1	+	.	215a: "agctctggctgtcct AK182278" ; note: "215a"
chr10	Consensus	PairedHRE	80766944	80766958	1	+	.	215b: "agaactcagagatct AK182278" ; note: "215b"
chr10	Consensus	PairedHRE	80766901	80766915	1	+	.	216a: "agctctggctgtcct BC063083" ; note: "216a"
chr10	Consensus	PairedHRE	80766944	80766958	1	+	.	216b: "agaactcagagatct BC063083" ; note: "216b"
chr10	Consensus	PairedHRE	80766901	80766915	1	+	.	217a: "agctctggctgtcct AK184876" ; note: "217a"
chr10	Consensus	PairedHRE	80766944	80766958	1	+	.	217b: "agaactcagagatct AK184876" ; note: "217b"
chr10	Consensus	PairedHRE	80766901	80766915	1	+	.	218a: "agctctggctgtcct AK184141" ; note: "218a"
chr10	Consensus	PairedHRE	80766944	80766958	1	+	.	218b: "agaactcagagatct AK184141" ; note: "218b"
chr10	Consensus	PairedHRE	80766901	80766915	1	+	.	219a: "agctctggctgtcct AK185130" ; note: "219a"
chr10	Consensus	PairedHRE	80766944	80766958	1	+	.	219b: "agaactcagagatct AK185130" ; note: "219b"
chr10	Consensus	PairedHRE	80766901	80766915	1	+	.	220a: "agctctggctgtcct AK183061" ; note: "220a"
chr10	Consensus	PairedHRE	80766944	80766958	1	+	.	220b: "agaactcagagatct AK183061" ; note: "220b"
chr10	Consensus	PairedHRE	82867893	82867907	1	+	.	221a: "aggacagccagagca AB030378" ; note: "221a"
chr10	Consensus	PairedHRE	82868051	82868065	1	+	.	221b: "ggctctgcctgtcct AB030378" ; note: "221b"
chr10	Consensus	PairedHRE	82867893	82867907	1	+	.	222a: "aggacagccagagca NM_021439" ; note: "222a"
chr10	Consensus	PairedHRE	82868051	82868065	1	+	.	222b: "ggctctgcctgtcct NM_021439" ; note: "222b"
chr10	Consensus	PairedHRE	82867893	82867907	1	+	.	223a: "aggacagccagagca AJ289133" ; note: "223a"
chr10	Consensus	PairedHRE	82868051	82868065	1	+	.	223b: "ggctctgcctgtcct AJ289133" ; note: "223b"
chr10	Consensus	PairedHRE	102286456	102286470	1	+	.	224a: "TGTTCTCTTAGTTCT BC046987" ; note: "224a"
chr10	Consensus	PairedHRE	102286579	102286593	1	+	.	224b: "AGAACAACAAGACCA BC046987" ; note: "224b"
chr10	Consensus	PairedHRE	102286456	102286470	1	+	.	225a: "TGTTCTCTTAGTTCT AK033482" ; note: "225a"
chr10	Consensus	PairedHRE	102286579	102286593	1	+	.	225b: "AGAACAACAAGACCA AK033482" ; note: "225b"
chr10	Consensus	PairedHRE	102286456	102286470	1	+	.	226a: "TGTTCTCTTAGTTCT NM_026243" ; note: "226a"
chr10	Consensus	PairedHRE	102286579	102286593	1	+	.	226b: "AGAACAACAAGACCA NM_026243" ; note: "226b"
chr10	Consensus	PairedHRE	102286456	102286470	1	+	.	227a: "TGTTCTCTTAGTTCT AK018574" ; note: "227a"
chr10	Consensus	PairedHRE	102286579	102286593	1	+	.	227b: "AGAACAACAAGACCA AK018574" ; note: "227b"
chr10	Consensus	PairedHRE	102286456	102286470	1	+	.	228a: "TGTTCTCTTAGTTCT AK018672" ; note: "228a"
chr10	Consensus	PairedHRE	102286579	102286593	1	+	.	228b: "AGAACAACAAGACCA AK018672" ; note: "228b"
chr10	Consensus	PairedHRE	111825037	111825051	1	+	.	229a: "agctcaaggagttct NM_178278" ; note: "229a"
chr10	Consensus	PairedHRE	111825175	111825189	1	+	.	229b: "aggactttaagtgct NM_178278" ; note: "229b"
chr10	Consensus	PairedHRE	111825037	111825051	1	+	.	230a: "agctcaaggagttct AK085286" ; note: "230a"
chr10	Consensus	PairedHRE	111825175	111825189	1	+	.	230b: "aggactttaagtgct AK085286" ; note: "230b"
chr10	Consensus	PairedHRE	121041141	121041155	1	+	.	231a: "GGGACATCATGTTCT AK197879" ; note: "231a"
chr10	Consensus	PairedHRE	121041208	121041222	1	+	.	231b: "AGAACAGACCGTTCC AK197879" ; note: "231b"
chr10	Consensus	PairedHRE	121041141	121041155	1	+	.	232a: "GGGACATCATGTTCT AK192017" ; note: "232a"
chr10	Consensus	PairedHRE	121041208	121041222	1	+	.	232b: "AGAACAGACCGTTCC AK192017" ; note: "232b"
chr10	Consensus	PairedHRE	121041141	121041155	1	+	.	233a: "GGGACATCATGTTCT AK210509" ; note: "233a"
chr10	Consensus	PairedHRE	121041208	121041222	1	+	.	233b: "AGAACAGACCGTTCC AK210509" ; note: "233b"
chr10	Consensus	PairedHRE	127537329	127537343	1	+	.	234a: "AGGTCTGGGAGTCCT AK149404" ; note: "234a"
chr10	Consensus	PairedHRE	127537453	127537467	1	+	.	234b: "AGCTCTTCCTGTCCT AK149404" ; note: "234b"
chr10	Consensus	PairedHRE	127537329	127537343	1	+	.	235a: "AGGTCTGGGAGTCCT BC089612" ; note: "235a"
chr10	Consensus	PairedHRE	127537453	127537467	1	+	.	235b: "AGCTCTTCCTGTCCT BC089612" ; note: "235b"
chr10	Consensus	PairedHRE	127537329	127537343	1	+	.	236a: "AGGTCTGGGAGTCCT NM_009040" ; note: "236a"
chr10	Consensus	PairedHRE	127537453	127537467	1	+	.	236b: "AGCTCTTCCTGTCCT NM_009040" ; note: "236b"
chr10	Consensus	PairedHRE	127537329	127537343	1	+	.	237a: "AGGTCTGGGAGTCCT AF030513" ; note: "237a"
chr10	Consensus	PairedHRE	127537453	127537467	1	+	.	237b: "AGCTCTTCCTGTCCT AF030513" ; note: "237b"
chr10	Consensus	PairedHRE	127537329	127537343	1	+	.	238a: "AGGTCTGGGAGTCCT AK050257" ; note: "238a"
chr10	Consensus	PairedHRE	127537453	127537467	1	+	.	238b: "AGCTCTTCCTGTCCT AK050257" ; note: "238b"
chr10	Consensus	PairedHRE	127560407	127560421	1	+	.	239a: "AGGTCTGGGAGTCCT AY053573" ; note: "239a"
chr10	Consensus	PairedHRE	127560531	127560545	1	+	.	239b: "AGCTCTTCCTGTCCT AY053573" ; note: "239b"
chr10	Consensus	PairedHRE	127560407	127560421	1	+	.	240a: "AGGTCTGGGAGTCCT NM_199313" ; note: "240a"
chr10	Consensus	PairedHRE	127560531	127560545	1	+	.	240b: "AGCTCTTCCTGTCCT NM_199313" ; note: "240b"
chr10	Consensus	PairedHRE	127625654	127625668	1	+	.	241a: "AGGACATTGTGAGCA BC064820" ; note: "241a"
chr10	Consensus	PairedHRE	127625721	127625735	1	+	.	241b: "AGGACATGGAGAGCT BC064820" ; note: "241b"
chr10	Consensus	PairedHRE	127625654	127625668	1	+	.	242a: "AGGACATTGTGAGCA NM_027301" ; note: "242a"
chr10	Consensus	PairedHRE	127625721	127625735	1	+	.	242b: "AGGACATGGAGAGCT NM_027301" ; note: "242b"
chr10	Consensus	PairedHRE	127625654	127625668	1	+	.	243a: "AGGACATTGTGAGCA AY044433" ; note: "243a"
chr10	Consensus	PairedHRE	127625721	127625735	1	+	.	243b: "AGGACATGGAGAGCT AY044433" ; note: "243b"
chr10	Consensus	PairedHRE	127625654	127625668	1	+	.	244a: "AGGACATTGTGAGCA AK037184" ; note: "244a"
chr10	Consensus	PairedHRE	127625721	127625735	1	+	.	244b: "AGGACATGGAGAGCT AK037184" ; note: "244b"
chr10	Consensus	PairedHRE	6561680	6561694	1	-	.	245a: "TGATCTTCATGTCCT AK041942" ; note: "245a"
chr10	Consensus	PairedHRE	6561707	6561721	1	-	.	245b: "AGAACAGGTAGATCT AK041942" ; note: "245b"
chr10	Consensus	PairedHRE	6663859	6663873	1	-	.	246a: "tgcacaggaagtcct AK030535" ; note: "246a"
chr10	Consensus	PairedHRE	6664028	6664042	1	-	.	246b: "agaacaactagagca AK030535" ; note: "246b"
chr10	Consensus	PairedHRE	7795442	7795456	1	-	.	247a: "TGAACAAAAAGTTCT AK086230" ; note: "247a"
chr10	Consensus	PairedHRE	7795554	7795568	1	-	.	247b: "aggacagccagagct AK086230" ; note: "247b"
chr10	Consensus	PairedHRE	7795442	7795456	1	-	.	248a: "TGAACAAAAAGTTCT AK207065" ; note: "248a"
chr10	Consensus	PairedHRE	7795554	7795568	1	-	.	248b: "aggacagccagagct AK207065" ; note: "248b"
chr10	Consensus	PairedHRE	7795442	7795456	1	-	.	249a: "TGAACAAAAAGTTCT AK041067" ; note: "249a"
chr10	Consensus	PairedHRE	7795554	7795568	1	-	.	249b: "aggacagccagagct AK041067" ; note: "249b"
chr10	Consensus	PairedHRE	7795442	7795456	1	-	.	250a: "TGAACAAAAAGTTCT AY093701" ; note: "250a"
chr10	Consensus	PairedHRE	7795554	7795568	1	-	.	250b: "aggacagccagagct AY093701" ; note: "250b"
chr10	Consensus	PairedHRE	7795442	7795456	1	-	.	251a: "TGAACAAAAAGTTCT AB093262" ; note: "251a"
chr10	Consensus	PairedHRE	7795554	7795568	1	-	.	251b: "aggacagccagagct AB093262" ; note: "251b"
chr10	Consensus	PairedHRE	7795442	7795456	1	-	.	252a: "TGAACAAAAAGTTCT AK201637" ; note: "252a"
chr10	Consensus	PairedHRE	7795554	7795568	1	-	.	252b: "aggacagccagagct AK201637" ; note: "252b"
chr10	Consensus	PairedHRE	7795442	7795456	1	-	.	253a: "TGAACAAAAAGTTCT BC004813" ; note: "253a"
chr10	Consensus	PairedHRE	7795554	7795568	1	-	.	253b: "aggacagccagagct BC004813" ; note: "253b"
chr10	Consensus	PairedHRE	7795442	7795456	1	-	.	254a: "TGAACAAAAAGTTCT NM_138667" ; note: "254a"
chr10	Consensus	PairedHRE	7795554	7795568	1	-	.	254b: "aggacagccagagct NM_138667" ; note: "254b"
chr10	Consensus	PairedHRE	13888574	13888588	1	-	.	255a: "agctctggctgtcct AK133103" ; note: "255a"
chr10	Consensus	PairedHRE	13888634	13888648	1	-	.	255b: "GGTACATATTGTCCT AK133103" ; note: "255b"
chr10	Consensus	PairedHRE	23236480	23236494	1	-	.	256a: "TGATCAAAATGTTCT AK088302" ; note: "256a"
chr10	Consensus	PairedHRE	23236653	23236667	1	-	.	256b: "AGAACAGGATGTTCC AK088302" ; note: "256b"
chr10	Consensus	PairedHRE	62432093	62432107	1	-	.	257a: "tggtcagtatgtcct AK199658" ; note: "257a"
chr10	Consensus	PairedHRE	62432120	62432134	1	-	.	257b: "agaacatacagaaca AK199658" ; note: "257b"
chr10	Consensus	PairedHRE	62432093	62432107	1	-	.	258a: "tggtcagtatgtcct AK193691" ; note: "258a"
chr10	Consensus	PairedHRE	62432120	62432134	1	-	.	258b: "agaacatacagaaca AK193691" ; note: "258b"
chr10	Consensus	PairedHRE	62432093	62432107	1	-	.	259a: "tggtcagtatgtcct AK191033" ; note: "259a"
chr10	Consensus	PairedHRE	62432120	62432134	1	-	.	259b: "agaacatacagaaca AK191033" ; note: "259b"
chr10	Consensus	PairedHRE	62432093	62432107	1	-	.	260a: "tggtcagtatgtcct AK178781" ; note: "260a"
chr10	Consensus	PairedHRE	62432120	62432134	1	-	.	260b: "agaacatacagaaca AK178781" ; note: "260b"
chr10	Consensus	PairedHRE	62432093	62432107	1	-	.	261a: "tggtcagtatgtcct AK178105" ; note: "261a"
chr10	Consensus	PairedHRE	62432120	62432134	1	-	.	261b: "agaacatacagaaca AK178105" ; note: "261b"
chr10	Consensus	PairedHRE	62432093	62432107	1	-	.	262a: "tggtcagtatgtcct AK190246" ; note: "262a"
chr10	Consensus	PairedHRE	62432120	62432134	1	-	.	262b: "agaacatacagaaca AK190246" ; note: "262b"
chr10	Consensus	PairedHRE	62476775	62476789	1	-	.	263a: "agatcaggctgttct AK151357" ; note: "263a"
chr10	Consensus	PairedHRE	62476809	62476823	1	-	.	263b: "agttctggctgtcct AK151357" ; note: "263b"
chr10	Consensus	PairedHRE	62476775	62476789	1	-	.	264a: "agatcaggctgttct M34603" ; note: "264a"
chr10	Consensus	PairedHRE	62476809	62476823	1	-	.	264b: "agttctggctgtcct M34603" ; note: "264b"
chr10	Consensus	PairedHRE	62476775	62476789	1	-	.	265a: "agatcaggctgttct NM_011157" ; note: "265a"
chr10	Consensus	PairedHRE	62476809	62476823	1	-	.	265b: "agttctggctgtcct NM_011157" ; note: "265b"
chr10	Consensus	PairedHRE	62476775	62476789	1	-	.	266a: "agatcaggctgttct X16133" ; note: "266a"
chr10	Consensus	PairedHRE	62476809	62476823	1	-	.	266b: "agttctggctgtcct X16133" ; note: "266b"
chr10	Consensus	PairedHRE	62476775	62476789	1	-	.	267a: "agatcaggctgttct J04549" ; note: "267a"
chr10	Consensus	PairedHRE	62476809	62476823	1	-	.	267b: "agttctggctgtcct J04549" ; note: "267b"
chr10	Consensus	PairedHRE	62476775	62476789	1	-	.	268a: "agatcaggctgttct AK040025" ; note: "268a"
chr10	Consensus	PairedHRE	62476809	62476823	1	-	.	268b: "agttctggctgtcct AK040025" ; note: "268b"
chr10	Consensus	PairedHRE	62476775	62476789	1	-	.	269a: "agatcaggctgttct AK157945" ; note: "269a"
chr10	Consensus	PairedHRE	62476809	62476823	1	-	.	269b: "agttctggctgtcct AK157945" ; note: "269b"
chr10	Consensus	PairedHRE	62476775	62476789	1	-	.	270a: "agatcaggctgttct BC037076" ; note: "270a"
chr10	Consensus	PairedHRE	62476809	62476823	1	-	.	270b: "agttctggctgtcct BC037076" ; note: "270b"
chr10	Consensus	PairedHRE	62476775	62476789	1	-	.	271a: "agatcaggctgttct AK168124" ; note: "271a"
chr10	Consensus	PairedHRE	62476809	62476823	1	-	.	271b: "agttctggctgtcct AK168124" ; note: "271b"
chr10	Consensus	PairedHRE	71012286	71012300	1	-	.	272a: "GGTTCTGTGAGTCCT BC062174" ; note: "272a"
chr10	Consensus	PairedHRE	71012367	71012381	1	-	.	272b: "AGCACTTCCAGTCCT BC062174" ; note: "272b"
chr10	Consensus	PairedHRE	71012286	71012300	1	-	.	273a: "GGTTCTGTGAGTCCT AK047271" ; note: "273a"
chr10	Consensus	PairedHRE	71012367	71012381	1	-	.	273b: "AGCACTTCCAGTCCT AK047271" ; note: "273b"
chr10	Consensus	PairedHRE	75904926	75904940	1	-	.	274a: "TGGTCATACTGTCCT AK002338" ; note: "274a"
chr10	Consensus	PairedHRE	75905090	75905104	1	-	.	274b: "CGGTCATGGTGTCCT AK002338" ; note: "274b"
chr10	Consensus	PairedHRE	75904926	75904940	1	-	.	275a: "TGGTCATACTGTCCT NM_008185" ; note: "275a"
chr10	Consensus	PairedHRE	75905090	75905104	1	-	.	275b: "CGGTCATGGTGTCCT NM_008185" ; note: "275b"
chr10	Consensus	PairedHRE	75904926	75904940	1	-	.	276a: "TGGTCATACTGTCCT X98055" ; note: "276a"
chr10	Consensus	PairedHRE	75905090	75905104	1	-	.	276b: "CGGTCATGGTGTCCT X98055" ; note: "276b"
chr10	Consensus	PairedHRE	75904926	75904940	1	-	.	277a: "TGGTCATACTGTCCT BC012254" ; note: "277a"
chr10	Consensus	PairedHRE	75905090	75905104	1	-	.	277b: "CGGTCATGGTGTCCT BC012254" ; note: "277b"
chr10	Consensus	PairedHRE	75904926	75904940	1	-	.	278a: "TGGTCATACTGTCCT BC055020" ; note: "278a"
chr10	Consensus	PairedHRE	75905090	75905104	1	-	.	278b: "CGGTCATGGTGTCCT BC055020" ; note: "278b"
chr10	Consensus	PairedHRE	76506925	76506939	1	-	.	279a: "agctctggctgtcct AK029906" ; note: "279a"
chr10	Consensus	PairedHRE	76507066	76507080	1	-	.	279b: "AGTTCTACAAGTTCT AK029906" ; note: "279b"
chr10	Consensus	PairedHRE	78305718	78305732	1	-	.	280a: "AGCACTTCATGTTCT AK185223" ; note: "280a"
chr10	Consensus	PairedHRE	78305863	78305877	1	-	.	280b: "TGCACTGCCAGTTCT AK185223" ; note: "280b"
chr10	Consensus	PairedHRE	78310408	78310422	1	-	.	281a: "AGGACAGCAAGAACT DU708930" ; note: "281a"
chr10	Consensus	PairedHRE	78310529	78310543	1	-	.	281b: "AGGACTGCCCGTACA DU708930" ; note: "281b"
chr10	Consensus	PairedHRE	78310408	78310422	1	-	.	282a: "AGGACAGCAAGAACT AK185223" ; note: "282a"
chr10	Consensus	PairedHRE	78310529	78310543	1	-	.	282b: "AGGACTGCCCGTACA AK185223" ; note: "282b"
chr10	Consensus	PairedHRE	78386878	78386892	1	-	.	283a: "agctctggctgttct AK212194" ; note: "283a"
chr10	Consensus	PairedHRE	78386987	78387001	1	-	.	283b: "AGGACTGTGTGAACA AK212194" ; note: "283b"
chr10	Consensus	PairedHRE	78386878	78386892	1	-	.	284a: "agctctggctgttct AK190706" ; note: "284a"
chr10	Consensus	PairedHRE	78386987	78387001	1	-	.	284b: "AGGACTGTGTGAACA AK190706" ; note: "284b"
chr10	Consensus	PairedHRE	78386878	78386892	1	-	.	285a: "agctctggctgttct AK203994" ; note: "285a"
chr10	Consensus	PairedHRE	78386987	78387001	1	-	.	285b: "AGGACTGTGTGAACA AK203994" ; note: "285b"
chr10	Consensus	PairedHRE	78386878	78386892	1	-	.	286a: "agctctggctgttct AK198857" ; note: "286a"
chr10	Consensus	PairedHRE	78386987	78387001	1	-	.	286b: "AGGACTGTGTGAACA AK198857" ; note: "286b"
chr10	Consensus	PairedHRE	78386878	78386892	1	-	.	287a: "agctctggctgttct AK216287" ; note: "287a"
chr10	Consensus	PairedHRE	78386987	78387001	1	-	.	287b: "AGGACTGTGTGAACA AK216287" ; note: "287b"
chr10	Consensus	PairedHRE	78386878	78386892	1	-	.	288a: "agctctggctgttct AK204452" ; note: "288a"
chr10	Consensus	PairedHRE	78386987	78387001	1	-	.	288b: "AGGACTGTGTGAACA AK204452" ; note: "288b"
chr10	Consensus	PairedHRE	78386878	78386892	1	-	.	289a: "agctctggctgttct AK209607" ; note: "289a"
chr10	Consensus	PairedHRE	78386987	78387001	1	-	.	289b: "AGGACTGTGTGAACA AK209607" ; note: "289b"
chr10	Consensus	PairedHRE	78386878	78386892	1	-	.	290a: "agctctggctgttct AK208110" ; note: "290a"
chr10	Consensus	PairedHRE	78386987	78387001	1	-	.	290b: "AGGACTGTGTGAACA AK208110" ; note: "290b"
chr10	Consensus	PairedHRE	78386878	78386892	1	-	.	291a: "agctctggctgttct AK205905" ; note: "291a"
chr10	Consensus	PairedHRE	78386987	78387001	1	-	.	291b: "AGGACTGTGTGAACA AK205905" ; note: "291b"
chr10	Consensus	PairedHRE	78386878	78386892	1	-	.	292a: "agctctggctgttct AK204113" ; note: "292a"
chr10	Consensus	PairedHRE	78386987	78387001	1	-	.	292b: "AGGACTGTGTGAACA AK204113" ; note: "292b"
chr10	Consensus	PairedHRE	78386878	78386892	1	-	.	293a: "agctctggctgttct AK217721" ; note: "293a"
chr10	Consensus	PairedHRE	78386987	78387001	1	-	.	293b: "AGGACTGTGTGAACA AK217721" ; note: "293b"
chr10	Consensus	PairedHRE	114089848	114089862	1	-	.	294a: "agaactatgtgaacc AK163114" ; note: "294a"
chr10	Consensus	PairedHRE	114089890	114089904	1	-	.	294b: "aggactgacagagct AK163114" ; note: "294b"
chr10	Consensus	PairedHRE	127625654	127625668	1	-	.	295a: "TGCTCACAATGTCCT AF056194" ; note: "295a"
chr10	Consensus	PairedHRE	127625721	127625735	1	-	.	295b: "AGCTCTCCATGTCCT AF056194" ; note: "295b"
chr10	Consensus	PairedHRE	127625654	127625668	1	-	.	296a: "TGCTCACAATGTCCT BC024603" ; note: "296a"
chr10	Consensus	PairedHRE	127625721	127625735	1	-	.	296b: "AGCTCTCCATGTCCT BC024603" ; note: "296b"
chr10	Consensus	PairedHRE	127625654	127625668	1	-	.	297a: "TGCTCACAATGTCCT BC093514" ; note: "297a"
chr10	Consensus	PairedHRE	127625721	127625735	1	-	.	297b: "AGCTCTCCATGTCCT BC093514" ; note: "297b"
chr10	Consensus	PairedHRE	127625654	127625668	1	-	.	298a: "TGCTCACAATGTCCT NM_017473" ; note: "298a"
chr10	Consensus	PairedHRE	127625721	127625735	1	-	.	298b: "AGCTCTCCATGTCCT NM_017473" ; note: "298b"
chr10	Consensus	PairedHRE	127625654	127625668	1	-	.	299a: "TGCTCACAATGTCCT AB032058" ; note: "299a"
chr10	Consensus	PairedHRE	127625721	127625735	1	-	.	299b: "AGCTCTCCATGTCCT AB032058" ; note: "299b"
chr10	Consensus	PairedHRE	127625654	127625668	1	-	.	300a: "TGCTCACAATGTCCT BC092255" ; note: "300a"
chr10	Consensus	PairedHRE	127625721	127625735	1	-	.	300b: "AGCTCTCCATGTCCT BC092255" ; note: "300b"
chr10	Consensus	PairedHRE	128390242	128390256	1	-	.	301a: "aggtcaggctgtcct AK170453" ; note: "301a"
chr10	Consensus	PairedHRE	128390322	128390336	1	-	.	301b: "AGATCTTCTTGTTCT AK170453" ; note: "301b"
chr10	Consensus	PairedHRE	128390242	128390256	1	-	.	302a: "aggtcaggctgtcct AK165740" ; note: "302a"
chr10	Consensus	PairedHRE	128390322	128390336	1	-	.	302b: "AGATCTTCTTGTTCT AK165740" ; note: "302b"
chr10	Consensus	PairedHRE	128390242	128390256	1	-	.	303a: "aggtcaggctgtcct AK089522" ; note: "303a"
chr10	Consensus	PairedHRE	128390322	128390336	1	-	.	303b: "AGATCTTCTTGTTCT AK089522" ; note: "303b"
chr10	Consensus	PairedHRE	128390242	128390256	1	-	.	304a: "aggtcaggctgtcct BC030070" ; note: "304a"
chr10	Consensus	PairedHRE	128390322	128390336	1	-	.	304b: "AGATCTTCTTGTTCT BC030070" ; note: "304b"
chr10	Consensus	PairedHRE	128390242	128390256	1	-	.	305a: "aggtcaggctgtcct NM_011772" ; note: "305a"
chr10	Consensus	PairedHRE	128390322	128390336	1	-	.	305b: "AGATCTTCTTGTTCT NM_011772" ; note: "305b"
chr10	Consensus	PairedHRE	128390242	128390256	1	-	.	306a: "aggtcaggctgtcct AB017615" ; note: "306a"
chr10	Consensus	PairedHRE	128390322	128390336	1	-	.	306b: "AGATCTTCTTGTTCT AB017615" ; note: "306b"
chr11	Consensus	PairedHRE	3173740	3173754	1	+	.	307a: "aggacaaccagagct BC072649" ; note: "307a"
chr11	Consensus	PairedHRE	3173916	3173930	1	+	.	307b: "aggacagccagaact BC072649" ; note: "307b"
chr11	Consensus	PairedHRE	4111113	4111127	1	+	.	308a: "AGAACAGGGTGTCCC AK170245" ; note: "308a"
chr11	Consensus	PairedHRE	4111279	4111293	1	+	.	308b: "AGCACGTGTTGTCCT AK170245" ; note: "308b"
chr11	Consensus	PairedHRE	4111113	4111127	1	+	.	309a: "AGAACAGGGTGTCCC BC039988" ; note: "309a"
chr11	Consensus	PairedHRE	4111279	4111293	1	+	.	309b: "AGCACGTGTTGTCCT BC039988" ; note: "309b"
chr11	Consensus	PairedHRE	4111113	4111127	1	+	.	310a: "AGAACAGGGTGTCCC AK010455" ; note: "310a"
chr11	Consensus	PairedHRE	4111279	4111293	1	+	.	310b: "AGCACGTGTTGTCCT AK010455" ; note: "310b"
chr11	Consensus	PairedHRE	4111113	4111127	1	+	.	311a: "AGAACAGGGTGTCCC NM_028022" ; note: "311a"
chr11	Consensus	PairedHRE	4111279	4111293	1	+	.	311b: "AGCACGTGTTGTCCT NM_028022" ; note: "311b"
chr11	Consensus	PairedHRE	5982874	5982888	1	+	.	312a: "AGGACTCTGTGTTCT AK082480" ; note: "312a"
chr11	Consensus	PairedHRE	5982939	5982953	1	+	.	312b: "AGGACTACACGAGCC AK082480" ; note: "312b"
chr11	Consensus	PairedHRE	16404778	16404792	1	+	.	313a: "aggacagccagagct AK212175" ; note: "313a"
chr11	Consensus	PairedHRE	16404894	16404908	1	+	.	313b: "AGTTCATCCTGTCCT AK212175" ; note: "313b"
chr11	Consensus	PairedHRE	16404778	16404792	1	+	.	314a: "aggacagccagagct AK178614" ; note: "314a"
chr11	Consensus	PairedHRE	16404894	16404908	1	+	.	314b: "AGTTCATCCTGTCCT AK178614" ; note: "314b"
chr11	Consensus	PairedHRE	16404778	16404792	1	+	.	315a: "aggacagccagagct AK206940" ; note: "315a"
chr11	Consensus	PairedHRE	16404894	16404908	1	+	.	315b: "AGTTCATCCTGTCCT AK206940" ; note: "315b"
chr11	Consensus	PairedHRE	16404778	16404792	1	+	.	316a: "aggacagccagagct AK205771" ; note: "316a"
chr11	Consensus	PairedHRE	16404894	16404908	1	+	.	316b: "AGTTCATCCTGTCCT AK205771" ; note: "316b"
chr11	Consensus	PairedHRE	31550266	31550280	1	+	.	317a: "aggactgtaagtact AK188556" ; note: "317a"
chr11	Consensus	PairedHRE	31550325	31550339	1	+	.	317b: "aggacatggtgacct AK188556" ; note: "317b"
chr11	Consensus	PairedHRE	48571803	48571817	1	+	.	318a: "AGGACTAGCTGTGCT AF396656" ; note: "318a"
chr11	Consensus	PairedHRE	48571902	48571916	1	+	.	318b: "TGGACTTGCAGTTCT AF396656" ; note: "318b"
chr11	Consensus	PairedHRE	49042338	49042352	1	+	.	319a: "tgttctttgtgtcct NM_146470" ; note: "319a"
chr11	Consensus	PairedHRE	49042421	49042435	1	+	.	319b: "tgctctctgtgttct NM_146470" ; note: "319b"
chr11	Consensus	PairedHRE	49900623	49900637	1	+	.	320a: "AGGACTGCCTGTCCT AK187069" ; note: "320a"
chr11	Consensus	PairedHRE	49900692	49900706	1	+	.	320b: "AGAACACTGTGTTCT AK187069" ; note: "320b"
chr11	Consensus	PairedHRE	49900623	49900637	1	+	.	321a: "AGGACTGCCTGTCCT AK180278" ; note: "321a"
chr11	Consensus	PairedHRE	49900692	49900706	1	+	.	321b: "AGAACACTGTGTTCT AK180278" ; note: "321b"
chr11	Consensus	PairedHRE	49900623	49900637	1	+	.	322a: "AGGACTGCCTGTCCT AK178905" ; note: "322a"
chr11	Consensus	PairedHRE	49900692	49900706	1	+	.	322b: "AGAACACTGTGTTCT AK178905" ; note: "322b"
chr11	Consensus	PairedHRE	49900623	49900637	1	+	.	323a: "AGGACTGCCTGTCCT AK190474" ; note: "323a"
chr11	Consensus	PairedHRE	49900692	49900706	1	+	.	323b: "AGAACACTGTGTTCT AK190474" ; note: "323b"
chr11	Consensus	PairedHRE	49900623	49900637	1	+	.	324a: "AGGACTGCCTGTCCT AK178319" ; note: "324a"
chr11	Consensus	PairedHRE	49900692	49900706	1	+	.	324b: "AGAACACTGTGTTCT AK178319" ; note: "324b"
chr11	Consensus	PairedHRE	49900623	49900637	1	+	.	325a: "AGGACTGCCTGTCCT AK216960" ; note: "325a"
chr11	Consensus	PairedHRE	49900692	49900706	1	+	.	325b: "AGAACACTGTGTTCT AK216960" ; note: "325b"
chr11	Consensus	PairedHRE	49900623	49900637	1	+	.	326a: "AGGACTGCCTGTCCT AK183509" ; note: "326a"
chr11	Consensus	PairedHRE	49900692	49900706	1	+	.	326b: "AGAACACTGTGTTCT AK183509" ; note: "326b"
chr11	Consensus	PairedHRE	49900623	49900637	1	+	.	327a: "AGGACTGCCTGTCCT AK189310" ; note: "327a"
chr11	Consensus	PairedHRE	49900692	49900706	1	+	.	327b: "AGAACACTGTGTTCT AK189310" ; note: "327b"
chr11	Consensus	PairedHRE	49900623	49900637	1	+	.	328a: "AGGACTGCCTGTCCT AK185721" ; note: "328a"
chr11	Consensus	PairedHRE	49900692	49900706	1	+	.	328b: "AGAACACTGTGTTCT AK185721" ; note: "328b"
chr11	Consensus	PairedHRE	49900623	49900637	1	+	.	329a: "AGGACTGCCTGTCCT AK204789" ; note: "329a"
chr11	Consensus	PairedHRE	49900692	49900706	1	+	.	329b: "AGAACACTGTGTTCT AK204789" ; note: "329b"
chr11	Consensus	PairedHRE	49900623	49900637	1	+	.	330a: "AGGACTGCCTGTCCT BC048085" ; note: "330a"
chr11	Consensus	PairedHRE	49900692	49900706	1	+	.	330b: "AGAACACTGTGTTCT BC048085" ; note: "330b"
chr11	Consensus	PairedHRE	49900623	49900637	1	+	.	331a: "AGGACTGCCTGTCCT AK184089" ; note: "331a"
chr11	Consensus	PairedHRE	49900692	49900706	1	+	.	331b: "AGAACACTGTGTTCT AK184089" ; note: "331b"
chr11	Consensus	PairedHRE	49900623	49900637	1	+	.	332a: "AGGACTGCCTGTCCT AK187856" ; note: "332a"
chr11	Consensus	PairedHRE	49900692	49900706	1	+	.	332b: "AGAACACTGTGTTCT AK187856" ; note: "332b"
chr11	Consensus	PairedHRE	49900623	49900637	1	+	.	333a: "AGGACTGCCTGTCCT AK185399" ; note: "333a"
chr11	Consensus	PairedHRE	49900692	49900706	1	+	.	333b: "AGAACACTGTGTTCT AK185399" ; note: "333b"
chr11	Consensus	PairedHRE	49900623	49900637	1	+	.	334a: "AGGACTGCCTGTCCT AK187922" ; note: "334a"
chr11	Consensus	PairedHRE	49900692	49900706	1	+	.	334b: "AGAACACTGTGTTCT AK187922" ; note: "334b"
chr11	Consensus	PairedHRE	49900623	49900637	1	+	.	335a: "AGGACTGCCTGTCCT AK184516" ; note: "335a"
chr11	Consensus	PairedHRE	49900692	49900706	1	+	.	335b: "AGAACACTGTGTTCT AK184516" ; note: "335b"
chr11	Consensus	PairedHRE	49900623	49900637	1	+	.	336a: "AGGACTGCCTGTCCT AK204235" ; note: "336a"
chr11	Consensus	PairedHRE	49900692	49900706	1	+	.	336b: "AGAACACTGTGTTCT AK204235" ; note: "336b"
chr11	Consensus	PairedHRE	49900623	49900637	1	+	.	337a: "AGGACTGCCTGTCCT AK205541" ; note: "337a"
chr11	Consensus	PairedHRE	49900692	49900706	1	+	.	337b: "AGAACACTGTGTTCT AK205541" ; note: "337b"
chr11	Consensus	PairedHRE	49900623	49900637	1	+	.	338a: "AGGACTGCCTGTCCT AK213187" ; note: "338a"
chr11	Consensus	PairedHRE	49900692	49900706	1	+	.	338b: "AGAACACTGTGTTCT AK213187" ; note: "338b"
chr11	Consensus	PairedHRE	49900623	49900637	1	+	.	339a: "AGGACTGCCTGTCCT AK178158" ; note: "339a"
chr11	Consensus	PairedHRE	49900692	49900706	1	+	.	339b: "AGAACACTGTGTTCT AK178158" ; note: "339b"
chr11	Consensus	PairedHRE	49900623	49900637	1	+	.	340a: "AGGACTGCCTGTCCT AK209044" ; note: "340a"
chr11	Consensus	PairedHRE	49900692	49900706	1	+	.	340b: "AGAACACTGTGTTCT AK209044" ; note: "340b"
chr11	Consensus	PairedHRE	49900623	49900637	1	+	.	341a: "AGGACTGCCTGTCCT AK185461" ; note: "341a"
chr11	Consensus	PairedHRE	49900692	49900706	1	+	.	341b: "AGAACACTGTGTTCT AK185461" ; note: "341b"
chr11	Consensus	PairedHRE	49900623	49900637	1	+	.	342a: "AGGACTGCCTGTCCT AK205716" ; note: "342a"
chr11	Consensus	PairedHRE	49900692	49900706	1	+	.	342b: "AGAACACTGTGTTCT AK205716" ; note: "342b"
chr11	Consensus	PairedHRE	49900623	49900637	1	+	.	343a: "AGGACTGCCTGTCCT AK209884" ; note: "343a"
chr11	Consensus	PairedHRE	49900692	49900706	1	+	.	343b: "AGAACACTGTGTTCT AK209884" ; note: "343b"
chr11	Consensus	PairedHRE	49900623	49900637	1	+	.	344a: "AGGACTGCCTGTCCT AK088860" ; note: "344a"
chr11	Consensus	PairedHRE	49900692	49900706	1	+	.	344b: "AGAACACTGTGTTCT AK088860" ; note: "344b"
chr11	Consensus	PairedHRE	49900623	49900637	1	+	.	345a: "AGGACTGCCTGTCCT AK179480" ; note: "345a"
chr11	Consensus	PairedHRE	49900692	49900706	1	+	.	345b: "AGAACACTGTGTTCT AK179480" ; note: "345b"
chr11	Consensus	PairedHRE	50552995	50553009	1	+	.	346a: "AGGACTGGCCGTGCT AK029026" ; note: "346a"
chr11	Consensus	PairedHRE	50553168	50553182	1	+	.	346b: "agaacagtcagtgct AK029026" ; note: "346b"
chr11	Consensus	PairedHRE	53172778	53172792	1	+	.	347a: "AGAACTTACTGTTCC AK157090" ; note: "347a"
chr11	Consensus	PairedHRE	53172843	53172857	1	+	.	347b: "AGAACAAGGTGTTCG AK157090" ; note: "347b"
chr11	Consensus	PairedHRE	59460267	59460281	1	+	.	348a: "AGAACAACTTGTGCT AK035435" ; note: "348a"
chr11	Consensus	PairedHRE	59460284	59460298	1	+	.	348b: "AGAACAAGGTGTTCA AK035435" ; note: "348b"
chr11	Consensus	PairedHRE	59827598	59827612	1	+	.	349a: "AGAACAAACAGTGCC AK154252" ; note: "349a"
chr11	Consensus	PairedHRE	59827742	59827756	1	+	.	349b: "TGCTCACCAAGTTCT AK154252" ; note: "349b"
chr11	Consensus	PairedHRE	59827598	59827612	1	+	.	350a: "AGAACAAACAGTGCC BC049785" ; note: "350a"
chr11	Consensus	PairedHRE	59827742	59827756	1	+	.	350b: "TGCTCACCAAGTTCT BC049785" ; note: "350b"
chr11	Consensus	PairedHRE	60448959	60448973	1	+	.	351a: "AGGACTGAATGAGCA NM_001009927" ; note: "351a"
chr11	Consensus	PairedHRE	60449008	60449022	1	+	.	351b: "AGAACAGAGAGATCA NM_001009927" ; note: "351b"
chr11	Consensus	PairedHRE	60448959	60448973	1	+	.	352a: "AGGACTGAATGAGCA AK156917" ; note: "352a"
chr11	Consensus	PairedHRE	60449008	60449022	1	+	.	352b: "AGAACAGAGAGATCA AK156917" ; note: "352b"
chr11	Consensus	PairedHRE	60448959	60448973	1	+	.	353a: "AGGACTGAATGAGCA BC088984" ; note: "353a"
chr11	Consensus	PairedHRE	60449008	60449022	1	+	.	353b: "AGAACAGAGAGATCA BC088984" ; note: "353b"
chr11	Consensus	PairedHRE	60448959	60448973	1	+	.	354a: "AGGACTGAATGAGCA AK211527" ; note: "354a"
chr11	Consensus	PairedHRE	60449008	60449022	1	+	.	354b: "AGAACAGAGAGATCA AK211527" ; note: "354b"
chr11	Consensus	PairedHRE	60448959	60448973	1	+	.	355a: "AGGACTGAATGAGCA AK171444" ; note: "355a"
chr11	Consensus	PairedHRE	60449008	60449022	1	+	.	355b: "AGAACAGAGAGATCA AK171444" ; note: "355b"
chr11	Consensus	PairedHRE	64476390	64476404	1	+	.	356a: "agaactctgagatca AK204314" ; note: "356a"
chr11	Consensus	PairedHRE	64476431	64476445	1	+	.	356b: "agaactatctGATCA AK204314" ; note: "356b"
chr11	Consensus	PairedHRE	68747502	68747516	1	+	.	357a: "cgaacttggtgttct AK185233" ; note: "357a"
chr11	Consensus	PairedHRE	68747520	68747534	1	+	.	357b: "agaacaaacagtgct AK185233" ; note: "357b"
chr11	Consensus	PairedHRE	68747502	68747516	1	+	.	358a: "cgaacttggtgttct AK197949" ; note: "358a"
chr11	Consensus	PairedHRE	68747520	68747534	1	+	.	358b: "agaacaaacagtgct AK197949" ; note: "358b"
chr11	Consensus	PairedHRE	68747502	68747516	1	+	.	359a: "cgaacttggtgttct BC014687" ; note: "359a"
chr11	Consensus	PairedHRE	68747520	68747534	1	+	.	359b: "agaacaaacagtgct BC014687" ; note: "359b"
chr11	Consensus	PairedHRE	68747502	68747516	1	+	.	360a: "cgaacttggtgttct AK183179" ; note: "360a"
chr11	Consensus	PairedHRE	68747520	68747534	1	+	.	360b: "agaacaaacagtgct AK183179" ; note: "360b"
chr11	Consensus	PairedHRE	68747502	68747516	1	+	.	361a: "cgaacttggtgttct AK180628" ; note: "361a"
chr11	Consensus	PairedHRE	68747520	68747534	1	+	.	361b: "agaacaaacagtgct AK180628" ; note: "361b"
chr11	Consensus	PairedHRE	68747502	68747516	1	+	.	362a: "cgaacttggtgttct AK191575" ; note: "362a"
chr11	Consensus	PairedHRE	68747520	68747534	1	+	.	362b: "agaacaaacagtgct AK191575" ; note: "362b"
chr11	Consensus	PairedHRE	68747502	68747516	1	+	.	363a: "cgaacttggtgttct AK182922" ; note: "363a"
chr11	Consensus	PairedHRE	68747520	68747534	1	+	.	363b: "agaacaaacagtgct AK182922" ; note: "363b"
chr11	Consensus	PairedHRE	68747502	68747516	1	+	.	364a: "cgaacttggtgttct CW990383" ; note: "364a"
chr11	Consensus	PairedHRE	68747520	68747534	1	+	.	364b: "agaacaaacagtgct CW990383" ; note: "364b"
chr11	Consensus	PairedHRE	68747502	68747516	1	+	.	365a: "cgaacttggtgttct AK216928" ; note: "365a"
chr11	Consensus	PairedHRE	68747520	68747534	1	+	.	365b: "agaacaaacagtgct AK216928" ; note: "365b"
chr11	Consensus	PairedHRE	68747502	68747516	1	+	.	366a: "cgaacttggtgttct BC060629" ; note: "366a"
chr11	Consensus	PairedHRE	68747520	68747534	1	+	.	366b: "agaacaaacagtgct BC060629" ; note: "366b"
chr11	Consensus	PairedHRE	68747502	68747516	1	+	.	367a: "cgaacttggtgttct AK212869" ; note: "367a"
chr11	Consensus	PairedHRE	68747520	68747534	1	+	.	367b: "agaacaaacagtgct AK212869" ; note: "367b"
chr11	Consensus	PairedHRE	68747502	68747516	1	+	.	368a: "cgaacttggtgttct AK200486" ; note: "368a"
chr11	Consensus	PairedHRE	68747520	68747534	1	+	.	368b: "agaacaaacagtgct AK200486" ; note: "368b"
chr11	Consensus	PairedHRE	68747502	68747516	1	+	.	369a: "cgaacttggtgttct AK211907" ; note: "369a"
chr11	Consensus	PairedHRE	68747520	68747534	1	+	.	369b: "agaacaaacagtgct AK211907" ; note: "369b"
chr11	Consensus	PairedHRE	68747502	68747516	1	+	.	370a: "cgaacttggtgttct AK213842" ; note: "370a"
chr11	Consensus	PairedHRE	68747520	68747534	1	+	.	370b: "agaacaaacagtgct AK213842" ; note: "370b"
chr11	Consensus	PairedHRE	68747502	68747516	1	+	.	371a: "cgaacttggtgttct AK212260" ; note: "371a"
chr11	Consensus	PairedHRE	68747520	68747534	1	+	.	371b: "agaacaaacagtgct AK212260" ; note: "371b"
chr11	Consensus	PairedHRE	68747502	68747516	1	+	.	372a: "cgaacttggtgttct AK197567" ; note: "372a"
chr11	Consensus	PairedHRE	68747520	68747534	1	+	.	372b: "agaacaaacagtgct AK197567" ; note: "372b"
chr11	Consensus	PairedHRE	68747502	68747516	1	+	.	373a: "cgaacttggtgttct AK217896" ; note: "373a"
chr11	Consensus	PairedHRE	68747520	68747534	1	+	.	373b: "agaacaaacagtgct AK217896" ; note: "373b"
chr11	Consensus	PairedHRE	68747502	68747516	1	+	.	374a: "cgaacttggtgttct AK213295" ; note: "374a"
chr11	Consensus	PairedHRE	68747520	68747534	1	+	.	374b: "agaacaaacagtgct AK213295" ; note: "374b"
chr11	Consensus	PairedHRE	68747502	68747516	1	+	.	375a: "cgaacttggtgttct AK217260" ; note: "375a"
chr11	Consensus	PairedHRE	68747520	68747534	1	+	.	375b: "agaacaaacagtgct AK217260" ; note: "375b"
chr11	Consensus	PairedHRE	68747502	68747516	1	+	.	376a: "cgaacttggtgttct AK183840" ; note: "376a"
chr11	Consensus	PairedHRE	68747520	68747534	1	+	.	376b: "agaacaaacagtgct AK183840" ; note: "376b"
chr11	Consensus	PairedHRE	68747502	68747516	1	+	.	377a: "cgaacttggtgttct AK211076" ; note: "377a"
chr11	Consensus	PairedHRE	68747520	68747534	1	+	.	377b: "agaacaaacagtgct AK211076" ; note: "377b"
chr11	Consensus	PairedHRE	68747502	68747516	1	+	.	378a: "cgaacttggtgttct AK188532" ; note: "378a"
chr11	Consensus	PairedHRE	68747520	68747534	1	+	.	378b: "agaacaaacagtgct AK188532" ; note: "378b"
chr11	Consensus	PairedHRE	68747502	68747516	1	+	.	379a: "cgaacttggtgttct AK187066" ; note: "379a"
chr11	Consensus	PairedHRE	68747520	68747534	1	+	.	379b: "agaacaaacagtgct AK187066" ; note: "379b"
chr11	Consensus	PairedHRE	68747502	68747516	1	+	.	380a: "cgaacttggtgttct AK198189" ; note: "380a"
chr11	Consensus	PairedHRE	68747520	68747534	1	+	.	380b: "agaacaaacagtgct AK198189" ; note: "380b"
chr11	Consensus	PairedHRE	68747502	68747516	1	+	.	381a: "cgaacttggtgttct AK195562" ; note: "381a"
chr11	Consensus	PairedHRE	68747520	68747534	1	+	.	381b: "agaacaaacagtgct AK195562" ; note: "381b"
chr11	Consensus	PairedHRE	68747502	68747516	1	+	.	382a: "cgaacttggtgttct AK205983" ; note: "382a"
chr11	Consensus	PairedHRE	68747520	68747534	1	+	.	382b: "agaacaaacagtgct AK205983" ; note: "382b"
chr11	Consensus	PairedHRE	68747520	68747534	1	+	.	383a: "agaacaaacagtgct AK185233" ; note: "383a"
chr11	Consensus	PairedHRE	68747607	68747621	1	+	.	383b: "agctctggctgtcct AK185233" ; note: "383b"
chr11	Consensus	PairedHRE	68747520	68747534	1	+	.	384a: "agaacaaacagtgct AK197949" ; note: "384a"
chr11	Consensus	PairedHRE	68747607	68747621	1	+	.	384b: "agctctggctgtcct AK197949" ; note: "384b"
chr11	Consensus	PairedHRE	68747520	68747534	1	+	.	385a: "agaacaaacagtgct BC014687" ; note: "385a"
chr11	Consensus	PairedHRE	68747607	68747621	1	+	.	385b: "agctctggctgtcct BC014687" ; note: "385b"
chr11	Consensus	PairedHRE	68747520	68747534	1	+	.	386a: "agaacaaacagtgct AK183179" ; note: "386a"
chr11	Consensus	PairedHRE	68747607	68747621	1	+	.	386b: "agctctggctgtcct AK183179" ; note: "386b"
chr11	Consensus	PairedHRE	68747520	68747534	1	+	.	387a: "agaacaaacagtgct AK180628" ; note: "387a"
chr11	Consensus	PairedHRE	68747607	68747621	1	+	.	387b: "agctctggctgtcct AK180628" ; note: "387b"
chr11	Consensus	PairedHRE	68747520	68747534	1	+	.	388a: "agaacaaacagtgct AK191575" ; note: "388a"
chr11	Consensus	PairedHRE	68747607	68747621	1	+	.	388b: "agctctggctgtcct AK191575" ; note: "388b"
chr11	Consensus	PairedHRE	68747520	68747534	1	+	.	389a: "agaacaaacagtgct AK182922" ; note: "389a"
chr11	Consensus	PairedHRE	68747607	68747621	1	+	.	389b: "agctctggctgtcct AK182922" ; note: "389b"
chr11	Consensus	PairedHRE	68747520	68747534	1	+	.	390a: "agaacaaacagtgct CW990383" ; note: "390a"
chr11	Consensus	PairedHRE	68747607	68747621	1	+	.	390b: "agctctggctgtcct CW990383" ; note: "390b"
chr11	Consensus	PairedHRE	68747520	68747534	1	+	.	391a: "agaacaaacagtgct AK216928" ; note: "391a"
chr11	Consensus	PairedHRE	68747607	68747621	1	+	.	391b: "agctctggctgtcct AK216928" ; note: "391b"
chr11	Consensus	PairedHRE	68747520	68747534	1	+	.	392a: "agaacaaacagtgct BC060629" ; note: "392a"
chr11	Consensus	PairedHRE	68747607	68747621	1	+	.	392b: "agctctggctgtcct BC060629" ; note: "392b"
chr11	Consensus	PairedHRE	68747520	68747534	1	+	.	393a: "agaacaaacagtgct AK212869" ; note: "393a"
chr11	Consensus	PairedHRE	68747607	68747621	1	+	.	393b: "agctctggctgtcct AK212869" ; note: "393b"
chr11	Consensus	PairedHRE	68747520	68747534	1	+	.	394a: "agaacaaacagtgct AK200486" ; note: "394a"
chr11	Consensus	PairedHRE	68747607	68747621	1	+	.	394b: "agctctggctgtcct AK200486" ; note: "394b"
chr11	Consensus	PairedHRE	68747520	68747534	1	+	.	395a: "agaacaaacagtgct AK211907" ; note: "395a"
chr11	Consensus	PairedHRE	68747607	68747621	1	+	.	395b: "agctctggctgtcct AK211907" ; note: "395b"
chr11	Consensus	PairedHRE	68747520	68747534	1	+	.	396a: "agaacaaacagtgct AK213842" ; note: "396a"
chr11	Consensus	PairedHRE	68747607	68747621	1	+	.	396b: "agctctggctgtcct AK213842" ; note: "396b"
chr11	Consensus	PairedHRE	68747520	68747534	1	+	.	397a: "agaacaaacagtgct AK212260" ; note: "397a"
chr11	Consensus	PairedHRE	68747607	68747621	1	+	.	397b: "agctctggctgtcct AK212260" ; note: "397b"
chr11	Consensus	PairedHRE	68747520	68747534	1	+	.	398a: "agaacaaacagtgct AK197567" ; note: "398a"
chr11	Consensus	PairedHRE	68747607	68747621	1	+	.	398b: "agctctggctgtcct AK197567" ; note: "398b"
chr11	Consensus	PairedHRE	68747520	68747534	1	+	.	399a: "agaacaaacagtgct AK217896" ; note: "399a"
chr11	Consensus	PairedHRE	68747607	68747621	1	+	.	399b: "agctctggctgtcct AK217896" ; note: "399b"
chr11	Consensus	PairedHRE	68747520	68747534	1	+	.	400a: "agaacaaacagtgct AK213295" ; note: "400a"
chr11	Consensus	PairedHRE	68747607	68747621	1	+	.	400b: "agctctggctgtcct AK213295" ; note: "400b"
chr11	Consensus	PairedHRE	68747520	68747534	1	+	.	401a: "agaacaaacagtgct AK217260" ; note: "401a"
chr11	Consensus	PairedHRE	68747607	68747621	1	+	.	401b: "agctctggctgtcct AK217260" ; note: "401b"
chr11	Consensus	PairedHRE	68747520	68747534	1	+	.	402a: "agaacaaacagtgct AK183840" ; note: "402a"
chr11	Consensus	PairedHRE	68747607	68747621	1	+	.	402b: "agctctggctgtcct AK183840" ; note: "402b"
chr11	Consensus	PairedHRE	68747520	68747534	1	+	.	403a: "agaacaaacagtgct AK211076" ; note: "403a"
chr11	Consensus	PairedHRE	68747607	68747621	1	+	.	403b: "agctctggctgtcct AK211076" ; note: "403b"
chr11	Consensus	PairedHRE	68747520	68747534	1	+	.	404a: "agaacaaacagtgct AK188532" ; note: "404a"
chr11	Consensus	PairedHRE	68747607	68747621	1	+	.	404b: "agctctggctgtcct AK188532" ; note: "404b"
chr11	Consensus	PairedHRE	68747520	68747534	1	+	.	405a: "agaacaaacagtgct AK187066" ; note: "405a"
chr11	Consensus	PairedHRE	68747607	68747621	1	+	.	405b: "agctctggctgtcct AK187066" ; note: "405b"
chr11	Consensus	PairedHRE	68747520	68747534	1	+	.	406a: "agaacaaacagtgct AK198189" ; note: "406a"
chr11	Consensus	PairedHRE	68747607	68747621	1	+	.	406b: "agctctggctgtcct AK198189" ; note: "406b"
chr11	Consensus	PairedHRE	68747520	68747534	1	+	.	407a: "agaacaaacagtgct AK195562" ; note: "407a"
chr11	Consensus	PairedHRE	68747607	68747621	1	+	.	407b: "agctctggctgtcct AK195562" ; note: "407b"
chr11	Consensus	PairedHRE	68747520	68747534	1	+	.	408a: "agaacaaacagtgct AK205983" ; note: "408a"
chr11	Consensus	PairedHRE	68747607	68747621	1	+	.	408b: "agctctggctgtcct AK205983" ; note: "408b"
chr11	Consensus	PairedHRE	68938047	68938061	1	+	.	409a: "GGGTCAGCTAGTCCT BC020186" ; note: "409a"
chr11	Consensus	PairedHRE	68938210	68938224	1	+	.	409b: "ggctctggatgtcct BC020186" ; note: "409b"
chr11	Consensus	PairedHRE	69400791	69400805	1	+	.	410a: "AGAACTACGAGTTCA AK008218" ; note: "410a"
chr11	Consensus	PairedHRE	69400913	69400927	1	+	.	410b: "agcactggctgttct AK008218" ; note: "410b"
chr11	Consensus	PairedHRE	69599140	69599154	1	+	.	411a: "ggaactctgagttct AK136720" ; note: "411a"
chr11	Consensus	PairedHRE	69599185	69599199	1	+	.	411b: "agaacagccagtgct AK136720" ; note: "411b"
chr11	Consensus	PairedHRE	72782852	72782866	1	+	.	412a: "agttctggctgtcct AK166563" ; note: "412a"
chr11	Consensus	PairedHRE	72782946	72782960	1	+	.	412b: "tgctcatgttgttct AK166563" ; note: "412b"
chr11	Consensus	PairedHRE	72782852	72782866	1	+	.	413a: "agttctggctgtcct BC053720" ; note: "413a"
chr11	Consensus	PairedHRE	72782946	72782960	1	+	.	413b: "tgctcatgttgttct BC053720" ; note: "413b"
chr11	Consensus	PairedHRE	73680859	73680873	1	+	.	414a: "AGGACAATGTGATCC NM_146346" ; note: "414a"
chr11	Consensus	PairedHRE	73680901	73680915	1	+	.	414b: "TGCTCAAGCTGTCCT NM_146346" ; note: "414b"
chr11	Consensus	PairedHRE	74656266	74656280	1	+	.	415a: "AGAACAGCACGTGCG AK139249" ; note: "415a"
chr11	Consensus	PairedHRE	74656406	74656420	1	+	.	415b: "GGTACTGAGTGTTCT AK139249" ; note: "415b"
chr11	Consensus	PairedHRE	77246942	77246956	1	+	.	416a: "agatcagacagtcct U35249" ; note: "416a"
chr11	Consensus	PairedHRE	77246989	77247003	1	+	.	416b: "AGTTCTTGTAGTCCT U35249" ; note: "416b"
chr11	Consensus	PairedHRE	77910047	77910061	1	+	.	417a: "agttctggctgtcct NM_033475" ; note: "417a"
chr11	Consensus	PairedHRE	77910239	77910253	1	+	.	417b: "agctctgactgtcct NM_033475" ; note: "417b"
chr11	Consensus	PairedHRE	77910047	77910061	1	+	.	418a: "agttctggctgtcct AB082927" ; note: "418a"
chr11	Consensus	PairedHRE	77910239	77910253	1	+	.	418b: "agctctgactgtcct AB082927" ; note: "418b"
chr11	Consensus	PairedHRE	77910047	77910061	1	+	.	419a: "agttctggctgtcct AF327929" ; note: "419a"
chr11	Consensus	PairedHRE	77910239	77910253	1	+	.	419b: "agctctgactgtcct AF327929" ; note: "419b"
chr11	Consensus	PairedHRE	77910047	77910061	1	+	.	420a: "agttctggctgtcct AK160258" ; note: "420a"
chr11	Consensus	PairedHRE	77910239	77910253	1	+	.	420b: "agctctgactgtcct AK160258" ; note: "420b"
chr11	Consensus	PairedHRE	77910047	77910061	1	+	.	421a: "agttctggctgtcct AF322068" ; note: "421a"
chr11	Consensus	PairedHRE	77910239	77910253	1	+	.	421b: "agctctgactgtcct AF322068" ; note: "421b"
chr11	Consensus	PairedHRE	77910047	77910061	1	+	.	422a: "agttctggctgtcct AK187246" ; note: "422a"
chr11	Consensus	PairedHRE	77910239	77910253	1	+	.	422b: "agctctgactgtcct AK187246" ; note: "422b"
chr11	Consensus	PairedHRE	77910047	77910061	1	+	.	423a: "agttctggctgtcct AK211857" ; note: "423a"
chr11	Consensus	PairedHRE	77910239	77910253	1	+	.	423b: "agctctgactgtcct AK211857" ; note: "423b"
chr11	Consensus	PairedHRE	77910047	77910061	1	+	.	424a: "agttctggctgtcct AK205647" ; note: "424a"
chr11	Consensus	PairedHRE	77910239	77910253	1	+	.	424b: "agctctgactgtcct AK205647" ; note: "424b"
chr11	Consensus	PairedHRE	77910047	77910061	1	+	.	425a: "agttctggctgtcct AK207859" ; note: "425a"
chr11	Consensus	PairedHRE	77910239	77910253	1	+	.	425b: "agctctgactgtcct AK207859" ; note: "425b"
chr11	Consensus	PairedHRE	77910047	77910061	1	+	.	426a: "agttctggctgtcct AK205613" ; note: "426a"
chr11	Consensus	PairedHRE	77910239	77910253	1	+	.	426b: "agctctgactgtcct AK205613" ; note: "426b"
chr11	Consensus	PairedHRE	77910047	77910061	1	+	.	427a: "agttctggctgtcct AK160308" ; note: "427a"
chr11	Consensus	PairedHRE	77910239	77910253	1	+	.	427b: "agctctgactgtcct AK160308" ; note: "427b"
chr11	Consensus	PairedHRE	77910047	77910061	1	+	.	428a: "agttctggctgtcct AK217557" ; note: "428a"
chr11	Consensus	PairedHRE	77910239	77910253	1	+	.	428b: "agctctgactgtcct AK217557" ; note: "428b"
chr11	Consensus	PairedHRE	77910047	77910061	1	+	.	429a: "agttctggctgtcct AK197089" ; note: "429a"
chr11	Consensus	PairedHRE	77910239	77910253	1	+	.	429b: "agctctgactgtcct AK197089" ; note: "429b"
chr11	Consensus	PairedHRE	77910047	77910061	1	+	.	430a: "agttctggctgtcct S72304" ; note: "430a"
chr11	Consensus	PairedHRE	77910239	77910253	1	+	.	430b: "agctctgactgtcct S72304" ; note: "430b"
chr11	Consensus	PairedHRE	77910047	77910061	1	+	.	431a: "agttctggctgtcct AK200345" ; note: "431a"
chr11	Consensus	PairedHRE	77910239	77910253	1	+	.	431b: "agctctgactgtcct AK200345" ; note: "431b"
chr11	Consensus	PairedHRE	77910047	77910061	1	+	.	432a: "agttctggctgtcct AY974600" ; note: "432a"
chr11	Consensus	PairedHRE	77910239	77910253	1	+	.	432b: "agctctgactgtcct AY974600" ; note: "432b"
chr11	Consensus	PairedHRE	77910047	77910061	1	+	.	433a: "agttctggctgtcct BC028481" ; note: "433a"
chr11	Consensus	PairedHRE	77910239	77910253	1	+	.	433b: "agctctgactgtcct BC028481" ; note: "433b"
chr11	Consensus	PairedHRE	77910047	77910061	1	+	.	434a: "agttctggctgtcct AK188927" ; note: "434a"
chr11	Consensus	PairedHRE	77910239	77910253	1	+	.	434b: "agctctgactgtcct AK188927" ; note: "434b"
chr11	Consensus	PairedHRE	77910047	77910061	1	+	.	435a: "agttctggctgtcct AK181473" ; note: "435a"
chr11	Consensus	PairedHRE	77910239	77910253	1	+	.	435b: "agctctgactgtcct AK181473" ; note: "435b"
chr11	Consensus	PairedHRE	77910047	77910061	1	+	.	436a: "agttctggctgtcct BC038638" ; note: "436a"
chr11	Consensus	PairedHRE	77910239	77910253	1	+	.	436b: "agctctgactgtcct BC038638" ; note: "436b"
chr11	Consensus	PairedHRE	77910047	77910061	1	+	.	437a: "agttctggctgtcct AK216992" ; note: "437a"
chr11	Consensus	PairedHRE	77910239	77910253	1	+	.	437b: "agctctgactgtcct AK216992" ; note: "437b"
chr11	Consensus	PairedHRE	77910047	77910061	1	+	.	438a: "agttctggctgtcct AK179020" ; note: "438a"
chr11	Consensus	PairedHRE	77910239	77910253	1	+	.	438b: "agctctgactgtcct AK179020" ; note: "438b"
chr11	Consensus	PairedHRE	77910047	77910061	1	+	.	439a: "agttctggctgtcct AK211856" ; note: "439a"
chr11	Consensus	PairedHRE	77910239	77910253	1	+	.	439b: "agctctgactgtcct AK211856" ; note: "439b"
chr11	Consensus	PairedHRE	78059954	78059968	1	+	.	440a: "agctcttgctgttct AK192677" ; note: "440a"
chr11	Consensus	PairedHRE	78060061	78060075	1	+	.	440b: "aggactctctgagca AK192677" ; note: "440b"
chr11	Consensus	PairedHRE	78059954	78059968	1	+	.	441a: "agctcttgctgttct AK182014" ; note: "441a"
chr11	Consensus	PairedHRE	78060061	78060075	1	+	.	441b: "aggactctctgagca AK182014" ; note: "441b"
chr11	Consensus	PairedHRE	78059954	78059968	1	+	.	442a: "agctcttgctgttct NM_011676" ; note: "442a"
chr11	Consensus	PairedHRE	78060061	78060075	1	+	.	442b: "aggactctctgagca NM_011676" ; note: "442b"
chr11	Consensus	PairedHRE	78059954	78059968	1	+	.	443a: "agctcttgctgttct AK200188" ; note: "443a"
chr11	Consensus	PairedHRE	78060061	78060075	1	+	.	443b: "aggactctctgagca AK200188" ; note: "443b"
chr11	Consensus	PairedHRE	78059954	78059968	1	+	.	444a: "agctcttgctgttct AK131955" ; note: "444a"
chr11	Consensus	PairedHRE	78060061	78060075	1	+	.	444b: "aggactctctgagca AK131955" ; note: "444b"
chr11	Consensus	PairedHRE	78059954	78059968	1	+	.	445a: "agctcttgctgttct AK205816" ; note: "445a"
chr11	Consensus	PairedHRE	78060061	78060075	1	+	.	445b: "aggactctctgagca AK205816" ; note: "445b"
chr11	Consensus	PairedHRE	78059954	78059968	1	+	.	446a: "agctcttgctgttct AK195894" ; note: "446a"
chr11	Consensus	PairedHRE	78060061	78060075	1	+	.	446b: "aggactctctgagca AK195894" ; note: "446b"
chr11	Consensus	PairedHRE	78059954	78059968	1	+	.	447a: "agctcttgctgttct AK216113" ; note: "447a"
chr11	Consensus	PairedHRE	78060061	78060075	1	+	.	447b: "aggactctctgagca AK216113" ; note: "447b"
chr11	Consensus	PairedHRE	78059954	78059968	1	+	.	448a: "agctcttgctgttct AK180839" ; note: "448a"
chr11	Consensus	PairedHRE	78060061	78060075	1	+	.	448b: "aggactctctgagca AK180839" ; note: "448b"
chr11	Consensus	PairedHRE	78059954	78059968	1	+	.	449a: "agctcttgctgttct BC001990" ; note: "449a"
chr11	Consensus	PairedHRE	78060061	78060075	1	+	.	449b: "aggactctctgagca BC001990" ; note: "449b"
chr11	Consensus	PairedHRE	78059954	78059968	1	+	.	450a: "agctcttgctgttct AK183805" ; note: "450a"
chr11	Consensus	PairedHRE	78060061	78060075	1	+	.	450b: "aggactctctgagca AK183805" ; note: "450b"
chr11	Consensus	PairedHRE	78059954	78059968	1	+	.	451a: "agctcttgctgttct AK044292" ; note: "451a"
chr11	Consensus	PairedHRE	78060061	78060075	1	+	.	451b: "aggactctctgagca AK044292" ; note: "451b"
chr11	Consensus	PairedHRE	78059954	78059968	1	+	.	452a: "agctcttgctgttct AK211720" ; note: "452a"
chr11	Consensus	PairedHRE	78060061	78060075	1	+	.	452b: "aggactctctgagca AK211720" ; note: "452b"
chr11	Consensus	PairedHRE	78059954	78059968	1	+	.	453a: "agctcttgctgttct AK187604" ; note: "453a"
chr11	Consensus	PairedHRE	78060061	78060075	1	+	.	453b: "aggactctctgagca AK187604" ; note: "453b"
chr11	Consensus	PairedHRE	78059954	78059968	1	+	.	454a: "agctcttgctgttct AF030169" ; note: "454a"
chr11	Consensus	PairedHRE	78060061	78060075	1	+	.	454b: "aggactctctgagca AF030169" ; note: "454b"
chr11	Consensus	PairedHRE	78059954	78059968	1	+	.	455a: "agctcttgctgttct AK206014" ; note: "455a"
chr11	Consensus	PairedHRE	78060061	78060075	1	+	.	455b: "aggactctctgagca AK206014" ; note: "455b"
chr11	Consensus	PairedHRE	78059954	78059968	1	+	.	456a: "agctcttgctgttct AK197231" ; note: "456a"
chr11	Consensus	PairedHRE	78060061	78060075	1	+	.	456b: "aggactctctgagca AK197231" ; note: "456b"
chr11	Consensus	PairedHRE	80138134	80138148	1	+	.	457a: "agcactgactgttct AK132891" ; note: "457a"
chr11	Consensus	PairedHRE	80138321	80138335	1	+	.	457b: "agcactgactgttct AK132891" ; note: "457b"
chr11	Consensus	PairedHRE	85051887	85051901	1	+	.	458a: "TGTACATGATGTCCT AK186880" ; note: "458a"
chr11	Consensus	PairedHRE	85052080	85052094	1	+	.	458b: "TGTTCATGCTGTCCT AK186880" ; note: "458b"
chr11	Consensus	PairedHRE	85051887	85051901	1	+	.	459a: "TGTACATGATGTCCT AK184291" ; note: "459a"
chr11	Consensus	PairedHRE	85052080	85052094	1	+	.	459b: "TGTTCATGCTGTCCT AK184291" ; note: "459b"
chr11	Consensus	PairedHRE	85051887	85051901	1	+	.	460a: "TGTACATGATGTCCT AK048218" ; note: "460a"
chr11	Consensus	PairedHRE	85052080	85052094	1	+	.	460b: "TGTTCATGCTGTCCT AK048218" ; note: "460b"
chr11	Consensus	PairedHRE	85051887	85051901	1	+	.	461a: "TGTACATGATGTCCT AK187328" ; note: "461a"
chr11	Consensus	PairedHRE	85052080	85052094	1	+	.	461b: "TGTTCATGCTGTCCT AK187328" ; note: "461b"
chr11	Consensus	PairedHRE	86406162	86406176	1	+	.	462a: "aggacagccagagct AK038888" ; note: "462a"
chr11	Consensus	PairedHRE	86406352	86406366	1	+	.	462b: "aggacagccagagct AK038888" ; note: "462b"
chr11	Consensus	PairedHRE	86406162	86406176	1	+	.	463a: "aggacagccagagct BC026947" ; note: "463a"
chr11	Consensus	PairedHRE	86406352	86406366	1	+	.	463b: "aggacagccagagct BC026947" ; note: "463b"
chr11	Consensus	PairedHRE	86406162	86406176	1	+	.	464a: "aggacagccagagct NM_175004" ; note: "464a"
chr11	Consensus	PairedHRE	86406352	86406366	1	+	.	464b: "aggacagccagagct NM_175004" ; note: "464b"
chr11	Consensus	PairedHRE	86406162	86406176	1	+	.	465a: "aggacagccagagct AK028555" ; note: "465a"
chr11	Consensus	PairedHRE	86406352	86406366	1	+	.	465b: "aggacagccagagct AK028555" ; note: "465b"
chr11	Consensus	PairedHRE	86406162	86406176	1	+	.	466a: "aggacagccagagct AK086996" ; note: "466a"
chr11	Consensus	PairedHRE	86406352	86406366	1	+	.	466b: "aggacagccagagct AK086996" ; note: "466b"
chr11	Consensus	PairedHRE	86406162	86406176	1	+	.	467a: "aggacagccagagct AK031620" ; note: "467a"
chr11	Consensus	PairedHRE	86406352	86406366	1	+	.	467b: "aggacagccagagct AK031620" ; note: "467b"
chr11	Consensus	PairedHRE	86406162	86406176	1	+	.	468a: "aggacagccagagct AK169536" ; note: "468a"
chr11	Consensus	PairedHRE	86406352	86406366	1	+	.	468b: "aggacagccagagct AK169536" ; note: "468b"
chr11	Consensus	PairedHRE	87912901	87912915	1	+	.	469a: "GGCTCTCGCTGTCCT BC051492" ; note: "469a"
chr11	Consensus	PairedHRE	87912983	87912997	1	+	.	469b: "AGGACACACCGAACC BC051492" ; note: "469b"
chr11	Consensus	PairedHRE	87912901	87912915	1	+	.	470a: "GGCTCTCGCTGTCCT BC027667" ; note: "470a"
chr11	Consensus	PairedHRE	87912983	87912997	1	+	.	470b: "AGGACACACCGAACC BC027667" ; note: "470b"
chr11	Consensus	PairedHRE	97965358	97965372	1	+	.	471a: "agaacagtgagttct AK090293" ; note: "471a"
chr11	Consensus	PairedHRE	97965509	97965523	1	+	.	471b: "aggacagccagagct AK090293" ; note: "471b"
chr11	Consensus	PairedHRE	98635987	98636001	1	+	.	472a: "agctctggctgtcct AK037399" ; note: "472a"
chr11	Consensus	PairedHRE	98636042	98636056	1	+	.	472b: "agctctggctgtcct AK037399" ; note: "472b"
chr11	Consensus	PairedHRE	98635987	98636001	1	+	.	473a: "agctctggctgtcct AK183690" ; note: "473a"
chr11	Consensus	PairedHRE	98636042	98636056	1	+	.	473b: "agctctggctgtcct AK183690" ; note: "473b"
chr11	Consensus	PairedHRE	98635987	98636001	1	+	.	474a: "agctctggctgtcct BC034533" ; note: "474a"
chr11	Consensus	PairedHRE	98636042	98636056	1	+	.	474b: "agctctggctgtcct BC034533" ; note: "474b"
chr11	Consensus	PairedHRE	98635987	98636001	1	+	.	475a: "agctctggctgtcct AK214200" ; note: "475a"
chr11	Consensus	PairedHRE	98636042	98636056	1	+	.	475b: "agctctggctgtcct AK214200" ; note: "475b"
chr11	Consensus	PairedHRE	100239955	100239969	1	+	.	476a: "agaacagtcagtgct AK216616" ; note: "476a"
chr11	Consensus	PairedHRE	100240143	100240157	1	+	.	476b: "aggacagctagtact AK216616" ; note: "476b"
chr11	Consensus	PairedHRE	100240143	100240157	1	+	.	477a: "aggacagctagtact AK216616" ; note: "477a"
chr11	Consensus	PairedHRE	100240320	100240334	1	+	.	477b: "AGGACATCCAGTGCC AK216616" ; note: "477b"
chr11	Consensus	PairedHRE	100432457	100432471	1	+	.	478a: "aggacagccagagct AK015918" ; note: "478a"
chr11	Consensus	PairedHRE	100432553	100432567	1	+	.	478b: "agcactagatgttct AK015918" ; note: "478b"
chr11	Consensus	PairedHRE	100432457	100432471	1	+	.	479a: "aggacagccagagct AK033853" ; note: "479a"
chr11	Consensus	PairedHRE	100432553	100432567	1	+	.	479b: "agcactagatgttct AK033853" ; note: "479b"
chr11	Consensus	PairedHRE	101581300	101581314	1	+	.	480a: "agaacagtcagagcc AK181856" ; note: "480a"
chr11	Consensus	PairedHRE	101581498	101581512	1	+	.	480b: "agaacagtcagtgct AK181856" ; note: "480b"
chr11	Consensus	PairedHRE	103159413	103159427	1	+	.	481a: "AGGTCTTTGAGTCCT AK157183" ; note: "481a"
chr11	Consensus	PairedHRE	103159540	103159554	1	+	.	481b: "AGGACTCACTGAACC AK157183" ; note: "481b"
chr11	Consensus	PairedHRE	107003732	107003746	1	+	.	482a: "AGGACATGAAGATCA BC019223" ; note: "482a"
chr11	Consensus	PairedHRE	107003757	107003771	1	+	.	482b: "GGATCTGCCTGTTCT BC019223" ; note: "482b"
chr11	Consensus	PairedHRE	107003732	107003746	1	+	.	483a: "AGGACATGAAGATCA BC044756" ; note: "483a"
chr11	Consensus	PairedHRE	107003757	107003771	1	+	.	483b: "GGATCTGCCTGTTCT BC044756" ; note: "483b"
chr11	Consensus	PairedHRE	109288881	109288895	1	+	.	484a: "GGCTCAATCTGTCCT AK158726" ; note: "484a"
chr11	Consensus	PairedHRE	109288952	109288966	1	+	.	484b: "agctctggctgttct AK158726" ; note: "484b"
chr11	Consensus	PairedHRE	116356651	116356665	1	+	.	485a: "AGAACAAAGAGAACG AK218698" ; note: "485a"
chr11	Consensus	PairedHRE	116356827	116356841	1	+	.	485b: "TGCTCAGTCTGTCCT AK218698" ; note: "485b"
chr11	Consensus	PairedHRE	116356651	116356665	1	+	.	486a: "AGAACAAAGAGAACG AK216707" ; note: "486a"
chr11	Consensus	PairedHRE	116356827	116356841	1	+	.	486b: "TGCTCAGTCTGTCCT AK216707" ; note: "486b"
chr11	Consensus	PairedHRE	117689640	117689654	1	+	.	487a: "CGCACAGACTGTTCT AK090182" ; note: "487a"
chr11	Consensus	PairedHRE	117689823	117689837	1	+	.	487b: "AGGTCTTGGAGTCCT AK090182" ; note: "487b"
chr11	Consensus	PairedHRE	117689640	117689654	1	+	.	488a: "CGCACAGACTGTTCT AK207797" ; note: "488a"
chr11	Consensus	PairedHRE	117689823	117689837	1	+	.	488b: "AGGTCTTGGAGTCCT AK207797" ; note: "488b"
chr11	Consensus	PairedHRE	120966811	120966825	1	+	.	489a: "AGAACAAAAAGACCC AK010735" ; note: "489a"
chr11	Consensus	PairedHRE	120966858	120966872	1	+	.	489b: "AGAACTGAGCGAGCA AK010735" ; note: "489b"
chr11	Consensus	PairedHRE	120966811	120966825	1	+	.	490a: "AGAACAAAAAGACCC NM_028602" ; note: "490a"
chr11	Consensus	PairedHRE	120966858	120966872	1	+	.	490b: "AGAACTGAGCGAGCA NM_028602" ; note: "490b"
chr11	Consensus	PairedHRE	120966811	120966825	1	+	.	491a: "AGAACAAAAAGACCC BC053492" ; note: "491a"
chr11	Consensus	PairedHRE	120966858	120966872	1	+	.	491b: "AGAACTGAGCGAGCA BC053492" ; note: "491b"
chr11	Consensus	PairedHRE	120966811	120966825	1	+	.	492a: "AGAACAAAAAGACCC AF285590" ; note: "492a"
chr11	Consensus	PairedHRE	120966858	120966872	1	+	.	492b: "AGAACTGAGCGAGCA AF285590" ; note: "492b"
chr11	Consensus	PairedHRE	120981025	120981039	1	+	.	493a: "AGAACTTAGCGTCCT AF441863" ; note: "493a"
chr11	Consensus	PairedHRE	120981216	120981230	1	+	.	493b: "AGGACTTGGTGAGCC AF441863" ; note: "493b"
chr11	Consensus	PairedHRE	120981025	120981039	1	+	.	494a: "AGAACTTAGCGTCCT NM_145440" ; note: "494a"
chr11	Consensus	PairedHRE	120981216	120981230	1	+	.	494b: "AGGACTTGGTGAGCC NM_145440" ; note: "494b"
chr11	Consensus	PairedHRE	120981025	120981039	1	+	.	495a: "AGAACTTAGCGTCCT AY065981" ; note: "495a"
chr11	Consensus	PairedHRE	120981216	120981230	1	+	.	495b: "AGGACTTGGTGAGCC AY065981" ; note: "495b"
chr11	Consensus	PairedHRE	6314472	6314486	1	-	.	496a: "AGGACATTGCGAGCA AK076662" ; note: "496a"
chr11	Consensus	PairedHRE	6314596	6314610	1	-	.	496b: "AGGACAAACAGTTCT AK076662" ; note: "496b"
chr11	Consensus	PairedHRE	6314472	6314486	1	-	.	497a: "AGGACATTGCGAGCA AK190541" ; note: "497a"
chr11	Consensus	PairedHRE	6314596	6314610	1	-	.	497b: "AGGACAAACAGTTCT AK190541" ; note: "497b"
chr11	Consensus	PairedHRE	8518962	8518976	1	-	.	498a: "AGAACTGGATGAGCG DU636279" ; note: "498a"
chr11	Consensus	PairedHRE	8518979	8518993	1	-	.	498b: "AGAACTGGATGAGCA DU636279" ; note: "498b"
chr11	Consensus	PairedHRE	16404778	16404792	1	-	.	499a: "agctctggctgtcct BC019129" ; note: "499a"
chr11	Consensus	PairedHRE	16404894	16404908	1	-	.	499b: "AGGACAGGATGAACT BC019129" ; note: "499b"
chr11	Consensus	PairedHRE	16404778	16404792	1	-	.	500a: "agctctggctgtcct BC081456" ; note: "500a"
chr11	Consensus	PairedHRE	16404894	16404908	1	-	.	500b: "AGGACAGGATGAACT BC081456" ; note: "500b"
chr11	Consensus	PairedHRE	16404778	16404792	1	-	.	501a: "agctctggctgtcct BC019158" ; note: "501a"
chr11	Consensus	PairedHRE	16404894	16404908	1	-	.	501b: "AGGACAGGATGAACT BC019158" ; note: "501b"
chr11	Consensus	PairedHRE	16404778	16404792	1	-	.	502a: "agctctggctgtcct AK160390" ; note: "502a"
chr11	Consensus	PairedHRE	16404894	16404908	1	-	.	502b: "AGGACAGGATGAACT AK160390" ; note: "502b"
chr11	Consensus	PairedHRE	16404778	16404792	1	-	.	503a: "agctctggctgtcct NM_011343" ; note: "503a"
chr11	Consensus	PairedHRE	16404894	16404908	1	-	.	503b: "AGGACAGGATGAACT NM_011343" ; note: "503b"
chr11	Consensus	PairedHRE	16404778	16404792	1	-	.	504a: "agctctggctgtcct AK012644" ; note: "504a"
chr11	Consensus	PairedHRE	16404894	16404908	1	-	.	504b: "AGGACAGGATGAACT AK012644" ; note: "504b"
chr11	Consensus	PairedHRE	16404778	16404792	1	-	.	505a: "agctctggctgtcct M88756" ; note: "505a"
chr11	Consensus	PairedHRE	16404894	16404908	1	-	.	505b: "AGGACAGGATGAACT M88756" ; note: "505b"
chr11	Consensus	PairedHRE	16404778	16404792	1	-	.	506a: "agctctggctgtcct U11027" ; note: "506a"
chr11	Consensus	PairedHRE	16404894	16404908	1	-	.	506b: "AGGACAGGATGAACT U11027" ; note: "506b"
chr11	Consensus	PairedHRE	16404778	16404792	1	-	.	507a: "agctctggctgtcct AK012393" ; note: "507a"
chr11	Consensus	PairedHRE	16404894	16404908	1	-	.	507b: "AGGACAGGATGAACT AK012393" ; note: "507b"
chr11	Consensus	PairedHRE	48571803	48571817	1	-	.	508a: "AGCACAGCTAGTCCT BC031905" ; note: "508a"
chr11	Consensus	PairedHRE	48571902	48571916	1	-	.	508b: "AGAACTGCAAGTCCA BC031905" ; note: "508b"
chr11	Consensus	PairedHRE	48571803	48571817	1	-	.	509a: "AGCACAGCTAGTCCT BC020156" ; note: "509a"
chr11	Consensus	PairedHRE	48571902	48571916	1	-	.	509b: "AGAACTGCAAGTCCA BC020156" ; note: "509b"
chr11	Consensus	PairedHRE	48571803	48571817	1	-	.	510a: "AGCACAGCTAGTCCT BC041780" ; note: "510a"
chr11	Consensus	PairedHRE	48571902	48571916	1	-	.	510b: "AGAACTGCAAGTCCA BC041780" ; note: "510b"
chr11	Consensus	PairedHRE	51384286	51384300	1	-	.	511a: "cgttcgctcagtcct AK179668" ; note: "511a"
chr11	Consensus	PairedHRE	51384303	51384317	1	-	.	511b: "aggacagctagtccc AK179668" ; note: "511b"
chr11	Consensus	PairedHRE	51384286	51384300	1	-	.	512a: "cgttcgctcagtcct AK005344" ; note: "512a"
chr11	Consensus	PairedHRE	51384303	51384317	1	-	.	512b: "aggacagctagtccc AK005344" ; note: "512b"
chr11	Consensus	PairedHRE	51384286	51384300	1	-	.	513a: "cgttcgctcagtcct AK209975" ; note: "513a"
chr11	Consensus	PairedHRE	51384303	51384317	1	-	.	513b: "aggacagctagtccc AK209975" ; note: "513b"
chr11	Consensus	PairedHRE	55365845	55365859	1	-	.	514a: "agcacttgctgttct NM_020492" ; note: "514a"
chr11	Consensus	PairedHRE	55365935	55365949	1	-	.	514b: "AGAACAGAAAGATCT NM_020492" ; note: "514b"
chr11	Consensus	PairedHRE	55365845	55365859	1	-	.	515a: "agcacttgctgttct AK045685" ; note: "515a"
chr11	Consensus	PairedHRE	55365935	55365949	1	-	.	515b: "AGAACAGAAAGATCT AK045685" ; note: "515b"
chr11	Consensus	PairedHRE	55365845	55365859	1	-	.	516a: "agcacttgctgttct S73717" ; note: "516a"
chr11	Consensus	PairedHRE	55365935	55365949	1	-	.	516b: "AGAACAGAAAGATCT S73717" ; note: "516b"
chr11	Consensus	PairedHRE	55365845	55365859	1	-	.	517a: "agcacttgctgttct AK078258" ; note: "517a"
chr11	Consensus	PairedHRE	55365935	55365949	1	-	.	517b: "AGAACAGAAAGATCT AK078258" ; note: "517b"
chr11	Consensus	PairedHRE	55365845	55365859	1	-	.	518a: "agcacttgctgttct S73718" ; note: "518a"
chr11	Consensus	PairedHRE	55365935	55365949	1	-	.	518b: "AGAACAGAAAGATCT S73718" ; note: "518b"
chr11	Consensus	PairedHRE	55365845	55365859	1	-	.	519a: "agcacttgctgttct AY129229" ; note: "519a"
chr11	Consensus	PairedHRE	55365935	55365949	1	-	.	519b: "AGAACAGAAAGATCT AY129229" ; note: "519b"
chr11	Consensus	PairedHRE	55365845	55365859	1	-	.	520a: "agcacttgctgttct AK046482" ; note: "520a"
chr11	Consensus	PairedHRE	55365935	55365949	1	-	.	520b: "AGAACAGAAAGATCT AK046482" ; note: "520b"
chr11	Consensus	PairedHRE	59460267	59460281	1	-	.	521a: "AGCACAAGTTGTTCT AK019811" ; note: "521a"
chr11	Consensus	PairedHRE	59460284	59460298	1	-	.	521b: "TGAACACCTTGTTCT AK019811" ; note: "521b"
chr11	Consensus	PairedHRE	60448959	60448973	1	-	.	522a: "TGCTCATTCAGTCCT DU635829" ; note: "522a"
chr11	Consensus	PairedHRE	60449008	60449022	1	-	.	522b: "TGATCTCTCTGTTCT DU635829" ; note: "522b"
chr11	Consensus	PairedHRE	60448959	60448973	1	-	.	523a: "TGCTCATTCAGTCCT AK183057" ; note: "523a"
chr11	Consensus	PairedHRE	60449008	60449022	1	-	.	523b: "TGATCTCTCTGTTCT AK183057" ; note: "523b"
chr11	Consensus	PairedHRE	60448959	60448973	1	-	.	524a: "TGCTCATTCAGTCCT AK160520" ; note: "524a"
chr11	Consensus	PairedHRE	60449008	60449022	1	-	.	524b: "TGATCTCTCTGTTCT AK160520" ; note: "524b"
chr11	Consensus	PairedHRE	60448959	60448973	1	-	.	525a: "TGCTCATTCAGTCCT BC032282" ; note: "525a"
chr11	Consensus	PairedHRE	60449008	60449022	1	-	.	525b: "TGATCTCTCTGTTCT BC032282" ; note: "525b"
chr11	Consensus	PairedHRE	60448959	60448973	1	-	.	526a: "TGCTCATTCAGTCCT AK209091" ; note: "526a"
chr11	Consensus	PairedHRE	60449008	60449022	1	-	.	526b: "TGATCTCTCTGTTCT AK209091" ; note: "526b"
chr11	Consensus	PairedHRE	60448959	60448973	1	-	.	527a: "TGCTCATTCAGTCCT AK215278" ; note: "527a"
chr11	Consensus	PairedHRE	60449008	60449022	1	-	.	527b: "TGATCTCTCTGTTCT AK215278" ; note: "527b"
chr11	Consensus	PairedHRE	60448959	60448973	1	-	.	528a: "TGCTCATTCAGTCCT AK191489" ; note: "528a"
chr11	Consensus	PairedHRE	60449008	60449022	1	-	.	528b: "TGATCTCTCTGTTCT AK191489" ; note: "528b"
chr11	Consensus	PairedHRE	68747502	68747516	1	-	.	529a: "agaacaccaagttcg AK053467" ; note: "529a"
chr11	Consensus	PairedHRE	68747520	68747534	1	-	.	529b: "agcactgtttgttct AK053467" ; note: "529b"
chr11	Consensus	PairedHRE	68747520	68747534	1	-	.	530a: "agcactgtttgttct AK053467" ; note: "530a"
chr11	Consensus	PairedHRE	68747607	68747621	1	-	.	530b: "aggacagccagagct AK053467" ; note: "530b"
chr11	Consensus	PairedHRE	69400791	69400805	1	-	.	531a: "TGAACTCGTAGTTCT NM_144958" ; note: "531a"
chr11	Consensus	PairedHRE	69400913	69400927	1	-	.	531b: "agaacagccagtgct NM_144958" ; note: "531b"
chr11	Consensus	PairedHRE	69400791	69400805	1	-	.	532a: "TGAACTCGTAGTTCT AK203603" ; note: "532a"
chr11	Consensus	PairedHRE	69400913	69400927	1	-	.	532b: "agaacagccagtgct AK203603" ; note: "532b"
chr11	Consensus	PairedHRE	69400791	69400805	1	-	.	533a: "TGAACTCGTAGTTCT AK167906" ; note: "533a"
chr11	Consensus	PairedHRE	69400913	69400927	1	-	.	533b: "agaacagccagtgct AK167906" ; note: "533b"
chr11	Consensus	PairedHRE	69400791	69400805	1	-	.	534a: "TGAACTCGTAGTTCT DQ167574" ; note: "534a"
chr11	Consensus	PairedHRE	69400913	69400927	1	-	.	534b: "agaacagccagtgct DQ167574" ; note: "534b"
chr11	Consensus	PairedHRE	69400791	69400805	1	-	.	535a: "TGAACTCGTAGTTCT AK210015" ; note: "535a"
chr11	Consensus	PairedHRE	69400913	69400927	1	-	.	535b: "agaacagccagtgct AK210015" ; note: "535b"
chr11	Consensus	PairedHRE	69400791	69400805	1	-	.	536a: "TGAACTCGTAGTTCT AK010644" ; note: "536a"
chr11	Consensus	PairedHRE	69400913	69400927	1	-	.	536b: "agaacagccagtgct AK010644" ; note: "536b"
chr11	Consensus	PairedHRE	69400791	69400805	1	-	.	537a: "TGAACTCGTAGTTCT AK212197" ; note: "537a"
chr11	Consensus	PairedHRE	69400913	69400927	1	-	.	537b: "agaacagccagtgct AK212197" ; note: "537b"
chr11	Consensus	PairedHRE	69400791	69400805	1	-	.	538a: "TGAACTCGTAGTTCT AK167205" ; note: "538a"
chr11	Consensus	PairedHRE	69400913	69400927	1	-	.	538b: "agaacagccagtgct AK167205" ; note: "538b"
chr11	Consensus	PairedHRE	69400791	69400805	1	-	.	539a: "TGAACTCGTAGTTCT AK152210" ; note: "539a"
chr11	Consensus	PairedHRE	69400913	69400927	1	-	.	539b: "agaacagccagtgct AK152210" ; note: "539b"
chr11	Consensus	PairedHRE	69400791	69400805	1	-	.	540a: "TGAACTCGTAGTTCT AK162017" ; note: "540a"
chr11	Consensus	PairedHRE	69400913	69400927	1	-	.	540b: "agaacagccagtgct AK162017" ; note: "540b"
chr11	Consensus	PairedHRE	69400791	69400805	1	-	.	541a: "TGAACTCGTAGTTCT AK152694" ; note: "541a"
chr11	Consensus	PairedHRE	69400913	69400927	1	-	.	541b: "agaacagccagtgct AK152694" ; note: "541b"
chr11	Consensus	PairedHRE	69400791	69400805	1	-	.	542a: "TGAACTCGTAGTTCT AK184718" ; note: "542a"
chr11	Consensus	PairedHRE	69400913	69400927	1	-	.	542b: "agaacagccagtgct AK184718" ; note: "542b"
chr11	Consensus	PairedHRE	69400791	69400805	1	-	.	543a: "TGAACTCGTAGTTCT AK146424" ; note: "543a"
chr11	Consensus	PairedHRE	69400913	69400927	1	-	.	543b: "agaacagccagtgct AK146424" ; note: "543b"
chr11	Consensus	PairedHRE	69400791	69400805	1	-	.	544a: "TGAACTCGTAGTTCT X68273" ; note: "544a"
chr11	Consensus	PairedHRE	69400913	69400927	1	-	.	544b: "agaacagccagtgct X68273" ; note: "544b"
chr11	Consensus	PairedHRE	69400791	69400805	1	-	.	545a: "TGAACTCGTAGTTCT AK011529" ; note: "545a"
chr11	Consensus	PairedHRE	69400913	69400927	1	-	.	545b: "agaacagccagtgct AK011529" ; note: "545b"
chr11	Consensus	PairedHRE	69400791	69400805	1	-	.	546a: "TGAACTCGTAGTTCT AK207700" ; note: "546a"
chr11	Consensus	PairedHRE	69400913	69400927	1	-	.	546b: "agaacagccagtgct AK207700" ; note: "546b"
chr11	Consensus	PairedHRE	69400791	69400805	1	-	.	547a: "TGAACTCGTAGTTCT AK168780" ; note: "547a"
chr11	Consensus	PairedHRE	69400913	69400927	1	-	.	547b: "agaacagccagtgct AK168780" ; note: "547b"
chr11	Consensus	PairedHRE	69400791	69400805	1	-	.	548a: "TGAACTCGTAGTTCT AK194649" ; note: "548a"
chr11	Consensus	PairedHRE	69400913	69400927	1	-	.	548b: "agaacagccagtgct AK194649" ; note: "548b"
chr11	Consensus	PairedHRE	69400791	69400805	1	-	.	549a: "TGAACTCGTAGTTCT AK135752" ; note: "549a"
chr11	Consensus	PairedHRE	69400913	69400927	1	-	.	549b: "agaacagccagtgct AK135752" ; note: "549b"
chr11	Consensus	PairedHRE	69400791	69400805	1	-	.	550a: "TGAACTCGTAGTTCT BC021637" ; note: "550a"
chr11	Consensus	PairedHRE	69400913	69400927	1	-	.	550b: "agaacagccagtgct BC021637" ; note: "550b"
chr11	Consensus	PairedHRE	69400791	69400805	1	-	.	551a: "TGAACTCGTAGTTCT BC002266" ; note: "551a"
chr11	Consensus	PairedHRE	69400913	69400927	1	-	.	551b: "agaacagccagtgct BC002266" ; note: "551b"
chr11	Consensus	PairedHRE	69400791	69400805	1	-	.	552a: "TGAACTCGTAGTTCT AK196694" ; note: "552a"
chr11	Consensus	PairedHRE	69400913	69400927	1	-	.	552b: "agaacagccagtgct AK196694" ; note: "552b"
chr11	Consensus	PairedHRE	69400791	69400805	1	-	.	553a: "TGAACTCGTAGTTCT AK195709" ; note: "553a"
chr11	Consensus	PairedHRE	69400913	69400927	1	-	.	553b: "agaacagccagtgct AK195709" ; note: "553b"
chr11	Consensus	PairedHRE	69400791	69400805	1	-	.	554a: "TGAACTCGTAGTTCT AK144850" ; note: "554a"
chr11	Consensus	PairedHRE	69400913	69400927	1	-	.	554b: "agaacagccagtgct AK144850" ; note: "554b"
chr11	Consensus	PairedHRE	69400791	69400805	1	-	.	555a: "TGAACTCGTAGTTCT AK204159" ; note: "555a"
chr11	Consensus	PairedHRE	69400913	69400927	1	-	.	555b: "agaacagccagtgct AK204159" ; note: "555b"
chr11	Consensus	PairedHRE	69400791	69400805	1	-	.	556a: "TGAACTCGTAGTTCT AK208666" ; note: "556a"
chr11	Consensus	PairedHRE	69400913	69400927	1	-	.	556b: "agaacagccagtgct AK208666" ; note: "556b"
chr11	Consensus	PairedHRE	69400791	69400805	1	-	.	557a: "TGAACTCGTAGTTCT AK169156" ; note: "557a"
chr11	Consensus	PairedHRE	69400913	69400927	1	-	.	557b: "agaacagccagtgct AK169156" ; note: "557b"
chr11	Consensus	PairedHRE	69400791	69400805	1	-	.	558a: "TGAACTCGTAGTTCT AK182003" ; note: "558a"
chr11	Consensus	PairedHRE	69400913	69400927	1	-	.	558b: "agaacagccagtgct AK182003" ; note: "558b"
chr11	Consensus	PairedHRE	69400791	69400805	1	-	.	559a: "TGAACTCGTAGTTCT X03040" ; note: "559a"
chr11	Consensus	PairedHRE	69400913	69400927	1	-	.	559b: "agaacagccagtgct X03040" ; note: "559b"
chr11	Consensus	PairedHRE	69400791	69400805	1	-	.	560a: "TGAACTCGTAGTTCT NM_009853" ; note: "560a"
chr11	Consensus	PairedHRE	69400913	69400927	1	-	.	560b: "agaacagccagtgct NM_009853" ; note: "560b"
chr11	Consensus	PairedHRE	69400791	69400805	1	-	.	561a: "TGAACTCGTAGTTCT AK185730" ; note: "561a"
chr11	Consensus	PairedHRE	69400913	69400927	1	-	.	561b: "agaacagccagtgct AK185730" ; note: "561b"
chr11	Consensus	PairedHRE	69400791	69400805	1	-	.	562a: "TGAACTCGTAGTTCT AK166527" ; note: "562a"
chr11	Consensus	PairedHRE	69400913	69400927	1	-	.	562b: "agaacagccagtgct AK166527" ; note: "562b"
chr11	Consensus	PairedHRE	69400791	69400805	1	-	.	563a: "TGAACTCGTAGTTCT AK207714" ; note: "563a"
chr11	Consensus	PairedHRE	69400913	69400927	1	-	.	563b: "agaacagccagtgct AK207714" ; note: "563b"
chr11	Consensus	PairedHRE	69400791	69400805	1	-	.	564a: "TGAACTCGTAGTTCT AK169279" ; note: "564a"
chr11	Consensus	PairedHRE	69400913	69400927	1	-	.	564b: "agaacagccagtgct AK169279" ; note: "564b"
chr11	Consensus	PairedHRE	69400791	69400805	1	-	.	565a: "TGAACTCGTAGTTCT AK202341" ; note: "565a"
chr11	Consensus	PairedHRE	69400913	69400927	1	-	.	565b: "agaacagccagtgct AK202341" ; note: "565b"
chr11	Consensus	PairedHRE	69400791	69400805	1	-	.	566a: "TGAACTCGTAGTTCT AK204286" ; note: "566a"
chr11	Consensus	PairedHRE	69400913	69400927	1	-	.	566b: "agaacagccagtgct AK204286" ; note: "566b"
chr11	Consensus	PairedHRE	69400791	69400805	1	-	.	567a: "TGAACTCGTAGTTCT AK167190" ; note: "567a"
chr11	Consensus	PairedHRE	69400913	69400927	1	-	.	567b: "agaacagccagtgct AK167190" ; note: "567b"
chr11	Consensus	PairedHRE	69400791	69400805	1	-	.	568a: "TGAACTCGTAGTTCT AK145375" ; note: "568a"
chr11	Consensus	PairedHRE	69400913	69400927	1	-	.	568b: "agaacagccagtgct AK145375" ; note: "568b"
chr11	Consensus	PairedHRE	69400791	69400805	1	-	.	569a: "TGAACTCGTAGTTCT AK077429" ; note: "569a"
chr11	Consensus	PairedHRE	69400913	69400927	1	-	.	569b: "agaacagccagtgct AK077429" ; note: "569b"
chr11	Consensus	PairedHRE	69400791	69400805	1	-	.	570a: "TGAACTCGTAGTTCT AK146464" ; note: "570a"
chr11	Consensus	PairedHRE	69400913	69400927	1	-	.	570b: "agaacagccagtgct AK146464" ; note: "570b"
chr11	Consensus	PairedHRE	69400791	69400805	1	-	.	571a: "TGAACTCGTAGTTCT AK206267" ; note: "571a"
chr11	Consensus	PairedHRE	69400913	69400927	1	-	.	571b: "agaacagccagtgct AK206267" ; note: "571b"
chr11	Consensus	PairedHRE	69400791	69400805	1	-	.	572a: "TGAACTCGTAGTTCT AK211212" ; note: "572a"
chr11	Consensus	PairedHRE	69400913	69400927	1	-	.	572b: "agaacagccagtgct AK211212" ; note: "572b"
chr11	Consensus	PairedHRE	69400791	69400805	1	-	.	573a: "TGAACTCGTAGTTCT AK179026" ; note: "573a"
chr11	Consensus	PairedHRE	69400913	69400927	1	-	.	573b: "agaacagccagtgct AK179026" ; note: "573b"
chr11	Consensus	PairedHRE	69400791	69400805	1	-	.	574a: "TGAACTCGTAGTTCT AK200195" ; note: "574a"
chr11	Consensus	PairedHRE	69400913	69400927	1	-	.	574b: "agaacagccagtgct AK200195" ; note: "574b"
chr11	Consensus	PairedHRE	69400791	69400805	1	-	.	575a: "TGAACTCGTAGTTCT AK159643" ; note: "575a"
chr11	Consensus	PairedHRE	69400913	69400927	1	-	.	575b: "agaacagccagtgct AK159643" ; note: "575b"
chr11	Consensus	PairedHRE	69400791	69400805	1	-	.	576a: "TGAACTCGTAGTTCT X03039" ; note: "576a"
chr11	Consensus	PairedHRE	69400913	69400927	1	-	.	576b: "agaacagccagtgct X03039" ; note: "576b"
chr11	Consensus	PairedHRE	69400791	69400805	1	-	.	577a: "TGAACTCGTAGTTCT AK213871" ; note: "577a"
chr11	Consensus	PairedHRE	69400913	69400927	1	-	.	577b: "agaacagccagtgct AK213871" ; note: "577b"
chr11	Consensus	PairedHRE	69400791	69400805	1	-	.	578a: "TGAACTCGTAGTTCT AK191339" ; note: "578a"
chr11	Consensus	PairedHRE	69400913	69400927	1	-	.	578b: "agaacagccagtgct AK191339" ; note: "578b"
chr11	Consensus	PairedHRE	69400791	69400805	1	-	.	579a: "TGAACTCGTAGTTCT AK170443" ; note: "579a"
chr11	Consensus	PairedHRE	69400913	69400927	1	-	.	579b: "agaacagccagtgct AK170443" ; note: "579b"
chr11	Consensus	PairedHRE	69400791	69400805	1	-	.	580a: "TGAACTCGTAGTTCT BC099392" ; note: "580a"
chr11	Consensus	PairedHRE	69400913	69400927	1	-	.	580b: "agaacagccagtgct BC099392" ; note: "580b"
chr11	Consensus	PairedHRE	69400791	69400805	1	-	.	581a: "TGAACTCGTAGTTCT AK215798" ; note: "581a"
chr11	Consensus	PairedHRE	69400913	69400927	1	-	.	581b: "agaacagccagtgct AK215798" ; note: "581b"
chr11	Consensus	PairedHRE	69400791	69400805	1	-	.	582a: "TGAACTCGTAGTTCT AK199058" ; note: "582a"
chr11	Consensus	PairedHRE	69400913	69400927	1	-	.	582b: "agaacagccagtgct AK199058" ; note: "582b"
chr11	Consensus	PairedHRE	69400791	69400805	1	-	.	583a: "TGAACTCGTAGTTCT AK204831" ; note: "583a"
chr11	Consensus	PairedHRE	69400913	69400927	1	-	.	583b: "agaacagccagtgct AK204831" ; note: "583b"
chr11	Consensus	PairedHRE	69400791	69400805	1	-	.	584a: "TGAACTCGTAGTTCT AK189804" ; note: "584a"
chr11	Consensus	PairedHRE	69400913	69400927	1	-	.	584b: "agaacagccagtgct AK189804" ; note: "584b"
chr11	Consensus	PairedHRE	69400791	69400805	1	-	.	585a: "TGAACTCGTAGTTCT AK204686" ; note: "585a"
chr11	Consensus	PairedHRE	69400913	69400927	1	-	.	585b: "agaacagccagtgct AK204686" ; note: "585b"
chr11	Consensus	PairedHRE	69400791	69400805	1	-	.	586a: "TGAACTCGTAGTTCT AK181530" ; note: "586a"
chr11	Consensus	PairedHRE	69400913	69400927	1	-	.	586b: "agaacagccagtgct AK181530" ; note: "586b"
chr11	Consensus	PairedHRE	69400791	69400805	1	-	.	587a: "TGAACTCGTAGTTCT AK206474" ; note: "587a"
chr11	Consensus	PairedHRE	69400913	69400927	1	-	.	587b: "agaacagccagtgct AK206474" ; note: "587b"
chr11	Consensus	PairedHRE	69400791	69400805	1	-	.	588a: "TGAACTCGTAGTTCT AK167196" ; note: "588a"
chr11	Consensus	PairedHRE	69400913	69400927	1	-	.	588b: "agaacagccagtgct AK167196" ; note: "588b"
chr11	Consensus	PairedHRE	69400791	69400805	1	-	.	589a: "TGAACTCGTAGTTCT AK219842" ; note: "589a"
chr11	Consensus	PairedHRE	69400913	69400927	1	-	.	589b: "agaacagccagtgct AK219842" ; note: "589b"
chr11	Consensus	PairedHRE	69400791	69400805	1	-	.	590a: "TGAACTCGTAGTTCT AK204226" ; note: "590a"
chr11	Consensus	PairedHRE	69400913	69400927	1	-	.	590b: "agaacagccagtgct AK204226" ; note: "590b"
chr11	Consensus	PairedHRE	69400791	69400805	1	-	.	591a: "TGAACTCGTAGTTCT AK167988" ; note: "591a"
chr11	Consensus	PairedHRE	69400913	69400927	1	-	.	591b: "agaacagccagtgct AK167988" ; note: "591b"
chr11	Consensus	PairedHRE	69400791	69400805	1	-	.	592a: "TGAACTCGTAGTTCT AK168697" ; note: "592a"
chr11	Consensus	PairedHRE	69400913	69400927	1	-	.	592b: "agaacagccagtgct AK168697" ; note: "592b"
chr11	Consensus	PairedHRE	69400791	69400805	1	-	.	593a: "TGAACTCGTAGTTCT AK135994" ; note: "593a"
chr11	Consensus	PairedHRE	69400913	69400927	1	-	.	593b: "agaacagccagtgct AK135994" ; note: "593b"
chr11	Consensus	PairedHRE	69400791	69400805	1	-	.	594a: "TGAACTCGTAGTTCT AK145508" ; note: "594a"
chr11	Consensus	PairedHRE	69400913	69400927	1	-	.	594b: "agaacagccagtgct AK145508" ; note: "594b"
chr11	Consensus	PairedHRE	69400791	69400805	1	-	.	595a: "TGAACTCGTAGTTCT AK205913" ; note: "595a"
chr11	Consensus	PairedHRE	69400913	69400927	1	-	.	595b: "agaacagccagtgct AK205913" ; note: "595b"
chr11	Consensus	PairedHRE	69400791	69400805	1	-	.	596a: "TGAACTCGTAGTTCT AK167003" ; note: "596a"
chr11	Consensus	PairedHRE	69400913	69400927	1	-	.	596b: "agaacagccagtgct AK167003" ; note: "596b"
chr11	Consensus	PairedHRE	69400791	69400805	1	-	.	597a: "TGAACTCGTAGTTCT AK219242" ; note: "597a"
chr11	Consensus	PairedHRE	69400913	69400927	1	-	.	597b: "agaacagccagtgct AK219242" ; note: "597b"
chr11	Consensus	PairedHRE	69400791	69400805	1	-	.	598a: "TGAACTCGTAGTTCT AK169057" ; note: "598a"
chr11	Consensus	PairedHRE	69400913	69400927	1	-	.	598b: "agaacagccagtgct AK169057" ; note: "598b"
chr11	Consensus	PairedHRE	69400791	69400805	1	-	.	599a: "TGAACTCGTAGTTCT AK167083" ; note: "599a"
chr11	Consensus	PairedHRE	69400913	69400927	1	-	.	599b: "agaacagccagtgct AK167083" ; note: "599b"
chr11	Consensus	PairedHRE	69400791	69400805	1	-	.	600a: "TGAACTCGTAGTTCT AK196626" ; note: "600a"
chr11	Consensus	PairedHRE	69400913	69400927	1	-	.	600b: "agaacagccagtgct AK196626" ; note: "600b"
chr11	Consensus	PairedHRE	69400791	69400805	1	-	.	601a: "TGAACTCGTAGTTCT AK002264" ; note: "601a"
chr11	Consensus	PairedHRE	69400913	69400927	1	-	.	601b: "agaacagccagtgct AK002264" ; note: "601b"
chr11	Consensus	PairedHRE	69400791	69400805	1	-	.	602a: "TGAACTCGTAGTTCT AK211426" ; note: "602a"
chr11	Consensus	PairedHRE	69400913	69400927	1	-	.	602b: "agaacagccagtgct AK211426" ; note: "602b"
chr11	Consensus	PairedHRE	69400791	69400805	1	-	.	603a: "TGAACTCGTAGTTCT BC049915" ; note: "603a"
chr11	Consensus	PairedHRE	69400913	69400927	1	-	.	603b: "agaacagccagtgct BC049915" ; note: "603b"
chr11	Consensus	PairedHRE	69400791	69400805	1	-	.	604a: "TGAACTCGTAGTTCT AK187979" ; note: "604a"
chr11	Consensus	PairedHRE	69400913	69400927	1	-	.	604b: "agaacagccagtgct AK187979" ; note: "604b"
chr11	Consensus	PairedHRE	69400791	69400805	1	-	.	605a: "TGAACTCGTAGTTCT AK088124" ; note: "605a"
chr11	Consensus	PairedHRE	69400913	69400927	1	-	.	605b: "agaacagccagtgct AK088124" ; note: "605b"
chr11	Consensus	PairedHRE	69400791	69400805	1	-	.	606a: "TGAACTCGTAGTTCT AK166572" ; note: "606a"
chr11	Consensus	PairedHRE	69400913	69400927	1	-	.	606b: "agaacagccagtgct AK166572" ; note: "606b"
chr11	Consensus	PairedHRE	69400791	69400805	1	-	.	607a: "TGAACTCGTAGTTCT AK166674" ; note: "607a"
chr11	Consensus	PairedHRE	69400913	69400927	1	-	.	607b: "agaacagccagtgct AK166674" ; note: "607b"
chr11	Consensus	PairedHRE	69400791	69400805	1	-	.	608a: "TGAACTCGTAGTTCT AK169030" ; note: "608a"
chr11	Consensus	PairedHRE	69400913	69400927	1	-	.	608b: "agaacagccagtgct AK169030" ; note: "608b"
chr11	Consensus	PairedHRE	69400791	69400805	1	-	.	609a: "TGAACTCGTAGTTCT AK177720" ; note: "609a"
chr11	Consensus	PairedHRE	69400913	69400927	1	-	.	609b: "agaacagccagtgct AK177720" ; note: "609b"
chr11	Consensus	PairedHRE	69400791	69400805	1	-	.	610a: "TGAACTCGTAGTTCT AK190420" ; note: "610a"
chr11	Consensus	PairedHRE	69400913	69400927	1	-	.	610b: "agaacagccagtgct AK190420" ; note: "610b"
chr11	Consensus	PairedHRE	69400791	69400805	1	-	.	611a: "TGAACTCGTAGTTCT AK188073" ; note: "611a"
chr11	Consensus	PairedHRE	69400913	69400927	1	-	.	611b: "agaacagccagtgct AK188073" ; note: "611b"
chr11	Consensus	PairedHRE	69400791	69400805	1	-	.	612a: "TGAACTCGTAGTTCT AK215233" ; note: "612a"
chr11	Consensus	PairedHRE	69400913	69400927	1	-	.	612b: "agaacagccagtgct AK215233" ; note: "612b"
chr11	Consensus	PairedHRE	69400791	69400805	1	-	.	613a: "TGAACTCGTAGTTCT BC012282" ; note: "613a"
chr11	Consensus	PairedHRE	69400913	69400927	1	-	.	613b: "agaacagccagtgct BC012282" ; note: "613b"
chr11	Consensus	PairedHRE	69400791	69400805	1	-	.	614a: "TGAACTCGTAGTTCT DU635435" ; note: "614a"
chr11	Consensus	PairedHRE	69400913	69400927	1	-	.	614b: "agaacagccagtgct DU635435" ; note: "614b"
chr11	Consensus	PairedHRE	69400791	69400805	1	-	.	615a: "TGAACTCGTAGTTCT AK189990" ; note: "615a"
chr11	Consensus	PairedHRE	69400913	69400927	1	-	.	615b: "agaacagccagtgct AK189990" ; note: "615b"
chr11	Consensus	PairedHRE	69400791	69400805	1	-	.	616a: "TGAACTCGTAGTTCT AK169023" ; note: "616a"
chr11	Consensus	PairedHRE	69400913	69400927	1	-	.	616b: "agaacagccagtgct AK169023" ; note: "616b"
chr11	Consensus	PairedHRE	69400791	69400805	1	-	.	617a: "TGAACTCGTAGTTCT AK166439" ; note: "617a"
chr11	Consensus	PairedHRE	69400913	69400927	1	-	.	617b: "agaacagccagtgct AK166439" ; note: "617b"
chr11	Consensus	PairedHRE	69400791	69400805	1	-	.	618a: "TGAACTCGTAGTTCT BC038702" ; note: "618a"
chr11	Consensus	PairedHRE	69400913	69400927	1	-	.	618b: "agaacagccagtgct BC038702" ; note: "618b"
chr11	Consensus	PairedHRE	72185866	72185880	1	-	.	619a: "AGGACACTGAGTGCT BC025823" ; note: "619a"
chr11	Consensus	PairedHRE	72185947	72185961	1	-	.	619b: "aggacagtcagagct BC025823" ; note: "619b"
chr11	Consensus	PairedHRE	74154116	74154130	1	-	.	620a: "TGAACTGTGTGTTCT AK038834" ; note: "620a"
chr11	Consensus	PairedHRE	74154263	74154277	1	-	.	620b: "AGAACTTGATGTACA AK038834" ; note: "620b"
chr11	Consensus	PairedHRE	74154116	74154130	1	-	.	621a: "TGAACTGTGTGTTCT BC107388" ; note: "621a"
chr11	Consensus	PairedHRE	74154263	74154277	1	-	.	621b: "AGAACTTGATGTACA BC107388" ; note: "621b"
chr11	Consensus	PairedHRE	74656266	74656280	1	-	.	622a: "CGCACGTGCTGTTCT AB232342" ; note: "622a"
chr11	Consensus	PairedHRE	74656406	74656420	1	-	.	622b: "AGAACACTCAGTACC AB232342" ; note: "622b"
chr11	Consensus	PairedHRE	74656266	74656280	1	-	.	623a: "CGCACGTGCTGTTCT AK038074" ; note: "623a"
chr11	Consensus	PairedHRE	74656406	74656420	1	-	.	623b: "AGAACACTCAGTACC AK038074" ; note: "623b"
chr11	Consensus	PairedHRE	74656266	74656280	1	-	.	624a: "CGCACGTGCTGTTCT AB232340" ; note: "624a"
chr11	Consensus	PairedHRE	74656406	74656420	1	-	.	624b: "AGAACACTCAGTACC AB232340" ; note: "624b"
chr11	Consensus	PairedHRE	74656266	74656280	1	-	.	625a: "CGCACGTGCTGTTCT AK080470" ; note: "625a"
chr11	Consensus	PairedHRE	74656406	74656420	1	-	.	625b: "AGAACACTCAGTACC AK080470" ; note: "625b"
chr11	Consensus	PairedHRE	74656266	74656280	1	-	.	626a: "CGCACGTGCTGTTCT AK157122" ; note: "626a"
chr11	Consensus	PairedHRE	74656406	74656420	1	-	.	626b: "AGAACACTCAGTACC AK157122" ; note: "626b"
chr11	Consensus	PairedHRE	74656266	74656280	1	-	.	627a: "CGCACGTGCTGTTCT NM_013761" ; note: "627a"
chr11	Consensus	PairedHRE	74656406	74656420	1	-	.	627b: "AGAACACTCAGTACC NM_013761" ; note: "627b"
chr11	Consensus	PairedHRE	74656266	74656280	1	-	.	628a: "CGCACGTGCTGTTCT AK043738" ; note: "628a"
chr11	Consensus	PairedHRE	74656406	74656420	1	-	.	628b: "AGAACACTCAGTACC AK043738" ; note: "628b"
chr11	Consensus	PairedHRE	74656266	74656280	1	-	.	629a: "CGCACGTGCTGTTCT AK139198" ; note: "629a"
chr11	Consensus	PairedHRE	74656406	74656420	1	-	.	629b: "AGAACACTCAGTACC AK139198" ; note: "629b"
chr11	Consensus	PairedHRE	74656266	74656280	1	-	.	630a: "CGCACGTGCTGTTCT AB235396" ; note: "630a"
chr11	Consensus	PairedHRE	74656406	74656420	1	-	.	630b: "AGAACACTCAGTACC AB235396" ; note: "630b"
chr11	Consensus	PairedHRE	74656266	74656280	1	-	.	631a: "CGCACGTGCTGTTCT AK028034" ; note: "631a"
chr11	Consensus	PairedHRE	74656406	74656420	1	-	.	631b: "AGAACACTCAGTACC AK028034" ; note: "631b"
chr11	Consensus	PairedHRE	74656266	74656280	1	-	.	632a: "CGCACGTGCTGTTCT AK170096" ; note: "632a"
chr11	Consensus	PairedHRE	74656406	74656420	1	-	.	632b: "AGAACACTCAGTACC AK170096" ; note: "632b"
chr11	Consensus	PairedHRE	74656266	74656280	1	-	.	633a: "CGCACGTGCTGTTCT AB232344" ; note: "633a"
chr11	Consensus	PairedHRE	74656406	74656420	1	-	.	633b: "AGAACACTCAGTACC AB232344" ; note: "633b"
chr11	Consensus	PairedHRE	74656266	74656280	1	-	.	634a: "CGCACGTGCTGTTCT AK031687" ; note: "634a"
chr11	Consensus	PairedHRE	74656406	74656420	1	-	.	634b: "AGAACACTCAGTACC AK031687" ; note: "634b"
chr11	Consensus	PairedHRE	74656266	74656280	1	-	.	635a: "CGCACGTGCTGTTCT AK043819" ; note: "635a"
chr11	Consensus	PairedHRE	74656406	74656420	1	-	.	635b: "AGAACACTCAGTACC AK043819" ; note: "635b"
chr11	Consensus	PairedHRE	74656266	74656280	1	-	.	636a: "CGCACGTGCTGTTCT AK170471" ; note: "636a"
chr11	Consensus	PairedHRE	74656406	74656420	1	-	.	636b: "AGAACACTCAGTACC AK170471" ; note: "636b"
chr11	Consensus	PairedHRE	74656266	74656280	1	-	.	637a: "CGCACGTGCTGTTCT BC011164" ; note: "637a"
chr11	Consensus	PairedHRE	74656406	74656420	1	-	.	637b: "AGAACACTCAGTACC BC011164" ; note: "637b"
chr11	Consensus	PairedHRE	74656266	74656280	1	-	.	638a: "CGCACGTGCTGTTCT AK017235" ; note: "638a"
chr11	Consensus	PairedHRE	74656406	74656420	1	-	.	638b: "AGAACACTCAGTACC AK017235" ; note: "638b"
chr11	Consensus	PairedHRE	74656266	74656280	1	-	.	639a: "CGCACGTGCTGTTCT AK054483" ; note: "639a"
chr11	Consensus	PairedHRE	74656406	74656420	1	-	.	639b: "AGAACACTCAGTACC AK054483" ; note: "639b"
chr11	Consensus	PairedHRE	74656266	74656280	1	-	.	640a: "CGCACGTGCTGTTCT AK080830" ; note: "640a"
chr11	Consensus	PairedHRE	74656406	74656420	1	-	.	640b: "AGAACACTCAGTACC AK080830" ; note: "640b"
chr11	Consensus	PairedHRE	74656266	74656280	1	-	.	641a: "CGCACGTGCTGTTCT AB232341" ; note: "641a"
chr11	Consensus	PairedHRE	74656406	74656420	1	-	.	641b: "AGAACACTCAGTACC AB232341" ; note: "641b"
chr11	Consensus	PairedHRE	74656266	74656280	1	-	.	642a: "CGCACGTGCTGTTCT AK079343" ; note: "642a"
chr11	Consensus	PairedHRE	74656406	74656420	1	-	.	642b: "AGAACACTCAGTACC AK079343" ; note: "642b"
chr11	Consensus	PairedHRE	77246942	77246956	1	-	.	643a: "aggactgtctgatct NM_001024920" ; note: "643a"
chr11	Consensus	PairedHRE	77246989	77247003	1	-	.	643b: "AGGACTACAAGAACT NM_001024920" ; note: "643b"
chr11	Consensus	PairedHRE	77246942	77246956	1	-	.	644a: "aggactgtctgatct AK213971" ; note: "644a"
chr11	Consensus	PairedHRE	77246989	77247003	1	-	.	644b: "AGGACTACAAGAACT AK213971" ; note: "644b"
chr11	Consensus	PairedHRE	77246942	77246956	1	-	.	645a: "aggactgtctgatct AK040037" ; note: "645a"
chr11	Consensus	PairedHRE	77246989	77247003	1	-	.	645b: "AGGACTACAAGAACT AK040037" ; note: "645b"
chr11	Consensus	PairedHRE	77910047	77910061	1	-	.	646a: "aggacagccagaact AK028387" ; note: "646a"
chr11	Consensus	PairedHRE	77910239	77910253	1	-	.	646b: "aggacagtcagagct AK028387" ; note: "646b"
chr11	Consensus	PairedHRE	77910047	77910061	1	-	.	647a: "aggacagccagaact AK154358" ; note: "647a"
chr11	Consensus	PairedHRE	77910239	77910253	1	-	.	647b: "aggacagtcagagct AK154358" ; note: "647b"
chr11	Consensus	PairedHRE	77910047	77910061	1	-	.	648a: "aggacagccagaact AK152095" ; note: "648a"
chr11	Consensus	PairedHRE	77910239	77910253	1	-	.	648b: "aggacagtcagagct AK152095" ; note: "648b"
chr11	Consensus	PairedHRE	77910047	77910061	1	-	.	649a: "aggacagccagaact AF407579" ; note: "649a"
chr11	Consensus	PairedHRE	77910239	77910253	1	-	.	649b: "aggacagtcagagct AF407579" ; note: "649b"
chr11	Consensus	PairedHRE	77910047	77910061	1	-	.	650a: "aggacagccagaact CZ444624" ; note: "650a"
chr11	Consensus	PairedHRE	77910239	77910253	1	-	.	650b: "aggacagtcagagct CZ444624" ; note: "650b"
chr11	Consensus	PairedHRE	77910047	77910061	1	-	.	651a: "aggacagccagaact AK042763" ; note: "651a"
chr11	Consensus	PairedHRE	77910239	77910253	1	-	.	651b: "aggacagtcagagct AK042763" ; note: "651b"
chr11	Consensus	PairedHRE	77910047	77910061	1	-	.	652a: "aggacagccagaact BC070457" ; note: "652a"
chr11	Consensus	PairedHRE	77910239	77910253	1	-	.	652b: "aggacagtcagagct BC070457" ; note: "652b"
chr11	Consensus	PairedHRE	77910047	77910061	1	-	.	653a: "aggacagccagaact AK079149" ; note: "653a"
chr11	Consensus	PairedHRE	77910239	77910253	1	-	.	653b: "aggacagtcagagct AK079149" ; note: "653b"
chr11	Consensus	PairedHRE	77910047	77910061	1	-	.	654a: "aggacagccagaact NM_080849" ; note: "654a"
chr11	Consensus	PairedHRE	77910239	77910253	1	-	.	654b: "aggacagtcagagct NM_080849" ; note: "654b"
chr11	Consensus	PairedHRE	77910047	77910061	1	-	.	655a: "aggacagccagaact BC057995" ; note: "655a"
chr11	Consensus	PairedHRE	77910239	77910253	1	-	.	655b: "aggacagtcagagct BC057995" ; note: "655b"
chr11	Consensus	PairedHRE	77910047	77910061	1	-	.	656a: "aggacagccagaact AK014546" ; note: "656a"
chr11	Consensus	PairedHRE	77910239	77910253	1	-	.	656b: "aggacagtcagagct AK014546" ; note: "656b"
chr11	Consensus	PairedHRE	77960721	77960735	1	-	.	657a: "tggtctcCCTGTCCT AK129069" ; note: "657a"
chr11	Consensus	PairedHRE	77960755	77960769	1	-	.	657b: "agaacagctagtgct AK129069" ; note: "657b"
chr11	Consensus	PairedHRE	78476356	78476370	1	-	.	658a: "AGGACATATAGAGCT AK136065" ; note: "658a"
chr11	Consensus	PairedHRE	78476463	78476477	1	-	.	658b: "AGGACTGGTTGTGCT AK136065" ; note: "658b"
chr11	Consensus	PairedHRE	78476356	78476370	1	-	.	659a: "AGGACATATAGAGCT AK080611" ; note: "659a"
chr11	Consensus	PairedHRE	78476463	78476477	1	-	.	659b: "AGGACTGGTTGTGCT AK080611" ; note: "659b"
chr11	Consensus	PairedHRE	82737197	82737211	1	-	.	660a: "agaacaagaagaaca AY217035" ; note: "660a"
chr11	Consensus	PairedHRE	82737325	82737339	1	-	.	660b: "agaacaagaagaaca AY217035" ; note: "660b"
chr11	Consensus	PairedHRE	82737197	82737211	1	-	.	661a: "agaacaagaagaaca AY261801" ; note: "661a"
chr11	Consensus	PairedHRE	82737325	82737339	1	-	.	661b: "agaacaagaagaaca AY261801" ; note: "661b"
chr11	Consensus	PairedHRE	82737197	82737211	1	-	.	662a: "agaacaagaagaaca AY261800" ; note: "662a"
chr11	Consensus	PairedHRE	82737325	82737339	1	-	.	662b: "agaacaagaagaaca AY261800" ; note: "662b"
chr11	Consensus	PairedHRE	82737197	82737211	1	-	.	663a: "agaacaagaagaaca NM_172796" ; note: "663a"
chr11	Consensus	PairedHRE	82737325	82737339	1	-	.	663b: "agaacaagaagaaca NM_172796" ; note: "663b"
chr11	Consensus	PairedHRE	82737197	82737211	1	-	.	664a: "agaacaagaagaaca AK050355" ; note: "664a"
chr11	Consensus	PairedHRE	82737325	82737339	1	-	.	664b: "agaacaagaagaaca AK050355" ; note: "664b"
chr11	Consensus	PairedHRE	82737197	82737211	1	-	.	665a: "agaacaagaagaaca AK036579" ; note: "665a"
chr11	Consensus	PairedHRE	82737325	82737339	1	-	.	665b: "agaacaagaagaaca AK036579" ; note: "665b"
chr11	Consensus	PairedHRE	82737325	82737339	1	-	.	666a: "agaacaagaagaaca AY217035" ; note: "666a"
chr11	Consensus	PairedHRE	82737522	82737536	1	-	.	666b: "agaacaagaagaaca AY217035" ; note: "666b"
chr11	Consensus	PairedHRE	82737325	82737339	1	-	.	667a: "agaacaagaagaaca AY261801" ; note: "667a"
chr11	Consensus	PairedHRE	82737522	82737536	1	-	.	667b: "agaacaagaagaaca AY261801" ; note: "667b"
chr11	Consensus	PairedHRE	82737325	82737339	1	-	.	668a: "agaacaagaagaaca AY261800" ; note: "668a"
chr11	Consensus	PairedHRE	82737522	82737536	1	-	.	668b: "agaacaagaagaaca AY261800" ; note: "668b"
chr11	Consensus	PairedHRE	82737325	82737339	1	-	.	669a: "agaacaagaagaaca NM_172796" ; note: "669a"
chr11	Consensus	PairedHRE	82737522	82737536	1	-	.	669b: "agaacaagaagaaca NM_172796" ; note: "669b"
chr11	Consensus	PairedHRE	82737325	82737339	1	-	.	670a: "agaacaagaagaaca AK050355" ; note: "670a"
chr11	Consensus	PairedHRE	82737522	82737536	1	-	.	670b: "agaacaagaagaaca AK050355" ; note: "670b"
chr11	Consensus	PairedHRE	82737325	82737339	1	-	.	671a: "agaacaagaagaaca AK036579" ; note: "671a"
chr11	Consensus	PairedHRE	82737522	82737536	1	-	.	671b: "agaacaagaagaaca AK036579" ; note: "671b"
chr11	Consensus	PairedHRE	82737522	82737536	1	-	.	672a: "agaacaagaagaaca AY217035" ; note: "672a"
chr11	Consensus	PairedHRE	82737570	82737584	1	-	.	672b: "agaacaagaagaaca AY217035" ; note: "672b"
chr11	Consensus	PairedHRE	82737522	82737536	1	-	.	673a: "agaacaagaagaaca AY261801" ; note: "673a"
chr11	Consensus	PairedHRE	82737570	82737584	1	-	.	673b: "agaacaagaagaaca AY261801" ; note: "673b"
chr11	Consensus	PairedHRE	82737522	82737536	1	-	.	674a: "agaacaagaagaaca AY261800" ; note: "674a"
chr11	Consensus	PairedHRE	82737570	82737584	1	-	.	674b: "agaacaagaagaaca AY261800" ; note: "674b"
chr11	Consensus	PairedHRE	82737522	82737536	1	-	.	675a: "agaacaagaagaaca NM_172796" ; note: "675a"
chr11	Consensus	PairedHRE	82737570	82737584	1	-	.	675b: "agaacaagaagaaca NM_172796" ; note: "675b"
chr11	Consensus	PairedHRE	82737522	82737536	1	-	.	676a: "agaacaagaagaaca AK050355" ; note: "676a"
chr11	Consensus	PairedHRE	82737570	82737584	1	-	.	676b: "agaacaagaagaaca AK050355" ; note: "676b"
chr11	Consensus	PairedHRE	82737522	82737536	1	-	.	677a: "agaacaagaagaaca AK036579" ; note: "677a"
chr11	Consensus	PairedHRE	82737570	82737584	1	-	.	677b: "agaacaagaagaaca AK036579" ; note: "677b"
chr11	Consensus	PairedHRE	82762858	82762872	1	-	.	678a: "agaacaagaagaaca AY261798" ; note: "678a"
chr11	Consensus	PairedHRE	82762882	82762896	1	-	.	678b: "agaacaagaagaaca AY261798" ; note: "678b"
chr11	Consensus	PairedHRE	82762858	82762872	1	-	.	679a: "agaacaagaagaaca AY261799" ; note: "679a"
chr11	Consensus	PairedHRE	82762882	82762896	1	-	.	679b: "agaacaagaagaaca AY261799" ; note: "679b"
chr11	Consensus	PairedHRE	82762858	82762872	1	-	.	680a: "agaacaagaagaaca AK150875" ; note: "680a"
chr11	Consensus	PairedHRE	82762882	82762896	1	-	.	680b: "agaacaagaagaaca AK150875" ; note: "680b"
chr11	Consensus	PairedHRE	82762858	82762872	1	-	.	681a: "agaacaagaagaaca NM_181545" ; note: "681a"
chr11	Consensus	PairedHRE	82762882	82762896	1	-	.	681b: "agaacaagaagaaca NM_181545" ; note: "681b"
chr11	Consensus	PairedHRE	84872644	84872658	1	-	.	682a: "agctctggctgtcct AK170234" ; note: "682a"
chr11	Consensus	PairedHRE	84872824	84872838	1	-	.	682b: "agctctgattgtcct AK170234" ; note: "682b"
chr11	Consensus	PairedHRE	84872644	84872658	1	-	.	683a: "agctctggctgtcct AK148221" ; note: "683a"
chr11	Consensus	PairedHRE	84872824	84872838	1	-	.	683b: "agctctgattgtcct AK148221" ; note: "683b"
chr11	Consensus	PairedHRE	86684424	86684438	1	-	.	684a: "CGTTCAGGCTGTCCT AK015104" ; note: "684a"
chr11	Consensus	PairedHRE	86684504	86684518	1	-	.	684b: "agctctggctgtcct AK015104" ; note: "684b"
chr11	Consensus	PairedHRE	94428601	94428615	1	-	.	685a: "TGATCTCCGTGTCCT AK153582" ; note: "685a"
chr11	Consensus	PairedHRE	94428628	94428642	1	-	.	685b: "AGAACAAGTTGATCT AK153582" ; note: "685b"
chr11	Consensus	PairedHRE	94428601	94428615	1	-	.	686a: "TGATCTCCGTGTCCT AK034209" ; note: "686a"
chr11	Consensus	PairedHRE	94428628	94428642	1	-	.	686b: "AGAACAAGTTGATCT AK034209" ; note: "686b"
chr11	Consensus	PairedHRE	94428601	94428615	1	-	.	687a: "TGATCTCCGTGTCCT NM_153807" ; note: "687a"
chr11	Consensus	PairedHRE	94428628	94428642	1	-	.	687b: "AGAACAAGTTGATCT NM_153807" ; note: "687b"
chr11	Consensus	PairedHRE	94428601	94428615	1	-	.	688a: "TGATCTCCGTGTCCT AK169987" ; note: "688a"
chr11	Consensus	PairedHRE	94428628	94428642	1	-	.	688b: "AGAACAAGTTGATCT AK169987" ; note: "688b"
chr11	Consensus	PairedHRE	94428601	94428615	1	-	.	689a: "TGATCTCCGTGTCCT BC018371" ; note: "689a"
chr11	Consensus	PairedHRE	94428628	94428642	1	-	.	689b: "AGAACAAGTTGATCT BC018371" ; note: "689b"
chr11	Consensus	PairedHRE	94428601	94428615	1	-	.	690a: "TGATCTCCGTGTCCT BC063269" ; note: "690a"
chr11	Consensus	PairedHRE	94428628	94428642	1	-	.	690b: "AGAACAAGTTGATCT BC063269" ; note: "690b"
chr11	Consensus	PairedHRE	94871010	94871024	1	-	.	691a: "tgttcttcttgttct AK002647" ; note: "691a"
chr11	Consensus	PairedHRE	94871031	94871045	1	-	.	691b: "tgttcttcttgttct AK002647" ; note: "691b"
chr11	Consensus	PairedHRE	94871010	94871024	1	-	.	692a: "tgttcttcttgttct NM_133667" ; note: "692a"
chr11	Consensus	PairedHRE	94871031	94871045	1	-	.	692b: "tgttcttcttgttct NM_133667" ; note: "692b"
chr11	Consensus	PairedHRE	94871010	94871024	1	-	.	693a: "tgttcttcttgttct BC023259" ; note: "693a"
chr11	Consensus	PairedHRE	94871031	94871045	1	-	.	693b: "tgttcttcttgttct BC023259" ; note: "693b"
chr11	Consensus	PairedHRE	94871010	94871024	1	-	.	694a: "tgttcttcttgttct BC021764" ; note: "694a"
chr11	Consensus	PairedHRE	94871031	94871045	1	-	.	694b: "tgttcttcttgttct BC021764" ; note: "694b"
chr11	Consensus	PairedHRE	94871010	94871024	1	-	.	695a: "tgttcttcttgttct AF267660" ; note: "695a"
chr11	Consensus	PairedHRE	94871031	94871045	1	-	.	695b: "tgttcttcttgttct AF267660" ; note: "695b"
chr11	Consensus	PairedHRE	94871031	94871045	1	-	.	696a: "tgttcttcttgttct AK002647" ; note: "696a"
chr11	Consensus	PairedHRE	94871052	94871066	1	-	.	696b: "tgttcttcttgttct AK002647" ; note: "696b"
chr11	Consensus	PairedHRE	94871031	94871045	1	-	.	697a: "tgttcttcttgttct NM_133667" ; note: "697a"
chr11	Consensus	PairedHRE	94871052	94871066	1	-	.	697b: "tgttcttcttgttct NM_133667" ; note: "697b"
chr11	Consensus	PairedHRE	94871031	94871045	1	-	.	698a: "tgttcttcttgttct BC023259" ; note: "698a"
chr11	Consensus	PairedHRE	94871052	94871066	1	-	.	698b: "tgttcttcttgttct BC023259" ; note: "698b"
chr11	Consensus	PairedHRE	94871031	94871045	1	-	.	699a: "tgttcttcttgttct BC021764" ; note: "699a"
chr11	Consensus	PairedHRE	94871052	94871066	1	-	.	699b: "tgttcttcttgttct BC021764" ; note: "699b"
chr11	Consensus	PairedHRE	94871031	94871045	1	-	.	700a: "tgttcttcttgttct AF267660" ; note: "700a"
chr11	Consensus	PairedHRE	94871052	94871066	1	-	.	700b: "tgttcttcttgttct AF267660" ; note: "700b"
chr11	Consensus	PairedHRE	98635987	98636001	1	-	.	701a: "aggacagccagagct AK142978" ; note: "701a"
chr11	Consensus	PairedHRE	98636042	98636056	1	-	.	701b: "aggacagccagagct AK142978" ; note: "701b"
chr11	Consensus	PairedHRE	98635987	98636001	1	-	.	702a: "aggacagccagagct AK087290" ; note: "702a"
chr11	Consensus	PairedHRE	98636042	98636056	1	-	.	702b: "aggacagccagagct AK087290" ; note: "702b"
chr11	Consensus	PairedHRE	98635987	98636001	1	-	.	703a: "aggacagccagagct AK164749" ; note: "703a"
chr11	Consensus	PairedHRE	98636042	98636056	1	-	.	703b: "aggacagccagagct AK164749" ; note: "703b"
chr11	Consensus	PairedHRE	100239955	100239969	1	-	.	704a: "agcactgactgttct AK029271" ; note: "704a"
chr11	Consensus	PairedHRE	100240143	100240157	1	-	.	704b: "agtactagctgtcct AK029271" ; note: "704b"
chr11	Consensus	PairedHRE	100239955	100239969	1	-	.	705a: "agcactgactgttct BC031856" ; note: "705a"
chr11	Consensus	PairedHRE	100240143	100240157	1	-	.	705b: "agtactagctgtcct BC031856" ; note: "705b"
chr11	Consensus	PairedHRE	100239955	100239969	1	-	.	706a: "agcactgactgttct AK004132" ; note: "706a"
chr11	Consensus	PairedHRE	100240143	100240157	1	-	.	706b: "agtactagctgtcct AK004132" ; note: "706b"
chr11	Consensus	PairedHRE	100239955	100239969	1	-	.	707a: "agcactgactgttct NM_176830" ; note: "707a"
chr11	Consensus	PairedHRE	100240143	100240157	1	-	.	707b: "agtactagctgtcct NM_176830" ; note: "707b"
chr11	Consensus	PairedHRE	100240143	100240157	1	-	.	708a: "agtactagctgtcct AK029271" ; note: "708a"
chr11	Consensus	PairedHRE	100240320	100240334	1	-	.	708b: "GGCACTGGATGTCCT AK029271" ; note: "708b"
chr11	Consensus	PairedHRE	100240143	100240157	1	-	.	709a: "agtactagctgtcct BC031856" ; note: "709a"
chr11	Consensus	PairedHRE	100240320	100240334	1	-	.	709b: "GGCACTGGATGTCCT BC031856" ; note: "709b"
chr11	Consensus	PairedHRE	100240143	100240157	1	-	.	710a: "agtactagctgtcct NM_176830" ; note: "710a"
chr11	Consensus	PairedHRE	100240320	100240334	1	-	.	710b: "GGCACTGGATGTCCT NM_176830" ; note: "710b"
chr11	Consensus	PairedHRE	101615126	101615140	1	-	.	711a: "AGAACTGTCAGAGCG AK144538" ; note: "711a"
chr11	Consensus	PairedHRE	101615229	101615243	1	-	.	711b: "AGGACAAGAAGAACA AK144538" ; note: "711b"
chr11	Consensus	PairedHRE	101615126	101615140	1	-	.	712a: "AGAACTGTCAGAGCG AK166136" ; note: "712a"
chr11	Consensus	PairedHRE	101615229	101615243	1	-	.	712b: "AGGACAAGAAGAACA AK166136" ; note: "712b"
chr11	Consensus	PairedHRE	101615126	101615140	1	-	.	713a: "AGAACTGTCAGAGCG NM_008815" ; note: "713a"
chr11	Consensus	PairedHRE	101615229	101615243	1	-	.	713b: "AGGACAAGAAGAACA NM_008815" ; note: "713b"
chr11	Consensus	PairedHRE	101615126	101615140	1	-	.	714a: "AGAACTGTCAGAGCG AK158497" ; note: "714a"
chr11	Consensus	PairedHRE	101615229	101615243	1	-	.	714b: "AGGACAAGAAGAACA AK158497" ; note: "714b"
chr11	Consensus	PairedHRE	101615126	101615140	1	-	.	715a: "AGAACTGTCAGAGCG AK144683" ; note: "715a"
chr11	Consensus	PairedHRE	101615229	101615243	1	-	.	715b: "AGGACAAGAAGAACA AK144683" ; note: "715b"
chr11	Consensus	PairedHRE	101615126	101615140	1	-	.	716a: "AGAACTGTCAGAGCG AK144590" ; note: "716a"
chr11	Consensus	PairedHRE	101615229	101615243	1	-	.	716b: "AGGACAAGAAGAACA AK144590" ; note: "716b"
chr11	Consensus	PairedHRE	101981418	101981432	1	-	.	717a: "aggacagtcagagct AK012106" ; note: "717a"
chr11	Consensus	PairedHRE	101981555	101981569	1	-	.	717b: "aggacagtcagagct AK012106" ; note: "717b"
chr11	Consensus	PairedHRE	101981418	101981432	1	-	.	718a: "aggacagtcagagct AK140260" ; note: "718a"
chr11	Consensus	PairedHRE	101981555	101981569	1	-	.	718b: "aggacagtcagagct AK140260" ; note: "718b"
chr11	Consensus	PairedHRE	101981418	101981432	1	-	.	719a: "aggacagtcagagct BC011109" ; note: "719a"
chr11	Consensus	PairedHRE	101981555	101981569	1	-	.	719b: "aggacagtcagagct BC011109" ; note: "719b"
chr11	Consensus	PairedHRE	101981418	101981432	1	-	.	720a: "aggacagtcagagct AK049378" ; note: "720a"
chr11	Consensus	PairedHRE	101981555	101981569	1	-	.	720b: "aggacagtcagagct AK049378" ; note: "720b"
chr11	Consensus	PairedHRE	101981418	101981432	1	-	.	721a: "aggacagtcagagct AK041154" ; note: "721a"
chr11	Consensus	PairedHRE	101981555	101981569	1	-	.	721b: "aggacagtcagagct AK041154" ; note: "721b"
chr11	Consensus	PairedHRE	101981418	101981432	1	-	.	722a: "aggacagtcagagct NM_029649" ; note: "722a"
chr11	Consensus	PairedHRE	101981555	101981569	1	-	.	722b: "aggacagtcagagct NM_029649" ; note: "722b"
chr11	Consensus	PairedHRE	103159413	103159427	1	-	.	723a: "AGGACTCAAAGACCT AK201966" ; note: "723a"
chr11	Consensus	PairedHRE	103159540	103159554	1	-	.	723b: "GGTTCAGTGAGTCCT AK201966" ; note: "723b"
chr11	Consensus	PairedHRE	103159413	103159427	1	-	.	724a: "AGGACTCAAAGACCT AK010132" ; note: "724a"
chr11	Consensus	PairedHRE	103159540	103159554	1	-	.	724b: "GGTTCAGTGAGTCCT AK010132" ; note: "724b"
chr11	Consensus	PairedHRE	103159413	103159427	1	-	.	725a: "AGGACTCAAAGACCT BC005635" ; note: "725a"
chr11	Consensus	PairedHRE	103159540	103159554	1	-	.	725b: "GGTTCAGTGAGTCCT BC005635" ; note: "725b"
chr11	Consensus	PairedHRE	103159413	103159427	1	-	.	726a: "AGGACTCAAAGACCT AK181215" ; note: "726a"
chr11	Consensus	PairedHRE	103159540	103159554	1	-	.	726b: "GGTTCAGTGAGTCCT AK181215" ; note: "726b"
chr11	Consensus	PairedHRE	103159413	103159427	1	-	.	727a: "AGGACTCAAAGACCT BC055401" ; note: "727a"
chr11	Consensus	PairedHRE	103159540	103159554	1	-	.	727b: "GGTTCAGTGAGTCCT BC055401" ; note: "727b"
chr11	Consensus	PairedHRE	103159413	103159427	1	-	.	728a: "AGGACTCAAAGACCT BC096671" ; note: "728a"
chr11	Consensus	PairedHRE	103159540	103159554	1	-	.	728b: "GGTTCAGTGAGTCCT BC096671" ; note: "728b"
chr11	Consensus	PairedHRE	107003732	107003746	1	-	.	729a: "TGATCTTCATGTCCT BC004785" ; note: "729a"
chr11	Consensus	PairedHRE	107003757	107003771	1	-	.	729b: "AGAACAGGCAGATCC BC004785" ; note: "729b"
chr11	Consensus	PairedHRE	116356651	116356665	1	-	.	730a: "CGTTCTCTTTGTTCT AK003499" ; note: "730a"
chr11	Consensus	PairedHRE	116356827	116356841	1	-	.	730b: "AGGACAGACTGAGCA AK003499" ; note: "730b"
chr11	Consensus	PairedHRE	116356651	116356665	1	-	.	731a: "CGTTCTCTTTGTTCT AK009121" ; note: "731a"
chr11	Consensus	PairedHRE	116356827	116356841	1	-	.	731b: "AGGACAGACTGAGCA AK009121" ; note: "731b"
chr11	Consensus	PairedHRE	116356651	116356665	1	-	.	732a: "CGTTCTCTTTGTTCT AK090198" ; note: "732a"
chr11	Consensus	PairedHRE	116356827	116356841	1	-	.	732b: "AGGACAGACTGAGCA AK090198" ; note: "732b"
chr11	Consensus	PairedHRE	120619513	120619527	1	-	.	733a: "tggtcagcatgttct AK147967" ; note: "733a"
chr11	Consensus	PairedHRE	120619540	120619554	1	-	.	733b: "agaacattcagaaca AK147967" ; note: "733b"
chr11	Consensus	PairedHRE	120619513	120619527	1	-	.	734a: "tggtcagcatgttct AK179747" ; note: "734a"
chr11	Consensus	PairedHRE	120619540	120619554	1	-	.	734b: "agaacattcagaaca AK179747" ; note: "734b"
chr11	Consensus	PairedHRE	120619513	120619527	1	-	.	735a: "tggtcagcatgttct AK088243" ; note: "735a"
chr11	Consensus	PairedHRE	120619540	120619554	1	-	.	735b: "agaacattcagaaca AK088243" ; note: "735b"
chr11	Consensus	PairedHRE	120619513	120619527	1	-	.	736a: "tggtcagcatgttct AK211792" ; note: "736a"
chr11	Consensus	PairedHRE	120619540	120619554	1	-	.	736b: "agaacattcagaaca AK211792" ; note: "736b"
chr11	Consensus	PairedHRE	120619513	120619527	1	-	.	737a: "tggtcagcatgttct AK183151" ; note: "737a"
chr11	Consensus	PairedHRE	120619540	120619554	1	-	.	737b: "agaacattcagaaca AK183151" ; note: "737b"
chr11	Consensus	PairedHRE	120619513	120619527	1	-	.	738a: "tggtcagcatgttct AK004041" ; note: "738a"
chr11	Consensus	PairedHRE	120619540	120619554	1	-	.	738b: "agaacattcagaaca AK004041" ; note: "738b"
chr11	Consensus	PairedHRE	120619513	120619527	1	-	.	739a: "tggtcagcatgttct AK185363" ; note: "739a"
chr11	Consensus	PairedHRE	120619540	120619554	1	-	.	739b: "agaacattcagaaca AK185363" ; note: "739b"
chr11	Consensus	PairedHRE	120619513	120619527	1	-	.	740a: "tggtcagcatgttct AK049333" ; note: "740a"
chr11	Consensus	PairedHRE	120619540	120619554	1	-	.	740b: "agaacattcagaaca AK049333" ; note: "740b"
chr11	Consensus	PairedHRE	120619513	120619527	1	-	.	741a: "tggtcagcatgttct AK184997" ; note: "741a"
chr11	Consensus	PairedHRE	120619540	120619554	1	-	.	741b: "agaacattcagaaca AK184997" ; note: "741b"
chr11	Consensus	PairedHRE	120619513	120619527	1	-	.	742a: "tggtcagcatgttct AK148307" ; note: "742a"
chr11	Consensus	PairedHRE	120619540	120619554	1	-	.	742b: "agaacattcagaaca AK148307" ; note: "742b"
chr11	Consensus	PairedHRE	120619513	120619527	1	-	.	743a: "tggtcagcatgttct AK208916" ; note: "743a"
chr11	Consensus	PairedHRE	120619540	120619554	1	-	.	743b: "agaacattcagaaca AK208916" ; note: "743b"
chr11	Consensus	PairedHRE	120619513	120619527	1	-	.	744a: "tggtcagcatgttct NM_026824" ; note: "744a"
chr11	Consensus	PairedHRE	120619540	120619554	1	-	.	744b: "agaacattcagaaca NM_026824" ; note: "744b"
chr11	Consensus	PairedHRE	120619513	120619527	1	-	.	745a: "tggtcagcatgttct AK179723" ; note: "745a"
chr11	Consensus	PairedHRE	120619540	120619554	1	-	.	745b: "agaacattcagaaca AK179723" ; note: "745b"
chr11	Consensus	PairedHRE	120619513	120619527	1	-	.	746a: "tggtcagcatgttct AK037538" ; note: "746a"
chr11	Consensus	PairedHRE	120619540	120619554	1	-	.	746b: "agaacattcagaaca AK037538" ; note: "746b"
chr11	Consensus	PairedHRE	120619513	120619527	1	-	.	747a: "tggtcagcatgttct AK185668" ; note: "747a"
chr11	Consensus	PairedHRE	120619540	120619554	1	-	.	747b: "agaacattcagaaca AK185668" ; note: "747b"
chr11	Consensus	PairedHRE	120619513	120619527	1	-	.	748a: "tggtcagcatgttct BC019480" ; note: "748a"
chr11	Consensus	PairedHRE	120619540	120619554	1	-	.	748b: "agaacattcagaaca BC019480" ; note: "748b"
chr11	Consensus	PairedHRE	120624437	120624451	1	-	.	749a: "aggactaggagagca AK147967" ; note: "749a"
chr11	Consensus	PairedHRE	120624561	120624575	1	-	.	749b: "aggacagccagagct AK147967" ; note: "749b"
chr11	Consensus	PairedHRE	120624437	120624451	1	-	.	750a: "aggactaggagagca AK088243" ; note: "750a"
chr11	Consensus	PairedHRE	120624561	120624575	1	-	.	750b: "aggacagccagagct AK088243" ; note: "750b"
chr11	Consensus	PairedHRE	120624437	120624451	1	-	.	751a: "aggactaggagagca AK211792" ; note: "751a"
chr11	Consensus	PairedHRE	120624561	120624575	1	-	.	751b: "aggacagccagagct AK211792" ; note: "751b"
chr11	Consensus	PairedHRE	120624437	120624451	1	-	.	752a: "aggactaggagagca AK183151" ; note: "752a"
chr11	Consensus	PairedHRE	120624561	120624575	1	-	.	752b: "aggacagccagagct AK183151" ; note: "752b"
chr11	Consensus	PairedHRE	120624437	120624451	1	-	.	753a: "aggactaggagagca AK004041" ; note: "753a"
chr11	Consensus	PairedHRE	120624561	120624575	1	-	.	753b: "aggacagccagagct AK004041" ; note: "753b"
chr11	Consensus	PairedHRE	120624437	120624451	1	-	.	754a: "aggactaggagagca AK185363" ; note: "754a"
chr11	Consensus	PairedHRE	120624561	120624575	1	-	.	754b: "aggacagccagagct AK185363" ; note: "754b"
chr11	Consensus	PairedHRE	120624437	120624451	1	-	.	755a: "aggactaggagagca AK184997" ; note: "755a"
chr11	Consensus	PairedHRE	120624561	120624575	1	-	.	755b: "aggacagccagagct AK184997" ; note: "755b"
chr11	Consensus	PairedHRE	120624437	120624451	1	-	.	756a: "aggactaggagagca AK148307" ; note: "756a"
chr11	Consensus	PairedHRE	120624561	120624575	1	-	.	756b: "aggacagccagagct AK148307" ; note: "756b"
chr11	Consensus	PairedHRE	120624437	120624451	1	-	.	757a: "aggactaggagagca NM_026824" ; note: "757a"
chr11	Consensus	PairedHRE	120624561	120624575	1	-	.	757b: "aggacagccagagct NM_026824" ; note: "757b"
chr11	Consensus	PairedHRE	120624437	120624451	1	-	.	758a: "aggactaggagagca AK179723" ; note: "758a"
chr11	Consensus	PairedHRE	120624561	120624575	1	-	.	758b: "aggacagccagagct AK179723" ; note: "758b"
chr11	Consensus	PairedHRE	120624437	120624451	1	-	.	759a: "aggactaggagagca AK037538" ; note: "759a"
chr11	Consensus	PairedHRE	120624561	120624575	1	-	.	759b: "aggacagccagagct AK037538" ; note: "759b"
chr11	Consensus	PairedHRE	120624437	120624451	1	-	.	760a: "aggactaggagagca AK185668" ; note: "760a"
chr11	Consensus	PairedHRE	120624561	120624575	1	-	.	760b: "aggacagccagagct AK185668" ; note: "760b"
chr11	Consensus	PairedHRE	120624437	120624451	1	-	.	761a: "aggactaggagagca BC019480" ; note: "761a"
chr11	Consensus	PairedHRE	120624561	120624575	1	-	.	761b: "aggacagccagagct BC019480" ; note: "761b"
chr12	Consensus	PairedHRE	12628165	12628179	1	+	.	762a: "aggacagtcagtgct AK085212" ; note: "762a"
chr12	Consensus	PairedHRE	12628331	12628345	1	+	.	762b: "aggacagactgtaca AK085212" ; note: "762b"
chr12	Consensus	PairedHRE	16176180	16176194	1	+	.	763a: "agcactgactgttct AK035116" ; note: "763a"
chr12	Consensus	PairedHRE	16176265	16176279	1	+	.	763b: "agaaCATGGTGTCCA AK035116" ; note: "763b"
chr12	Consensus	PairedHRE	16176180	16176194	1	+	.	764a: "agcactgactgttct AK146792" ; note: "764a"
chr12	Consensus	PairedHRE	16176265	16176279	1	+	.	764b: "agaaCATGGTGTCCA AK146792" ; note: "764b"
chr12	Consensus	PairedHRE	16176180	16176194	1	+	.	765a: "agcactgactgttct BC019166" ; note: "765a"
chr12	Consensus	PairedHRE	16176265	16176279	1	+	.	765b: "agaaCATGGTGTCCA BC019166" ; note: "765b"
chr12	Consensus	PairedHRE	16176180	16176194	1	+	.	766a: "agcactgactgttct AF032131" ; note: "766a"
chr12	Consensus	PairedHRE	16176265	16176279	1	+	.	766b: "agaaCATGGTGTCCA AF032131" ; note: "766b"
chr12	Consensus	PairedHRE	16176180	16176194	1	+	.	767a: "agcactgactgttct AK149061" ; note: "767a"
chr12	Consensus	PairedHRE	16176265	16176279	1	+	.	767b: "agaaCATGGTGTCCA AK149061" ; note: "767b"
chr12	Consensus	PairedHRE	16176180	16176194	1	+	.	768a: "agcactgactgttct AK177128" ; note: "768a"
chr12	Consensus	PairedHRE	16176265	16176279	1	+	.	768b: "agaaCATGGTGTCCA AK177128" ; note: "768b"
chr12	Consensus	PairedHRE	16176180	16176194	1	+	.	769a: "agcactgactgttct AB221552" ; note: "769a"
chr12	Consensus	PairedHRE	16176265	16176279	1	+	.	769b: "agaaCATGGTGTCCA AB221552" ; note: "769b"
chr12	Consensus	PairedHRE	16176180	16176194	1	+	.	770a: "agcactgactgttct BC057929" ; note: "770a"
chr12	Consensus	PairedHRE	16176265	16176279	1	+	.	770b: "agaaCATGGTGTCCA BC057929" ; note: "770b"
chr12	Consensus	PairedHRE	16176180	16176194	1	+	.	771a: "agcactgactgttct BC037656" ; note: "771a"
chr12	Consensus	PairedHRE	16176265	16176279	1	+	.	771b: "agaaCATGGTGTCCA BC037656" ; note: "771b"
chr12	Consensus	PairedHRE	16176180	16176194	1	+	.	772a: "agcactgactgttct NM_033270" ; note: "772a"
chr12	Consensus	PairedHRE	16176265	16176279	1	+	.	772b: "agaaCATGGTGTCCA NM_033270" ; note: "772b"
chr12	Consensus	PairedHRE	21551614	21551628	1	+	.	773a: "GGCACACTTTGTTCT BC051495" ; note: "773a"
chr12	Consensus	PairedHRE	21551723	21551737	1	+	.	773b: "GGTTCTTTGTGTTCT BC051495" ; note: "773b"
chr12	Consensus	PairedHRE	29984418	29984432	1	+	.	774a: "AGTTCTCCCTGTTCT AK160262" ; note: "774a"
chr12	Consensus	PairedHRE	29984517	29984531	1	+	.	774b: "AGGACAGAGAGACCT AK160262" ; note: "774b"
chr12	Consensus	PairedHRE	49901340	49901354	1	+	.	775a: "AGAACTGAAAGTACT AK081151" ; note: "775a"
chr12	Consensus	PairedHRE	49901419	49901433	1	+	.	775b: "AGGACAGAATGAGCT AK081151" ; note: "775b"
chr12	Consensus	PairedHRE	49901340	49901354	1	+	.	776a: "AGAACTGAAAGTACT AK085893" ; note: "776a"
chr12	Consensus	PairedHRE	49901419	49901433	1	+	.	776b: "AGGACAGAATGAGCT AK085893" ; note: "776b"
chr12	Consensus	PairedHRE	49901340	49901354	1	+	.	777a: "AGAACTGAAAGTACT AK161884" ; note: "777a"
chr12	Consensus	PairedHRE	49901419	49901433	1	+	.	777b: "AGGACAGAATGAGCT AK161884" ; note: "777b"
chr12	Consensus	PairedHRE	73133582	73133596	1	+	.	778a: "TGGTCACAGAGTCCT AK208410" ; note: "778a"
chr12	Consensus	PairedHRE	73133636	73133650	1	+	.	778b: "TGATCTTCGTGTTCT AK208410" ; note: "778b"
chr12	Consensus	PairedHRE	73133582	73133596	1	+	.	779a: "TGGTCACAGAGTCCT BC013563" ; note: "779a"
chr12	Consensus	PairedHRE	73133636	73133650	1	+	.	779b: "TGATCTTCGTGTTCT BC013563" ; note: "779b"
chr12	Consensus	PairedHRE	75693715	75693729	1	+	.	780a: "aggacatgtagtgct AK040265" ; note: "780a"
chr12	Consensus	PairedHRE	75693874	75693888	1	+	.	780b: "AGAACAAAATGTGCT AK040265" ; note: "780b"
chr12	Consensus	PairedHRE	79142189	79142203	1	+	.	781a: "tgttcttcttgttct AK078609" ; note: "781a"
chr12	Consensus	PairedHRE	79142207	79142221	1	+	.	781b: "tgttcttcttgttct AK078609" ; note: "781b"
chr12	Consensus	PairedHRE	79142222	79142236	1	+	.	782a: "tgttcttcttgttct AK078609" ; note: "782a"
chr12	Consensus	PairedHRE	79142240	79142254	1	+	.	782b: "tgttcttcttgttct AK078609" ; note: "782b"
chr12	Consensus	PairedHRE	79142240	79142254	1	+	.	783a: "tgttcttcttgttct AK078609" ; note: "783a"
chr12	Consensus	PairedHRE	79142306	79142320	1	+	.	783b: "tgttcttcttgttct AK078609" ; note: "783b"
chr12	Consensus	PairedHRE	79142831	79142845	1	+	.	784a: "tgttcttcttgttct AK078609" ; note: "784a"
chr12	Consensus	PairedHRE	79142855	79142869	1	+	.	784b: "tgtacttcttgtcct AK078609" ; note: "784b"
chr12	Consensus	PairedHRE	79143640	79143654	1	+	.	785a: "tgttcttcttgttct AK078609" ; note: "785a"
chr12	Consensus	PairedHRE	79143658	79143672	1	+	.	785b: "tgttcttcttgttct AK078609" ; note: "785b"
chr12	Consensus	PairedHRE	79143658	79143672	1	+	.	786a: "tgttcttcttgttct AK078609" ; note: "786a"
chr12	Consensus	PairedHRE	79143721	79143735	1	+	.	786b: "tgttcttcttgttct AK078609" ; note: "786b"
chr12	Consensus	PairedHRE	79143721	79143735	1	+	.	787a: "tgttcttcttgttct AK078609" ; note: "787a"
chr12	Consensus	PairedHRE	79143802	79143816	1	+	.	787b: "tgttcttcttgttct AK078609" ; note: "787b"
chr12	Consensus	PairedHRE	79143802	79143816	1	+	.	788a: "tgttcttcttgttct AK078609" ; note: "788a"
chr12	Consensus	PairedHRE	79143820	79143834	1	+	.	788b: "tgttcttcttgttct AK078609" ; note: "788b"
chr12	Consensus	PairedHRE	79292446	79292460	1	+	.	789a: "GGCTCTTTGTGTTCT BC022576" ; note: "789a"
chr12	Consensus	PairedHRE	79292573	79292587	1	+	.	789b: "TGTACAAAATGTTCT BC022576" ; note: "789b"
chr12	Consensus	PairedHRE	79292446	79292460	1	+	.	790a: "GGCTCTTTGTGTTCT BC038903" ; note: "790a"
chr12	Consensus	PairedHRE	79292573	79292587	1	+	.	790b: "TGTACAAAATGTTCT BC038903" ; note: "790b"
chr12	Consensus	PairedHRE	83108665	83108679	1	+	.	791a: "aggacatgctgacca AK031712" ; note: "791a"
chr12	Consensus	PairedHRE	83108692	83108706	1	+	.	791b: "tgttctgtgtgttct AK031712" ; note: "791b"
chr12	Consensus	PairedHRE	83108665	83108679	1	+	.	792a: "aggacatgctgacca AK006185" ; note: "792a"
chr12	Consensus	PairedHRE	83108692	83108706	1	+	.	792b: "tgttctgtgtgttct AK006185" ; note: "792b"
chr12	Consensus	PairedHRE	83108665	83108679	1	+	.	793a: "aggacatgctgacca AK129299" ; note: "793a"
chr12	Consensus	PairedHRE	83108692	83108706	1	+	.	793b: "tgttctgtgtgttct AK129299" ; note: "793b"
chr12	Consensus	PairedHRE	83108665	83108679	1	+	.	794a: "aggacatgctgacca BC058256" ; note: "794a"
chr12	Consensus	PairedHRE	83108692	83108706	1	+	.	794b: "tgttctgtgtgttct BC058256" ; note: "794b"
chr12	Consensus	PairedHRE	83108665	83108679	1	+	.	795a: "aggacatgctgacca BC044824" ; note: "795a"
chr12	Consensus	PairedHRE	83108692	83108706	1	+	.	795b: "tgttctgtgtgttct BC044824" ; note: "795b"
chr12	Consensus	PairedHRE	83108665	83108679	1	+	.	796a: "aggacatgctgacca AK147916" ; note: "796a"
chr12	Consensus	PairedHRE	83108692	83108706	1	+	.	796b: "tgttctgtgtgttct AK147916" ; note: "796b"
chr12	Consensus	PairedHRE	83108665	83108679	1	+	.	797a: "aggacatgctgacca NM_027405" ; note: "797a"
chr12	Consensus	PairedHRE	83108692	83108706	1	+	.	797b: "tgttctgtgtgttct NM_027405" ; note: "797b"
chr12	Consensus	PairedHRE	83108665	83108679	1	+	.	798a: "aggacatgctgacca AK044745" ; note: "798a"
chr12	Consensus	PairedHRE	83108692	83108706	1	+	.	798b: "tgttctgtgtgttct AK044745" ; note: "798b"
chr12	Consensus	PairedHRE	83108665	83108679	1	+	.	799a: "aggacatgctgacca BC048169" ; note: "799a"
chr12	Consensus	PairedHRE	83108692	83108706	1	+	.	799b: "tgttctgtgtgttct BC048169" ; note: "799b"
chr12	Consensus	PairedHRE	83108665	83108679	1	+	.	800a: "aggacatgctgacca BC050782" ; note: "800a"
chr12	Consensus	PairedHRE	83108692	83108706	1	+	.	800b: "tgttctgtgtgttct BC050782" ; note: "800b"
chr12	Consensus	PairedHRE	83544677	83544691	1	+	.	801a: "tgttctttctgttct NM_177354" ; note: "801a"
chr12	Consensus	PairedHRE	83544820	83544834	1	+	.	801b: "agcacttgctgttct NM_177354" ; note: "801b"
chr12	Consensus	PairedHRE	83544677	83544691	1	+	.	802a: "tgttctttctgttct AK090166" ; note: "802a"
chr12	Consensus	PairedHRE	83544820	83544834	1	+	.	802b: "agcacttgctgttct AK090166" ; note: "802b"
chr12	Consensus	PairedHRE	83544677	83544691	1	+	.	803a: "tgttctttctgttct AK086583" ; note: "803a"
chr12	Consensus	PairedHRE	83544820	83544834	1	+	.	803b: "agcacttgctgttct AK086583" ; note: "803b"
chr12	Consensus	PairedHRE	97991671	97991685	1	+	.	804a: "AGAACACTGTGAGCA AK144504" ; note: "804a"
chr12	Consensus	PairedHRE	97991870	97991884	1	+	.	804b: "AGGACACCCAGTCCT AK144504" ; note: "804b"
chr12	Consensus	PairedHRE	97991671	97991685	1	+	.	805a: "AGAACACTGTGAGCA BC026554" ; note: "805a"
chr12	Consensus	PairedHRE	97991870	97991884	1	+	.	805b: "AGGACACCCAGTCCT BC026554" ; note: "805b"
chr12	Consensus	PairedHRE	97991671	97991685	1	+	.	806a: "AGAACACTGTGAGCA NM_007693" ; note: "806a"
chr12	Consensus	PairedHRE	97991870	97991884	1	+	.	806b: "AGGACACCCAGTCCT NM_007693" ; note: "806b"
chr12	Consensus	PairedHRE	97991671	97991685	1	+	.	807a: "AGAACACTGTGAGCA M64278" ; note: "807a"
chr12	Consensus	PairedHRE	97991870	97991884	1	+	.	807b: "AGGACACCCAGTCCT M64278" ; note: "807b"
chr12	Consensus	PairedHRE	99299410	99299424	1	+	.	808a: "AGAACTCAGAGTGCA U38477" ; note: "808a"
chr12	Consensus	PairedHRE	99299594	99299608	1	+	.	808b: "AGCACTTTCTGTCCT U38477" ; note: "808b"
chr12	Consensus	PairedHRE	99654048	99654062	1	+	.	809a: "AGAACTACCCGTACT AY862185" ; note: "809a"
chr12	Consensus	PairedHRE	99654109	99654123	1	+	.	809b: "GGCTCACCCTGTCCT AY862185" ; note: "809b"
chr12	Consensus	PairedHRE	99654048	99654062	1	+	.	810a: "AGAACTACCCGTACT AK150157" ; note: "810a"
chr12	Consensus	PairedHRE	99654109	99654123	1	+	.	810b: "GGCTCACCCTGTCCT AK150157" ; note: "810b"
chr12	Consensus	PairedHRE	99654048	99654062	1	+	.	811a: "AGAACTACCCGTACT BC049975" ; note: "811a"
chr12	Consensus	PairedHRE	99654109	99654123	1	+	.	811b: "GGCTCACCCTGTCCT BC049975" ; note: "811b"
chr12	Consensus	PairedHRE	99654048	99654062	1	+	.	812a: "AGAACTACCCGTACT AK138954" ; note: "812a"
chr12	Consensus	PairedHRE	99654109	99654123	1	+	.	812b: "GGCTCACCCTGTCCT AK138954" ; note: "812b"
chr12	Consensus	PairedHRE	99654048	99654062	1	+	.	813a: "AGAACTACCCGTACT AK149697" ; note: "813a"
chr12	Consensus	PairedHRE	99654109	99654123	1	+	.	813b: "GGCTCACCCTGTCCT AK149697" ; note: "813b"
chr12	Consensus	PairedHRE	99654048	99654062	1	+	.	814a: "AGAACTACCCGTACT AK156462" ; note: "814a"
chr12	Consensus	PairedHRE	99654109	99654123	1	+	.	814b: "GGCTCACCCTGTCCT AK156462" ; note: "814b"
chr12	Consensus	PairedHRE	99654048	99654062	1	+	.	815a: "AGAACTACCCGTACT AK156086" ; note: "815a"
chr12	Consensus	PairedHRE	99654109	99654123	1	+	.	815b: "GGCTCACCCTGTCCT AK156086" ; note: "815b"
chr12	Consensus	PairedHRE	99654048	99654062	1	+	.	816a: "AGAACTACCCGTACT NM_001034870" ; note: "816a"
chr12	Consensus	PairedHRE	99654109	99654123	1	+	.	816b: "GGCTCACCCTGTCCT NM_001034870" ; note: "816b"
chr12	Consensus	PairedHRE	106113344	106113358	1	+	.	817a: "agctctggctgtcct AK122249" ; note: "817a"
chr12	Consensus	PairedHRE	106113532	106113546	1	+	.	817b: "GGGACTGACTGTCCT AK122249" ; note: "817b"
chr12	Consensus	PairedHRE	106716603	106716617	1	+	.	818a: "AGGACACAGTGAGCC AK148231" ; note: "818a"
chr12	Consensus	PairedHRE	106716666	106716680	1	+	.	818b: "AGGTCACAGTGTTCT AK148231" ; note: "818b"
chr12	Consensus	PairedHRE	107106068	107106082	1	+	.	819a: "agtacttactgttct AK040245" ; note: "819a"
chr12	Consensus	PairedHRE	107106124	107106138	1	+	.	819b: "cgtacttccagttct AK040245" ; note: "819b"
chr12	Consensus	PairedHRE	107147986	107148000	1	+	.	820a: "AGAACTTCTCGTGCT AK049138" ; note: "820a"
chr12	Consensus	PairedHRE	107148097	107148111	1	+	.	820b: "TGAACTCATAGTTCT AK049138" ; note: "820b"
chr12	Consensus	PairedHRE	107147986	107148000	1	+	.	821a: "AGAACTTCTCGTGCT AK032824" ; note: "821a"
chr12	Consensus	PairedHRE	107148097	107148111	1	+	.	821b: "TGAACTCATAGTTCT AK032824" ; note: "821b"
chr12	Consensus	PairedHRE	107147986	107148000	1	+	.	822a: "AGAACTTCTCGTGCT AK133579" ; note: "822a"
chr12	Consensus	PairedHRE	107148097	107148111	1	+	.	822b: "TGAACTCATAGTTCT AK133579" ; note: "822b"
chr12	Consensus	PairedHRE	107147986	107148000	1	+	.	823a: "AGAACTTCTCGTGCT NM_177374" ; note: "823a"
chr12	Consensus	PairedHRE	107148097	107148111	1	+	.	823b: "TGAACTCATAGTTCT NM_177374" ; note: "823b"
chr12	Consensus	PairedHRE	107147986	107148000	1	+	.	824a: "AGAACTTCTCGTGCT BC051186" ; note: "824a"
chr12	Consensus	PairedHRE	107148097	107148111	1	+	.	824b: "TGAACTCATAGTTCT BC051186" ; note: "824b"
chr12	Consensus	PairedHRE	16176180	16176194	1	-	.	825a: "agaacagtcagtgct AK157808" ; note: "825a"
chr12	Consensus	PairedHRE	16176265	16176279	1	-	.	825b: "TGGACACCATGttct AK157808" ; note: "825b"
chr12	Consensus	PairedHRE	16792333	16792347	1	-	.	826a: "agctctggctgtcct AK187771" ; note: "826a"
chr12	Consensus	PairedHRE	16792475	16792489	1	-	.	826b: "aggacacccagagct AK187771" ; note: "826b"
chr12	Consensus	PairedHRE	30900602	30900616	1	-	.	827a: "AGATCTACCTGTTCT BC067061" ; note: "827a"
chr12	Consensus	PairedHRE	30900629	30900643	1	-	.	827b: "AGGACATGAAGATCA BC067061" ; note: "827b"
chr12	Consensus	PairedHRE	48766994	48767008	1	-	.	828a: "agaacagttagtgct AK164273" ; note: "828a"
chr12	Consensus	PairedHRE	48767111	48767125	1	-	.	828b: "tgtacacagtgttct AK164273" ; note: "828b"
chr12	Consensus	PairedHRE	48766994	48767008	1	-	.	829a: "agaacagttagtgct AK016300" ; note: "829a"
chr12	Consensus	PairedHRE	48767111	48767125	1	-	.	829b: "tgtacacagtgttct AK016300" ; note: "829b"
chr12	Consensus	PairedHRE	48766994	48767008	1	-	.	830a: "agaacagttagtgct AK018311" ; note: "830a"
chr12	Consensus	PairedHRE	48767111	48767125	1	-	.	830b: "tgtacacagtgttct AK018311" ; note: "830b"
chr12	Consensus	PairedHRE	48766994	48767008	1	-	.	831a: "agaacagttagtgct BC089589" ; note: "831a"
chr12	Consensus	PairedHRE	48767111	48767125	1	-	.	831b: "tgtacacagtgttct BC089589" ; note: "831b"
chr12	Consensus	PairedHRE	48766994	48767008	1	-	.	832a: "agaacagttagtgct NM_029545" ; note: "832a"
chr12	Consensus	PairedHRE	48767111	48767125	1	-	.	832b: "tgtacacagtgttct NM_029545" ; note: "832b"
chr12	Consensus	PairedHRE	48766994	48767008	1	-	.	833a: "agaacagttagtgct AK032228" ; note: "833a"
chr12	Consensus	PairedHRE	48767111	48767125	1	-	.	833b: "tgtacacagtgttct AK032228" ; note: "833b"
chr12	Consensus	PairedHRE	48766994	48767008	1	-	.	834a: "agaacagttagtgct AK042771" ; note: "834a"
chr12	Consensus	PairedHRE	48767111	48767125	1	-	.	834b: "tgtacacagtgttct AK042771" ; note: "834b"
chr12	Consensus	PairedHRE	67043339	67043353	1	-	.	835a: "TGAACGGAGAGTTCT AK083075" ; note: "835a"
chr12	Consensus	PairedHRE	67043529	67043543	1	-	.	835b: "agctctggctgtcct AK083075" ; note: "835b"
chr12	Consensus	PairedHRE	84061505	84061519	1	-	.	836a: "agaacaaccagtgct AK034322" ; note: "836a"
chr12	Consensus	PairedHRE	84061588	84061602	1	-	.	836b: "ggcactgaatgtcct AK034322" ; note: "836b"
chr12	Consensus	PairedHRE	98024952	98024966	1	-	.	837a: "TGATCACCATGTCCT BC031182" ; note: "837a"
chr12	Consensus	PairedHRE	98024994	98025008	1	-	.	837b: "TGTTCAACCTGTCCT BC031182" ; note: "837b"
chr12	Consensus	PairedHRE	98024952	98024966	1	-	.	838a: "TGATCACCATGTCCT BC025917" ; note: "838a"
chr12	Consensus	PairedHRE	98024994	98025008	1	-	.	838b: "TGTTCAACCTGTCCT BC025917" ; note: "838b"
chr12	Consensus	PairedHRE	107147986	107148000	1	-	.	839a: "AGCACGAGAAGTTCT X04591" ; note: "839a"
chr12	Consensus	PairedHRE	107148097	107148111	1	-	.	839b: "AGAACTATGAGTTCA X04591" ; note: "839b"
chr12	Consensus	PairedHRE	107147986	107148000	1	-	.	840a: "AGCACGAGAAGTTCT AK198014" ; note: "840a"
chr12	Consensus	PairedHRE	107148097	107148111	1	-	.	840b: "AGAACTATGAGTTCA AK198014" ; note: "840b"
chr12	Consensus	PairedHRE	107446517	107446531	1	-	.	841a: "agcactgaaagtcct NM_027360" ; note: "841a"
chr12	Consensus	PairedHRE	107446554	107446568	1	-	.	841b: "AGGAcaatttgtccg NM_027360" ; note: "841b"
chr12	Consensus	PairedHRE	107446517	107446531	1	-	.	842a: "agcactgaaagtcct AK008333" ; note: "842a"
chr12	Consensus	PairedHRE	107446554	107446568	1	-	.	842b: "AGGAcaatttgtccg AK008333" ; note: "842b"
chr12	Consensus	PairedHRE	107446517	107446531	1	-	.	843a: "agcactgaaagtcct BC059719" ; note: "843a"
chr12	Consensus	PairedHRE	107446554	107446568	1	-	.	843b: "AGGAcaatttgtccg BC059719" ; note: "843b"
chr12	Consensus	PairedHRE	107446517	107446531	1	-	.	844a: "agcactgaaagtcct BC055712" ; note: "844a"
chr12	Consensus	PairedHRE	107446554	107446568	1	-	.	844b: "AGGAcaatttgtccg BC055712" ; note: "844b"
chr12	Consensus	PairedHRE	107446517	107446531	1	-	.	845a: "agcactgaaagtcct AK020400" ; note: "845a"
chr12	Consensus	PairedHRE	107446554	107446568	1	-	.	845b: "AGGAcaatttgtccg AK020400" ; note: "845b"
chr12	Consensus	PairedHRE	111197019	111197033	1	-	.	846a: "aggacaaccagtgct AF312465" ; note: "846a"
chr12	Consensus	PairedHRE	111197048	111197062	1	-	.	846b: "aggacattctgatct AF312465" ; note: "846b"
chr12	Consensus	PairedHRE	111197019	111197033	1	-	.	847a: "aggacaaccagtgct AY648645" ; note: "847a"
chr12	Consensus	PairedHRE	111197048	111197062	1	-	.	847b: "aggacattctgatct AY648645" ; note: "847b"
chr12	Consensus	PairedHRE	111197019	111197033	1	-	.	848a: "aggacaaccagtgct AY172535" ; note: "848a"
chr12	Consensus	PairedHRE	111197048	111197062	1	-	.	848b: "aggacattctgatct AY172535" ; note: "848b"
chr12	Consensus	PairedHRE	111197019	111197033	1	-	.	849a: "aggacaaccagtgct AF312446" ; note: "849a"
chr12	Consensus	PairedHRE	111197048	111197062	1	-	.	849b: "aggacattctgatct AF312446" ; note: "849b"
chr12	Consensus	PairedHRE	111197019	111197033	1	-	.	850a: "aggacaaccagtgct AF546712" ; note: "850a"
chr12	Consensus	PairedHRE	111197048	111197062	1	-	.	850b: "aggacattctgatct AF546712" ; note: "850b"
chr12	Consensus	PairedHRE	111197019	111197033	1	-	.	851a: "aggacaaccagtgct U20143" ; note: "851a"
chr12	Consensus	PairedHRE	111197048	111197062	1	-	.	851b: "aggacattctgatct U20143" ; note: "851b"
chr12	Consensus	PairedHRE	111197019	111197033	1	-	.	852a: "aggacaaccagtgct S77954" ; note: "852a"
chr12	Consensus	PairedHRE	111197048	111197062	1	-	.	852b: "aggacattctgatct S77954" ; note: "852b"
chr12	Consensus	PairedHRE	111197019	111197033	1	-	.	853a: "aggacaaccagtgct AF303880" ; note: "853a"
chr12	Consensus	PairedHRE	111197048	111197062	1	-	.	853b: "aggacattctgatct AF303880" ; note: "853b"
chr12	Consensus	PairedHRE	111197019	111197033	1	-	.	854a: "aggacaaccagtgct AB121776" ; note: "854a"
chr12	Consensus	PairedHRE	111197048	111197062	1	-	.	854b: "aggacattctgatct AB121776" ; note: "854b"
chr12	Consensus	PairedHRE	111197019	111197033	1	-	.	855a: "aggacaaccagtgct AF007229" ; note: "855a"
chr12	Consensus	PairedHRE	111197048	111197062	1	-	.	855b: "aggacattctgatct AF007229" ; note: "855b"
chr12	Consensus	PairedHRE	111197019	111197033	1	-	.	856a: "aggacaaccagtgct BC108384" ; note: "856a"
chr12	Consensus	PairedHRE	111197048	111197062	1	-	.	856b: "aggacattctgatct BC108384" ; note: "856b"
chr12	Consensus	PairedHRE	111197019	111197033	1	-	.	857a: "aggacaaccagtgct AY182440" ; note: "857a"
chr12	Consensus	PairedHRE	111197048	111197062	1	-	.	857b: "aggacattctgatct AY182440" ; note: "857b"
chr12	Consensus	PairedHRE	111197019	111197033	1	-	.	858a: "aggacaaccagtgct AF044231" ; note: "858a"
chr12	Consensus	PairedHRE	111197048	111197062	1	-	.	858b: "aggacattctgatct AF044231" ; note: "858b"
chr12	Consensus	PairedHRE	111197019	111197033	1	-	.	859a: "aggacaaccagtgct AY182493" ; note: "859a"
chr12	Consensus	PairedHRE	111197048	111197062	1	-	.	859b: "aggacattctgatct AY182493" ; note: "859b"
chr12	Consensus	PairedHRE	111197019	111197033	1	-	.	860a: "aggacaaccagtgct AY172493" ; note: "860a"
chr12	Consensus	PairedHRE	111197048	111197062	1	-	.	860b: "aggacattctgatct AY172493" ; note: "860b"
chr12	Consensus	PairedHRE	111197019	111197033	1	-	.	861a: "aggacaaccagtgct AY114447" ; note: "861a"
chr12	Consensus	PairedHRE	111197048	111197062	1	-	.	861b: "aggacattctgatct AY114447" ; note: "861b"
chr12	Consensus	PairedHRE	111197019	111197033	1	-	.	862a: "aggacaaccagtgct AF218637" ; note: "862a"
chr12	Consensus	PairedHRE	111197048	111197062	1	-	.	862b: "aggacattctgatct AF218637" ; note: "862b"
chr12	Consensus	PairedHRE	111197019	111197033	1	-	.	863a: "aggacaaccagtgct AY182603" ; note: "863a"
chr12	Consensus	PairedHRE	111197048	111197062	1	-	.	863b: "aggacattctgatct AY182603" ; note: "863b"
chr12	Consensus	PairedHRE	111197019	111197033	1	-	.	864a: "aggacaaccagtgct AY172399" ; note: "864a"
chr12	Consensus	PairedHRE	111197048	111197062	1	-	.	864b: "aggacattctgatct AY172399" ; note: "864b"
chr12	Consensus	PairedHRE	111197019	111197033	1	-	.	865a: "aggacaaccagtgct AF119020" ; note: "865a"
chr12	Consensus	PairedHRE	111197048	111197062	1	-	.	865b: "aggacattctgatct AF119020" ; note: "865b"
chr12	Consensus	PairedHRE	111197019	111197033	1	-	.	866a: "aggacaaccagtgct AY369871" ; note: "866a"
chr12	Consensus	PairedHRE	111197048	111197062	1	-	.	866b: "aggacattctgatct AY369871" ; note: "866b"
chr12	Consensus	PairedHRE	111197019	111197033	1	-	.	867a: "aggacaaccagtgct L14733" ; note: "867a"
chr12	Consensus	PairedHRE	111197048	111197062	1	-	.	867b: "aggacattctgatct L14733" ; note: "867b"
chr12	Consensus	PairedHRE	111197019	111197033	1	-	.	868a: "aggacaaccagtgct AF015199" ; note: "868a"
chr12	Consensus	PairedHRE	111197048	111197062	1	-	.	868b: "aggacattctgatct AF015199" ; note: "868b"
chr12	Consensus	PairedHRE	111197019	111197033	1	-	.	869a: "aggacaaccagtgct AY172506" ; note: "869a"
chr12	Consensus	PairedHRE	111197048	111197062	1	-	.	869b: "aggacattctgatct AY172506" ; note: "869b"
chr12	Consensus	PairedHRE	111197019	111197033	1	-	.	870a: "aggacaaccagtgct AF065378" ; note: "870a"
chr12	Consensus	PairedHRE	111197048	111197062	1	-	.	870b: "aggacattctgatct AF065378" ; note: "870b"
chr12	Consensus	PairedHRE	111197019	111197033	1	-	.	871a: "aggacaaccagtgct AY877925" ; note: "871a"
chr12	Consensus	PairedHRE	111197048	111197062	1	-	.	871b: "aggacattctgatct AY877925" ; note: "871b"
chr12	Consensus	PairedHRE	111197019	111197033	1	-	.	872a: "aggacaaccagtgct AB043373" ; note: "872a"
chr12	Consensus	PairedHRE	111197048	111197062	1	-	.	872b: "aggacattctgatct AB043373" ; note: "872b"
chr12	Consensus	PairedHRE	111197019	111197033	1	-	.	873a: "aggacaaccagtgct AY114426" ; note: "873a"
chr12	Consensus	PairedHRE	111197048	111197062	1	-	.	873b: "aggacattctgatct AY114426" ; note: "873b"
chr12	Consensus	PairedHRE	111197019	111197033	1	-	.	874a: "aggacaaccagtgct AF218646" ; note: "874a"
chr12	Consensus	PairedHRE	111197048	111197062	1	-	.	874b: "aggacattctgatct AF218646" ; note: "874b"
chr12	Consensus	PairedHRE	111197019	111197033	1	-	.	875a: "aggacaaccagtgct Z12813" ; note: "875a"
chr12	Consensus	PairedHRE	111197048	111197062	1	-	.	875b: "aggacattctgatct Z12813" ; note: "875b"
chr12	Consensus	PairedHRE	111197019	111197033	1	-	.	876a: "aggacaaccagtgct AF537069" ; note: "876a"
chr12	Consensus	PairedHRE	111197048	111197062	1	-	.	876b: "aggacattctgatct AF537069" ; note: "876b"
chr12	Consensus	PairedHRE	111197019	111197033	1	-	.	877a: "aggacaaccagtgct AF452660" ; note: "877a"
chr12	Consensus	PairedHRE	111197048	111197062	1	-	.	877b: "aggacattctgatct AF452660" ; note: "877b"
chr12	Consensus	PairedHRE	111197019	111197033	1	-	.	878a: "aggacaaccagtgct AF007243" ; note: "878a"
chr12	Consensus	PairedHRE	111197048	111197062	1	-	.	878b: "aggacattctgatct AF007243" ; note: "878b"
chr12	Consensus	PairedHRE	111197019	111197033	1	-	.	879a: "aggacaaccagtgct AF104995" ; note: "879a"
chr12	Consensus	PairedHRE	111197048	111197062	1	-	.	879b: "aggacattctgatct AF104995" ; note: "879b"
chr12	Consensus	PairedHRE	111197019	111197033	1	-	.	880a: "aggacaaccagtgct AF537066" ; note: "880a"
chr12	Consensus	PairedHRE	111197048	111197062	1	-	.	880b: "aggacattctgatct AF537066" ; note: "880b"
chr13	Consensus	PairedHRE	24055106	24055120	1	+	.	881a: "AGAACTCATTGTGCC BC059179" ; note: "881a"
chr13	Consensus	PairedHRE	24055249	24055263	1	+	.	881b: "AGGACAGCAAGAACA BC059179" ; note: "881b"
chr13	Consensus	PairedHRE	24215879	24215893	1	+	.	882a: "agaacatacagaaca AK006029" ; note: "882a"
chr13	Consensus	PairedHRE	24215906	24215920	1	+	.	882b: "tggtcagcgtgtcct AK006029" ; note: "882b"
chr13	Consensus	PairedHRE	24277312	24277326	1	+	.	883a: "tgatcatcctgtcct AK035718" ; note: "883a"
chr13	Consensus	PairedHRE	24277489	24277503	1	+	.	883b: "AGGACACCAAGTGCC AK035718" ; note: "883b"
chr13	Consensus	PairedHRE	24277312	24277326	1	+	.	884a: "tgatcatcctgtcct AK160094" ; note: "884a"
chr13	Consensus	PairedHRE	24277489	24277503	1	+	.	884b: "AGGACACCAAGTGCC AK160094" ; note: "884b"
chr13	Consensus	PairedHRE	24277312	24277326	1	+	.	885a: "tgatcatcctgtcct NM_024473" ; note: "885a"
chr13	Consensus	PairedHRE	24277489	24277503	1	+	.	885b: "AGGACACCAAGTGCC NM_024473" ; note: "885b"
chr13	Consensus	PairedHRE	24277312	24277326	1	+	.	886a: "tgatcatcctgtcct BC002217" ; note: "886a"
chr13	Consensus	PairedHRE	24277489	24277503	1	+	.	886b: "AGGACACCAAGTGCC BC002217" ; note: "886b"
chr13	Consensus	PairedHRE	24277312	24277326	1	+	.	887a: "tgatcatcctgtcct AK050530" ; note: "887a"
chr13	Consensus	PairedHRE	24277489	24277503	1	+	.	887b: "AGGACACCAAGTGCC AK050530" ; note: "887b"
chr13	Consensus	PairedHRE	24277312	24277326	1	+	.	888a: "tgatcatcctgtcct AK178152" ; note: "888a"
chr13	Consensus	PairedHRE	24277489	24277503	1	+	.	888b: "AGGACACCAAGTGCC AK178152" ; note: "888b"
chr13	Consensus	PairedHRE	24277312	24277326	1	+	.	889a: "tgatcatcctgtcct AK078765" ; note: "889a"
chr13	Consensus	PairedHRE	24277489	24277503	1	+	.	889b: "AGGACACCAAGTGCC AK078765" ; note: "889b"
chr13	Consensus	PairedHRE	24277312	24277326	1	+	.	890a: "tgatcatcctgtcct BC005537" ; note: "890a"
chr13	Consensus	PairedHRE	24277489	24277503	1	+	.	890b: "AGGACACCAAGTGCC BC005537" ; note: "890b"
chr13	Consensus	PairedHRE	24383472	24383486	1	+	.	891a: "AGGACAGAATGTCCT AK006712" ; note: "891a"
chr13	Consensus	PairedHRE	24383512	24383526	1	+	.	891b: "AGAACAGTCAGTTCA AK006712" ; note: "891b"
chr13	Consensus	PairedHRE	24383472	24383486	1	+	.	892a: "AGGACAGAATGTCCT AK135082" ; note: "892a"
chr13	Consensus	PairedHRE	24383512	24383526	1	+	.	892b: "AGAACAGTCAGTTCA AK135082" ; note: "892b"
chr13	Consensus	PairedHRE	24383472	24383486	1	+	.	893a: "AGGACAGAATGTCCT AK016580" ; note: "893a"
chr13	Consensus	PairedHRE	24383512	24383526	1	+	.	893b: "AGAACAGTCAGTTCA AK016580" ; note: "893b"
chr13	Consensus	PairedHRE	28421214	28421228	1	+	.	894a: "agaacagcaagtact AK195237" ; note: "894a"
chr13	Consensus	PairedHRE	28421368	28421382	1	+	.	894b: "aggacagccagagct AK195237" ; note: "894b"
chr13	Consensus	PairedHRE	28421214	28421228	1	+	.	895a: "agaacagcaagtact AK199013" ; note: "895a"
chr13	Consensus	PairedHRE	28421368	28421382	1	+	.	895b: "aggacagccagagct AK199013" ; note: "895b"
chr13	Consensus	PairedHRE	32439012	32439026	1	+	.	896a: "agaacaataagaaca U96707" ; note: "896a"
chr13	Consensus	PairedHRE	32439030	32439044	1	+	.	896b: "agaacaataagaaca U96707" ; note: "896b"
chr13	Consensus	PairedHRE	32439012	32439026	1	+	.	897a: "agaacaataagaaca AK171741" ; note: "897a"
chr13	Consensus	PairedHRE	32439030	32439044	1	+	.	897b: "agaacaataagaaca AK171741" ; note: "897b"
chr13	Consensus	PairedHRE	32439012	32439026	1	+	.	898a: "agaacaataagaaca AK078753" ; note: "898a"
chr13	Consensus	PairedHRE	32439030	32439044	1	+	.	898b: "agaacaataagaaca AK078753" ; note: "898b"
chr13	Consensus	PairedHRE	32439012	32439026	1	+	.	899a: "agaacaataagaaca BC061050" ; note: "899a"
chr13	Consensus	PairedHRE	32439030	32439044	1	+	.	899b: "agaacaataagaaca BC061050" ; note: "899b"
chr13	Consensus	PairedHRE	32439012	32439026	1	+	.	900a: "agaacaataagaaca NM_011454" ; note: "900a"
chr13	Consensus	PairedHRE	32439030	32439044	1	+	.	900b: "agaacaataagaaca NM_011454" ; note: "900b"
chr13	Consensus	PairedHRE	32439012	32439026	1	+	.	901a: "agaacaataagaaca AK084785" ; note: "901a"
chr13	Consensus	PairedHRE	32439030	32439044	1	+	.	901b: "agaacaataagaaca AK084785" ; note: "901b"
chr13	Consensus	PairedHRE	32439012	32439026	1	+	.	902a: "agaacaataagaaca AK154048" ; note: "902a"
chr13	Consensus	PairedHRE	32439030	32439044	1	+	.	902b: "agaacaataagaaca AK154048" ; note: "902b"
chr13	Consensus	PairedHRE	34413520	34413534	1	+	.	903a: "AGAACTGGCAGTGCT AF033663" ; note: "903a"
chr13	Consensus	PairedHRE	34413594	34413608	1	+	.	903b: "TGGACTTTCAGTTCT AF033663" ; note: "903b"
chr13	Consensus	PairedHRE	34413520	34413534	1	+	.	904a: "AGAACTGGCAGTGCT U48737" ; note: "904a"
chr13	Consensus	PairedHRE	34413594	34413608	1	+	.	904b: "TGGACTTTCAGTTCT U48737" ; note: "904b"
chr13	Consensus	PairedHRE	34413520	34413534	1	+	.	905a: "AGAACTGGCAGTGCT BC003769" ; note: "905a"
chr13	Consensus	PairedHRE	34413594	34413608	1	+	.	905b: "TGGACTTTCAGTTCT BC003769" ; note: "905b"
chr13	Consensus	PairedHRE	37046751	37046765	1	+	.	906a: "AGGACTTTCAGTCCT BC025201" ; note: "906a"
chr13	Consensus	PairedHRE	37046767	37046781	1	+	.	906b: "AGGACTTTCTGACCT BC025201" ; note: "906b"
chr13	Consensus	PairedHRE	40562679	40562693	1	+	.	907a: "AGTTCTTAAAGTTCT BC051498" ; note: "907a"
chr13	Consensus	PairedHRE	40562818	40562832	1	+	.	907b: "agcactggctgttct BC051498" ; note: "907b"
chr13	Consensus	PairedHRE	40562679	40562693	1	+	.	908a: "AGTTCTTAAAGTTCT AK189086" ; note: "908a"
chr13	Consensus	PairedHRE	40562818	40562832	1	+	.	908b: "agcactggctgttct AK189086" ; note: "908b"
chr13	Consensus	PairedHRE	40562679	40562693	1	+	.	909a: "AGTTCTTAAAGTTCT AK188749" ; note: "909a"
chr13	Consensus	PairedHRE	40562818	40562832	1	+	.	909b: "agcactggctgttct AK188749" ; note: "909b"
chr13	Consensus	PairedHRE	42919578	42919592	1	+	.	910a: "AGAACTGACTGAACA AK002609" ; note: "910a"
chr13	Consensus	PairedHRE	42919614	42919628	1	+	.	910b: "AGAACTGACTGAACA AK002609" ; note: "910b"
chr13	Consensus	PairedHRE	42919578	42919592	1	+	.	911a: "AGAACTGACTGAACA BC087898" ; note: "911a"
chr13	Consensus	PairedHRE	42919614	42919628	1	+	.	911b: "AGAACTGACTGAACA BC087898" ; note: "911b"
chr13	Consensus	PairedHRE	47624978	47624992	1	+	.	912a: "AGAACAGGATGTTCT AK076387" ; note: "912a"
chr13	Consensus	PairedHRE	47625135	47625149	1	+	.	912b: "TGTTCAGGCTGTCCT AK076387" ; note: "912b"
chr13	Consensus	PairedHRE	58256083	58256097	1	+	.	913a: "agctctggctgttct AK210077" ; note: "913a"
chr13	Consensus	PairedHRE	58256116	58256130	1	+	.	913b: "agaactcagagatcc AK210077" ; note: "913b"
chr13	Consensus	PairedHRE	58256083	58256097	1	+	.	914a: "agctctggctgttct AK028487" ; note: "914a"
chr13	Consensus	PairedHRE	58256116	58256130	1	+	.	914b: "agaactcagagatcc AK028487" ; note: "914b"
chr13	Consensus	PairedHRE	63588786	63588800	1	+	.	915a: "aggacattttgttct AK219321" ; note: "915a"
chr13	Consensus	PairedHRE	63588866	63588880	1	+	.	915b: "TGCTCAGGATGTTCT AK219321" ; note: "915b"
chr13	Consensus	PairedHRE	63775053	63775067	1	+	.	916a: "AGGACTGGCTGTGCT AK087838" ; note: "916a"
chr13	Consensus	PairedHRE	63775152	63775166	1	+	.	916b: "AGAACACCGAGAGCA AK087838" ; note: "916b"
chr13	Consensus	PairedHRE	63775053	63775067	1	+	.	917a: "AGGACTGGCTGTGCT AK028336" ; note: "917a"
chr13	Consensus	PairedHRE	63775152	63775166	1	+	.	917b: "AGAACACCGAGAGCA AK028336" ; note: "917b"
chr13	Consensus	PairedHRE	63775053	63775067	1	+	.	918a: "AGGACTGGCTGTGCT NM_183156" ; note: "918a"
chr13	Consensus	PairedHRE	63775152	63775166	1	+	.	918b: "AGAACACCGAGAGCA NM_183156" ; note: "918b"
chr13	Consensus	PairedHRE	63998238	63998252	1	+	.	919a: "TGCTCTCGGTGTTCT AK038373" ; note: "919a"
chr13	Consensus	PairedHRE	63998337	63998351	1	+	.	919b: "AGCACAGCAAGTCCT AK038373" ; note: "919b"
chr13	Consensus	PairedHRE	69592046	69592060	1	+	.	920a: "TGCACTCTTAGTTCT AJ238309" ; note: "920a"
chr13	Consensus	PairedHRE	69592119	69592133	1	+	.	920b: "AGCACACAAAGTCCT AJ238309" ; note: "920b"
chr13	Consensus	PairedHRE	69592046	69592060	1	+	.	921a: "TGCACTCTTAGTTCT AK136885" ; note: "921a"
chr13	Consensus	PairedHRE	69592119	69592133	1	+	.	921b: "AGCACACAAAGTCCT AK136885" ; note: "921b"
chr13	Consensus	PairedHRE	69592046	69592060	1	+	.	922a: "TGCACTCTTAGTTCT AK032629" ; note: "922a"
chr13	Consensus	PairedHRE	69592119	69592133	1	+	.	922b: "AGCACACAAAGTCCT AK032629" ; note: "922b"
chr13	Consensus	PairedHRE	69592046	69592060	1	+	.	923a: "TGCACTCTTAGTTCT AF109391" ; note: "923a"
chr13	Consensus	PairedHRE	69592119	69592133	1	+	.	923b: "AGCACACAAAGTCCT AF109391" ; note: "923b"
chr13	Consensus	PairedHRE	69592046	69592060	1	+	.	924a: "TGCACTCTTAGTTCT BC054119" ; note: "924a"
chr13	Consensus	PairedHRE	69592119	69592133	1	+	.	924b: "AGCACACAAAGTCCT BC054119" ; note: "924b"
chr13	Consensus	PairedHRE	69592046	69592060	1	+	.	925a: "TGCACTCTTAGTTCT U16265" ; note: "925a"
chr13	Consensus	PairedHRE	69592119	69592133	1	+	.	925b: "AGCACACAAAGTCCT U16265" ; note: "925b"
chr13	Consensus	PairedHRE	69592046	69592060	1	+	.	926a: "TGCACTCTTAGTTCT NM_010020" ; note: "926a"
chr13	Consensus	PairedHRE	69592119	69592133	1	+	.	926b: "AGCACACAAAGTCCT NM_010020" ; note: "926b"
chr13	Consensus	PairedHRE	69592046	69592060	1	+	.	927a: "TGCACTCTTAGTTCT AF109072" ; note: "927a"
chr13	Consensus	PairedHRE	69592119	69592133	1	+	.	927b: "AGCACACAAAGTCCT AF109072" ; note: "927b"
chr13	Consensus	PairedHRE	72011456	72011470	1	+	.	928a: "AGGACATGAAGATCA AK205379" ; note: "928a"
chr13	Consensus	PairedHRE	72011483	72011497	1	+	.	928b: "AGATCTACCTGTTCT AK205379" ; note: "928b"
chr13	Consensus	PairedHRE	72011456	72011470	1	+	.	929a: "AGGACATGAAGATCA AK191883" ; note: "929a"
chr13	Consensus	PairedHRE	72011483	72011497	1	+	.	929b: "AGATCTACCTGTTCT AK191883" ; note: "929b"
chr13	Consensus	PairedHRE	72011456	72011470	1	+	.	930a: "AGGACATGAAGATCA AK186621" ; note: "930a"
chr13	Consensus	PairedHRE	72011483	72011497	1	+	.	930b: "AGATCTACCTGTTCT AK186621" ; note: "930b"
chr13	Consensus	PairedHRE	72011456	72011470	1	+	.	931a: "AGGACATGAAGATCA AK188199" ; note: "931a"
chr13	Consensus	PairedHRE	72011483	72011497	1	+	.	931b: "AGATCTACCTGTTCT AK188199" ; note: "931b"
chr13	Consensus	PairedHRE	72011456	72011470	1	+	.	932a: "AGGACATGAAGATCA AK217636" ; note: "932a"
chr13	Consensus	PairedHRE	72011483	72011497	1	+	.	932b: "AGATCTACCTGTTCT AK217636" ; note: "932b"
chr13	Consensus	PairedHRE	72011456	72011470	1	+	.	933a: "AGGACATGAAGATCA AK208314" ; note: "933a"
chr13	Consensus	PairedHRE	72011483	72011497	1	+	.	933b: "AGATCTACCTGTTCT AK208314" ; note: "933b"
chr13	Consensus	PairedHRE	72011456	72011470	1	+	.	934a: "AGGACATGAAGATCA AK210533" ; note: "934a"
chr13	Consensus	PairedHRE	72011483	72011497	1	+	.	934b: "AGATCTACCTGTTCT AK210533" ; note: "934b"
chr13	Consensus	PairedHRE	90658188	90658202	1	+	.	935a: "agttctggctgtcct CW990242" ; note: "935a"
chr13	Consensus	PairedHRE	90658217	90658231	1	+	.	935b: "agaacaggctgacct CW990242" ; note: "935b"
chr13	Consensus	PairedHRE	98957662	98957676	1	+	.	936a: "agatctctgagttct AK007100" ; note: "936a"
chr13	Consensus	PairedHRE	98957706	98957720	1	+	.	936b: "aggacagccagagct AK007100" ; note: "936b"
chr13	Consensus	PairedHRE	108701740	108701754	1	+	.	937a: "agaactgaaagtcca AK155092" ; note: "937a"
chr13	Consensus	PairedHRE	108701906	108701920	1	+	.	937b: "agaacagccagtgct AK155092" ; note: "937b"
chr13	Consensus	PairedHRE	108701740	108701754	1	+	.	938a: "agaactgaaagtcca AK171119" ; note: "938a"
chr13	Consensus	PairedHRE	108701906	108701920	1	+	.	938b: "agaacagccagtgct AK171119" ; note: "938b"
chr13	Consensus	PairedHRE	4037720	4037734	1	-	.	939a: "tgaacattttgttct AK153898" ; note: "939a"
chr13	Consensus	PairedHRE	4037777	4037791	1	-	.	939b: "tgttctcagtgtcct AK153898" ; note: "939b"
chr13	Consensus	PairedHRE	4037720	4037734	1	-	.	940a: "tgaacattttgttct NM_134066" ; note: "940a"
chr13	Consensus	PairedHRE	4037777	4037791	1	-	.	940b: "tgttctcagtgtcct NM_134066" ; note: "940b"
chr13	Consensus	PairedHRE	4037720	4037734	1	-	.	941a: "tgaacattttgttct BC034259" ; note: "941a"
chr13	Consensus	PairedHRE	4037777	4037791	1	-	.	941b: "tgttctcagtgtcct BC034259" ; note: "941b"
chr13	Consensus	PairedHRE	4037720	4037734	1	-	.	942a: "tgaacattttgttct AB059565" ; note: "942a"
chr13	Consensus	PairedHRE	4037777	4037791	1	-	.	942b: "tgttctcagtgtcct AB059565" ; note: "942b"
chr13	Consensus	PairedHRE	18094885	18094899	1	-	.	943a: "agtacttgaagtcct AK132085" ; note: "943a"
chr13	Consensus	PairedHRE	18094994	18095008	1	-	.	943b: "aggtctaggagttct AK132085" ; note: "943b"
chr13	Consensus	PairedHRE	32024719	32024733	1	-	.	944a: "AGGACAAGGAGAGCA AK144576" ; note: "944a"
chr13	Consensus	PairedHRE	32024738	32024752	1	-	.	944b: "GGAACACCATGTTCT AK144576" ; note: "944b"
chr13	Consensus	PairedHRE	32439012	32439026	1	-	.	945a: "tgttcttattgttct BC021645" ; note: "945a"
chr13	Consensus	PairedHRE	32439030	32439044	1	-	.	945b: "tgttcttattgttct BC021645" ; note: "945b"
chr13	Consensus	PairedHRE	40562679	40562693	1	-	.	946a: "AGAACTTTAAGAACT AK043285" ; note: "946a"
chr13	Consensus	PairedHRE	40562818	40562832	1	-	.	946b: "agaacagccagtgct AK043285" ; note: "946b"
chr13	Consensus	PairedHRE	46297895	46297909	1	-	.	947a: "AGCACTTCAAGTTCT AK044947" ; note: "947a"
chr13	Consensus	PairedHRE	46297993	46298007	1	-	.	947b: "GGCTCTAATAGTTCT AK044947" ; note: "947b"
chr13	Consensus	PairedHRE	47624978	47624992	1	-	.	948a: "AGAACATCCTGTTCT AK016490" ; note: "948a"
chr13	Consensus	PairedHRE	47625135	47625149	1	-	.	948b: "AGGACAGCCTGAACA AK016490" ; note: "948b"
chr13	Consensus	PairedHRE	59468373	59468387	1	-	.	949a: "tgttcagaaagtcct AK145382" ; note: "949a"
chr13	Consensus	PairedHRE	59468487	59468501	1	-	.	949b: "agaactttgtgtgca AK145382" ; note: "949b"
chr13	Consensus	PairedHRE	61118819	61118833	1	-	.	950a: "agaacagccagagct AK006304" ; note: "950a"
chr13	Consensus	PairedHRE	61118848	61118862	1	-	.	950b: "aggacagcctgttct AK006304" ; note: "950b"
chr13	Consensus	PairedHRE	69747715	69747729	1	-	.	951a: "GGAACTTTCTGTTCT BC047519" ; note: "951a"
chr13	Consensus	PairedHRE	69747856	69747870	1	-	.	951b: "AGAACAAACAGAGCT BC047519" ; note: "951b"
chr13	Consensus	PairedHRE	88656988	88657002	1	-	.	952a: "agaacatatagtact AK015100" ; note: "952a"
chr13	Consensus	PairedHRE	88657108	88657122	1	-	.	952b: "AGAACATATAGTACT AK015100" ; note: "952b"
chr13	Consensus	PairedHRE	88656988	88657002	1	-	.	953a: "agaacatatagtact AK162422" ; note: "953a"
chr13	Consensus	PairedHRE	88657108	88657122	1	-	.	953b: "AGAACATATAGTACT AK162422" ; note: "953b"
chr13	Consensus	PairedHRE	88656988	88657002	1	-	.	954a: "agaacatatagtact AK134948" ; note: "954a"
chr13	Consensus	PairedHRE	88657108	88657122	1	-	.	954b: "AGAACATATAGTACT AK134948" ; note: "954b"
chr13	Consensus	PairedHRE	88657108	88657122	1	-	.	955a: "AGAACATATAGTACT AK015100" ; note: "955a"
chr13	Consensus	PairedHRE	88657285	88657299	1	-	.	955b: "AGAACATATAGTACT AK015100" ; note: "955b"
chr13	Consensus	PairedHRE	88657108	88657122	1	-	.	956a: "AGAACATATAGTACT AK162422" ; note: "956a"
chr13	Consensus	PairedHRE	88657285	88657299	1	-	.	956b: "AGAACATATAGTACT AK162422" ; note: "956b"
chr13	Consensus	PairedHRE	88657108	88657122	1	-	.	957a: "AGAACATATAGTACT AK134948" ; note: "957a"
chr13	Consensus	PairedHRE	88657285	88657299	1	-	.	957b: "AGAACATATAGTACT AK134948" ; note: "957b"
chr13	Consensus	PairedHRE	95710712	95710726	1	-	.	958a: "AGATCTCTAAGTCCT NM_008634" ; note: "958a"
chr13	Consensus	PairedHRE	95710829	95710843	1	-	.	958b: "AGAACAAGCAGACCC NM_008634" ; note: "958b"
chr13	Consensus	PairedHRE	95710712	95710726	1	-	.	959a: "AGATCTCTAAGTCCT BC052016" ; note: "959a"
chr13	Consensus	PairedHRE	95710829	95710843	1	-	.	959b: "AGAACAAGCAGACCC BC052016" ; note: "959b"
chr13	Consensus	PairedHRE	95710712	95710726	1	-	.	960a: "AGATCTCTAAGTCCT AK158307" ; note: "960a"
chr13	Consensus	PairedHRE	95710829	95710843	1	-	.	960b: "AGAACAAGCAGACCC AK158307" ; note: "960b"
chr13	Consensus	PairedHRE	95710712	95710726	1	-	.	961a: "AGATCTCTAAGTCCT BC046287" ; note: "961a"
chr13	Consensus	PairedHRE	95710829	95710843	1	-	.	961b: "AGAACAAGCAGACCC BC046287" ; note: "961b"
chr13	Consensus	PairedHRE	95710712	95710726	1	-	.	962a: "AGATCTCTAAGTCCT X51396" ; note: "962a"
chr13	Consensus	PairedHRE	95710829	95710843	1	-	.	962b: "AGAACAAGCAGACCC X51396" ; note: "962b"
chr13	Consensus	PairedHRE	95710712	95710726	1	-	.	963a: "AGATCTCTAAGTCCT BC019183" ; note: "963a"
chr13	Consensus	PairedHRE	95710829	95710843	1	-	.	963b: "AGAACAAGCAGACCC BC019183" ; note: "963b"
chr13	Consensus	PairedHRE	95710712	95710726	1	-	.	964a: "AGATCTCTAAGTCCT BC078457" ; note: "964a"
chr13	Consensus	PairedHRE	95710829	95710843	1	-	.	964b: "AGAACAAGCAGACCC BC078457" ; note: "964b"
chr13	Consensus	PairedHRE	95710712	95710726	1	-	.	965a: "AGATCTCTAAGTCCT BC037105" ; note: "965a"
chr13	Consensus	PairedHRE	95710829	95710843	1	-	.	965b: "AGAACAAGCAGACCC BC037105" ; note: "965b"
chr13	Consensus	PairedHRE	95710712	95710726	1	-	.	966a: "AGATCTCTAAGTCCT AK165800" ; note: "966a"
chr13	Consensus	PairedHRE	95710829	95710843	1	-	.	966b: "AGAACAAGCAGACCC AK165800" ; note: "966b"
chr13	Consensus	PairedHRE	98957662	98957676	1	-	.	967a: "agaactcagagatct DU709612" ; note: "967a"
chr13	Consensus	PairedHRE	98957706	98957720	1	-	.	967b: "agctctggctgtcct DU709612" ; note: "967b"
chr13	Consensus	PairedHRE	99009102	99009116	1	-	.	968a: "GGAACTTGGTGTTCT AK085851" ; note: "968a"
chr13	Consensus	PairedHRE	99009254	99009268	1	-	.	968b: "AGGACAGCCTGAGCT AK085851" ; note: "968b"
chr13	Consensus	PairedHRE	100332086	100332100	1	-	.	969a: "agaacaacaagtcct AK138399" ; note: "969a"
chr13	Consensus	PairedHRE	100332273	100332287	1	-	.	969b: "agaacagccagtgca AK138399" ; note: "969b"
chr13	Consensus	PairedHRE	100332086	100332100	1	-	.	970a: "agaacaacaagtcct AK079090" ; note: "970a"
chr13	Consensus	PairedHRE	100332273	100332287	1	-	.	970b: "agaacagccagtgca AK079090" ; note: "970b"
chr13	Consensus	PairedHRE	100332086	100332100	1	-	.	971a: "agaacaacaagtcct AK048804" ; note: "971a"
chr13	Consensus	PairedHRE	100332273	100332287	1	-	.	971b: "agaacagccagtgca AK048804" ; note: "971b"
chr13	Consensus	PairedHRE	100332086	100332100	1	-	.	972a: "agaacaacaagtcct AK146364" ; note: "972a"
chr13	Consensus	PairedHRE	100332273	100332287	1	-	.	972b: "agaacagccagtgca AK146364" ; note: "972b"
chr13	Consensus	PairedHRE	100332086	100332100	1	-	.	973a: "agaacaacaagtcct AK171432" ; note: "973a"
chr13	Consensus	PairedHRE	100332273	100332287	1	-	.	973b: "agaacagccagtgca AK171432" ; note: "973b"
chr13	Consensus	PairedHRE	100332086	100332100	1	-	.	974a: "agaacaacaagtcct AK170508" ; note: "974a"
chr13	Consensus	PairedHRE	100332273	100332287	1	-	.	974b: "agaacagccagtgca AK170508" ; note: "974b"
chr13	Consensus	PairedHRE	100332086	100332100	1	-	.	975a: "agaacaacaagtcct NM_029447" ; note: "975a"
chr13	Consensus	PairedHRE	100332273	100332287	1	-	.	975b: "agaacagccagtgca NM_029447" ; note: "975b"
chr13	Consensus	PairedHRE	100332086	100332100	1	-	.	976a: "agaacaacaagtcct BC016224" ; note: "976a"
chr13	Consensus	PairedHRE	100332273	100332287	1	-	.	976b: "agaacagccagtgca BC016224" ; note: "976b"
chr14	Consensus	PairedHRE	13244952	13244966	1	+	.	977a: "AGAACTTTTAGTTCT BC037670" ; note: "977a"
chr14	Consensus	PairedHRE	13245022	13245036	1	+	.	977b: "AGAACGATGAGTTCT BC037670" ; note: "977b"
chr14	Consensus	PairedHRE	20034244	20034258	1	+	.	978a: "AGAACATGGAGACCA AK088138" ; note: "978a"
chr14	Consensus	PairedHRE	20034352	20034366	1	+	.	978b: "AGAACTATGAGAACC AK088138" ; note: "978b"
chr14	Consensus	PairedHRE	24706943	24706957	1	+	.	979a: "agatcaggttgttct BC050872" ; note: "979a"
chr14	Consensus	PairedHRE	24706973	24706987	1	+	.	979b: "agttcaggatgttct BC050872" ; note: "979b"
chr14	Consensus	PairedHRE	24706943	24706957	1	+	.	980a: "agatcaggttgttct BC031553" ; note: "980a"
chr14	Consensus	PairedHRE	24706973	24706987	1	+	.	980b: "agttcaggatgttct BC031553" ; note: "980b"
chr14	Consensus	PairedHRE	25563480	25563494	1	+	.	981a: "agttcaattagttct AK045264" ; note: "981a"
chr14	Consensus	PairedHRE	25563514	25563528	1	+	.	981b: "agttctattagttct AK045264" ; note: "981b"
chr14	Consensus	PairedHRE	25563480	25563494	1	+	.	982a: "agttcaattagttct AK053852" ; note: "982a"
chr14	Consensus	PairedHRE	25563514	25563528	1	+	.	982b: "agttctattagttct AK053852" ; note: "982b"
chr14	Consensus	PairedHRE	25563480	25563494	1	+	.	983a: "agttcaattagttct AK044563" ; note: "983a"
chr14	Consensus	PairedHRE	25563514	25563528	1	+	.	983b: "agttctattagttct AK044563" ; note: "983b"
chr14	Consensus	PairedHRE	25563480	25563494	1	+	.	984a: "agttcaattagttct AK080962" ; note: "984a"
chr14	Consensus	PairedHRE	25563514	25563528	1	+	.	984b: "agttctattagttct AK080962" ; note: "984b"
chr14	Consensus	PairedHRE	25563480	25563494	1	+	.	985a: "agttcaattagttct AK016751" ; note: "985a"
chr14	Consensus	PairedHRE	25563514	25563528	1	+	.	985b: "agttctattagttct AK016751" ; note: "985b"
chr14	Consensus	PairedHRE	40449550	40449564	1	+	.	986a: "agctctggctgtcct AK031186" ; note: "986a"
chr14	Consensus	PairedHRE	40449693	40449707	1	+	.	986b: "ggcactgactgttct AK031186" ; note: "986b"
chr14	Consensus	PairedHRE	40449550	40449564	1	+	.	987a: "agctctggctgtcct AK014193" ; note: "987a"
chr14	Consensus	PairedHRE	40449693	40449707	1	+	.	987b: "ggcactgactgttct AK014193" ; note: "987b"
chr14	Consensus	PairedHRE	42142535	42142549	1	+	.	988a: "agaacaagaagaaca AK017081" ; note: "988a"
chr14	Consensus	PairedHRE	42142571	42142585	1	+	.	988b: "agaacaagaagaaca AK017081" ; note: "988b"
chr14	Consensus	PairedHRE	42142535	42142549	1	+	.	989a: "agaacaagaagaaca BC049740" ; note: "989a"
chr14	Consensus	PairedHRE	42142571	42142585	1	+	.	989b: "agaacaagaagaaca BC049740" ; note: "989b"
chr14	Consensus	PairedHRE	42142571	42142585	1	+	.	990a: "agaacaagaagaaca AK017081" ; note: "990a"
chr14	Consensus	PairedHRE	42142607	42142621	1	+	.	990b: "agaacaagaagaaca AK017081" ; note: "990b"
chr14	Consensus	PairedHRE	42142571	42142585	1	+	.	991a: "agaacaagaagaaca BC049740" ; note: "991a"
chr14	Consensus	PairedHRE	42142607	42142621	1	+	.	991b: "agaacaagaagaaca BC049740" ; note: "991b"
chr14	Consensus	PairedHRE	42142607	42142621	1	+	.	992a: "agaacaagaagaaca AK017081" ; note: "992a"
chr14	Consensus	PairedHRE	42142646	42142660	1	+	.	992b: "agaacaagaagaacg AK017081" ; note: "992b"
chr14	Consensus	PairedHRE	42142607	42142621	1	+	.	993a: "agaacaagaagaaca BC049740" ; note: "993a"
chr14	Consensus	PairedHRE	42142646	42142660	1	+	.	993b: "agaacaagaagaacg BC049740" ; note: "993b"
chr14	Consensus	PairedHRE	42142646	42142660	1	+	.	994a: "agaacaagaagaacg AK017081" ; note: "994a"
chr14	Consensus	PairedHRE	42142685	42142699	1	+	.	994b: "agaacaagaagaaca AK017081" ; note: "994b"
chr14	Consensus	PairedHRE	42142646	42142660	1	+	.	995a: "agaacaagaagaacg BC049740" ; note: "995a"
chr14	Consensus	PairedHRE	42142685	42142699	1	+	.	995b: "agaacaagaagaaca BC049740" ; note: "995b"
chr14	Consensus	PairedHRE	46037342	46037356	1	+	.	996a: "aggacagtcagagct X56548" ; note: "996a"
chr14	Consensus	PairedHRE	46037484	46037498	1	+	.	996b: "agcactggttgttct X56548" ; note: "996b"
chr14	Consensus	PairedHRE	46037342	46037356	1	+	.	997a: "aggacagtcagagct L11290" ; note: "997a"
chr14	Consensus	PairedHRE	46037484	46037498	1	+	.	997b: "agcactggttgttct L11290" ; note: "997b"
chr14	Consensus	PairedHRE	46037342	46037356	1	+	.	998a: "aggacagtcagagct U35374" ; note: "998a"
chr14	Consensus	PairedHRE	46037484	46037498	1	+	.	998b: "agcactggttgttct U35374" ; note: "998b"
chr14	Consensus	PairedHRE	46037342	46037356	1	+	.	999a: "aggacagtcagagct M84563" ; note: "999a"
chr14	Consensus	PairedHRE	46037484	46037498	1	+	.	999b: "agcactggttgttct M84563" ; note: "999b"
chr14	Consensus	PairedHRE	46037342	46037356	1	+	.	1000a: "aggacagtcagagct CT010254" ; note: "1000a"
chr14	Consensus	PairedHRE	46037484	46037498	1	+	.	1000b: "agcactggttgttct CT010254" ; note: "1000b"
[truncated: 4,054 more rows]
