# Supplementary material for: Paired Hormone Response Elements Predict Caveolin-1 as a Glucocorticoid Target Gene
Source: PLoS One. 2010 Jan 21;5(1):e8839. doi: 10.1371/journal.pone.0008839 (PMC2809115; doi:10.1371/journal.pone.0008839)
Supplement: Document S2 — Source code of all R and Perl scripts used in the analysis (4.54 MB GZ) [file pone.0008839.s005.gz]

Archive with 90 entries (70 files):
- .
- ./50000
- ./Fig1
- ./Fig1_data
- ./Fig2
- ./genome
- ./gr
- ./mm6
- ./s2_s3
- ./TUs
- ./TUs/.ids
- ./TUs/Perl
- ./TUs/pipelineTUs.sh
- ./TUs/Perl/ExonCounting.pl
- ./TUs/Perl/filter.pl
- ./TUs/Perl/makeclasses.pl
- ./TUs/Perl/mergePredProgGenes.pl
- ./TUs/Perl/my_sort
- ./TUs/Perl/reftogff.pl
- ./TUs/Perl/splitinchroms.pl
- ./TUs/Perl/unique.pl
- ./s2_s3/IUPAC.pm
- ./s2_s3/Perl
- ./s2_s3/S2S3.sh
- ./s2_s3/Perl/AnnotateGrTargets.pl
- ./s2_s3/Perl/IUPAC.pm
- ./s2_s3/Perl/my_sort
- ./s2_s3/Perl/TwoPasses.pl
- ./s2_s3/Perl/unique.pl
- ./mm6/all_mrna_Gene.fa_header.gz
- ./mm6/refSeqAli.fa_header
- ./gr/.RData
- ./gr/IUPAC.pm
- ./gr/Perl
- ./gr/r
- ./gr/TwoSampleTestsGR.sh
- ./gr/r/MannWhitneyD.R
- ./gr/Perl/AnnotateGrTargets.pl
- ./gr/Perl/Fig1F2_article.pl
- ./gr/Perl/GenesToRatiosB.pl
- ./gr/Perl/getdirectnms.pl
- ./gr/Perl/IUPAC.pm
- ./gr/Perl/my_MultiGrep
- ./gr/Perl/ShortGenesToRatiosB.pl
- ./gr/Perl/unique.pl
- ./genome/IUPAC.pm
- ./genome/Perl
- ./genome/pipelineGenomeFDR.sh
- ./genome/Perl/CountBpReps.pl
- ./genome/Perl/FDRcaseSense.pl
- ./genome/Perl/IUPAC.pm
- ./genome/Perl/NFmmpairsCaseSens.pl
- ./Fig2/NFig2article.R
- ./Fig1_data/e2f
- ./Fig1_data/Fig1A.sh
- ./Fig1_data/Fig1B.sh
- ./Fig1_data/Fig1C.pl
- ./Fig1_data/hre
- ./Fig1_data/hre/.RData
- ./Fig1_data/hre/Amkfdr.sh
- ./Fig1_data/hre/IUPAC.pm
- ./Fig1_data/hre/mkANHRE.sh
- ./Fig1_data/hre/NewFDRtrip.R10k
- ./Fig1_data/hre/NewFDRtrip.R1250
- ./Fig1_data/hre/NewFDRtrip.R20k
- ./Fig1_data/hre/NewFDRtrip.R2500
- ./Fig1_data/hre/NewFDRtrip.R5000
- ./Fig1_data/hre/NewFDRtrip.R625
- ./Fig1_data/hre/Perl
- ./Fig1_data/hre/Perl/DownRefSingleFDREstimation.pl
- ./Fig1_data/e2f/.RData
- ./Fig1_data/e2f/Amkfdr.sh
- ./Fig1_data/e2f/IUPAC.pm
- ./Fig1_data/e2f/mkANE2F.sh
- ./Fig1_data/e2f/NewFDRtrip.R10k
- ./Fig1_data/e2f/NewFDRtrip.R1250
- ./Fig1_data/e2f/NewFDRtrip.R20k
- ./Fig1_data/e2f/NewFDRtrip.R2500
- ./Fig1_data/e2f/NewFDRtrip.R5000
- ./Fig1_data/e2f/NewFDRtrip.R625
- ./Fig1_data/e2f/Perl
- ./Fig1_data/e2f/Perl/DownRefSingleFDREstimation.pl
- ./Fig1/Fig1article.R
- ./50000/50kAll.sh
- ./50000/50kNonRepeats.sh
- ./50000/IUPAC.pm
- ./50000/Perl
- ./50000/Perl/AllFullMakePredictionsGFF.pl
- ./50000/Perl/FullMakePredictionsGFF.pl
- ./50000/Perl/IUPAC.pm
