# Supplementary material for: Paired Hormone Response Elements Predict Caveolin-1 as a Glucocorticoid Target Gene
Source: PLoS One. 2010 Jan 21;5(1):e8839. doi: 10.1371/journal.pone.0008839 (PMC2809115; doi:10.1371/journal.pone.0008839)
Supplement: Document S2 — Source code of all R and Perl scripts used in the analysis (4.54 MB GZ) [file pone.0008839.s005.gz › ./TUs/pipelineTUs.sh]

#!/bin/sh

workdir=`pwd`;

PerlDir=${workdir}/Perl;

# How to obtain file: mm6_Exons_min_all.gff

echo make sorted and filtered first exon files  for each strand separately

echo convert all_mrna.txt into gff files

cat all_mrna.txt | $PerlDir/reftogff.pl > all_mrna.gff

cat refSeqAli.txt | $PerlDir/reftogff.pl > refSeqAli.gff

mkdir min;

cat all_mrna.gff refSeqAli.gff | $PerlDir/ExonCounting.pl | grep -v '+' > min/mm6_Exons_min_all.gff

mkdir plus;

cat all_mrna.gff refSeqAli.gff | $PerlDir/ExonCounting.pl | grep '+' > plus/mm6_Exons_plus_all.gff

for strand in min plus; do

 grep -v random ${strand}/mm6_Exons_${strand}_all.gff > ${strand}/mm6_Exons_${strand}.gff;

 $PerlDir/my_sort -f ${strand}/mm6_Exons_${strand}.gff > ${strand}/mm6_Exons_${strand}_sorted.gff

 $PerlDir/my_sort -f ${strand}/mm6_Exons_${strand}_all.gff > ${strand}/mm6_Exons_${strand}_all_sorted.gff

 $PerlDir/filter.pl -strand $strand -D $strand > ${strand}/mm6_Exons_${strand}_all_sorted.gff_filtered;

 cd $strand; 

  echo Separate genome into chromosomes of $strand strand orientation

  $PerlDir/splitinchroms.pl mm6_Exons_${strand}_all_sorted.gff_filtered;

 cd ../; 

done

echo merging exons for each chromosome separately

for file in `ls plus/*_mm6_Exons_plus_all_sorted.gff_filtered`; do echo $file | sed s/\\//\ /g | awk '{print $NF}' | sed s/Exons_plus_all/Merged_Exons_plus/g > fname; sfname=`cat fname`; $PerlDir/mergePredProgGenes.pl -f $file -cutoff 0 -synfile ${sfname}.syn > $sfname; done

for file in `ls min/*_mm6_Exons_min_all_sorted.gff_filtered`; do echo $file | sed s/\\//\ /g | awk '{print $NF}' | sed s/Exons_min_all/Merged_Exons_min/g > fname; sfname=`cat fname`; $PerlDir/mergePredProgGenes.pl -f $file -cutoff 0 -synfile ${sfname}.syn > $sfname; done

echo Making tus

for file in `ls plus/*_mm6_Exons_plus_all_sorted.gff_filtered`; do echo $file | sed s/\\//\ /g | awk '{print $NF}' | sed s/Exons_plus_all/Merged_Exons_plus/g > fname; sfname=`cat fname`;  awk '{print $NF}' $sfname > ${sfname}.ids;  $PerlDir/makeclasses.pl ${sfname}.syn ${sfname}.ids > ${sfname}.tus; done

for file in `ls min/*_mm6_Exons_min_all_sorted.gff_filtered`; do echo $file | sed s/\\//\ /g | awk '{print $NF}' | sed s/Exons_min_all/Merged_Exons_min/g > fname; sfname=`cat fname`;  awk '{print $NF}' $sfname > ${sfname}.ids;  $PerlDir/makeclasses.pl ${sfname}.syn ${sfname}.ids > ${sfname}.tus; done

echo For each chromosome strand identify transcripts with one mapped location 
awk '{printf("%sx%sx%s\n",$10,$11,$15);}' refSeqAli.txt | grep -v random | $PerlDir/unique.pl | awk '$NF==1' | sed s/x/\ /g | awk '{print $2}' | $PerlDir/unique.pl | awk '{print $1}' > UniqueGenes

awk '{printf("%sx%sx%s\n",$10,$11,$15);}' all_mrna.txt | grep -v random | $PerlDir/unique.pl | awk '$NF==1' | sed s/x/\ /g | awk '{print $2}' | $PerlDir/unique.pl | awk '{print $1}' >> UniqueGenes

cp UniqueGenes ../mm6;

for file in `ls *tus | grep -v random`; do 

 cp $file ../mm6;

done

for fafile in all_mrna.gff refSeqAli.gff ; do
  
 cp $fafile ../mm6 

done

cat plus/mm6_Exons_plus_all_sorted.gff_filtered min/mm6_Exons_min_all_sorted.gff_filtered > ../mm6/mm6_Exons_bothstrands_all_sorted.gff_filtered
