# Supplementary material for: Paired Hormone Response Elements Predict Caveolin-1 as a Glucocorticoid Target Gene
Source: PLoS One. 2010 Jan 21;5(1):e8839. doi: 10.1371/journal.pone.0008839 (PMC2809115; doi:10.1371/journal.pone.0008839)
Supplement: Document S2 — Source code of all R and Perl scripts used in the analysis (4.54 MB GZ) [file pone.0008839.s005.gz › ./TUs/Perl/ExonCounting.pl]

#!/usr/bin/perl -w

use strict;
my %xp;
my %xn;
while(<>){
 chomp; 
 next if ($_!~/exon/);
#chr1    RefSeq  exon    3033600 3034670 .       +       .       exon AK016604 
 my ($strand,$key)=(split('\t'))[6,8];
 $key=~s/exon\ //g;
 push @{$xp{$key}},$_ if ($strand eq '+'); 
 push @{$xn{$key}},$_ if ($strand eq '-'); 
};

my @keys=(keys %xp);

for my $exon(@keys){
 my @lines=@{$xp{$exon}};
 my $nlines=scalar @lines;
 my $number=1;
 for my $line(@lines){
  print "$line $number\n";
  ++$number;
 };
};

@keys=(keys %xn);
for my $exon(@keys){
 my @lines=@{$xn{$exon}};
 my @rlines=(reverse @lines);
 my $nlines=scalar @lines;
 my $number=1;
 for my $line(@rlines){
  print "$line $number\n";
  ++$number;
 };
};
