# Supplementary material for: Paired Hormone Response Elements Predict Caveolin-1 as a Glucocorticoid Target Gene
Source: PLoS One. 2010 Jan 21;5(1):e8839. doi: 10.1371/journal.pone.0008839 (PMC2809115; doi:10.1371/journal.pone.0008839)
Supplement: Document S2 — Source code of all R and Perl scripts used in the analysis (4.54 MB GZ) [file pone.0008839.s005.gz › ./TUs/Perl/filter.pl]

#!/usr/bin/perl -w


use Getopt::Long;
use File::Basename;
use vars map {"\$opt_$_"} qw(strand D h);

&GetOptions qw(strand=s D=s h);

if (defined($opt_h)){

 print "-strand strand type\n".
       "Output information on filtered data\n";

 exit;
};


my %ass_genes;


my ($strand,$DataDir) = ($opt_strand,$opt_D);

open FILE, "$DataDir/mm6_Exons_${strand}_sorted.gff";
while(<FILE>){
 chomp;
 my @cols=(split('\t'));
 my ($type,$gid,$nr)=(split(' ',$cols[$#cols])); 
 ++$ass_genes{$gid};
};
close FILE;

open FILE, "$DataDir/mm6_Exons_${strand}_all_sorted.gff";
while(<FILE>){
 chomp;
 my @cols=(split('\t'));
 my ($type,$gid,$nr)=(split(' ',$cols[$#cols])); 
 if ((!defined($ass_genes{$gid}))&&($cols[0]=~/random/)){
  print "$_\n";
 } elsif($cols[0]!~/random/) {
  print "$_\n";
 };
};
close FILE;
