# Supplementary material for: Paired Hormone Response Elements Predict Caveolin-1 as a Glucocorticoid Target Gene
Source: PLoS One. 2010 Jan 21;5(1):e8839. doi: 10.1371/journal.pone.0008839 (PMC2809115; doi:10.1371/journal.pone.0008839)
Supplement: Document S2 — Source code of all R and Perl scripts used in the analysis (4.54 MB GZ) [file pone.0008839.s005.gz › ./TUs/Perl/makeclasses.pl]

#!/usr/bin/perl -w
use strict;


# fileo gives synonyms
# filen gives main id


my ($file0,$filen)=@ARGV;
my %pair;
my @pairs=(split('\n',`cat $file0`));
my %paths;
for my $pair(@pairs){
  my ($id1,$id2)=(split('\t',$pair));
  ++$paths{$id1};
  ++$paths{$id2};
  my $pairid=join("x",$id1,$id2);
  ++$pair{$pairid};
  $pairid=join("x",$id2,$id1);
  ++$pair{$pairid};
};

my @ids=(split('\n',`cat $filen`));
my %ids;
for my $id(@ids){
 ++$ids{$id};
};


my @ipaths=(keys %paths);

&cluster_pairedids(@ipaths);

sub cluster_pairedids(){
  my @paths=@_;
  my %st_exon_to_end_exon;
  my %classes;
  my ($class,$i,$j)=(1,0,1);
  my $n=@paths;
  my @i2j; my $m=0;
  my (@lista,@listb);
  for($i=0;$i<($n-1);$i++){
   for($j=$i+1;$j<$n;$j++){
    my $it=$paths[$i];
    my $jt=$paths[$j];
    my $pairid=join("x",$it,$jt);
    if(defined($pair{$pairid})){
       $lista[$m]=$i;
       $listb[$m]=$j;
       $m++;
    };
   };
  };
  my ($l,$k);
  my @nf;
  for ($k=0;$k<$n;$k++){
      $nf[$k]=$k;
  };
  for($l=0;$l<$m;$l++){
        $j=$lista[$l];
        while(($nf[$j]>$j)or($nf[$j]<$j)){ $j=$nf[$j]; };
        $k=$listb[$l];
        while(($nf[$k]>$k)or($nf[$k]<$k)){ $k=$nf[$k]; };
        if ($j != $k){
                $nf[$j]=$k;
        };
  };
  my %class_index;
  for ($j=0;$j<$n;$j++){
        while(($nf[$j]<$nf[$nf[$j]])or($nf[$j]>$nf[$nf[$j]])){
                $nf[$j]=$nf[$nf[$j]];
        };
        push(@{ $classes{$nf[$j]} },$paths[$j]);
        push(@{ $class_index{$nf[$j]} },$j);
  };

 for $class(sort {$a<=>$b} keys %classes){
  my @equivalentids=@{ $classes{$class} };
  my @remainder;
  my $classid;
  for my $id(@equivalentids){
   push @remainder,$id if(!defined($ids{$id}));
   $classid="$id" if (defined($ids{$id}));
  };
  print "$classid\t".join("|",@remainder)."\n"; 
 };
};
