# Supplementary material for: Paired Hormone Response Elements Predict Caveolin-1 as a Glucocorticoid Target Gene
Source: PLoS One. 2010 Jan 21;5(1):e8839. doi: 10.1371/journal.pone.0008839 (PMC2809115; doi:10.1371/journal.pone.0008839)
Supplement: Document S2 — Source code of all R and Perl scripts used in the analysis (4.54 MB GZ) [file pone.0008839.s005.gz › ./TUs/Perl/mergePredProgGenes.pl]

#!/usr/bin/perl -w

#Input1: GFF file containing exon boundaries and gene identifiers for those exons.
#Input2: Percent overlap necessary for 2 genes to be considered the same.

#Algorithm: 
#0) Within each gene, sort and merge exons
#1) Create hash with a) gene (transcript) boundaries,  b) Array of Exon bounds, c) Total size of gene (bp)
#2)For each chromosome/strand, sort genes in order of transcript start
#3)Go through each gene G(i), checking for overlap with upstream gene G(i+1)
#  If G(i) and G(i+1) overlap, determine the amount of overlap in base pairs
#    If the amount of overlap exceeds the threshold set in <Input2>, 
#         -merge the exons of G(i) and G(i+1) and assign them to G(i+1). 
#         -delete G(i)

#options:
#-f       input file
#-cutoff  percent (decimal between 0-1) cutoff indicating what degree of overlap required for 2 genes to be considered the same
#-c       column on which chrom.   is found   (default 1)
#-s       column on which start pos. is found (default 4)
#-e       column on which end pos. is found   (default 5)
#-strand  column on which strand is found(default 7)
#-g       column on which gene id. is found   (default 10)
#-synfile file containing list of genes that were combined in this analysis 

#NOTE: To mimic (but this is better) the behavior of defunct/mergePredProgGenes_072904.pl, which merges genes if there is any
#overlap at all, simply set -cutoff == 0.
use strict;
use Getopt::Long;
use File::Basename;
use vars map {"\$opt_$_"} qw(f c strand s e g synfile cutoff);

#inputs
&GetOptions qw(f=s s=s e=s strand=s c=s g=s synfile=s cutoff=s);
die "must specify file -f\n"                    unless (defined $opt_f);
die "must specify -cutoff percent (decimal between 0-1) indicating what degree of overlap required for 2 genes to be considered the same\n" unless defined ($opt_cutoff) && $opt_cutoff <= 1;
warn "you could have  defined a synonym file? (optional)\n" unless defined $opt_synfile;

my $chrom_col    = defined($opt_c)      ? $opt_c : 1;
my $start_col    = defined($opt_s)      ? $opt_s : 4;
my $end_col      = defined($opt_e)      ? $opt_e : 5;
my $strand_col   = defined($opt_strand) ? $opt_strand : 7;
my $gene_col     = defined($opt_g)      ? $opt_g : 10;
#

my %synonyms;  #key = gene id y, value = gene id x  (if gene y is a "child" of gene x) 
my %genes = %{&getBounds($opt_f)};

#Do all the merging for this chromStrand
for my $chromStrand (keys %genes) { 
    warn "$chromStrand\n";
    my @orderedGenes = sort {$genes{$chromStrand}{$a}{start} <=> $genes{$chromStrand}{$b}{start}} keys %{$genes{$chromStrand}};

    for (my $i = 0; $i < @orderedGenes - 1; $i++) {
	my $geneid = $orderedGenes[$i];	    
	my @bounds = @{$genes{$chromStrand}{$geneid}{exonBounds}};
	my $justMerged = 0;

	for (my $j = $i+1; $j < @orderedGenes; $j++) {
	    last if $justMerged;
	    my $geneid2 = $orderedGenes[$j];
	    my @bounds2 = @{$genes{$chromStrand}{$geneid2}{exonBounds}};
	    last if $genes{$chromStrand}{$geneid}{end} < ${genes}{$chromStrand}{$geneid2}{start};
    
	    for (my $b = 0; $b < @bounds; $b+=2) {
		last if $justMerged;
		my ($start_pos, $end_pos) = ($bounds[$b], $bounds[$b+1]);

		for (my $c = 0; $c <@bounds2; $c+=2) {  #look for overlap between this gene and geneid
		    last if $end_pos < $bounds2[$c];
		    next if $start_pos > $bounds2[$c+1];
		    
		    #if we get here, $geneid and $geneid2 are overlapping- merge their exons
		    my @merged = &mergeArrays(\@bounds, \@bounds2);
		    @merged = &mergeSegments(\@merged);

		    my $mergedGeneLength = &getGeneLength(\@merged);
		    my ($length1, $length2) = ($genes{$chromStrand}{$geneid}{length}, $genes{$chromStrand}{$geneid2}{length});
		    my $overlap = $length1 + $length2 - $mergedGeneLength;
		    
		    #accept the merge if overlap sufficiently large
		    if ( ($overlap/$length1 > $opt_cutoff) || ($overlap/$length2 > $opt_cutoff)) { 
			$genes{$chromStrand}{$geneid2}{start}         = $merged[0];
			$genes{$chromStrand}{$geneid2}{end}           = $merged[-1];
			$genes{$chromStrand}{$geneid2}{length}        = $mergedGeneLength;
			@{$genes{$chromStrand}{$geneid2}{exonBounds}} = @merged;
			delete $genes{$chromStrand}{$geneid};
                        #die "$geneid\t$geneid2\n";
			$synonyms{$geneid} = $geneid2;
			$justMerged = 1;
			last;
		    }
		}#for @bounds2
	    }#for @bounds
	}#for $geneid2
    } #for $geneid
}#for chromStrand
#finished merging gene boundaries


#print out synonyms of -synfile option defined
if (defined $opt_synfile) {
    open (FHOUT, ">$opt_synfile") || die "could not open $opt_synfile!\n";
    for (sort {$synonyms{$a} cmp $synonyms{$b} || $a cmp $b} keys %synonyms) {
	print FHOUT "$_\t$synonyms{$_}\n";
    }
    close FHOUT;
}
#

#print out merged output file
for my $chromStrand (keys %genes) {
    $chromStrand  =~ /^(\S+)(\S)$/;
    my $chrom = $1;
    my $strand = $2;

    my @orderedGenes = sort {$genes{$chromStrand}{$a}{start} <=> $genes{$chromStrand}{$b}{start}} keys %{$genes{$chromStrand}};

    for my $geneid (@orderedGenes) { 
	my @bounds = @{$genes{$chromStrand}{$geneid}{exonBounds}};
	
	for (my $j = 0; $j <@bounds; $j+=2) {  
	 my ($start, $end) = ($bounds[$j], $bounds[$j+1]);
	 print "$chrom\tgadfly\tgene\t$start\t$end\t\.\t$strand\t\.\t$geneid\n";
	}
    }
}
#

exit;


#Given two arrays of segment bounds s.t. for both arrays: $array[$i] = start, $array[$i+1] = end, where i is even,
#merge them into a single array, so that $array[0] <= $array[2] <= $array[4]...
sub mergeArrays() {
    my ($arrayRef1,$arrayRef2) = @_;

    my @bounds1 = @$arrayRef1;
    my @bounds2 = @$arrayRef2;

    my @merged;
    while (@bounds1 && @bounds2) {
	if ($bounds1[0] < $bounds2[0])  {push @merged, shift @bounds1, shift @bounds1;}
	else                            {push @merged, shift @bounds2, shift @bounds2;}
    }
    if (@bounds1) {push @merged, @bounds1;}
    else          {push @merged, @bounds2;}
    
    return @merged;
}
    

#Given array of segment bounds, s.t. $array[$i] = start, $array[$i+1] = end, where i is even,
#and $array[0] <= $array[2] <= $array[4]...
#Merges overlapping segments of the array and returns 'merged' new array.
sub mergeSegments() 
{
    my ($arrayRef) = @_;

    my @bounds    = @$arrayRef;
    my @newBounds = ();

    my ($curr_startpt, $curr_endpt) = ($bounds[0], $bounds[1]);

    die "in mergesegments: $bounds[0]" unless defined $curr_startpt && defined $curr_endpt;

    for (my $i = 2; $i < @bounds; $i+=2) {
	if ($bounds[$i] > $curr_endpt + 1) {
	    push @newBounds, $curr_startpt, $curr_endpt;
	    $curr_startpt = $bounds[$i];
	    $curr_endpt   = $bounds[$i+1];
	}
	elsif ($bounds[$i+1] > $curr_endpt) {
	    $curr_endpt = $bounds[$i+1];
	}
    }
    push @newBounds, $curr_startpt, $curr_endpt;

    return @newBounds;
}
#

#Given array of segment bounds (i.e. exons), calculates complete length of those bounds
sub getGeneLength() {
    my ($arrayRef) = @_;

    my $length = 0;
    my @bounds = @$arrayRef;

    for (my $i = 0; $i < @bounds; $i+=2) { $length += $bounds[$i+1] - $bounds[$i] + 1; }
    
    return $length;
}    


sub getBounds() 
{
    my($file) = @_;

    my %genes;

    #read file info -> gene exon boundaries
    open (FHIN, $file) or die "Could not open input file $file\n";
    while (<FHIN>)  {
	chomp;	
	my ($start_pos,$end_pos,$chrom, $strand, $geneid) = (split)[$start_col-1, $end_col-1, $chrom_col-1, $strand_col-1, $gene_col-1];
	push @{$genes{$chrom . $strand}{$geneid}{exonBounds}}, $start_pos, $end_pos;
    }
    close FHIN;
    #

    #Go through each gene, merge its bounds, determine start, end, length
    for my $chromStrand (keys %genes) { 
	for my $geneid (keys %{$genes{$chromStrand}}) {
	    my @bounds = @{$genes{$chromStrand}{$geneid}{exonBounds}};
	    my $i = 0;
	    while ($i < @bounds - 3) { #order the exon boundaries (bubblesort-ish)
		if ($bounds[$i] > $bounds[$i+2]) {  #these exon start positions are out of order, switch them (and corresp. exon ends)
		    ($bounds[$i],$bounds[$i+1],$bounds[$i+2],$bounds[$i+3]) = ($bounds[$i+2],$bounds[$i+3],$bounds[$i],$bounds[$i+1]);
		    $i=0;
		}
		else {
		    $i+=2;
		}
	    }
	    @bounds = &mergeSegments(\@bounds);  #merge overlapping exons within this gene
	    
	    @{$genes{$chromStrand}{$geneid}{exonBounds}} = @bounds;
	    $genes{$chromStrand}{$geneid}{start}         = $bounds[0];
	    $genes{$chromStrand}{$geneid}{end}           = $bounds[-1];
	    $genes{$chromStrand}{$geneid}{length}        = &getGeneLength(\@bounds);
	}
    }
    #

    return \%genes;
}
