# Supplementary material for: Paired Hormone Response Elements Predict Caveolin-1 as a Glucocorticoid Target Gene
Source: PLoS One. 2010 Jan 21;5(1):e8839. doi: 10.1371/journal.pone.0008839 (PMC2809115; doi:10.1371/journal.pone.0008839)
Supplement: Document S2 — Source code of all R and Perl scripts used in the analysis (4.54 MB GZ) [file pone.0008839.s005.gz › ./TUs/Perl/my_sort]

#!/usr/bin/perl -w

#Sort a text file on multiple columns: x, then y, then z, etc.
#do this by reading entire file into array, use perl sort function

warn "Please remember... you have to adjust the 'sort' routine manually each time!\n";

use strict;
use Getopt::Long;
use File::Basename;
use vars map {"\$opt_$_"} qw(f);

&GetOptions("f=s");
die "must specify file to split -f" unless (defined $opt_f);

#read in file to sort
my @lines = ();
open (FHIN, $opt_f) or die "Could not open input file $opt_f\n";
while (<FHIN>) {
    my @line = split("\t");
    push @lines, \@line;
}
close FHIN;
#

my @sortedLines = sort {
    
    my @aFields = @$a;
    my @bFields = @$b;

#    $aFields[0] cmp $bFields[0]
    $aFields[0] cmp $bFields[0]
	||
#	$aFields[2] <=> $bFields[2]
	$aFields[3] <=> $bFields[3]
#	||
#	$aFields[2] <=> $bFields[2]
#	$aFields[4] <=> $bFields[4]
    } @lines;

for my $ref (@sortedLines) {
    my @arr = @$ref;
    for (my $i = 0; $i < @arr - 1; $i++)  {print "$arr[$i]\t";}
    print $arr[-1];
}


exit;
