# Supplementary material for: Paired Hormone Response Elements Predict Caveolin-1 as a Glucocorticoid Target Gene
Source: PLoS One. 2010 Jan 21;5(1):e8839. doi: 10.1371/journal.pone.0008839 (PMC2809115; doi:10.1371/journal.pone.0008839)
Supplement: Document S2 — Source code of all R and Perl scripts used in the analysis (4.54 MB GZ) [file pone.0008839.s005.gz › ./TUs/Perl/reftogff.pl]

#!/usr/bin/perl -w

use strict;

## GFF FILE: Globaal
## Chrx \t Source \t Def \t Start \t Stop \t
##         Score(Plot) \t Strand \t Phase \t Source Desc ; Note "Desc"

## Openen
while(my $line=<>){
  my @Line = split("\t",$line);
  print $Line[14]."\tRefSeq\tgene\t".$Line[16]."\t".$Line[17]."\t.\t".$Line[9]."\t.\tgene ".$Line[10]." ; Note \"size:".$Line[11]." match:".$Line[1]."mis:".$Line[2]." rep:".$Line[3]."\"\n";
  $Line[21]=~s/\ //g;
  $Line[19]=~s/\ //g;
  $Line[21]=~s/\n|\r//g;
  $Line[21]=~s/\,$//;
  $Line[19]=~s/\,$//;
  my @Blockstarts = split ("\,",$Line[21]);
  my @Blocksizes = split ("\,",$Line[19]);
  for my $i (0...@Blockstarts-1) {
    my $stop = $Blockstarts[$i]+$Blocksizes[$i];
    print $Line[14]."\tRefSeq\texon\t".$Blockstarts[$i]."\t".$stop."\t.\t".$Line[9]."\t.\texon ".$Line[10]."\n";
  };
};
