# Supplementary material for: Paired Hormone Response Elements Predict Caveolin-1 as a Glucocorticoid Target Gene
Source: PLoS One. 2010 Jan 21;5(1):e8839. doi: 10.1371/journal.pone.0008839 (PMC2809115; doi:10.1371/journal.pone.0008839)
Supplement: Document S2 — Source code of all R and Perl scripts used in the analysis (4.54 MB GZ) [file pone.0008839.s005.gz › ./TUs/Perl/splitinchroms.pl]

#!/usr/bin/perl -w
use strict;
my %chrtoline;

my $file = shift(@ARGV);
#mm6_Exons_plus_all_sorted.gff_filtered
open FILE, "$file" or die "no $file";
while(<FILE>){
 chomp;
 my $chr=(split('\t'))[0];
 push @{$chrtoline{$chr}},$_;
};
close FILE;

my @chrs=(keys %chrtoline);

for my $chr(@chrs){
 open OFILE, ">${chr}_$file" or die;
 my @lines=@{$chrtoline{$chr}};
 for my $line(@lines){
  print OFILE "$line\n";
 };
};
