# Supplementary material for: Paired Hormone Response Elements Predict Caveolin-1 as a Glucocorticoid Target Gene
Source: PLoS One. 2010 Jan 21;5(1):e8839. doi: 10.1371/journal.pone.0008839 (PMC2809115; doi:10.1371/journal.pone.0008839)
Supplement: Document S2 — Source code of all R and Perl scripts used in the analysis (4.54 MB GZ) [file pone.0008839.s005.gz › ./TUs/Perl/unique.pl]

#!/usr/bin/perl -w

my %hit;
while (<>){
 chomp;
 ++$hit{$_};
};

for (keys %hit){
# print ; 
 print "$_\t$hit{$_}\n";
# print "\n";
};
