# Supplementary material for: Paired Hormone Response Elements Predict Caveolin-1 as a Glucocorticoid Target Gene
Source: PLoS One. 2010 Jan 21;5(1):e8839. doi: 10.1371/journal.pone.0008839 (PMC2809115; doi:10.1371/journal.pone.0008839)
Supplement: Document S2 — Source code of all R and Perl scripts used in the analysis (4.54 MB GZ) [file pone.0008839.s005.gz › ./s2_s3/IUPAC.pm]

#! /usr/bin/perl -w

package IUPAC;
require Exporter;
@ISA = qw (Exporter);

@EXPORT = qw (@iupacs @iupacs2 %iupac expand_iupac iupac2regexp);
@EXPORT_OK = qw (@wildcards %wildcard);


BEGIN {

  # define wildcards, IUPAC symbols, and conversion tables
  #
  @wildcards = qw(ac ag at cg ct gt acg act agt cgt acgt);
  @iupacs = qw(m r w s y k v h d b n);
  @iupacs2 = qw(m r w s y k);
  @wildcard{@iupacs} = @wildcards;
  @iupac{@wildcards} = @iupacs;

}


# expand all IUPAC symbols in argument list
#
sub expand_iupac;
sub expand_iupac {

  my @motifs = @_;
  my @expanded = ();
  my ($motif, $pos, $letter);

  # expand first IUPAC symbol encountered
  #
  foreach $motif (@motifs) {
    $motif =~ tr/A-Z/a-z/;
    if ($motif =~ m/[^acgt=|]/g) {
      die "Unknown IUPAC symbol '$&'\n" unless defined $wildcard{$&};
      $pos = pos ($motif);
      foreach $letter (split "", $wildcard{$&}) {
        $word = $motif;
        substr ($word, $pos-1, 1) = $letter;
        push @expanded, $word;
      }
    } else {
      push @expanded, $motif;
    }
  }
  
  # recursively expand next wildcard symbol until done
  #
  (scalar @expanded == scalar @motifs) ? sort @expanded : (expand_iupac @expanded);
}


# replace IUPAC motif by regular expression
#
sub iupac2regexp;
sub iupac2regexp {

  my ($motif) = @_;

  # expand first IUPAC symbol encountered
  #
  $motif =~ tr/A-Z/a-z/;
  if ($motif =~ m/[^acgt\[\]]/g) {
    die "Unknown IUPAC symbol '$&'\n" unless defined $wildcard{$&};
    $pos = pos ($motif);
    substr ($motif, $pos-1, 1) = "[$wildcard{$&}]";
    return iupac2regexp $motif;
  } else {
    return $motif;
  }
}
