# Supplementary material for: Paired Hormone Response Elements Predict Caveolin-1 as a Glucocorticoid Target Gene
Source: PLoS One. 2010 Jan 21;5(1):e8839. doi: 10.1371/journal.pone.0008839 (PMC2809115; doi:10.1371/journal.pone.0008839)
Supplement: Document S2 — Source code of all R and Perl scripts used in the analysis (4.54 MB GZ) [file pone.0008839.s005.gz › ./s2_s3/S2S3.sh]

#!/bin/sh


fname=50000mm6_both_sequence_30kb0kb.txt_psingle_2clusterID_testall #nonrepeats

PerlDir=Perl;

DataDir=../../mm6;

cp $PerlDir/IUPAC.pm .

uplen=10000 

dn=200

$PerlDir/AnnotateGrTargets.pl -Lp $uplen -Li 0 -D0 16 -DN $dn -P 1 -i $fname -D $DataDir

echo Genome-wide scan  

gff=TestHREpairs_both_i0_p10000_D016_DN200_P1.gff

cat $gff | gawk '{print $9}' | Perl/unique.pl |wc | gawk '{print $1}' > NumberOfTranscripts

cat $gff  | gawk '{print $NF}' | Perl/unique.pl | wc | gawk '{print $1}' > NumberOfTUsOrSingleTranscripts

cat $gff  | gawk '{print $NF}'  | Perl/unique.pl | grep "|" | wc  | gawk '{print $1}' > NumberOfTUs

$PerlDir/my_sort -f $gff > ${gff}_sorted;

$PerlDir/TwoPasses.pl > S3.gff
