# Supplementary material for: Paired Hormone Response Elements Predict Caveolin-1 as a Glucocorticoid Target Gene
Source: PLoS One. 2010 Jan 21;5(1):e8839. doi: 10.1371/journal.pone.0008839 (PMC2809115; doi:10.1371/journal.pone.0008839)
Supplement: Document S2 — Source code of all R and Perl scripts used in the analysis (4.54 MB GZ) [file pone.0008839.s005.gz › ./s2_s3/Perl/AnnotateGrTargets.pl]

#!/usr/bin/perl -w

use strict;

#Range definition around TSS of transcript

my ($Lprom,$Lintron)=(50000,0);

#Annotation of refseq and ak
#Reading in symbols using fasta files...
my %gdes;

#HREpairs_${str}_${Location}_${DeltaMax}.gff

use Getopt::Long;
use File::Basename;
use vars map {"\$opt_$_"} qw(Lp Li D0 DN P i D h);

&GetOptions qw(Lp=s Li=s D0=s DN=s P=s i=s D=s h);

if (defined($opt_h)){

 print "-Lp Length of DNA upstream of TSS\n".
       "-Li Length of DNA downstream of TSS\n".
       "-D0 minimal inter-HRE distance of observed HRE pair\n". 
       "-DN maximal inter-HRE distance of observed HRE pair\n". 
       "-D Directory containing transcript info *.fa_header files\n".
       "   info on paralogs stored in UniqueGenes & Exon Information\n".
       "-P Maximal allowed P-value for HRE pair detection\n".
       "-i inputfile called mm6_both_sequence_30kb0kb.txt_psingle_2clusterID_test(non)repeats\n".
       "-Base basename of output file [basename]_Lup\n".
       "Note: output are GFF files of HREpairs with interHRE distance between D0 and DN detected in region [TSS-Lp,TSS+Li] near TSS with P<max P.\n"; 

 exit;

};

my ($Lpr,$Lint,$Delta0,$DeltaN,$Pthreshold,$ifile,$DataDir)=($opt_Lp,$opt_Li,$opt_D0,$opt_DN,$opt_P,$opt_i,$opt_D);

die "Not allowed choose less than $Lpr kbp" if ($Lpr>$Lprom);
die "Not allowed choose less than $Lint kbp" if ($Lint>$Lprom);


#Obtain gene symbols from headers of mapped EST/cDNA/refSeq transcripts
#See files refSeqAli & all_mrna under dir database of mm6 on site genome.ucs.edu a. Genesymbol of a transcript have been extracted from its definition (see pubmed.org option nucleotide

&justSymbols("${DataDir}/refSeqAli.fa_header");
&justSymbols("${DataDir}/all_mrna_Gene.fa_header");


#Scanning genome DNA for HRE pairs and determine their significance 
my %strand=qw(
min -
plus +
);
#my (%Pvalues,%Counts);
#for my $strand("plus","min"){
# my $File="mmpairs_mm6_${strand}.txt"; #Genome wide data on HRE pairs
# my @Lines=(split('\n',`cat $File`));
# for (@Lines){
#  chomp;
#  next if (/^\#/);
#  my ($distance,$count,$Pval)=(split)[3,7..8];
#  $Pvalues{$strand}{$distance}=$Pval;
#  $Counts{$strand}{$distance}=$count;
# };
#};


#Y10044  0       1       25899   2486    28385   1       min     4830464 4870464
#Y10044|AK032163|AK159119|NM_008253|BC083352|AK146795|BC011276|AF022465|AK159322|AK141399        13      1.12528974138826e-07

open OFILE, ">TestHREpairs_both_i${Lint}_p${Lpr}_D0${Delta0}_DN${DeltaN}_P${Pthreshold}.gff";

open FILE, "${DataDir}/$ifile" or die "${DataDir}/$ifile";

while(<FILE>){
 chomp;
 my @cols=(split('\t'));
 my ($chrom,$strand,$start,$end)=@cols[6..9];

#my $Note=join(" ",@cols[0,3..5]);
 my $score=1; #$Pvalues{$strand}{$cols[3]};
# my $count=$Counts{$strand}{$cols[3]}; 
 my $count=0;
 $count=0 if (!defined($count));
 $score=1 if (!defined($score));
 $score=1e-100 if ($score==0);

# print "chrom=$chrom\t strand=$strand\t start=$start\t end=$end\t score=$score\t $cols[3]\t $DeltaN\t $Delta0\n";

 next if ($score>$Pthreshold);

 next if (($cols[3]>$DeltaN)||($cols[3]<$Delta0));

# print "Two chrom=$chrom\t strand=$strand\t start=$start\t end=$end\t score=$score\t $cols[3]\t $cols[4]\t $DeltaN\t $Delta0 \n";
 next if ($strand eq '+')&&(
       ($cols[4]<($Lprom-$Lpr))||
       ($cols[4]>($Lprom+$Lint))||
       ($cols[5]<($Lprom-$Lpr))||
       ($cols[5]>($Lprom+$Lint)));
 
 next if ($strand ne '+')&&(
       ($cols[4]<($Lintron-$Lint))||
       ($cols[4]>($Lintron+$Lpr))||
       ($cols[5]<($Lintron-$Lint))||
       ($cols[5]>($Lintron+$Lpr)));

#Determine distance of HRE pair to TSS
#print "Three chrom=$chrom\t strand=$strand\t start=$start\t end=$end\t score=$score\t $cols[3]\t $DeltaN\t $Delta0\n";
 my ($DistToTssS,$DistToTssT)=(0,0);
 if ($strand eq '+'){
  
   $DistToTssS=$Lprom-$cols[4];  
   $DistToTssT=$Lprom-$cols[5];  

 } else {

   $DistToTssS=$cols[4]-$Lintron;  
   $DistToTssT=$cols[5]-$Lintron;  

 };
 my $Note=join(" ",@cols[0,3],$DistToTssS,$DistToTssT,$count);
 $start=$cols[8]+$cols[4];
 $end=$cols[8]+$cols[5];

 my @RefSeqs=($cols[0]);
 @RefSeqs=(split('\|',$cols[10])) if ($cols[10]=~/\|/);

 my @symbols;
 for my $RefSeq(@RefSeqs){ 
  my $Symbol="NA";
  if((defined($gdes{$RefSeq}))&&($gdes{$RefSeq}!~/NA/)){
   $Symbol=$gdes{$RefSeq}; 
   push @symbols,"$RefSeq\($Symbol\)";
  } else {
   push @symbols,$RefSeq;
  };
 };
 my $symbols=$symbols[0]; 
 $symbols=join("|",@symbols) if (@symbols>0); 
 $Note=join(" ",$Note,$symbols);
 print OFILE join("\t",$chrom,"source","HREpair",$start,$end,".",$strand,$score,$Note)."\n";
};
close FILE;
close OFILE;

sub justSymbols(){
 my ($SymbolsFile)=@_;
# print "$SymbolsFile\n";
 my %gx;
 open SFILE, "$SymbolsFile" or die;
 while(<SFILE>){
  chomp;
  my ($gb,$gdes,$gx)=(split('\|\|'))[0..2];
  $gb=~s/\>//g;
  $gx=~s/synonyms\:\ /S\ /g;
  $gx=~s/synonym\:\ /S\ /g;
  $gx{$gb}=$gx;
  my @gdes;

# Extract gene symbol from abbreviation between parentheses
  while($gdes=~/\((\w+)\)/g){
   push @gdes, $1;
  };
  if (!defined($gdes[0])){
   $gdes="NA";
  } else {
   $gdes=$gdes[0];
   $gdes=join("x",@gdes) if ($#gdes>0);
  };
  $gdes{$gb}=$gdes if (!defined($gdes{$gb}));
 };
 close SFILE;
};
#############################################
