# Supplementary material for: Paired Hormone Response Elements Predict Caveolin-1 as a Glucocorticoid Target Gene
Source: PLoS One. 2010 Jan 21;5(1):e8839. doi: 10.1371/journal.pone.0008839 (PMC2809115; doi:10.1371/journal.pone.0008839)
Supplement: Document S2 — Source code of all R and Perl scripts used in the analysis (4.54 MB GZ) [file pone.0008839.s005.gz › ./s2_s3/Perl/TwoPasses.pl]

#!/usr/bin/perl -w
use strict;

#
# GFF FILE: Globaal
# Chrx \t Source \t Def \t Start \t Stop \t
#         Score(Plot) \t Strand \t Phase \t Source Desc ; Note "Desc"
# Openen
#

my $LHRE = 15;

my %HREsingle;

my %tgtotu;

my $HRE=1;

open FILE, "TestHREpairs_both_i0_p10000_D016_DN200_P1.gff_sorted"; 


while (<FILE>) {

 next if (/random/);

 my ($chrom,$source,$Def,
      $midp0, $midpn, 
      $dummy, $strand, $score,
      $sdesc) =  (split('\t'));

 my ($target, $distance, $rp0, $rpn, $tu) = (split(" ",$sdesc))[0..3,5];

    ($rp0,$rpn)=($rpn,$rp0) if ($strand eq '+');
     
     $tgtotu{$target}=$tu;

 my $chromstrand=join("x",$chrom,$strand);

 push @{$HREsingle{$chromstrand}},$midp0;

 push @{$HREsingle{$chromstrand}},$midpn;

};

close FILE;


my %HREseq;

my @keys = (sort keys %HREsingle);

my $nr=1;

my $chrompath="../../mm6";

for my $chromval(1..19,"X","Y"){

# Reading in the chromosome sequence  and take the reverse complement 
#if on negative strand ...
 open CHROM, "$chrompath/chr$chromval.fa" or die "could not open 
sequence file for CHR $chromval\n";

  $_ = <CHROM>;

 chomp;

 print STDERR "reading $_...\n";

 my $chromseq = "";

 my $count = 0;

 while (<CHROM>) {

  chomp;

  $chromseq .= $_;

 }

 print STDERR "done.\n";

 close CHROM;

 for my $key(@keys){

  my ($chrom,$strand) = (split("x",$key));

  next if ($chrom ne "$chromval");

  my @locations = @{$HREsingle{$key}};

  for my $midp(@locations){
 
   my $stHRE = $midp - ($LHRE-1)/2;

   my $enHRE = $midp + ($LHRE-1)/2; 

   my $HREseq=substr($chromseq,$stHRE,$enHRE-$stHRE+1);

   my $HREseq_rc=$HREseq;

   $HREseq_rc =~ tr/ACTGNWYRDHBVS/TGACNWRYHDVBS/;

   $HREseq_rc =~ tr/actgnwyrdhbvs/tgacnwryhdvbs/;

   $HREseq_rc = join("", reverse split("", $HREseq_rc));

   $HREseq = $HREseq_rc if ($strand eq "-");

   $HREseq{$key}{$midp} = $HREseq;

  };

 };
};


open STWO, ">PairedHREsMaterialMethods.txt_tab_S2" or die;

open STHREE, ">HREs_S3.gff" or die;

open FILE, "TestHREpairs_both_i0_p10000_D016_DN200_P1.gff_sorted"; 

while (<FILE>) {

 next if (/random/);

 my ($chrom,$source,$Def,
      $midp0, $midpn, 
      $dummy, $strand, $score,
      $sdesc) =  (split('\t'));

 my ($target, $distance, $rp0, $rpn, $tu) = (split(" ",$sdesc))[0..3,5];

    ($rp0,$rpn)=($rpn,$rp0) if ($strand eq '+');
     
     my $tgtotu=$tu;

 my $chromstrand=join("x",$chrom,$strand);

 my $ID=join("\t", $target, "$distance", "$rp0", "${HRE}a");

 my $IDgff="${HRE}a";

 my $HREseq=$HREseq{$chromstrand}{$midp0};

 my $stHRE = $midp0 - ($LHRE-1)/2;

 my $enHRE = $midp0 + ($LHRE-1)/2; 

 print STWO "chr$chrom\t$stHRE\t$enHRE\t$strand\t$HREseq\t$ID\t$tgtotu\n";

 print STHREE "chr$chrom\tConsensus\tPairedHRE\t$stHRE\t$enHRE\t1\t$strand\t\.\t${IDgff}: \"$HREseq $target\" ; note: \"$IDgff\"\n";

 $ID=join(" ", $target, "$distance", "$rpn", "${HRE}b");

 $IDgff="${HRE}b";

 $HREseq=$HREseq{$chromstrand}{$midpn};

 $stHRE = $midpn - ($LHRE-1)/2;

 $enHRE = $midpn + ($LHRE-1)/2; 

 print STWO "chr$chrom\t$stHRE\t$enHRE\t$strand\t$HREseq\t$ID\t$tgtotu\n";

 print STHREE "chr$chrom\tConsensus\tPairedHRE\t$stHRE\t$enHRE\t1\t$strand\t\.\t${IDgff}: \"$HREseq $target\" ; note: \"$IDgff\"\n";

 ++$HRE; 

};

close FILE;

close STWO;

close STHREE;
