# Supplementary material for: Paired Hormone Response Elements Predict Caveolin-1 as a Glucocorticoid Target Gene
Source: PLoS One. 2010 Jan 21;5(1):e8839. doi: 10.1371/journal.pone.0008839 (PMC2809115; doi:10.1371/journal.pone.0008839)
Supplement: Document S2 — Source code of all R and Perl scripts used in the analysis (4.54 MB GZ) [file pone.0008839.s005.gz › ./mm6/refSeqAli.fa_header]

>NM_001001130||Mus musculus zinc finger protein 85, related sequence 1 (Zfp85-rs1), mRNA.||synonyms: Zfp71, KRAB19, Rslcan2
>NM_001001144||Mus musculus SREBP cleavage activating protein (Scap), mRNA.||synonym: 9530044G19
>NM_001001152||Mus musculus zinc finger protein 458 (Zfp458), mRNA.||synonyms: Rslcan-7, mszf59-2
>NM_001001160||Mus musculus F-box protein 41 (Fbxo41), mRNA.||synonyms: 9630017H13, D6Ertd538e
>NM_001001176||Mus musculus cDNA sequence BC066223 (BC066223), mRNA.||NA
>NM_001001177||Mus musculus cDNA sequence BC051142 (BC051142), mRNA.||NA
>NM_001001180||Mus musculus cDNA sequence BC066028 (BC066028), mRNA.||NA
>NM_001001181||Mus musculus cDNA sequence BC031181 (BC031181), mRNA.||NA
>NM_001001182||Mus musculus cDNA sequence BC053917 (BC053917), mRNA.||synonyms: Baz2b, D2Ertd794e, 5830435C13Rik
>NM_001001183||Mus musculus cDNA sequence BC054438 (BC054438), mRNA.||NA
>NM_001001184||Mus musculus hypothetical MGC86034 (MGC86034), mRNA.||NA
>NM_001001186||Mus musculus zinc finger protein 456 (Zfp456), mRNA.||synonym: Rslcan-13
>NM_001001187||Mus musculus RIKEN cDNA 3830402I07 gene (3830402I07Rik), mRNA.||NA
>NM_001001295||Mus musculus expressed sequence AV340375 (AV340375), transcript variant 1, mRNA.||NA
>NM_001001297||Mus musculus threonine synthase-like 1 (bacterial) (Thnsl1), transcript variant 2, mRNA.||NA
>NM_001001303||Mus musculus glyceraldehyde-3-phosphate dehydrogenase (Gapd), mRNA.||synonyms: MGC, Gapdh
>NM_001001306||Mus musculus hypothetical protein D030034H08 (D030034H08), mRNA.||NA
>NM_001001309||Mus musculus integrin alpha 8 (Itga8), mRNA.||synonym: E030013I19Rik
>NM_001001318||Mus musculus similar to very large inducible GTPase 1 (LOC209380), mRNA.||NA
>NM_001001319||Mus musculus preferentially expressed antigen in melanoma like 5 (Pramel5), mRNA.||NA
>NM_001001320||Mus musculus T-box 10 (Tbx10), mRNA.||synonym: Dc
>NM_001001321||Mus musculus solute carrier family 35, member D2 (Slc35d2), mRNA.||synonyms: hfrc, SQV7L, UGTrel8, mUGTrel8, 5730408I21Rik
>NM_001001322||Mus musculus a disintegrin-like and metalloprotease (reprolysin type) with thrombospondin type 1 motif, 13 (Adamts13), mRNA.||synonyms: Gm710, vWF-CP
>NM_001001326||Mus musculus suppression of tumorigenicity 5 (St5), mRNA.||synonyms: 2010004M01Rik, 2610305K15Rik
>NM_001001327||Mus musculus vitamin K epoxide reductase complex, subunit 1-like 1 (Vkorc1l1), transcript variant 2, mRNA.||synonym: 2310024K08Rik
>NM_001001332||Mus musculus stefin A1 (Stfa1), mRNA.||synonym: Stf1
>NM_001001333||Mus musculus similar to hypothetical protein FLJ23825 (MGC78289), mRNA.||NA
>NM_001001334||Mus musculus cDNA sequence BC061194 (BC061194), mRNA.||NA
>NM_001001335||Mus musculus pleckstrin homology domain containing, family A (phosphoinositide binding specific) member 8 (Plekha8), mRNA.||synonyms: FAPP2, 6330400G01
>NM_001001444||Mus musculus RIKEN cDNA 0610030I09 gene (0610030I09Rik), mRNA.||NA
>NM_001001445||Mus musculus transient receptor potential cation channel, subfamily V, member 1 (Trpv1), mRNA.||synonyms: Vr1, VR-1, TRPV1beta, TRPV1alpha
>NM_001001446||Mus musculus cytochrome P450, family 2, subfamily c, polypeptide 44 (Cyp2c44), mRNA.||synonyms: MGC25860, MGC37835, MGC37849
>NM_001001447||Mus musculus GLI-Kruppel family member HKR2 (Hkr2), mRNA.||synonym: D530006B18Rik
>NM_001001449||Mus musculus cDNA sequence AF067063 (AF067063), mRNA.||synonyms: clone L2, clone L5
>NM_001001450||Mus musculus synovial sarcoma, X member B, breakpoint 2 (Ssxb2), mRNA.||NA
>NM_001001451||Mus musculus taste receptor, type 2, member 138 (Tas2r138), mRNA.||synonyms: mt2r31, Tas2r38
>NM_001001452||Mus musculus taste receptor, type 2, member 143 (Tas2r143), mRNA.||synonyms: mt2r36, Tas2r43
>NM_001001453||Mus musculus taste receptor, type 2, member 144 (Tas2r144), mRNA.||synonyms: mt2r33, Tas2r44
>NM_001001454||Mus musculus tweety homolog 1 (Drosophila) (Ttyh1), mRNA.||synonyms: tty, 4930459B04Rik, 6330408P11Rik
>NM_001001488||Mus musculus ATPase, class I, type 8B, member 1 (Atp8b1), mRNA.||synonyms: Ic, FIC1
>NM_001001489||Mus musculus cDNA sequence BC021785 (BC021785), mRNA.||NA
>NM_001001490||Mus musculus oxoglutarate (alpha-ketoglutarate) receptor 1 (Oxgr1), mRNA.||synonyms: Gm299, Gpr80, Gpr99, P2Y15
>NM_001001491||Mus musculus tropomyosin 4 (Tpm4), mRNA.||NA
>NM_001001492||Mus musculus RIKEN cDNA 4921526F01 gene (4921526F01Rik), mRNA.||NA
>NM_001001493||Mus musculus cDNA sequence BC056474 (BC056474), mRNA.||NA
>NM_001001494||Mus musculus RIKEN cDNA 8030463A06 gene (8030463A06Rik), mRNA.||NA
>NM_001001495||Mus musculus RIKEN cDNA 9030611K07 gene (9030611K07Rik), mRNA.||synonym: Tnip3
>NM_001001496||Mus musculus gap junction membrane channel protein alpha 6 (Gja6), mRNA.||synonyms: Cnx33, Gja-6, A530015O12Rik
>NM_001001497||Mus musculus RIKEN cDNA A930013B10 gene (A930013B10Rik), mRNA.||NA
>NM_001001498||Mus musculus RIKEN cDNA E230016K23 gene (E230016K23Rik), mRNA.||NA
>NM_001001499||Mus musculus RIKEN cDNA 4732465J04 gene (4732465J04Rik), mRNA.||NA
>NM_001001500||Mus musculus RIKEN cDNA 9830163H01 gene (9830163H01Rik), mRNA.||NA
>NM_001001559||Mus musculus deubiquitinating enzyme 2a (Dub2a), mRNA.||synonym: Dub4
>NM_001001565||Mus musculus DNA segment, Chr 1, Brigham & Women's Genetics 1363 expressed (D1Bwg1363e), transcript variant 2, mRNA.||synonym: 1700028N03Rik
>NM_001001566||Mus musculus DNA segment, Chr 1, Brigham & Women's Genetics 1363 expressed (D1Bwg1363e), transcript variant 1, mRNA.||synonym: 1700028N03Rik
>NM_001001602||Mus musculus disabled homolog 2 (Drosophila) interacting protein (Dab2ip), mRNA.||synonyms: KIAA1743, mKIAA1743, 2310011D08Rik
>NM_001001650||Mus musculus gene model 1019, (NCBI) (Gm1019), mRNA.||synonym: Esspl
>NM_001001714||Mus musculus gene model 110, (NCBI) (Gm110), mRNA.||synonym: Nohlh
>NM_001001737||Mus musculus cDNA sequence BC055757 (BC055757), mRNA.||NA
>NM_001001738||Mus musculus cDNA sequence BC063749 (BC063749), mRNA.||synonyms: KIA, mKIAA1754
>NM_001001792||Mus musculus zinc finger protein 239 (Zfp239), transcript variant 1, mRNA.||synonyms: Mok2, Mok-2
>NM_001001796||Mus musculus paired related homeobox protein-like 1 (Prrxl1), mRNA.||synonym: Drg11
>NM_001001798||Mus musculus Atpase, class VI, type 11C (Atp11c), mRNA.||synonyms: Ig, A330005H02Rik
>NM_001001803||Mus musculus esophagus cancer-related gene-2 (Ecg2), mRNA.||NA
>NM_001001804||Mus musculus abhydrolase domain containing 7 (Abhd7), mRNA.||synonyms: Ephxrp, Gm1382
>NM_001001805||Mus musculus olfactory receptor 576 (Olfr576), mRNA.||synonyms: MOR8-5, Olfr576-ps1
>NM_001001806||Mus musculus zinc finger protein 36, C3H type-like 2 (Zfp36l2), transcript variant 1, mRNA.||synonyms: Brf2, ERF2, Tis11d
>NM_001001807||Mus musculus olfactory receptor 234 (Olfr234), mRNA.||synonyms: MOR122-1, Olfr234-ps1
>NM_001001808||Mus musculus olfactory receptor 221 (Olfr221), mRNA.||synonyms: MOR205-1, Olfr221-ps1
>NM_001001809||Mus musculus olfactory receptor 218 (Olfr218), mRNA.||synonyms: MOR267-3, Olfr218-ps1
>NM_001001810||Mus musculus olfactory receptor 1206 (Olfr1206), mRNA.||synonyms: MOR230-3, Olfr1206-ps1
>NM_001001880||Mus musculus myelin protein zero-like 1 (Mpzl1), mRNA.||synonym: 1110007A10Rik
>NM_001001881||Mus musculus RIKEN cDNA 2510009E07 gene (2510009E07Rik), mRNA.||NA
>NM_001001882||Mus musculus regulator of telomere elongation helicase 1 (Rtel1), mRNA.||synonym: Rtel
>NM_001001883||Mus musculus HECT, C2 and WW domain containing E3 ubiquitin protein ligase 2 (Hecw2), mRNA.||synonyms: Gm971, Nedl2, mKIAA1301, D030049F17Rik
>NM_001001884||Mus musculus similar to KIAA1602 protein (LOC380969), mRNA.||NA
>NM_001001885||Mus musculus expressed sequence AW125688 (AW125688), mRNA.||synonym: Gm961
>NM_001001932||Mus musculus early endosome antigen 1 (Eea1), mRNA.||synonyms: ZFYVE2, B230358H09Rik
>NM_001001978||Mus musculus similar to glyceraldehyde-3-phosphate dehydrogenase (LOC380687), mRNA.||NA
>NM_001001979||Mus musculus RIKEN cDNA 3000002B06 gene (3000002B06Rik), mRNA.||synonyms: Gm331, MEGF10
>NM_001001980||Mus musculus RIKEN cDNA 3732412D22 gene (3732412D22Rik), mRNA.||synonym: mKIAA1102
>NM_001001981||Mus musculus UTP14, U3 small nucleolar ribonucleoprotein, homolog B (yeast) (Utp14b), mRNA.||synonyms: jsd, 4932411L21Rik
>NM_001001982||Mus musculus RIKEN cDNA A430105I19 gene (A430105I19Rik), mRNA.||synonym: Gm353
>NM_001001983||Mus musculus phosphatidylinositol 4-kinase, catalytic, alpha polypeptide (Pik4ca), mRNA.||NA
>NM_001001984||Mus musculus F-box and leucine-rich repeat protein 11 (Fbxl11), mRNA.||synonyms: Fbl7, Cxxc8, Fbl11, lalina
>NM_001001985||Mus musculus cDNA sequence BC034068 (BC034068), mRNA.||NA
>NM_001001986||Mus musculus RIKEN cDNA 8430427H17 gene (8430427H17Rik), mRNA.||synonyms: Gm1636, 4931410H15
>NM_001001987||Mus musculus RIKEN cDNA 1700073E17 gene (1700073E17Rik), mRNA.||NA
>NM_001001999||Mus musculus glycoprotein Ib, beta polypeptide (Gp1bb), transcript variant 1, mRNA.||NA
>NM_001002004||Mus musculus RIKEN cDNA 2610507B11 gene (2610507B11Rik), mRNA.||synonyms: E1, mKIAA0100, D11Bhm178e, D11Bhm179e
>NM_001002005||Mus musculus pannexin 2 (Panx2), mRNA.||NA
>NM_001002008||Mus musculus cDNA sequence BC049807 (BC049807), mRNA.||NA
>NM_001002011||Mus musculus lamin A (Lmna), transcript variant 1, mRNA.||NA
>NM_001002012||Mus musculus heat shock protein 2 (Hspa2), transcript variant 2, mRNA.||synonyms: 70kDa, HSP70.2, HSP70A2, Hsp70-2, MGC7795, MGC58299
>NM_001002238||Mus musculus tudor domain containing 1 (Tdrd1), transcript variant 1, mRNA.||synonym: MTR-1
>NM_001002239||Mus musculus ribosomal protein L17 (Rpl17), mRNA.||synonym: MGC
>NM_001002240||Mus musculus tudor domain containing 1 (Tdrd1), transcript variant 2, mRNA.||synonym: MTR-1
>NM_001002241||Mus musculus tudor domain containing 1 (Tdrd1), transcript variant 3, mRNA.||synonym: MTR-1
>NM_001002267||Mus musculus RIKEN cDNA 2310037P21 gene (2310037P21Rik), mRNA.||NA
>NM_001002268||Mus musculus G protein-coupled receptor 126 (Gpr126), mRNA.||synonyms: DREG, Gm222, 1190004A11Rik
>NM_001002272||Mus musculus trophinin (Tro), transcript variant 1, mRNA.||synonyms: Tnn, Trol, Maged3, Maged3l, magphinin
>NM_001002764||Mus musculus expressed sequence AI317223 (AI317223), mRNA.||NA
>NM_001002765||Mus musculus RIKEN cDNA E130018O15 gene (E130018O15Rik), mRNA.||NA
>NM_001002766||Mus musculus RIKEN cDNA A230052G05 gene (A230052G05Rik), mRNA.||NA
>NM_001002767||Mus musculus RIKEN cDNA 6330444E15 gene (6330444E15Rik), mRNA.||NA
>NM_001002768||Mus musculus RIKEN cDNA 9630041A04 gene (9630041A04Rik), mRNA.||NA
>NM_001002769||Mus musculus RIKEN cDNA D430018E03 gene (D430018E03Rik), mRNA.||NA
>NM_001002770||Mus musculus RIKEN cDNA C330011M18 gene (C330011M18Rik), mRNA.||NA
>NM_001002771||Mus musculus RIKEN cDNA A830005F24 gene (A830005F24Rik), mRNA.||NA
>NM_001002772||Mus musculus RIKEN cDNA A130066N16 gene (A130066N16Rik), mRNA.||NA
>NM_001002773||Mus musculus RIKEN cDNA D130007C19 gene (D130007C19Rik), mRNA.||NA
>NM_001002774||Mus musculus RIKEN cDNA E330033J05 gene (E330033J05Rik), mRNA.||NA
>NM_001002775||Mus musculus RIKEN cDNA 4932416K20 gene (4932416K20Rik), mRNA.||NA
>NM_001002776||Mus musculus RIKEN cDNA A130023E24 gene (A130023E24Rik), mRNA.||NA
>NM_001002777||Mus musculus RIKEN cDNA 9430025C20 gene (9430025C20Rik), mRNA.||NA
>NM_001002778||Mus musculus RIKEN cDNA 5031438A03 gene (5031438A03Rik), mRNA.||NA
>NM_001002779||Mus musculus RIKEN cDNA A230065C20 gene (A230065C20Rik), mRNA.||NA
>NM_001002780||Mus musculus RIKEN cDNA F830005K03 gene (F830005K03Rik), mRNA.||NA
>NM_001002781||Mus musculus RIKEN cDNA C130046B21 gene (C130046B21Rik), mRNA.||NA
>NM_001002782||Mus musculus RIKEN cDNA F830031D20 gene (F830031D20Rik), mRNA.||NA
>NM_001002783||Mus musculus RIKEN cDNA 9530085L02 gene (9530085L02Rik), mRNA.||NA
>NM_001002784||Mus musculus RIKEN cDNA A230085B16 gene (A230085B16Rik), mRNA.||NA
>NM_001002785||Mus musculus RIKEN cDNA A230083G16 gene (A230083G16Rik), mRNA.||NA
>NM_001002786||Mus musculus RIKEN cDNA 9830134C10 gene (9830134C10Rik), mRNA.||NA
>NM_001002787||Mus musculus calicin (Ccin), mRNA.||synonym: 4933417A14Rik
>NM_001002790||Mus musculus RIKEN cDNA B830017H08 gene (B830017H08Rik), mRNA.||NA
>NM_001002791||Mus musculus RIKEN cDNA 9230002F21 gene (9230002F21Rik), mRNA.||NA
>NM_001002792||Mus musculus RIKEN cDNA C230029F24 gene (C230029F24Rik), mRNA.||NA
>NM_001002793||Mus musculus RIKEN cDNA A330017A19 gene (A330017A19Rik), mRNA.||NA
>NM_001002794||Mus musculus RIKEN cDNA 4631405J19 gene (4631405J19Rik), mRNA.||NA
>NM_001002795||Mus musculus RIKEN cDNA F730035P03 gene (F730035P03Rik), mRNA.||NA
>NM_001002842||Mus musculus RIKEN cDNA 4632424B03 gene (4632424B03Rik), mRNA.||NA
>NM_001002846||Mus musculus F-box and leucine-rich repeat protein 12 (Fbxl12), transcript variant 2, mRNA.||synonyms: Fbl12, 3110048D16Rik
>NM_001002894||Mus musculus RIKEN cDNA 4921520L01 gene (4921520L01Rik), mRNA.||synonyms: GC-LRR, Nalp14l, Nalp-iota
>NM_001002895||Mus musculus expressed sequence AI413582 (AI413582), mRNA.||synonym: MGC
>NM_001002896||Mus musculus beaded filament structural protein 2, phakinin (Bfsp2), mRNA.||synonym: CP49
>NM_001002897||Mus musculus nitric oxide synthase 3 antisense (Nos3as), mRNA.||synonyms: eONE, sONE, Gm574, Apg912, Apgdc2
>NM_001002898||Mus musculus signal-regulatory protein beta (Sirpb), mRNA.||synonyms: SIRP-beta, 9930027N05Rik
>NM_001002899||Mus musculus RIKEN cDNA 9530026P05 gene (9530026P05Rik), mRNA.||synonym: B430306B02
>NM_001002900||Mus musculus gene model 921, (NCBI) (Gm921), mRNA.||synonym: HIG1-4
>NM_001002927||Mus musculus preproenkephalin 1 (Penk1), mRNA.||synonyms: ENK, PPA, Penk
>NM_001002929||Mus musculus pericentrin 1 (Pcnt1), mRNA.||synonyms: frount, MGC105225
>NM_001003393||Mus musculus gene model 580, (NCBI) (Gm580), mRNA.||synonyms: Igfl, RPRC483
>NM_001003405||Mus musculus RIKEN cDNA 1810049H19 gene (1810049H19Rik), mRNA.||synonym: Tesp4
>NM_001003664||Mus musculus Try10-like trypsinogen (Try10l), mRNA.||NA
>NM_001003666||Mus musculus zinc finger protein 457 (Zfp457), mRNA.||synonym: Rslcan-6
>NM_001003667||Mus musculus keratin complex 2, basic, gene 39 (Krt2-39), mRNA.||synonym: K1-emb
>NM_001003668||Mus musculus keratin complex 2, basic, gene 25 (Krt2-25), mRNA.||NA
>NM_001003669||Mus musculus type II keratin Kb37 (Kb37), mRNA.||NA
>NM_001003670||Mus musculus type II keratin Kb14 (Kb14), mRNA.||NA
>NM_001003671||Mus musculus protocadherin alpha subfamily C, 1 (Pcdhac1), mRNA.||synonym: CNRc1
>NM_001003672||Mus musculus protocadherin alpha subfamily C, 2 (Pcdhac2), mRNA.||synonym: CNRc2
>NM_001003685||Mus musculus growth hormone releasing hormone receptor (Ghrhr), mRNA.||synonyms: lit, Ghrfr, little
>NM_001003717||Mus musculus oxysterol binding protein-like 8 (Osbpl8), transcript variant 2, mRNA.||synonyms: ORP-8, C730029P18Rik, D330025H14Rik
>NM_001003719||Mus musculus GTPase activating RANGAP domain-like 1 (Garnl1), transcript variant 3, mRNA.||synonyms: GRIPE, Tulip1, mKIAA0884, 2310003F20Rik, 4930400K19Rik
>NM_001003815||Mus musculus erythrocyte protein band 4.1-like 1 (Epb4.1l1), transcript variant 2, mRNA.||synonyms: 4.1N, NBL1, mKIAA0338
>NM_001003817||Mus musculus v-erb-b2 erythroblastic leukemia viral oncogene homolog 2, neuro/glioblastoma derived oncogene homolog (avian) (Erbb2), transcript variant 1, mRNA.||synonyms: Neu, HER2, HER-2, c-neu, Erbb-2, c-erbB2, mKIAA3023
>NM_001003824||Mus musculus potassium voltage-gated channel, subfamily Q, member 2 (Kcnq2), transcript variant 2, mRNA.||synonyms: KQT2, HNSPC
>NM_001003825||Mus musculus potassium voltage-gated channel, subfamily Q, member 2 (Kcnq2), transcript variant 3, mRNA.||synonyms: KQT2, HNSPC
>NM_001003829||Mus musculus junctophilin 4 (Jph4), transcript variant b, mRNA.||synonyms: JP-4, JPHL1, 9330157P13Rik
>NM_001003893||Mus musculus mannan-binding lectin serine protease 2 (Masp2), transcript variant 1, mRNA.||synonyms: MAp19, MASP-2
>NM_001003898||Mus musculus TAR DNA binding protein (Tardbp), transcript variant 5, mRNA.||synonym: 1190002A23Rik
>NM_001003899||Mus musculus TAR DNA binding protein (Tardbp), transcript variant 3, mRNA.||synonym: 1190002A23Rik
>NM_001003908||Mus musculus clathrin, heavy polypeptide (Hc) (Cltc), mRNA.||synonyms: MGC, 3110065L21Rik
>NM_001003909||Mus musculus ankyrin repeat and IBR domain containing 1 (Ankib1), mRNA.||synonyms: MGC, mKIAA1386, 2310061P20Rik, 4631416I11Rik
>NM_001003910||Mus musculus expressed sequence AI449705 (AI449705), transcript variant 3, mRNA.||synonyms: Gnn, MGC40847
>NM_001003911||Mus musculus a disintegrin-like and metalloprotease (reprolysin type) with thrombospondin type 1 motif, 7 (Adamts7), mRNA.||synonyms: ADAM-TS7, ADAMTS7B
>NM_001003912||Mus musculus Rho guanine nucleotide exchange factor (GEF) 11 (Arhgef11), mRNA.||synonyms: KIA, MGC, RhoGEF, mKIAA0380, B930073M02, E130307F09
>NM_001003913||Mus musculus methionine-tRNA synthetase (Mars), mRNA.||synonyms: MGC, MTRNS, MetRS
>NM_001003914||Mus musculus obscurin, cytoskeletal calmodulin and titin-interacting RhoGEF (Obscn), mRNA.||synonyms: Gm878, UNC89, BC046431, MGC51514
>NM_001003915||Mus musculus solute carrier family 5 (sodium/glucose cotransporter), member 12 (Slc5a12), mRNA.||synonym: D630015G19
>NM_001003916||Mus musculus cDNA sequence AK129302 (AK129302), mRNA.||synonyms: MGC, Gm372, KIAA1166, mKIAA1166
>NM_001003917||Mus musculus APG9 autophagy 9-like 1 (S. cerevisiae) (Apg9l1), mRNA.||synonym: MGC
>NM_001003918||Mus musculus ubiquitin specific protease 7 (Usp7), mRNA.||synonyms: Hausp, 2210010O09Rik
>NM_001003919||Mus musculus DEAD/H (Asp-Glu-Ala-Asp/His) box polypeptide 11 (CHL1-like helicase homolog, S. cerevisiae) (Ddx11), mRNA.||synonyms: MGC, CHL1, KRG2, CHLR1, 4732462I11Rik
>NM_001003920||Mus musculus BR serine/threonine kinase 1 (Brsk1), mRNA.||synonyms: SADB, Gm1100
>NM_001003930||Mus musculus reticulon 3 (Rtn3), transcript variant 3, mRNA.||synonyms: MGC, RTN3-A1
>NM_001003933||Mus musculus reticulon 3 (Rtn3), transcript variant 2, mRNA.||synonyms: MGC, RTN3-A1
>NM_001003934||Mus musculus reticulon 3 (Rtn3), transcript variant 1, mRNA.||synonyms: MGC, RTN3-A1
>NM_001003939||Mus musculus expressed sequence AI449705 (AI449705), transcript variant 1, mRNA.||synonyms: Gnn, MGC40847
>NM_001003946||Mus musculus amyotrophic lateral sclerosis 2 (juvenile) chromosome region, candidate 13 (Als2cr13), mRNA.||synonyms: MGC, 2810425F24Rik, 6330416D14Rik
>NM_001003947||Mus musculus cytochrome P450, family 4, subfamily x, polypeptide 1 (Cyp4x1), mRNA.||synonyms: CYP_a, A230025G20
>NM_001003948||Mus musculus expressed sequence AL024069 (AL024069), mRNA.||synonym: MGC
>NM_001003949||Mus musculus open reading frame 61 (ORF61), mRNA.||synonyms: FLJ, MGC, mFLJ00277, AC087114.7gm2
>NM_001003950||Mus musculus RAB3A interacting protein (Rab3ip), mRNA.||synonyms: MGC, Rabin3, Gtpat12, B230311A06
>NM_001003951||Mus musculus RIKEN cDNA 1700122C07 gene (1700122C07Rik), mRNA.||synonym: Gm503
>NM_001003952||Mus musculus seminal vesicle antigen-like 3 (Sval3), mRNA.||NA
>NM_001003953||Mus musculus F-box and leucine-rich repeat protein 10 (Fbxl10), transcript variant 1, mRNA.||synonyms: Cxxc2, Fbl10, PCCX2, KIAA3014, mKIAA3014, E430001G17
>NM_001003955||Mus musculus RAB11 family interacting protein 5 (class I) (Rab11fip5), transcript variant 1, mRNA.||synonyms: GAF1, RIP11, D6Ertd32e, mKIAA0857, 9130206P09Rik
>NM_001003960||Mus musculus DNA methyltransferase 3B (Dnmt3b), transcript variant 2, mRNA.||NA
>NM_001003961||Mus musculus DNA methyltransferase 3B (Dnmt3b), transcript variant 1, mRNA.||NA
>NM_001003963||Mus musculus DNA methyltransferase 3B (Dnmt3b), transcript variant 4, mRNA.||NA
>NM_001003971||Mus musculus SUMO1/sentrin specific protease 7 (Senp7), transcript variant 2, mRNA.||synonyms: mKIAA1707, 2410152H17Rik, 2810413I22Rik, 2900036C23Rik, 6030449K19Rik
>NM_001003972||Mus musculus SUMO1/sentrin specific protease 7 (Senp7), transcript variant 3, mRNA.||synonyms: mKIAA1707, 2410152H17Rik, 2810413I22Rik, 2900036C23Rik, 6030449K19Rik
>NM_001003973||Mus musculus SUMO1/sentrin specific protease 7 (Senp7), transcript variant 4, mRNA.||synonyms: mKIAA1707, 2410152H17Rik, 2810413I22Rik, 2900036C23Rik, 6030449K19Rik
>NM_001004025||Mus musculus protein phosphatase 3, regulatory subunit B, alpha isoform (calcineurin B, type II) (Ppp3r2), mRNA.||NA
>NM_001004061||Mus musculus gene model 93, (NCBI) (Gm93), mRNA.||synonym: Znfd
>NM_001004062||Mus musculus mucoepidermoid carcinoma translocated 1 (Mect1), mRNA.||synonyms: MGC, mKIAA0616
>NM_001004066||Mus musculus zinc finger protein 386 (Kruppel-like) (Zfp386), transcript variant 1, mRNA.||synonyms: KIA, Kzf1, mKIAA4205
>NM_001004138||Mus musculus potassium channel, subfamily K, member 7 (Kcnk7), transcript variant 2, mRNA.||synonyms: Knot, Mlk3, Kcnk6, Kcnk8, 2310014G03Rik
>NM_001004139||Mus musculus RIKEN cDNA 3000002G13 gene (3000002G13Rik), mRNA.||synonym: MGC
>NM_001004140||Mus musculus cytoskeleton associated protein 2 (Ckap2), mRNA.||synonym: LB1
>NM_001004141||Mus musculus cytochrome P450, family 2, subfamily j, polypeptide 11 (Cyp2j11), mRNA.||synonym: MGC
>NM_001004142||Mus musculus NACHT, leucine rich repeat and PYD containing 1 (Nalp1), mRNA.||synonyms: NAC, Gm14, Gm15, CARD7, DEFCAP, PP1044
>NM_001004143||Mus musculus ubiquitin specific protease 22 (Usp22), mRNA.||synonyms: KIA, MGC, mKIAA1063, 9330200A01
>NM_001004144||Mus musculus G protein-coupled receptor kinase-interactor 1 (Git1), mRNA.||synonyms: Cat-1, p95Cat
>NM_001004145||Mus musculus hypothetical LOC235779 (LOC235779), mRNA.||synonym: MGC91128
>NM_001004146||Mus musculus RIKEN cDNA 4933439C20 gene (4933439C20Rik), mRNA.||synonyms: MGC, MGC65558
>NM_001004147||Mus musculus similar to fibrillarin (MGC62475), mRNA.||NA
>NM_001004148||Mus musculus solute carrier family 13 (sodium-dependent citrate transporter), member 5 (Slc13a5), mRNA.||synonyms: Nact, 1700051A21Rik
>NM_001004149||Mus musculus zinc finger protein 366 (Zfp366), mRNA.||synonyms: MGC, Znf366
>NM_001004150||Mus musculus alpha 1,4-galactosyltransferase (A4galt), mRNA.||NA
>NM_001004151||Mus musculus gene model 604, (NCBI) (Gm604), mRNA.||synonyms: Rtp1, Gm1766
>NM_001004152||Mus musculus cDNA sequence BC050099 (BC050099), mRNA.||synonym: MGC
>NM_001004153||Mus musculus similar to solute carrier family 7 (cationic amino acid transporter, y+ system), member 3 (LOC245128), mRNA.||synonym: MGC
>NM_001004154||Mus musculus similar to GTP-binding protein ragB (MGC69750), mRNA.||synonym: MGC
>NM_001004155||Mus musculus RIKEN cDNA 9930012K11 gene (9930012K11Rik), mRNA.||synonym: MGC
>NM_001004156||Mus musculus cDNA sequence BC023181 (BC023181), mRNA.||synonym: mKIAA0720
>NM_001004157||Mus musculus scavenger receptor class F, member 1 (Scarf1), mRNA.||synonyms: KIA, MGC, SREC, SREC-I, mKIAA0149
>NM_001004158||Mus musculus similar to RIKEN cDNA 1700129C05 (LOC380907), mRNA.||NA
>NM_001004159||Mus musculus antigen presenting cell lectin-like receptor A1 (Aplra1), mRNA.||NA
>NM_001004160||Mus musculus similar to proline rich protein MP4 (MGC78233), mRNA.||NA
>NM_001004161||Mus musculus gene model 1082, (NCBI) (Gm1082), mRNA.||NA
>NM_001004162||Mus musculus hypothetical gene supported by AK090213 (LOC432436), mRNA.||NA
>NM_001004163||Mus musculus gene model 1553, (NCBI) (Gm1553), mRNA.||synonym: Lcrn
>NM_001004164||Mus musculus hypothetical LOC432486 (MGC79224), mRNA.||synonyms: KIA, mKIAA1208
>NM_001004165||Mus musculus hypothetical gene supported by AK076795 (LOC432561), mRNA.||NA
>NM_001004166||Mus musculus hypothetical gene supported by AK047653 (LOC432615), mRNA.||NA
>NM_001004167||Mus musculus similar to RIKEN cDNA 6030426L16 (LOC432637), mRNA.||NA
>NM_001004168||Mus musculus hypothetical gene supported by AK030184 (LOC432723), mRNA.||NA
>NM_001004170||Mus musculus similar to keratin complex 2, basic, gene 6b (MGC54654), mRNA.||NA
>NM_001004171||Mus musculus hypothetical gene supported by AK082832 (LOC432988), mRNA.||NA
>NM_001004173||Mus musculus sphingosine-1-phosphate phosphotase 2 (Sgpp2), mRNA.||synonyms: Spp2, SPPase2, MGC59240
>NM_001004174||Mus musculus similar to Normal mucosa of esophagus specific gene 1 protein (MGC58382), mRNA.||NA
>NM_001004175||Mus musculus similar to RIKEN cDNA 5330426L24 (LOC433501), mRNA.||NA
>NM_001004176||Mus musculus cDNA sequence BC049812 (BC049812), mRNA.||synonyms: KIA, MAML3, MGC59565, mKIAA1816
>NM_001004178||Mus musculus hypothetical gene supported by BC064115 (MGC73851), mRNA.||synonym: MGC
>NM_001004179||Mus musculus hypothetical gene supported by AK040173 (LOC433873), mRNA.||NA
>NM_001004180||Mus musculus similar to hypothetical protein FLJ14721 (MGC67174), mRNA.||NA
>NM_001004182||Mus musculus similar to hypothetical protein MGC33926 (LOC434008), mRNA.||NA
>NM_001004183||Mus musculus hypothetical gene supported by BC070425 (LOC434198), mRNA.||NA
>NM_001004184||Mus musculus similar to solute carrier family 28 (sodium-coupled nucleoside transporter), member 1; concentrative nucleoside transporter 1 (MGC74379), mRNA.||NA
>NM_001004185||Mus musculus similar to junction-mediating and regulatory protein; p300 transcriptional cofactor JMY (MGC51670), mRNA.||synonyms: KIA, MGC, mKIAA1971
>NM_001004186||Mus musculus hypothetical gene supported by AK035124 (LOC434228), mRNA.||NA
>NM_001004187||Mus musculus RIKEN cDNA 2610020H08 gene (2610020H08Rik), mRNA.||synonym: MGC59529
>NM_001004189||Mus musculus similar to Retrovirus-related POL polyprotein (LOC434320), mRNA.||NA
>NM_001004190||Mus musculus similar to zinc finger protein 560 (LOC434377), mRNA.||NA
>NM_001004191||Mus musculus similar to hypothetical protein FLJ20010 (MGC5739), mRNA.||NA
>NM_001004192||Mus musculus hypothetical gene supported by AK029636; BC048562 (LOC434439), mRNA.||synonym: MGC
>NM_001004193||Mus musculus homeoprotein TOX (LOC434768), mRNA.||NA
>NM_001004194||Mus musculus NACHT, leucine rich repeat and PYD containing 4E (Nalp4e), mRNA.||synonym: Nalp-epsilon
>NM_001004293||Mus musculus amphoterin induced gene and ORF (Amigo), mRNA.||synonyms: A, ali2, MGC25558
>NM_001004357||Mus musculus contactin associated protein-like 2 (Cntnap2), transcript variant 1, mRNA.||synonyms: Caspr2, mKIAA0868, 5430425M22Rik
>NM_001004359||Mus musculus G protein-coupled receptor associated sorting protein 1 (Gprasp1), transcript variant 2, mRNA.||synonyms: MGC, GASP, GASP1, 2210415K24Rik, 3110031O14Rik
>NM_001004361||Mus musculus RIKEN cDNA 5730494M16 gene (5730494M16Rik), mRNA.||synonym: MGC
>NM_001004362||Mus musculus RIKEN cDNA 2610008E11 gene (2610008E11Rik), mRNA.||NA
>NM_001004363||Mus musculus RIKEN cDNA B230104P22 gene (B230104P22Rik), mRNA.||synonym: MGC
>NM_001004364||Mus musculus development and differentiation enhancing factor 2 (Ddef2), mRNA.||synonyms: Gm592, Gm1523
>NM_001004365||Mus musculus actin-related protein 3-beta (Arp3b), mRNA.||synonyms: MGC, ARP11, Arp3beta, 9630005C02
>NM_001004366||Mus musculus signal peptide, CUB domain, EGF-like 3 (Scube3), mRNA.||synonyms: CEGF3, D030038I21Rik
>NM_001004367||Mus musculus CXXC finger 4 (Cxxc4), mRNA.||synonyms: MGC, Idax, 9330210J02Rik, C030003J12Rik
>NM_001004435||Mus musculus expressed sequence BB220380 (BB220380), mRNA.||NA
>NM_001004436||Mus musculus cDNA sequence BC037674 (BC037674), mRNA.||synonyms: FOE, mWAPL, KIAA0261, mKIAA0261, 2410073G16, A530089A20Rik
>NM_001004437||Mus musculus cDNA sequence AY702103 (AY702103), mRNA.||synonym: STDP2
>NM_001004438||Mus musculus cDNA sequence AY702102 (AY702102), mRNA.||synonym: STDP1
>NM_001004455||Mus musculus cystin 1 (Cys1), transcript variant 2, mRNA.||synonyms: ck, cpk, Ccap, 2900006B19Rik
>NM_001004468||Mus musculus transforming, acidic coiled-coil containing protein 2 (Tacc2), transcript variant 3, mRNA.||NA
>NM_001004721||Mus musculus CDC91 cell division cycle 91-like 1 (S. cerevisiae) (Cdc91l1), mRNA.||synonym: Pigu
>NM_001004761||Mus musculus G protein-coupled receptor 158 (Gpr158), transcript variant 1, mRNA.||synonyms: KIAA1136, mKIAA1136, 5330427M13Rik
>NM_001004762||Mus musculus phospholipase A2, group IVC (cytosolic, calcium-independent) (Pla2g4c), mRNA.||synonym: D7Ertd445e
>NM_001004763||Mus musculus cystatin-like 1 (Cstl1), transcript variant 1, mRNA.||synonyms: RCET1, RCET2, RCET3, MGC58781
>NM_001004764||Mus musculus cystatin-like 1 (Cstl1), transcript variant 2, mRNA.||synonyms: RCET1, RCET2, RCET3, MGC58781
>NM_001005223||Mus musculus thyroid hormone receptor interactor 3 (Trip3), mRNA.||synonym: Myohd1
>NM_001005225||Mus musculus olfactory receptor 1197 (Olfr1197), mRNA.||synonyms: MOR225-14, MOR225-10P
>NM_001005227||Mus musculus olfactory receptor 1200 (Olfr1200), mRNA.||synonym: MOR225-12
>NM_001005228||Mus musculus histone cell cycle regulation defective homolog A (S. cerevisiae) (Hira), transcript variant 2, mRNA.||synonyms: Tuple1, D16Ertd95e
>NM_001005230||Mus musculus olfactory receptor 1024 (Olfr1024), mRNA.||synonym: MOR197-1
>NM_001005232||Mus musculus developing brain homeobox 1 (Dbx1), mRNA.||synonym: Dbx
>NM_001005233||Mus musculus acidic leucine-rich nuclear phosphoprotein 32 family member C (Anp32c), mRNA.||NA
>NM_001005247||Mus musculus Hermansky-Pudlak syndrome 5 homolog (human) (Hps5), mRNA.||synonyms: hz, mr, MGC, ru2, haze, ru-2, maroon
>NM_001005248||Mus musculus Hermansky-Pudlak syndrome 5 homolog (human) (Hps5), mRNA.||synonyms: hz, mr, MGC, ru2, haze, ru-2, maroon
>NM_001005331||Mus musculus eukaryotic translation initiation factor 4, gamma 1 (Eif4g1), transcript variant 2, mRNA.||synonyms: MGC, eIF4GI, MGC37551, E030015G23Rik
>NM_001005341||Mus musculus RIKEN cDNA E130113K08 gene (E130113K08Rik), mRNA.||synonym: Ypel2
>NM_001005342||Mus musculus yippee-like 4 (Ypel4), mRNA.||NA
>NM_001005343||Mus musculus trans-acting transcription factor 9 (Sp9), mRNA.||NA
>NM_001005344||Mus musculus cDNA sequence AY223547 (AY223547), mRNA.||NA
>NM_001005370||Mus musculus spindlin-like (Spin2), mRNA.||synonym: MGC
>NM_001005371||Mus musculus similar to Oogenesin 2 (MGC91195), mRNA.||NA
>NM_001005385||Mus musculus G protein-coupled receptor associated sorting protein 1 (Gprasp1), transcript variant 3, mRNA.||synonyms: MGC, GASP, GASP1, 2210415K24Rik, 3110031O14Rik
>NM_001005419||Mus musculus gene model 237, (NCBI) (Gm237), mRNA.||synonyms: MGC, MGC73511
>NM_001005420||Mus musculus gene model 347, (NCBI) (Gm347), mRNA.||synonyms: MGC99945, mKIAA0649
>NM_001005421||Mus musculus gene model 638, (NCBI) (Gm638), mRNA.||synonyms: AMICA, Crea7, MGC61025
>NM_001005422||Mus musculus gene model 1574, (NCBI) (Gm1574), mRNA.||synonym: MGC73859
>NM_001005423||Mus musculus whn-dependent transcript 2 (Wdt2), mRNA.||synonyms: dsu, Gm974, MGC92980
>NM_001005424||Mus musculus gene model 996, (NCBI) (Gm996), mRNA.||synonym: MGC69896
>NM_001005425||Mus musculus gene model 1008, (NCBI) (Gm1008), mRNA.||synonym: MGC86131
>NM_001005426||Mus musculus zinc finger, CW type with PWWP domain 1 (Zcwpw1), mRNA.||synonyms: Gm1053, MGC76794
>NM_001005475||Mus musculus IQ motif and Sec7 domain 2 (Iqsec2), mRNA.||synonyms: KIAA0522, mKIAA0522
>NM_001005477||Mus musculus RIKEN cDNA E130309B19 gene (E130309B19Rik), mRNA.||synonym: MGC
>NM_001005481||Mus musculus olfactory receptor 132 (Olfr132), mRNA.||synonym: MOR256-49
>NM_001005488||Mus musculus olfactory receptor 467 (Olfr467), mRNA.||synonyms: MOR204-33P, GA_x5J8B7W6B6J-2556603-2556836
>NM_001005506||Mus musculus taxilin (Txln), mRNA.||synonyms: MGC, 2600010N21Rik
>NM_001005507||Mus musculus RIKEN cDNA 9430023P16 gene (9430023P16Rik), mRNA.||synonyms: MGC, mKIAA0250
>NM_001005508||Mus musculus RIKEN cDNA 6030405P05 gene (6030405P05Rik), mRNA.||synonyms: FLJ, MGC, Gm102, mFLJ00267
>NM_001005509||Mus musculus DNA segment, Chr 3, ERATO Doi 194, expressed (D3Ertd194e), mRNA.||synonyms: MGC, D030048D22
>NM_001005511||Mus musculus cDNA sequence BC059845 (BC059845), mRNA.||synonym: MGC
>NM_001005520||Mus musculus olfactory receptor 244 (Olfr244), mRNA.||synonyms: MOR105-4, Olfr244-ps1
>NM_001005523||Mus musculus RIKEN cDNA 1500011J06 gene (1500011J06Rik), transcript variant 3, mRNA.||NA
>NM_001005524||Mus musculus olfactory receptor 194 (Olfr194), mRNA.||synonyms: MOR182-13, MOR182-7P
>NM_001005525||Mus musculus RIKEN cDNA 1500011J06 gene (1500011J06Rik), transcript variant 1, mRNA.||NA
>NM_001005568||Mus musculus olfactory receptor 1281 (Olfr1281), mRNA.||synonyms: MOR248-18, MOR248-14P
>NM_001005569||Mus musculus olfactory receptor 366 (Olfr366), mRNA.||synonyms: MOR138-6, MOR138-5P
>NM_001005570||Mus musculus olfactory receptor 707 (Olfr707), mRNA.||synonym: MOR260-8P
>NM_001005605||Mus musculus AE binding protein 2 (Aebp2), transcript variant 1, mRNA.||synonym: B230313N05Rik
>NM_001005607||Mus musculus integrin beta 4 (Itgb4), transcript variant 3, mRNA.||synonyms: CD104, C230078O20
>NM_001005608||Mus musculus integrin beta 4 (Itgb4), transcript variant 1, mRNA.||synonyms: CD104, C230078O20
>NM_001005740||Mus musculus phosphatase and actin regulator 1 (Phactr1), transcript variant 2, mRNA.||synonyms: Rpel1, 9630030F18Rik
>NM_001005748||Mus musculus phosphatase and actin regulator 1 (Phactr1), transcript variant 3, mRNA.||synonyms: Rpel1, 9630030F18Rik
>NM_001005767||Mus musculus presenilin associated, rhomboid-like (Psarl), mRNA.||synonyms: PARL, PSARL1, PRO2207, PSENIP2, D16Ertd607e
>NM_001005784||Mus musculus InaD-like (Drosophila) (Inadl), transcript variant 2, mRNA.||synonyms: Cipp, Patj
>NM_001005787||Mus musculus InaD-like (Drosophila) (Inadl), transcript variant 4, mRNA.||synonyms: Cipp, Patj
>NM_001005788||Mus musculus zinc finger protein 69 (Zfp69), mRNA.||synonyms: KRAB2, Zfp63, Gm1029
>NM_001005846||Mus musculus mucolipin 2 (Mcoln2), transcript variant 2, mRNA.||synonym: 3300002C04Rik
>NM_001005847||Mus musculus aspartylglucosaminidase (Aga), mRNA.||NA
>NM_001005854||Mus musculus gene model 609, (NCBI) (Gm609), mRNA.||synonym: Gm1749
>NM_001005856||Mus musculus reverse transcriptase (LOC277923), mRNA.||NA
>NM_001005858||Mus musculus similar to This ORF is capable of encoding 404aa which is homologous to two human interferon-inducible proteins, 54 kDa and 56 kDa proteins; ORF (LOC433243), mRNA.||NA
>NM_001005859||Mus musculus ribosomal protein L34 (MGC103270), mRNA.||synonym: RPL34
>NM_001005860||Mus musculus dendritic cell inhibitory receptor 2 (Dcir2), mRNA.||NA
>NM_001005863||Mus musculus mitochondrial tumor suppressor 1 (Mtus1), mRNA.||synonyms: MD44, Atip1, MTSG1, ATBP135, mKIAA1288, Cctsg1-440, B430010I23Rik, B430305I03Rik
>NM_001005864||Mus musculus mitochondrial tumor suppressor 1 (Mtus1), mRNA.||synonyms: MD44, Atip1, MTSG1, ATBP135, mKIAA1288, Cctsg1-440, B430010I23Rik, B430305I03Rik
>NM_001005865||Mus musculus mitochondrial tumor suppressor 1 (Mtus1), mRNA.||synonyms: MD44, Atip1, MTSG1, ATBP135, mKIAA1288, Cctsg1-440, B430010I23Rik, B430305I03Rik
>NM_001005866||Mus musculus F-box and leucine-rich repeat protein 10 (Fbxl10), transcript variant 3, mRNA.||synonyms: Cxxc2, Fbl10, PCCX2, KIAA3014, mKIAA3014, E430001G17
>NM_001005867||Mus musculus DNA segment, Chr 11, Brigham & Women's Genetics 0280e expressed (D11Bwg0280e), transcript variant 2, mRNA.||synonym: 2410117E06Rik
>NM_001005868||Mus musculus Erbb2 interacting protein (Erbb2ip), transcript variant 1, mRNA.||synonyms: Erbin, mKIAA1225, 1700028E05Rik
>NM_001005916||Mus musculus zinc finger and BTB domain containing 9 (Zbtb9), mRNA.||synonym: 3930402F13Rik
>NM_001006122||Mus musculus gene model 185, (NCBI) (Gm185), mRNA.||synonyms: MGC, MGC102277
>NM_001006664||Mus musculus erythrocyte protein band 4.1-like 1 (Epb4.1l1), transcript variant 3, mRNA.||synonyms: 4.1N, NBL1, mKIAA0338
>NM_001006668||Mus musculus potassium voltage-gated channel, subfamily Q, member 2 (Kcnq2), transcript variant 4, mRNA.||synonyms: KQT2, HNSPC
>NM_001006669||Mus musculus potassium voltage-gated channel, subfamily Q, member 2 (Kcnq2), transcript variant 5, mRNA.||synonyms: KQT2, HNSPC
>NM_001006674||Mus musculus potassium voltage-gated channel, subfamily Q, member 2 (Kcnq2), transcript variant 6, mRNA.||synonyms: KQT2, HNSPC
>NM_001006675||Mus musculus potassium voltage-gated channel, subfamily Q, member 2 (Kcnq2), transcript variant 7, mRNA.||synonyms: KQT2, HNSPC
>NM_001006676||Mus musculus potassium voltage-gated channel, subfamily Q, member 2 (Kcnq2), transcript variant 8, mRNA.||synonyms: KQT2, HNSPC
>NM_001006677||Mus musculus potassium voltage-gated channel, subfamily Q, member 2 (Kcnq2), transcript variant 9, mRNA.||synonyms: KQT2, HNSPC
>NM_001006678||Mus musculus potassium voltage-gated channel, subfamily Q, member 2 (Kcnq2), transcript variant 10, mRNA.||synonyms: KQT2, HNSPC
>NM_001006679||Mus musculus potassium voltage-gated channel, subfamily Q, member 2 (Kcnq2), transcript variant 11, mRNA.||synonyms: KQT2, HNSPC
>NM_001006680||Mus musculus potassium voltage-gated channel, subfamily Q, member 2 (Kcnq2), transcript variant 12, mRNA.||synonyms: KQT2, HNSPC
>NM_001007077||Mus musculus similar to oogenesin (MGC91194), mRNA.||NA
>NM_001007154||Mus musculus phosphatase and actin regulator 3 (Phactr3), mRNA.||synonyms: KIA, H17739, SCAPIN1, mKIAA4224, 1500003N10Rik, 4930415A02Rik
>NM_001007220||Mus musculus a disintegrin and metalloprotease domain 22 (Adam22), mRNA.||synonyms: MDC2, ADAM22-A04, ADAM22-A13, ADAM22-A15, ADAM22-G07, ADAM22-G10, ADAM22-G20
>NM_001007221||Mus musculus a disintegrin and metalloprotease domain 22 (Adam22), mRNA.||synonyms: MDC2, ADAM22-A04, ADAM22-A13, ADAM22-A15, ADAM22-G07, ADAM22-G10, ADAM22-G20
>NM_001007222||Mus musculus TD and POZ domain containing 2 (Tdpoz2), mRNA.||NA
>NM_001007223||Mus musculus C-type lectin domain family 3, member a (Clec3a), mRNA.||synonyms: Gm796, Clecsf1
>NM_001007266||Mus musculus trace amine-associated receptor 2 (Taar2), mRNA.||synonyms: Gm224, Gm225, Gpr58, Tarr2
>NM_001007268||Mus musculus dual specificity phosphatase 13 (Dusp13), transcript variant 1, mRNA.||synonyms: MDSP, TMDP, Gm1203, TS-DSP6, LMW-DSP6
>NM_001007460||Mus musculus zinc finger, DHHC domain containing 23 (Zdhhc23), mRNA.||synonyms: nidd, Gm779, Gm1751
>NM_001007461||Mus musculus gasdermin 3 (Gsdm3), mRNA.||synonyms: Bsk, Rco2
>NM_001007462||Mus musculus poly(A)binding protein nuclear-like 1 (Pabpnl1), mRNA.||synonyms: Gm1108, ePABP2
>NM_001007463||Mus musculus sperm associated antigen 8 (Spag8), mRNA.||synonym: MH-SPAG8
>NM_001007465||Mus musculus RIKEN cDNA 1700051E09 gene (1700051E09Rik), transcript variant 1, mRNA.||synonym: 4930516L10Rik
>NM_001007472||Mus musculus notochord homolog (Xenopus laevis) (Noto), mRNA.||synonyms: tc, Flh, Not, MmNot
>NM_001007567||Mus musculus RIKEN cDNA 2400002F02 gene (2400002F02Rik), mRNA.||synonym: 2010007L18Rik
>NM_001007568||Mus musculus zinc finger protein 251 (Zfp251), mRNA.||synonyms: MGC, 9130001M19Rik
>NM_001007569||Mus musculus RIKEN cDNA 0710005I19 gene (0710005I19Rik), mRNA.||synonym: MGC
>NM_001007570||Mus musculus RIKEN cDNA 2900084M01 gene (2900084M01Rik), mRNA.||synonym: MGC
>NM_001007571||Mus musculus DNA segment, Chr 8, ERATO Doi 738, expressed (D8Ertd738e), mRNA.||synonym: MGC
>NM_001007572||Mus musculus transient receptor potential cation channel, subfamily V, member 5 (Trpv5), mRNA.||synonyms: CAT2, ECAC1, D630033B11
>NM_001007573||Mus musculus gene model 50, (NCBI) (Gm50), mRNA.||synonym: MGC86147
>NM_001007575||Mus musculus RIKEN cDNA A530094I17 gene (A530094I17Rik), mRNA.||synonym: Rslcan5
>NM_001007576||Mus musculus guanylate cyclase 2f (Gucy2f), mRNA.||synonym: A930002I06
>NM_001007577||Mus musculus RIKEN cDNA A630018P17 gene (A630018P17Rik), mRNA.||synonyms: MGC, Gm390
>NM_001007578||Mus musculus similar to hypothetical protein FLJ20811 (MGC27863), mRNA.||NA
>NM_001007579||Mus musculus cDNA sequence BC080695 (BC080695), mRNA.||synonym: MGC91106
>NM_001007580||Mus musculus gene model 784, (NCBI) (Gm784), mRNA.||synonyms: MGC, MGC100196
>NM_001007581||Mus musculus similar to mNori-2p (MGC102419), mRNA.||NA
>NM_001007582||Mus musculus similar to Cryptdin-related protein 1C precursor (CRS1C) (LOC382000), mRNA.||synonym: CRS1C-3
>NM_001007583||Mus musculus vitelliform macular dystrophy 2-like 3 (Vmd2l3), mRNA.||NA
>NM_001007584||Mus musculus hypothetical gene supported by AK082500 (RP23-290B5.6), mRNA.||NA
>NM_001007585||Mus musculus similar to HSA-C (HSA-C), mRNA.||NA
>NM_001007586||Mus musculus hypothetical gene supported by AK039913 (LOC433332), mRNA.||NA
>NM_001007587||Mus musculus hypothetical gene supported by AK040286 (LOC433384), mRNA.||NA
>NM_001007588||Mus musculus hypothetical gene supported by AK051942 (LOC433461), mRNA.||NA
>NM_001007589||Mus musculus similar to hypothetical protein FLJ10342 (MGC90611), mRNA.||NA
>NM_001007590||Mus musculus hypothetical gene supported by AK049058; BC025881 (LOC433886), mRNA.||synonym: MGC
>NM_001007591||Mus musculus similar to Salivary glue protein Sgs-4 precursor (LOC434285), mRNA.||NA
>NM_001007592||Mus musculus hypothetical gene supported by AK083864 (LOC434317), mRNA.||NA
>NM_001007596||Mus musculus reticulon 1 (Rtn1), transcript variant 2, mRNA.||synonyms: Nsp, Rtn1-a, Rtn1-b, Rtn1-c, MGC40985, 0710005K15Rik, 4930441F12Rik
>NM_001008230||Mus musculus gene model 605, (NCBI) (Gm605), mRNA.||synonyms: MGC, Rtp2
>NM_001008231||Mus musculus dishevelled associated activator of morphogenesis 2 (Daam2), mRNA.||synonym: 2310016D11Rik
>NM_001008232||Mus musculus development and differentiation enhancing factor-like 1 (Ddefl1), mRNA.||synonyms: MGC, Gm140, UPLC1, 9430088F20Rik
>NM_001008238||Mus musculus BCL2/adenovirus E1B 19kDa-interacting protein 1, NIP2 (Bnip2), mRNA.||synonyms: Nip21, BNIP2beta, 5730523P12Rik
>NM_001008419||Mus musculus aldehyde oxidase 3-like 1 (Aox3l1), mRNA.||synonym: Aoh3
>NM_001008420||Mus musculus cadherin 12 (Cdh12), mRNA.||synonyms: CDHB, MGC92959
>NM_001008421||Mus musculus gene model 67, (NCBI) (Gm67), mRNA.||synonym: MGC113734
>NM_001008422||Mus musculus expressed sequence AI480556 (AI480556), mRNA.||synonyms: MGC, SR-A1
>NM_001008423||Mus musculus gene model 1568, (NCBI) (Gm1568), mRNA.||synonym: MGC91363
>NM_001008424||Mus musculus corneodesmosin (Cdsn), mRNA.||NA
>NM_001008425||Mus musculus WD repeat domain 58 (Wdr58), mRNA.||synonyms: MGC107304, MGC109691, F830014G06Rik
>NM_001008426||Mus musculus similar to epididymal protein e9-1 (LOC433365), mRNA.||NA
>NM_001008427||Mus musculus hypothetical LOC434179 (LOC434179), mRNA.||NA
>NM_001008428||Mus musculus similar to F-box- and WD40-repeat-containing protein (MGC103250), mRNA.||NA
>NM_001008429||Mus musculus trace amine-associated receptor 3 (Taar3), mRNA.||NA
>NM_001008497||Mus musculus purinergic receptor P2Y, G-protein coupled, 14 (P2ry14), transcript variant 2, mRNA.||synonyms: P2Y14, Gpr105, A330108O13Rik
>NM_001008498||Mus musculus WD repeat domain 34 (Wdr34), mRNA.||synonyms: MGC, 3200002I06Rik
>NM_001008499||Mus musculus tace amine-associated receptor (Taar4), mRNA.||synonyms: Ta2, Gm226
>NM_001008501||Mus musculus cDNA sequence BC029103 (BC029103), mRNA.||synonyms: MGC, 9430018I06
>NM_001008502||Mus musculus gene model 1805, (NCBI) (Gm1805), mRNA.||synonyms: MGC, Gm407, Gm721
>NM_001008506||Mus musculus RIKEN cDNA 2700069A02 gene (2700069A02Rik), transcript variant 2, mRNA.||synonyms: AU014748, 1700016A15Rik
>NM_001008533||Mus musculus adenosine A1 receptor (Adora1), mRNA.||synonyms: A1R, A1AR
>NM_001008542||Mus musculus Max interacting protein 1 (Mxi1), transcript variant 2, mRNA.||synonym: Mad2
>NM_001008543||Mus musculus Max interacting protein 1 (Mxi1), transcript variant 3, mRNA.||synonym: Mad2
>NM_001008545||Mus musculus TAR DNA binding protein (Tardbp), transcript variant 2, mRNA.||synonym: 1190002A23Rik
>NM_001008546||Mus musculus TAR DNA binding protein (Tardbp), transcript variant 4, mRNA.||synonym: 1190002A23Rik
>NM_001008547||Mus musculus RIKEN cDNA 1700001J03 gene (1700001J03Rik), mRNA.||NA
>NM_001008548||Mus musculus phosphodiesterase 2A, cGMP-stimulated (Pde2a), mRNA.||synonym: MGC
>NM_001008549||Mus musculus cDNA sequence BC043301 (BC043301), mRNA.||synonym: MGC
>NM_001008551||Mus musculus similar to protein phosphatase 2A inhibitor-2 I-2PP2A (MGC103372), mRNA.||NA
>NM_001008700||Mus musculus interleukin 4 receptor, alpha (Il4ra), transcript variant 1, mRNA.||synonyms: Il4r, CD124
>NM_001008702||Mus musculus disabled homolog 2 (Drosophila) (Dab2), transcript variant 2, mRNA.||synonyms: Doc2, Doc-2, D15Wsu122e, 5730435J12Rik
>NM_001008705||Mus musculus expressed sequence C77604 (C77604), mRNA.||synonyms: G10, EDG2, EDG-2
>NM_001008706||Mus musculus calmodulin 5 (Calm5), mRNA.||synonym: Scarf2
>NM_001008785||Mus musculus T-cell activation kelch repeat protein (Takrp), mRNA.||synonym: mKIAA1842
>NM_001008791||Mus musculus whirlin (Whrn), transcript variant 2, mRNA.||synonyms: wi, bM340H1.8, mKIAA1526, 1110035G07Rik
>NM_001008792||Mus musculus whirlin (Whrn), transcript variant 3, mRNA.||synonyms: wi, bM340H1.8, mKIAA1526, 1110035G07Rik
>NM_001008793||Mus musculus whirlin (Whrn), transcript variant 4, mRNA.||synonyms: wi, bM340H1.8, mKIAA1526, 1110035G07Rik
>NM_001008794||Mus musculus whirlin (Whrn), transcript variant 5, mRNA.||synonyms: wi, bM340H1.8, mKIAA1526, 1110035G07Rik
>NM_001008795||Mus musculus whirlin (Whrn), transcript variant 6, mRNA.||synonyms: wi, bM340H1.8, mKIAA1526, 1110035G07Rik
>NM_001008796||Mus musculus whirlin (Whrn), transcript variant 7, mRNA.||synonyms: wi, bM340H1.8, mKIAA1526, 1110035G07Rik
>NM_001008797||Mus musculus whirlin (Whrn), transcript variant 8, mRNA.||synonyms: wi, bM340H1.8, mKIAA1526, 1110035G07Rik
>NM_001008798||Mus musculus whirlin (Whrn), transcript variant 9, mRNA.||synonyms: wi, bM340H1.8, mKIAA1526, 1110035G07Rik
>NM_001008973||Mus musculus RIKEN cDNA E130009J12 gene (E130009J12Rik), mRNA.||synonyms: Gm940, Tes13-L, Tes13-S
>NM_001009544||Mus musculus RIKEN cDNA 4921501E09 gene (4921501E09Rik), mRNA.||synonym: PHF8
>NM_001009545||Mus musculus RIKEN cDNA 4930523C11 gene (4930523C11Rik), mRNA.||synonym: ADAM6b
>NM_001009546||Mus musculus N-acetylated alpha-linked acidic dipeptidase-like 1 (Naaladl1), mRNA.||synonyms: Gm964, Naaladasel
>NM_001009547||Mus musculus a disintegrin and metalloprotease domain 26b (ADAM26b), mRNA.||NA
>NM_001009548||Mus musculus similar to testase-8 (LOC384806), mRNA.||synonyms: Adam38, testase-8
>NM_001009549||Mus musculus cDNA sequence AY661338 (AY661338), mRNA.||synonym: Zfp36l3
>NM_001009550||Mus musculus bM64F17.3 (putative novel protein) (bM64F17.1), mRNA.||synonyms: Mup, bM64F17.4
>NM_001009573||Mus musculus unc-13 homolog D (C. elegans) (Unc13d), mRNA.||synonyms: FLJ, Munc13-4, mFLJ00067, 2610108D09Rik
>NM_001009574||Mus musculus trace amine-associated receptor 5 (Taar5), mRNA.||synonym: Gm227
>NM_001009575||Mus musculus hypothetical LOC494468 (MGC38735), mRNA.||NA
>NM_001009817||Mus musculus DNA segment, Chr 17, ERATO Doi 663, expressed (D17Ertd663e), mRNA.||NA
>NM_001009818||Mus musculus DNA segment, Chr 5, ERATO Doi 606, expressed (D5Ertd606e), mRNA.||synonyms: Sept11, 6230410I01Rik
>NM_001009819||Mus musculus gene model 433, (NCBI) (Gm433), mRNA.||synonym: iGb3
>NM_001009927||Mus musculus Smith-Magenis syndrome chromosome region, candidate 7 homolog (human) (Smcr7), mRNA.||synonym: Gm11
>NM_001009929||Mus musculus RIKEN cDNA 4833424K13 gene (4833424K13Rik), transcript variant 2, mRNA.||synonyms: SADA, Brsk2
>NM_001009930||Mus musculus RIKEN cDNA 4833424K13 gene (4833424K13Rik), transcript variant 3, mRNA.||synonyms: SADA, Brsk2
>NM_001009935||Mus musculus thioredoxin interacting protein (Txnip), transcript variant 1, mRNA.||synonyms: THIF, VDUP1, mVDUP1, Hyplip1, 1200008J08Rik
>NM_001009940||Mus musculus interleukin 19 (Il19), mRNA.||NA
>NM_001009947||Mus musculus dedicator of cytokinesis 11 (Dock11), mRNA.||synonyms: sph238, 8030476J24, 5033414A21Rik
>NM_001009948||Mus musculus gene model 123, (NCBI) (Gm123), mRNA.||synonym: MGC113772
>NM_001009949||Mus musculus mitochondrial carrier triple repeat 1 (Mcart1), mRNA.||synonyms: Gm138, D130005A03Rik
>NM_001009950||Mus musculus gene model 587, (NCBI) (Gm587), mRNA.||synonym: MGC113805
>NM_001009951||Mus musculus cDNA sequence BC088983 (BC088983), mRNA.||synonym: MGC113766
>NM_001009952||Mus musculus androgen-binding protein delta (Abpd), mRNA.||NA
>NM_001009978||Mus musculus phosphodiesterase 1A, calmodulin-dependent (Pde1a), transcript variant 7, mRNA.||NA
>NM_001009979||Mus musculus phosphodiesterase 1A, calmodulin-dependent (Pde1a), transcript variant 9, mRNA.||NA
>NM_001009980||Mus musculus RIKEN cDNA 2410193C02 gene (2410193C02Rik), transcript variant b, mRNA.||synonym: P7
>NM_001009981||Mus musculus RIKEN cDNA 2410193C02 gene (2410193C02Rik), transcript variant c, mRNA.||synonym: P7
>NM_001010825||Mus musculus DNA segment, Chr 5, ERATO Doi 40, expressed (D5Ertd40e), mRNA.||NA
>NM_001010826||Mus musculus DNA segment, Chr 7, ERATO Doi 760, expressed (D7Ertd760e), mRNA.||NA
>NM_001010827||Mus musculus trace amine-associated receptor 7B (Taar7b), mRNA.||synonym: Gm698
>NM_001010828||Mus musculus trace amine-associated receptor 6 (Taar6), mRNA.||synonym: Gm228
>NM_001010829||Mus musculus trace amine-associated receptor 7A (Taar7a), mRNA.||synonym: Gm229
>NM_001010830||Mus musculus trace amine-associated receptor 8A (Taar8a), mRNA.||synonym: Gm230
>NM_001010831||Mus musculus trace amine receptor 3 (Trar3), mRNA.||synonyms: Ta3, Tar3, Gm231, Taar9
>NM_001010832||Mus musculus cDNA sequence AY487415 (AY487415), mRNA.||NA
>NM_001010833||Mus musculus mediator of DNA damage checkpoint 1 (Mdc1), mRNA.||synonyms: NFBD1, mKIAA0170, 6820401C03
>NM_001010834||Mus musculus gene model 405, (NCBI) (Gm405), mRNA.||synonyms: mP5, Slc10a5
>NM_001010835||Mus musculus trace amine-associated receptor 7E (Taar7e), mRNA.||synonym: Gm697
>NM_001010836||Mus musculus NFkB interacting protein 1 (LOC333654), mRNA.||NA
>NM_001010837||Mus musculus trace amine-associated receptor 8B (Taar8b), mRNA.||synonym: Gm1149
>NM_001010838||Mus musculus trace amine-associated receptor 7D (Taar7d), mRNA.||NA
>NM_001010839||Mus musculus trace amine-associated receptor 7F (Taar7f), mRNA.||NA
>NM_001010840||Mus musculus trace amine-associated receptor 8C (Taar8c), mRNA.||NA
>NM_001010928||Mus musculus axis duplication inhibitor (Duplin), mRNA.||NA
>NM_001010929||Mus musculus RIKEN cDNA 5830484A20 gene (5830484A20Rik), mRNA.||synonym: Ipr1
>NM_001010930||Mus musculus mitochondrial ribosomal protein S33 (Mrps33), transcript variant 2, mRNA.||synonyms: Gdap3, PTD003, CGI-139, MRP-S33
>NM_001010937||Mus musculus gap junction membrane channel protein beta 6 (Gjb6), transcript variant 2, mRNA.||synonyms: Cx30, D14Bwg0506e
>NM_001010941||Mus musculus G-protein coupled receptor 12 (Gpr12), transcript variant 1, mRNA.||synonyms: Gpcr12, Gpcr21
>NM_001010973||Mus musculus histamine receptor H 2 (Hrh2), transcript variant 1, mRNA.||NA
>NM_001010988||Mus musculus paternally expressed 3 (Peg3), transcript variant 2, mRNA.||synonyms: Pw1, End4, Zfp102
>NM_001011517||Mus musculus olfactory receptor 1193 (Olfr1193), mRNA.||synonyms: MOR226-1, Olfr1193-ps1
>NM_001011518||Mus musculus olfactory receptor 94 (Olfr94), mRNA.||synonym: MOR256-32P
>NM_001011519||Mus musculus olfactory receptor 1148 (Olfr1148), mRNA.||synonym: MOR264-7
>NM_001011520||Mus musculus olfactory receptor 310 (Olfr310), mRNA.||synonym: MOR227-6P
>NM_001011523||Mus musculus olfactory receptor 913 (Olfr913), mRNA.||synonyms: MOR165-10, MOR165-9P
>NM_001011524||Mus musculus olfactory receptor 1418 (Olfr1418), mRNA.||synonym: MOR266-5
>NM_001011525||Mus musculus olfactory receptor 1415 (Olfr1415), mRNA.||synonym: MOR103-12
>NM_001011527||Mus musculus olfactory receptor 503 (Olfr503), mRNA.||synonyms: MOR34-12, MOR34-8P
>NM_001011528||Mus musculus olfactory receptor 456 (Olfr456), mRNA.||synonym: MOR257-7P
>NM_001011529||Mus musculus olfactory receptor 1251 (Olfr1251), mRNA.||synonym: MOR231-15P
>NM_001011530||Mus musculus olfactory receptor 723 (Olfr723), mRNA.||synonyms: MOR247-4, MOR247-3P
>NM_001011531||Mus musculus olfactory receptor 329 (Olfr329), mRNA.||synonym: MOR275-6P
>NM_001011532||Mus musculus olfactory receptor 1037 (Olfr1037), mRNA.||synonyms: MOR171-52, MOR256-34P
>NM_001011533||Mus musculus olfactory receptor 688 (Olfr688), mRNA.||synonyms: MOR40-5, MOR40-16, Olfr688-ps1
>NM_001011534||Mus musculus olfactory receptor 988 (Olfr988), mRNA.||synonym: MOR203-5P
>NM_001011535||Mus musculus olfactory receptor 1182 (Olfr1182), mRNA.||synonym: MOR225-7P
>NM_001011536||Mus musculus olfactory receptor 566 (Olfr566), mRNA.||synonym: MOR14-7P
>NM_001011542||Mus musculus olfactory receptor 708 (Olfr708), mRNA.||synonym: MOR260-6P
>NM_001011662||Mus musculus olfactory receptor 180 (Olfr180), mRNA.||synonym: MOR184-9
>NM_001011684||Mus musculus neuromedin S (NMS), mRNA.||NA
>NM_001011687||Mus musculus ribonuclease 13 (Rnase13), mRNA.||NA
>NM_001011695||Mus musculus olfactory receptor 1000 (Olfr1000), mRNA.||synonym: MOR175-9
>NM_001011707||Mus musculus cytochrome P450, family 2, subfamily c, polypeptide 66 (Cyp2c66), mRNA.||synonym: 2010301M18Rik
>NM_001011721||Mus musculus olfactory receptor 102 (Olfr102), mRNA.||synonym: MOR250-4
>NM_001011732||Mus musculus cDNA sequence AY534253 (AY534253), mRNA.||NA
>NM_001011734||Mus musculus olfactory receptor 1116 (Olfr1116), mRNA.||synonym: MOR264-21P
>NM_001011735||Mus musculus olfactory receptor 1066 (Olfr1066), mRNA.||synonyms: MOR188-8, MOR256-52P
>NM_001011736||Mus musculus olfactory receptor 205 (Olfr205), mRNA.||synonym: MOR182-11P
>NM_001011737||Mus musculus olfactory receptor 1357 (Olfr1357), mRNA.||synonyms: MOR128-3, MOR128-4
>NM_001011738||Mus musculus olfactory receptor 744 (Olfr744), mRNA.||synonym: MOR106-13P
>NM_001011739||Mus musculus olfactory receptor 885 (Olfr885), mRNA.||synonym: MOR162-12
>NM_001011740||Mus musculus olfactory receptor 225 (Olfr225), mRNA.||synonym: MOR256-51
>NM_001011741||Mus musculus olfactory receptor 1386 (Olfr1386), mRNA.||synonym: MOR256-50
>NM_001011742||Mus musculus olfactory receptor 479 (Olfr479), mRNA.||synonym: MOR267-15
>NM_001011743||Mus musculus olfactory receptor 324 (Olfr324), mRNA.||synonym: MOR102-2
>NM_001011744||Mus musculus olfactory receptor 105 (Olfr105), mRNA.||synonym: MOR250-7
>NM_001011748||Mus musculus olfactory receptor 867 (Olfr867), mRNA.||synonym: MOR143-2
>NM_001011749||Mus musculus olfactory receptor 704 (Olfr704), mRNA.||synonym: MOR283-12P
>NM_001011750||Mus musculus olfactory receptor 294 (Olfr294), mRNA.||synonym: MOR219-5
>NM_001011751||Mus musculus olfactory receptor 298 (Olfr298), mRNA.||synonym: MOR219-4
>NM_001011752||Mus musculus olfactory receptor 293 (Olfr293), mRNA.||synonym: MOR221-3
>NM_001011753||Mus musculus olfactory receptor 115 (Olfr115), mRNA.||synonym: MOR218-11P
>NM_001011754||Mus musculus olfactory receptor 735 (Olfr735), mRNA.||synonym: MOR243-1
>NM_001011755||Mus musculus olfactory receptor 671 (Olfr671), mRNA.||synonym: MOR32-12
>NM_001011756||Mus musculus olfactory receptor 948 (Olfr948), mRNA.||synonyms: MOR171-45, MOR171-51
>NM_001011757||Mus musculus olfactory receptor 663 (Olfr663), mRNA.||synonym: MOR40-12
>NM_001011758||Mus musculus olfactory receptor 1016 (Olfr1016), mRNA.||synonym: MOR213-9
>NM_001011759||Mus musculus olfactory receptor 1031 (Olfr1031), mRNA.||synonym: MOR200-1
>NM_001011760||Mus musculus olfactory receptor 314 (Olfr314), mRNA.||synonym: MOR278-2
>NM_001011761||Mus musculus olfactory receptor 1229 (Olfr1229), mRNA.||synonyms: MOR233-19, MOR233-22
>NM_001011764||Mus musculus olfactory receptor 106 (Olfr106), mRNA.||synonym: MOR250-6
>NM_001011767||Mus musculus olfactory receptor 299 (Olfr299), mRNA.||synonym: MOR221-2
>NM_001011769||Mus musculus olfactory receptor 317 (Olfr317), mRNA.||synonym: MOR256-47
>NM_001011770||Mus musculus olfactory receptor 332 (Olfr332), mRNA.||synonym: MOR284-2
>NM_001011771||Mus musculus olfactory receptor 1089 (Olfr1089), mRNA.||synonym: MOR193-1
>NM_001011773||Mus musculus olfactory receptor 1287 (Olfr1287), mRNA.||synonym: MOR248-15
>NM_001011774||Mus musculus olfactory receptor 1028 (Olfr1028), mRNA.||synonyms: MOR198-4, MOR198-6_p
>NM_001011775||Mus musculus olfactory receptor 1419 (Olfr1419), mRNA.||synonym: MOR266-10
>NM_001011776||Mus musculus olfactory receptor 527 (Olfr527), mRNA.||synonym: MOR251-5
>NM_001011777||Mus musculus olfactory receptor 1042 (Olfr1042), mRNA.||synonym: MOR185-10
>NM_001011778||Mus musculus olfactory receptor 285 (Olfr285), mRNA.||synonym: MOR160-3
>NM_001011782||Mus musculus olfactory receptor 543 (Olfr543), mRNA.||synonym: MOR42-2
>NM_001011783||Mus musculus olfactory receptor 104 (Olfr104), mRNA.||synonym: MOR250-5
>NM_001011784||Mus musculus olfactory receptor 1039 (Olfr1039), mRNA.||synonyms: MOR185-5, MOR185-9P
>NM_001011785||Mus musculus olfactory receptor 987 (Olfr987), mRNA.||synonym: MOR203-7P
>NM_001011787||Mus musculus olfactory receptor 1307 (Olfr1307), mRNA.||synonym: MOR245-19P
>NM_001011789||Mus musculus olfactory receptor 222 (Olfr222), mRNA.||synonym: MOR256-45P
>NM_001011790||Mus musculus olfactory receptor 1382 (Olfr1382), mRNA.||synonyms: MOR256-57, MOR256-43P
>NM_001011791||Mus musculus olfactory receptor 193 (Olfr193), mRNA.||synonym: MOR183-7P
>NM_001011792||Mus musculus olfactory receptor 207 (Olfr207), mRNA.||synonym: MOR182-9
>NM_001011793||Mus musculus olfactory receptor 598 (Olfr598), mRNA.||synonyms: MOR23-5, MOR23-4P
>NM_001011794||Mus musculus olfactory receptor 1322 (Olfr1322), mRNA.||synonym: MOR264-16P
>NM_001011795||Mus musculus olfactory receptor 1275 (Olfr1275), mRNA.||synonym: MOR245-18
>NM_001011796||Mus musculus olfactory receptor 1249 (Olfr1249), mRNA.||synonym: MOR231-17P
>NM_001011797||Mus musculus olfactory receptor 782 (Olfr782), mRNA.||synonym: MOR110-8
>NM_001011798||Mus musculus olfactory receptor 884 (Olfr884), mRNA.||synonyms: MOR162-13, MOR162-9P
>NM_001011799||Mus musculus olfactory receptor 453 (Olfr453), mRNA.||synonym: MOR257-8P
>NM_001011800||Mus musculus olfactory receptor 212 (Olfr212), mRNA.||synonym: MOR119-4
>NM_001011801||Mus musculus olfactory receptor 213 (Olfr213), mRNA.||synonym: MOR119-3
>NM_001011802||Mus musculus olfactory receptor 1318 (Olfr1318), mRNA.||synonym: MOR245-16
>NM_001011803||Mus musculus olfactory receptor 1306 (Olfr1306), mRNA.||synonym: MOR245-15
>NM_001011804||Mus musculus olfactory receptor 1211 (Olfr1211), mRNA.||synonyms: MOR233-21, MOR233-16P
>NM_001011805||Mus musculus olfactory receptor 1385 (Olfr1385), mRNA.||synonym: MOR256-41P
>NM_001011806||Mus musculus olfactory receptor 901 (Olfr901), mRNA.||synonym: MOR162-8
>NM_001011807||Mus musculus olfactory receptor 191 (Olfr191), mRNA.||synonym: MOR183-5P
>NM_001011808||Mus musculus olfactory receptor 198 (Olfr198), mRNA.||synonym: MOR182-8
>NM_001011809||Mus musculus olfactory receptor 728 (Olfr728), mRNA.||synonym: MOR246-1P
>NM_001011810||Mus musculus olfactory receptor 485 (Olfr485), mRNA.||synonym: MOR204-30P
>NM_001011811||Mus musculus olfactory receptor 487 (Olfr487), mRNA.||synonym: MOR204-29P
>NM_001011812||Mus musculus olfactory receptor 951 (Olfr951), mRNA.||synonyms: MOR171-49, MOR171-33P
>NM_001011813||Mus musculus olfactory receptor 93 (Olfr93), mRNA.||synonym: MOR256-39P
>NM_001011814||Mus musculus olfactory receptor 524 (Olfr524), mRNA.||synonym: MOR103-14P
>NM_001011815||Mus musculus olfactory receptor 533 (Olfr533), mRNA.||synonym: MOR252-3P
>NM_001011816||Mus musculus olfactory receptor 1181 (Olfr1181), mRNA.||synonym: MOR225-9P
>NM_001011818||Mus musculus olfactory receptor 316 (Olfr316), mRNA.||synonyms: MOR285-3P, MOR285-6_p
>NM_001011819||Mus musculus olfactory receptor 312 (Olfr312), mRNA.||synonym: MOR222-4P
>NM_001011820||Mus musculus olfactory receptor 1359 (Olfr1359), mRNA.||synonyms: MOR256-35, MOR256-60
>NM_001011821||Mus musculus olfactory receptor 804 (Olfr804), mRNA.||synonym: MOR110-7
>NM_001011822||Mus musculus olfactory receptor 787 (Olfr787), mRNA.||synonym: MOR111-10
>NM_001011823||Mus musculus olfactory receptor 834 (Olfr834), mRNA.||synonyms: MOR153-2, MOR153-4_p
>NM_001011824||Mus musculus olfactory receptor 832 (Olfr832), mRNA.||synonym: MOR153-1
>NM_001011825||Mus musculus olfactory receptor 1105 (Olfr1105), mRNA.||synonyms: MOR0-6P, MOR172-7
>NM_001011826||Mus musculus olfactory receptor 967 (Olfr967), mRNA.||synonym: MOR171-30P
>NM_001011827||Mus musculus olfactory receptor 963 (Olfr963), mRNA.||synonyms: MOR224-13, MOR224-7P
>NM_001011828||Mus musculus olfactory receptor 304 (Olfr304), mRNA.||synonym: MOR219-3P
>NM_001011829||Mus musculus olfactory receptor 761 (Olfr761), mRNA.||synonyms: MOR218-12, MOR218-5P
>NM_001011830||Mus musculus olfactory receptor 119 (Olfr119), mRNA.||synonym: MOR263-7
>NM_001011831||Mus musculus olfactory receptor 1500 (Olfr1500), mRNA.||synonym: MOR212-4P
>NM_001011832||Mus musculus olfactory receptor 1490 (Olfr1490), mRNA.||synonym: MOR266-6P
>NM_001011833||Mus musculus olfactory receptor 1137 (Olfr1137), mRNA.||synonyms: MOR40-9P, MOR177-20
>NM_001011834||Mus musculus olfactory receptor 1152 (Olfr1152), mRNA.||synonym: MOR177-12
>NM_001011835||Mus musculus olfactory receptor 1162 (Olfr1162), mRNA.||synonym: MOR174-14
>NM_001011836||Mus musculus olfactory receptor 1129 (Olfr1129), mRNA.||synonyms: MOR264-23, MOR264-9P
>NM_001011837||Mus musculus olfactory receptor 748 (Olfr748), mRNA.||synonym: MOR106-9P
>NM_001011839||Mus musculus olfactory receptor 1437 (Olfr1437), mRNA.||synonym: MOR214-6
>NM_001011840||Mus musculus olfactory receptor 1463 (Olfr1463), mRNA.||synonym: MOR202-29P
>NM_001011841||Mus musculus olfactory receptor 1465 (Olfr1465), mRNA.||synonym: MOR202-28
>NM_001011842||Mus musculus olfactory receptor 1474 (Olfr1474), mRNA.||synonyms: MOR202-42, MOR202-26P
>NM_001011844||Mus musculus olfactory receptor 426 (Olfr426), mRNA.||synonym: MOR105-8
>NM_001011845||Mus musculus olfactory receptor 597 (Olfr597), mRNA.||synonym: MOR23-2
>NM_001011846||Mus musculus olfactory receptor 517 (Olfr517), mRNA.||synonym: MOR268-4
>NM_001011847||Mus musculus olfactory receptor 591 (Olfr591), mRNA.||synonym: MOR24-1P
>NM_001011848||Mus musculus olfactory receptor 675 (Olfr675), mRNA.||synonym: MOR32-9P
>NM_001011849||Mus musculus olfactory receptor 792 (Olfr792), mRNA.||synonym: MOR108-2
>NM_001011850||Mus musculus olfactory receptor 1505 (Olfr1505), mRNA.||synonym: MOR211-4P
>NM_001011851||Mus musculus olfactory receptor 412 (Olfr412), mRNA.||synonym: MOR127-5P
>NM_001011852||Mus musculus olfactory receptor 1029 (Olfr1029), mRNA.||synonym: MOR198-1P
>NM_001011853||Mus musculus olfactory receptor 1425 (Olfr1425), mRNA.||synonym: MOR239-7
>NM_001011854||Mus musculus olfactory receptor 605 (Olfr605), mRNA.||synonyms: MOR24-5, MOR202-22P
>NM_001011855||Mus musculus olfactory receptor 169 (Olfr169), mRNA.||synonym: MOR273-3P
>NM_001011856||Mus musculus olfactory receptor 1331 (Olfr1331), mRNA.||synonym: MOR259-3P
>NM_001011857||Mus musculus olfactory receptor 685 (Olfr685), mRNA.||synonym: MOR37-1
>NM_001011858||Mus musculus olfactory receptor 504 (Olfr504), mRNA.||synonyms: MOR40-15, MOR40-7P
>NM_001011859||Mus musculus olfactory receptor 965 (Olfr965), mRNA.||synonym: MOR171-28
>NM_001011860||Mus musculus olfactory receptor 1222 (Olfr1222), mRNA.||synonym: MOR233-14
>NM_001011861||Mus musculus olfactory receptor 331 (Olfr331), mRNA.||synonym: MOR275-4
>NM_001011862||Mus musculus olfactory receptor 699 (Olfr699), mRNA.||synonym: MOR283-10P
>NM_001011863||Mus musculus olfactory receptor 406 (Olfr406), mRNA.||synonym: MOR133-1
>NM_001011864||Mus musculus olfactory receptor 917 (Olfr917), mRNA.||synonym: MOR168-2P
>NM_001011865||Mus musculus olfactory receptor 624 (Olfr624), mRNA.||synonym: MOR4-2P
>NM_001011866||Mus musculus olfactory receptor 309 (Olfr309), mRNA.||synonym: MOR251-4P
>NM_001011867||Mus musculus olfactory receptor 538 (Olfr538), mRNA.||synonym: MOR253-10P
>NM_001011868||Mus musculus olfactory receptor 1178 (Olfr1178), mRNA.||synonym: MOR225-6P
>NM_001011869||Mus musculus olfactory receptor 452 (Olfr452), mRNA.||synonym: MOR257-5P
>NM_001011870||Mus musculus olfactory receptor 1329 (Olfr1329), mRNA.||synonym: MOR259-2
>NM_001011871||Mus musculus olfactory receptor 506 (Olfr506), mRNA.||synonym: MOR204-23
>NM_001011872||Mus musculus olfactory receptor 1034 (Olfr1034), mRNA.||synonym: MOR245-14P
>NM_001011873||Mus musculus gene model 1620, (NCBI) (Gm1620), mRNA.||synonym: XRG9
>NM_001011874||Mus musculus XK-related protein 4 (XRG4), mRNA.||NA
>NM_001011875||Mus musculus ribonuclease 12 (Rnase12), mRNA.||NA
>NM_001011877||Mus musculus ribonuclease 11 (Rnase11), mRNA.||NA
>NM_001012236||Mus musculus three prime repair exonuclease 1 (Trex1), transcript variant 2, mRNA.||synonym: 1661
>NM_001012265||Mus musculus olfactory receptor 857 (Olfr857), mRNA.||synonym: MOR146-8P
>NM_001012266||Mus musculus olfactory receptor 835 (Olfr835), mRNA.||synonym: MOR150-3
>NM_001012269||Mus musculus olfactory receptor 1513 (Olfr1513), mRNA.||synonyms: MOR223-10, MOR223-7P
>NM_001012272||Mus musculus baculoviral IAP repeat-containing 5 (Birc5), transcript variant 2, mRNA.||synonyms: Api4, TIAP, AAC-11, survivin40
>NM_001012273||Mus musculus baculoviral IAP repeat-containing 5 (Birc5), transcript variant 3, mRNA.||synonyms: Api4, TIAP, AAC-11, survivin40
>NM_001012305||Mus musculus solute carrier family 39 (zinc transporter), member 12 (Slc39a12), mRNA.||synonym: Gm731
>NM_001012306||Mus musculus hydroxysteroid dehydrogenase-3, delta<5>-3-beta (Hsd3b3), mRNA.||NA
>NM_001012307||Mus musculus defensin-related cryptdin 23 (Defcr23), mRNA.||NA
>NM_001012308||Mus musculus defensin-related cryptdin 22 (Defcr22), mRNA.||NA
>NM_001012309||Mus musculus expressed sequence AI851076 (AI851076), mRNA.||synonym: 8030451K07
>NM_001012310||Mus musculus expressed sequence AI132487 (AI132487), mRNA.||synonym: HDMCP
>NM_001012311||Mus musculus RIKEN cDNA 4921509E05 gene (4921509E05Rik), mRNA.||NA
>NM_001012322||Mus musculus secretin receptor (Sctr), mRNA.||synonyms: MGC, 6530402O03Rik
>NM_001012323||Mus musculus similar to alpha-2u-globulin V precursor - mouse (MGC107671), mRNA.||NA
>NM_001012324||Mus musculus cDNA sequence BC065151 (BC065151), mRNA.||NA
>NM_001012325||Mus musculus similar to regulator of sex-limitation candidate 11 (MGC102251), transcript variant 1, mRNA.||NA
>NM_001012326||Mus musculus similar to Retrovirus-related POL polyprotein (Endonuclease) (LOC433762), mRNA.||NA
>NM_001012327||Mus musculus zinc finger-like protein (Zfra), mRNA.||NA
>NM_001012330||Mus musculus zinc finger protein 238 (Zfp238), transcript variant 1, mRNA.||synonym: RP58
>NM_001012335||Mus musculus midkine (Mdk), transcript variant 2, mRNA.||synonyms: MK, Mek, cytokine
>NM_001012336||Mus musculus midkine (Mdk), transcript variant 3, mRNA.||synonyms: MK, Mek, cytokine
>NM_001012363||Mus musculus solute carrier family 2 (facilitated glucose transporter), member 9 (Slc2a9), transcript variant a, mRNA.||synonym: Glut9
>NM_001012364||Mus musculus TNNI3 interacting kinase (Tnni3k), transcript variant 2, mRNA.||synonyms: Cark, D830019J24Rik
>NM_001012392||Mus musculus cDNA sequence U46068 (U46068), transcript variant 1, mRNA.||synonym: Lplunc1
>NM_001012396||Mus musculus protein tyrosine phosphatase-like (proline instead of catalytic arginine), member a (Ptpla), transcript variant 2, mRNA.||NA
>NM_001012400||Mus musculus similar to hypothetical protein MGC955 (BC035522), mRNA.||NA
>NM_001012401||Mus musculus heat shock protein, alpha-crystallin-related, B6 (Hspb6), mRNA.||synonyms: Gm479, Hsp20
>NM_001012402||Mus musculus heparan sulfate 3-O-sulfotransferase 6 (LOC328779), mRNA.||NA
>NM_001012434||Mus musculus potassium channel tetramerization domain containing 14 (Kctd14), mRNA.||NA
>NM_001012448||Mus musculus similar to regulator of sex-limitation candidate 11 (MGC102251), transcript variant 2, mRNA.||NA
>NM_001012449||Mus musculus similar to regulator of sex-limitation candidate 11 (MGC102251), transcript variant 3, mRNA.||NA
>NM_001012450||Mus musculus ankyrin repeat domain 6 (Ankrd6), transcript variant 1, mRNA.||NA
>NM_001012451||Mus musculus ankyrin repeat domain 6 (Ankrd6), transcript variant 3, mRNA.||NA
>NM_001012477||Mus musculus chemokine (C-X-C motif) ligand 12 (Cxcl12), transcript variant 3, mRNA.||synonyms: PBSF, Sdf1, TLSF, SDF-1, Sdf1a, Sdf1b, TPAR1, Scyb12, TLSF-a, TLSF-b, PBSF/SDF-1
>NM_001012517||Mus musculus fucosyltransferase 10 (Fut10), transcript variant A, mRNA.||synonym: MGC40819
>NM_001012518||Mus musculus euchromatic histone methyltransferase 1 (Ehmt1), transcript variant 1, mRNA.||synonyms: mKIAA1876, D330003E03, Eu-HMTase1, 9230102N17Rik
>NM_001012520||Mus musculus killer cell lectin-like receptor family I member 1 (Klri1), mRNA.||NA
>NM_001012623||Mus musculus regulating synaptic membrane exocytosis 1 (Rims1), transcript variant 3, mRNA.||synonyms: KIA, Rim, RIM1, RIM1a, Serg1, Rab3ip1, mKIAA0340, C030033M19Rik
>NM_001012624||Mus musculus regulating synaptic membrane exocytosis 1 (Rims1), transcript variant 4, mRNA.||synonyms: KIA, Rim, RIM1, RIM1a, Serg1, Rab3ip1, mKIAA0340, C030033M19Rik
>NM_001012625||Mus musculus regulating synaptic membrane exocytosis 1 (Rims1), transcript variant 5, mRNA.||synonyms: KIA, Rim, RIM1, RIM1a, Serg1, Rab3ip1, mKIAA0340, C030033M19Rik
>NM_001012638||Mus musculus adrenocortical dysplasia (Acd), mRNA.||NA
>NM_001012667||Mus musculus expressed sequence AI316807 (AI316807), mRNA.||synonym: EST-c39
>NM_001012704||Mus musculus WAP four-disulfide core domain 13-like 1 (Wfdc13l1), mRNA.||NA
>NM_001012726||Mus musculus activator of yeast meiotic promoters 1 (Aym1), mRNA.||NA
>NM_001012766||Mus musculus eosinophil-associated, ribonuclease A family, member 12 (Ear12), mRNA.||NA
>NM_001013022||Mus musculus RIKEN cDNA 2010001J22 gene (2010001J22Rik), mRNA.||NA
>NM_001013023||Mus musculus RIKEN cDNA 4931431L11 gene (4931431L11Rik), mRNA.||NA
>NM_001013024||Mus musculus ubiquitin specific protease 13 (isopeptidase T-3) (Usp13), mRNA.||synonyms: MGC, ISOT3, IsoT-3, 2700071E21Rik
>NM_001013028||Mus musculus expressed sequence AI597468 (AI597468), mRNA.||NA
>NM_001013256||Mus musculus RIKEN cDNA 1500010J02 gene (1500010J02Rik), transcript variant 2, mRNA.||NA
>NM_001013360||Mus musculus neuronal pentraxin with chromo domain (Npcd), mRNA.||NA
>NM_001013362||Mus musculus neuronal pentraxin with chromo domain (Npcd), mRNA.||NA
>NM_001013365||Mus musculus oncostatin M (Osm), mRNA.||NA
>NM_001013366||Mus musculus RIKEN cDNA 9530020G05 gene (9530020G05Rik), mRNA.||NA
>NM_001013369||Mus musculus prefoldin 4 (Pfdn4), mRNA.||synonyms: C1, C-1, PFD4, 0610025M10Rik, 1810063B06Rik
>NM_001013373||Mus musculus transmembrane protease, serine 13 (Tmprss13), mRNA.||synonyms: MGC, Tpmrss13
>NM_001013374||Mus musculus lectin, mannose-binding 2-like (Lman2l), mRNA.||synonyms: DKF, VIPL, VIP36-like, A630028F14Rik
>NM_001013375||Mus musculus WD repeat domain 50 (Wdr50), mRNA.||synonyms: 6430513M13, 6230425C22Rik
>NM_001013382||Mus musculus RIKEN cDNA 4930413P14 gene (4930413P14Rik), mRNA.||NA
>NM_001013384||Mus musculus RIKEN cDNA 5832418A03 gene (5832418A03Rik), mRNA.||synonym: Gm506
>NM_001013389||Mus musculus MRS2-like, magnesium homeostasis factor (S. cerevisiae) (Mrs2l), mRNA.||synonyms: HPT, RPT, MRS2, Gm902
>NM_001013390||Mus musculus sodium channel, type IV, beta (Scn4b), mRNA.||synonym: Gm1471
>NM_001013392||Mus musculus RIKEN cDNA 1110037N09 gene (1110037N09Rik), mRNA.||synonyms: Rreb1, B930013M22Rik
>NM_001013393||Mus musculus novel protein (LOC433719), mRNA.||NA
>NM_001013405||Mus musculus DNA segment, Chr 9, ERATO Doi 402, expressed (D9Ertd402e), mRNA.||synonyms: Gm1129, MGC91156
>NM_001013411||Mus musculus RIKEN cDNA 6330571D19 gene (6330571D19Rik), mRNA.||synonym: Tcba1
>NM_001013412||Mus musculus eotaxin 3-like (LOC541307), mRNA.||NA
>NM_001013414||Mus musculus RIKEN cDNA 0610025P10 gene (0610025P10Rik), mRNA.||NA
>NM_001013441||Mus musculus cDNA sequence BC051080 (BC051080), mRNA.||synonyms: Ric-8, Ric8b, MGC58970
>NM_001013575||Mus musculus olfactory receptor 112 (Olfr112), mRNA.||synonym: MOR218-4
>NM_001013577||Mus musculus RIKEN cDNA 1110054O05 gene (1110054O05Rik), mRNA.||NA
>NM_001013578||Mus musculus RIKEN cDNA 1500006O09 gene (1500006O09Rik), transcript variant 2, mRNA.||synonym: Nif3l1bp1
>NM_001013580||Mus musculus par-3 (partitioning defective 3) homolog (C. elegans) (Pard3), transcript variant 2, mRNA.||synonyms: ASIP, Par3, PAR-3, D8Ertd580e
>NM_001013581||Mus musculus par-3 (partitioning defective 3) homolog (C. elegans) (Pard3), transcript variant 1, mRNA.||synonyms: ASIP, Par3, PAR-3, D8Ertd580e
>NM_001013607||Mus musculus gene model 741, (NCBI) (Gm741), mRNA.||synonym: RP23-122P1.11
>NM_001013608||Mus musculus chromosome 9 open reading frame 102-like (Sr278), mRNA.||NA
>NM_001013609||Mus musculus testis-specific protein (LOC541463), mRNA.||NA
>NM_001013616||Mus musculus tripartite motif protein 6 (Trim6), mRNA.||synonym: D7Ertd684e
>NM_001013745||Mus musculus zinc finger protein 57 (Zfp57), transcript variant 2, mRNA.||synonyms: G19, Zfp-57
>NM_001013759||Mus musculus similar to growth arrest-specific 2 like 2; GAS2-related protein (LOC237891), mRNA.||NA
>NM_001013760||Mus musculus hypothetical LOC238829 (LOC238829), mRNA.||NA
>NM_001013762||Mus musculus similar to arylacetyl acyl-CoA N-acyltransferase (LOC240549), mRNA.||synonym: MGC
>NM_001013765||Mus musculus gene model 397, (NCBI) (Gm397), mRNA.||NA
>NM_001013767||Mus musculus calpain 11 (Capn11), mRNA.||NA
>NM_001013773||Mus musculus similar to hypothetical protein MGC15606 (LOC381680), mRNA.||NA
>NM_001013774||Mus musculus expressed sequence AW146299 (AW146299), mRNA.||synonym: Gm1055
>NM_001013775||Mus musculus similar to Murinoglobulin 2 precursor (MuG2) (LOC381806), mRNA.||NA
>NM_001013779||Mus musculus gene model 1313, (NCBI) (Gm1313), mRNA.||NA
>NM_001013781||Mus musculus similar to Transmembrane 4 superfamily member 2 (Cell surface glycoprotein A15) (PE31) (TALLA homolog) (LOC384639), mRNA.||NA
>NM_001013783||Mus musculus similar to Hypothetical protein MGC26988 (LOC432552), mRNA.||NA
>NM_001013784||Mus musculus similar to limkain beta 2 (LOC432582), mRNA.||NA
>NM_001013785||Mus musculus similar to 3(20)alpha-hydroxysteroid/dihydrodiol/indanol dehydrogenase (LOC432720), mRNA.||NA
>NM_001013787||Mus musculus similar to vomeronasal receptor V1RH7 (LOC432736), mRNA.||NA
>NM_001013789||Mus musculus similar to hypothetical protein MGC37588 (LOC432823), mRNA.||NA
>NM_001013792||Mus musculus similar to LOC90268 protein (LOC432940), mRNA.||NA
>NM_001013811||Mus musculus similar to hypothetical protein FLJ39743 (LOC434197), mRNA.||NA
>NM_001013814||Mus musculus aminomethyltransferase (Amt), mRNA.||NA
>NM_001013815||Mus musculus similar to hypothetical protein MGC37588 (LOC434448), mRNA.||NA
>NM_001013816||Mus musculus similar to RIKEN cDNA 4930503E14 (LOC434459), mRNA.||NA
>NM_001013817||Mus musculus similar to SP140 nuclear body protein; nuclear body protein Sp140 (LOC434484), mRNA.||NA
>NM_001013823||Mus musculus similar to keratin associated protein 4-10; keratin associated protein 4.10 (LOC435285), mRNA.||NA
>NM_001013825||Mus musculus similar to hypothetical protein FLJ14345 (LOC435366), mRNA.||NA
>NM_001013827||Mus musculus similar to 40S ribosomal protein S2 (LOC435551), mRNA.||synonym: gag
>NM_001013829||Mus musculus similar to Shb-like adapter protein, Shf - human (LOC435684), mRNA.||NA
>NM_001013832||Mus musculus G protein-coupled receptor 31, D17Leh66c region (Gpr31c), mRNA.||synonym: GPR31c(t)
>NM_001013833||Mus musculus protein kinase, cGMP-dependent, type I (Prkg1), transcript variant 1, mRNA.||synonyms: CGKI, Prkg1b, Prkgr1b
>NM_001014288||Mus musculus protein tyrosine phosphatase, receptor type, D (Ptprd), transcript variant a, mRNA.||synonyms: MGC, MGC36851, 1110002J03Rik, 3000002J10Rik, B230219D21Rik
>NM_001014399||Mus musculus RIKEN cDNA D930038M13 gene (D930038M13Rik), transcript variant 3, mRNA.||synonyms: TARSH, Abi3bp, 5033411B22Rik
>NM_001014422||Mus musculus RIKEN cDNA D930038M13 gene (D930038M13Rik), transcript variant 4, mRNA.||synonyms: TARSH, Abi3bp, 5033411B22Rik
>NM_001014423||Mus musculus RIKEN cDNA D930038M13 gene (D930038M13Rik), transcript variant 5, mRNA.||synonyms: TARSH, Abi3bp, 5033411B22Rik
>NM_001014424||Mus musculus RIKEN cDNA D930038M13 gene (D930038M13Rik), transcript variant 2, mRNA.||synonyms: TARSH, Abi3bp, 5033411B22Rik
>NM_001014425||Mus musculus origin recognition complex, subunit 1-like (S.cereviaiae) (Orc1l), transcript variant B, mRNA.||synonyms: Orc1, MmORC1
>NM_001014836||Mus musculus RIKEN cDNA 4930404N11 gene (4930404N11Rik), mRNA.||synonyms: Wdt1, AI854616, 2210409H10Rik, 5730551K18Rik
>NM_001014882||Mus musculus hypothetical protein LOC280640 (LOC280640), mRNA.||synonym: ORF4
>NM_001014885||Mus musculus RIKEN cDNA D330041B21 gene (D330041B21Rik), mRNA.||synonym: ORF1
>NM_001014900||Mus musculus zinc finger, MYND domain containing 12 (Zmynd12), mRNA.||NA
>NM_001014973||Mus musculus sorting nexin 13 (Snx13), mRNA.||synonym: mKIAA0713
>NM_001014974||Mus musculus tubulin tyrosine ligase-like family, member 4 (Ttll4), mRNA.||synonyms: mKIAA0173, 4632407P03Rik
>NM_001014976||Mus musculus extra spindle poles-like 1 (S. cerevisiae) (Espl1), mRNA.||synonyms: SSE, ESP1, PRCE
>NM_001015039||Mus musculus zinc finger, FYVE domain containing 28 (Zfyve28), mRNA.||synonyms: Gm146, mKIAA1643, 9630058O20Rik
>NM_001015099||Mus musculus RIKEN cDNA 6030408C04 gene (6030408C04Rik), mRNA.||synonyms: mKIAA1333, 9030416F18, D930034K21Rik
>NM_001015506||Mus musculus regulator of sex-limitation candidate 24 (Rslcan24), mRNA.||NA
>NM_001015681||Mus musculus RIKEN cDNA E130308A19 gene (E130308A19Rik), transcript variant 2, mRNA.||synonym: MGC47072
>NM_001015876||Mus musculus radical S-adenosyl methionine and flavodoxin domains 1 (Rsafd1), transcript variant 1, mRNA.||NA
>NM_001015889||Mus musculus TAF9 RNA polymerase II, TATA box binding protein (TBP)-associated factor (Taf9), transcript variant 3, mRNA.||synonyms: Taf2g, 2310012M09Rik, 2810046E22Rik, 4921516M08Rik
>NM_001017362||Mus musculus AT rich interactive domain 3C (Bright like) (Arid3c), mRNA.||NA
>NM_001017393||Mus musculus similar to spermiogenesis specific transcript on the Y 2 (MGC107098), mRNA.||NA
>NM_001017394||Mus musculus similar to spermiogenesis specific transcript on the Y 2 (LOC435023), mRNA.||NA
>NM_007376||Mus musculus pregnancy zone protein (Pzp), mRNA.||synonyms: A1m, A2m, MAM
>NM_007377||Mus musculus apoptosis-associated tyrosine kinase (Aatk), mRNA.||synonyms: AATYK, mKIAA0641
>NM_007378||Mus musculus ATP-binding cassette, sub-family A (ABC1), member 4 (Abca4), mRNA.||synonyms: RmP, Abcr, Abc10, D430003I15Rik
>NM_007379||Mus musculus ATP-binding cassette, sub-family A (ABC1), member 2 (Abca2), mRNA.||synonyms: Abc2, mKIAA1062, D2H0S1474E
>NM_007380||Mus musculus abl-interactor 1 (Abi1), mRNA.||synonyms: E3B1, NAP1, MGC6064, Ssh3bp1
>NM_007381||Mus musculus acetyl-Coenzyme A dehydrogenase, long-chain (Acadl), mRNA.||synonym: LCAD
>NM_007382||Mus musculus acetyl-Coenzyme A dehydrogenase, medium chain (Acadm), mRNA.||synonym: MCAD
>NM_007383||Mus musculus acyl-Coenzyme A dehydrogenase, short chain (Acads), mRNA.||synonyms: Bcd1, SCAD, Bcd-1
>NM_007384||Mus musculus amiloride-sensitive cation channel 1, neuronal (degenerin) (Accn1), mRNA.||synonyms: BNC1, Mdeg, ACIC2, ASIC2, BNaC1a
>NM_007385||Mus musculus apolipoprotein C-IV (Apoc4), mRNA.||synonym: Acl
>NM_007386||Mus musculus aconitase 1 (Aco1), mRNA.||synonyms: Irp1, Aco-1, Irebp
>NM_007387||Mus musculus acid phosphatase 2, lysosomal (Acp2), mRNA.||synonyms: LAP, Acp-2
>NM_007388||Mus musculus acid phosphatase 5, tartrate resistant (Acp5), mRNA.||synonym: TRAP
>NM_007389||Mus musculus cholinergic receptor, nicotinic, alpha polypeptide 1 (muscle) (Chrna1), mRNA.||synonyms: Acra, Achr-1
>NM_007390||Mus musculus cholinergic receptor, nicotinic, alpha polypeptide 7 (Chrna7), mRNA.||synonyms: Acra7, alpha7
>NM_007391||Mus musculus acrosomal vesicle protein 1 (Acrv1), mRNA.||synonym: Msa63
>NM_007392||Mus musculus actin, alpha 2, smooth muscle, aorta (Acta2), mRNA.||synonyms: Actvs, a-SMA, 0610041G09Rik
>NM_007393||Mus musculus actin, beta, cytoplasmic (Actb), mRNA.||synonyms: Actx, beta-actin, E430023M04Rik
>NM_007394||Mus musculus activin A receptor, type 1 (Acvr1), mRNA.||synonyms: ALK2, Acvr, Alk8, SKR1, Alk-2, Tsk7L, ActR-I, ActRIA, Acvrlk2, D330013D15Rik
>NM_007395||Mus musculus activin A receptor, type 1B (Acvr1b), mRNA.||synonyms: SKR2, ActRIB, ActR-IB, Acvrlk4, 6820432J04
>NM_007396||Mus musculus activin receptor IIA (Acvr2), mRNA.||synonyms: Acvr2a, ActRIIa, tActRII
>NM_007397||Mus musculus activin receptor IIB (Acvr2b), mRNA.||synonym: ActRIIB
>NM_007398||Mus musculus adenosine deaminase (Ada), mRNA.||NA
>NM_007399||Mus musculus a disintegrin and metalloprotease domain 10 (Adam10), mRNA.||synonyms: kuz, MADM, kuzbanian, 1700031C13Rik
>NM_007400||Mus musculus a disintegrin and metalloproteinase domain 12 (meltrin alpha) (Adam12), mRNA.||synonyms: KIA, M[a], Mltna, mKIAA4001
>NM_007401||Mus musculus a disintegrin and metalloprotease domain 5 (Adam5), mRNA.||synonym: tMDCII
>NM_007402||Mus musculus a disintegrin and metalloprotease domain 7 (Adam7), mRNA.||synonyms: EAP1, EAPI
>NM_007403||Mus musculus a disintegrin and metalloprotease domain 8 (Adam8), mRNA.||synonyms: MS2, CD156, CD156a, E430039A18Rik
>NM_007404||Mus musculus a disintegrin and metalloproteinase domain 9 (meltrin gamma) (Adam9), mRNA.||synonyms: MDC9, Mltng, mKIAA0021
>NM_007405||Mus musculus adenylate cyclase 6 (Adcy6), mRNA.||NA
>NM_007406||Mus musculus adenylate cyclase 7 (Adcy7), mRNA.||NA
>NM_007407||Mus musculus adenylate cyclase activating polypeptide 1 receptor 1 (Adcyap1r1), mRNA.||synonyms: PAC1, PAC1R, PACAP1-R, 2900024I10Rik
>NM_007408||Mus musculus adipose differentiation related protein (Adfp), mRNA.||synonyms: ADPH, Adrp
>NM_007409||Mus musculus alcohol dehydrogenase 1 (class I) (Adh1), mRNA.||synonyms: Adh-1, ADH-AA, Adh-1e, Adh-1t, Adh-3e, Adh1-e, Adh1-t, Adh1tl, Adh3-e, Adh-1-t
>NM_007410||Mus musculus alcohol dehydrogenase 5 (class III), chi polypeptide (Adh5), mRNA.||synonyms: Adh3, Adh-5, GSNOR
>NM_007412||Mus musculus adrenomedullin receptor (Admr), mRNA.||synonyms: NOW, AM-R, MB10, G10-D, Gpcr17, Gpcr22
>NM_007413||Mus musculus adenosine A2b receptor (Adora2b), mRNA.||NA
>NM_007414||Mus musculus ADP-ribosylarginine hydrolase (Adprh), mRNA.||synonym: Arh1
>NM_007415||Mus musculus poly (ADP-ribose) polymerase family, member 1 (Parp1), mRNA.||synonyms: PARP, PPOL, Adprp, Adprt1, parp-1, sPARP-1, 5830444G22Rik
>NM_007416||Mus musculus adrenergic receptor, alpha 1b (Adra1b), mRNA.||synonym: [a]1b
>NM_007417||Mus musculus adrenergic receptor, alpha 2a (Adra2a), mRNA.||synonyms: [a]2A, Adra-2, Adra-2a, [a]>2A<, alpha2A, [a]>2A<-AR, alpha2-C10
>NM_007418||Mus musculus adrenergic receptor, alpha 2c (Adra2c), mRNA.||synonyms: [a]2C, Adra-2c, alpha2C, alpha2-C4
>NM_007419||Mus musculus adrenergic receptor, beta 1 (Adrb1), mRNA.||synonyms: Adrb-1, beta-AR
>NM_007420||Mus musculus adrenergic receptor, beta 2 (Adrb2), mRNA.||synonyms: Badm, Gpcr7, Adrb-2
>NM_007421||Mus musculus adenylosuccinate synthetase like 1 (Adssl1), mRNA.||synonyms: Adss, Adss1
>NM_007422||Mus musculus adenylosuccinate synthetase, non muscle (Adss), mRNA.||synonym: Adss2
>NM_007423||Mus musculus alpha fetoprotein (Afp), mRNA.||NA
>NM_007424||Mus musculus aggrecan 1 (Agc1), mRNA.||synonyms: Agc, cmd, Cspg1
>NM_007425||Mus musculus advanced glycosylation end product-specific receptor (Ager), mRNA.||synonym: RAGE
>NM_007426||Mus musculus angiopoietin 2 (Angpt2), mRNA.||synonyms: Ang2, Agpt2, Ang-2
>NM_007427||Mus musculus agouti related protein (Agrp), mRNA.||synonyms: Art, Agrt
>NM_007428||Mus musculus angiotensinogen (Agt), mRNA.||synonyms: Aogen, Serpina8
>NM_007429||Mus musculus angiotensin II receptor, type 2 (Agtr2), mRNA.||NA
>NM_007430||Mus musculus nuclear receptor subfamily 0, group B, member 1 (Nr0b1), mRNA.||synonyms: AHX, Ahc, Ahch, DAX1, DAX-1, NrOb1
>NM_007431||Mus musculus alkaline phosphatase 2, liver (Akp2), mRNA.||synonyms: TNAP, Akp-2, TNSALP
>NM_007432||Mus musculus alkaline phosphatase 3, intestine, not Mn requiring (Akp3), mRNA.||synonyms: IAP, Akp-3
>NM_007433||Mus musculus alkaline phosphatase 5 (Akp5), mRNA.||synonyms: EAP, D1Ertd816e
>NM_007434||Mus musculus thymoma viral proto-oncogene 2 (Akt2), mRNA.||synonyms: PKB, PKBbeta, MGC14031, 2410016A19Rik
>NM_007435||Mus musculus ATP-binding cassette, sub-family D (ALD), member 1 (Abcd1), mRNA.||synonyms: Ald, ALDP, Aldgh
>NM_007436||Mus musculus aldehyde dehydrogenase family 3, subfamily A1 (Aldh3a1), mRNA.||synonyms: Ahd4, Aldh, Ahd-4, Aldh3
>NM_007437||Mus musculus aldehyde dehydrogenase family 3, subfamily A2 (Aldh3a2), mRNA.||synonyms: Ahd3, Ahd-3, Aldh4, Ahd-3r, Ahd3-r, Aldh4-r
>NM_007438||Mus musculus aldolase 1, A isoform (Aldoa), mRNA.||synonyms: Aldo1, Aldo-1
>NM_007439||Mus musculus anaplastic lymphoma kinase (Alk), mRNA.||synonyms: Tcrz, CD246
>NM_007440||Mus musculus arachidonate 12-lipoxygenase (Alox12), mRNA.||synonyms: P-12LO, Alox12p, 9930022G08Rik
>NM_007441||Mus musculus aristaless 3 (Alx3), mRNA.||NA
>NM_007442||Mus musculus aristaless 4 (Alx4), mRNA.||synonym: lst
>NM_007443||Mus musculus alpha 1 microglobulin/bikunin (Ambp), mRNA.||synonyms: UTI, ASPI, Itil, HI-30, Intin4
>NM_007444||Mus musculus S-adenosylmethionine decarboxylase 2 (Amd2), mRNA.||synonym: Amd3
>NM_007445||Mus musculus anti-Mullerian hormone (Amh), mRNA.||synonym: MIS
>NM_007446||Mus musculus amylase 1, salivary (Amy1), mRNA.||synonyms: Amy-1, C030014B17Rik
>NM_007447||Mus musculus angiogenin, ribonuclease A family, member 1 (Ang1), mRNA.||synonyms: Ang, Rnase5, Rnase5a
>NM_007448||Mus musculus angiogenin, ribonuclease A family, member 3 (Ang3), mRNA.||synonyms: Ang5, Angl, Rnase5c
>NM_007449||Mus musculus angiogenin, ribonuclease A family, member 2 (Ang2), mRNA.||synonyms: Angrp, Rnase5b
>NM_007451||Mus musculus solute carrier family 25 (mitochondrial carrier, adenine nucleotide translocator), member 5 (Slc25a5), mRNA.||synonyms: MGC, Ant2
>NM_007452||Mus musculus peroxiredoxin 3 (Prdx3), mRNA.||synonyms: Aop1, Ef2l, Mer5, Prx3, SP22, TDXM, D0Tohi1
>NM_007453||Mus musculus peroxiredoxin 6 (Prdx6), mRNA.||synonyms: GPx, Aop2, CP-3, Ltw4, Ltw-4, ORF06, Prdx5, Brp-12, Lvtw-4, aiPLA2, 1-cysPrx, 9430088D19Rik
>NM_007454||Mus musculus adaptor protein complex AP-1, beta 1 subunit (Ap1b1), mRNA.||synonym: Adtb1
>NM_007455||Mus musculus adaptor protein complex AP-1, gamma 2 subunit (Ap1g2), mRNA.||synonyms: G2ad, Adtg2
>NM_007456||Mus musculus adaptor-related protein complex AP-1, mu subunit 1 (Ap1m1), mRNA.||synonyms: AP47, mu1A, Cltnm, [m]1A, Adtm1A
>NM_007457||Mus musculus adaptor protein complex AP-1, sigma 1 (Ap1s1), mRNA.||synonym: AP19
>NM_007458||Mus musculus adaptor protein complex AP-2, alpha 1 subunit (Ap2a1), mRNA.||synonym: Adtaa
>NM_007459||Mus musculus adaptor protein complex AP-2, alpha 2 subunit (Ap2a2), mRNA.||synonyms: L25, Adtab, 2410074K14Rik
>NM_007460||Mus musculus adaptor-related protein complex 3, delta 1 subunit (Ap3d1), mRNA.||synonyms: mh, Ap3d, Bolvr, mocha, mBLVR1
>NM_007461||Mus musculus amyloid beta (A4) precursor protein-binding, family A, member 2 (Apba2), mRNA.||synonyms: X11L, XllL, mXllL, X11-like
>NM_007462||Mus musculus adenomatosis polyposis coli (Apc), mRNA.||synonym: Min
>NM_007463||Mus musculus aortic preferentially expressed gene 1 (Apeg1), mRNA.||synonyms: BPEG, SPEG, SPEGbeta, SPEGalpha, mKIAA1297, D1Bwg1450e
>NM_007464||Mus musculus baculoviral IAP repeat-containing 3 (Birc3), mRNA.||synonyms: Api1, Api2, IAP1, IAP2, MIHB, MIHC, Birc2, HIAP2, MIAP1, MIAP2, RNF49, cIAP1, cIAP2, cIAP-1, cIAP-2
>NM_007465||Mus musculus baculoviral IAP repeat-containing 2 (Birc2), mRNA.||synonyms: Api1, Api2, IAP1, IAP2, MIHB, MIHC, Birc3, HIAP1, HIAP2, MIAP1, MIAP2, RNF48, cIAP1, cIAP2, cIAP-1, cIAP-2, mcIAP1
>NM_007466||Mus musculus apoptosis inhibitor 5 (Api5), mRNA.||synonym: AAC-11
>NM_007467||Mus musculus amyloid beta (A4) precursor-like protein 1 (Aplp1), mRNA.||NA
>NM_007468||Mus musculus apolipoprotein A-IV (Apoa4), mRNA.||synonym: Apoa-4
>NM_007469||Mus musculus apolipoprotein C-I (Apoc1), mRNA.||NA
>NM_007470||Mus musculus apolipoprotein D (Apod), mRNA.||NA
>NM_007471||Mus musculus amyloid beta (A4) precursor protein (App), mRNA.||synonyms: Adap, Cvap, Abeta, amyloid, appican, betaAPP, E030013M08Rik
>NM_007472||Mus musculus aquaporin 1 (Aqp1), mRNA.||NA
>NM_007473||Mus musculus aquaporin 7 (Aqp7), mRNA.||synonyms: AQP 7, AQP7L, AQPap
>NM_007474||Mus musculus aquaporin 8 (Aqp8), mRNA.||NA
>NM_007475||Mus musculus acidic ribosomal phosphoprotein P0 (Arbp), mRNA.||synonyms: MGC, 36B4
>NM_007476||Mus musculus ADP-ribosylation factor 1 (Arf1), mRNA.||NA
>NM_007477||Mus musculus ADP-ribosylation factor 2 (Arf2), mRNA.||NA
>NM_007478||Mus musculus ADP-ribosylation factor 3 (Arf3), mRNA.||synonym: 5430400P17Rik
>NM_007479||Mus musculus ADP-ribosylation factor 4 (Arf4), mRNA.||NA
>NM_007480||Mus musculus ADP-ribosylation factor 5 (Arf5), mRNA.||NA
>NM_007481||Mus musculus ADP-ribosylation factor 6 (Arf6), mRNA.||synonym: MGC
>NM_007482||Mus musculus arginase 1, liver (Arg1), mRNA.||synonyms: AI, PGIF, Arg-1, arginase I
>NM_007483||Mus musculus ras homolog gene family, member B (Rhob), mRNA.||synonyms: Arh6, Arhb
>NM_007484||Mus musculus ras homolog gene family, member C (Rhoc), mRNA.||synonyms: Arh9, Arhc
>NM_007485||Mus musculus ras homolog gene family, member D (Rhod), mRNA.||synonyms: Rho, Arhd, RhoM, RhoHP1
>NM_007486||Mus musculus Rho, GDP dissociation inhibitor (GDI) beta (Arhgdib), mRNA.||synonyms: D4, Gdid4, Ly-GDI
>NM_007487||Mus musculus ADP-ribosylation factor-like 4 (Arl4), mRNA.||NA
>NM_007488||Mus musculus aryl hydrocarbon receptor nuclear translocator 2 (Arnt2), mRNA.||synonyms: Hif-2b, mKIAA0307
>NM_007489||Mus musculus aryl hydrocarbon receptor nuclear translocator-like (Arntl), mRNA.||synonyms: MOP3, Arnt3, Bmal1, BMAL1b, bmal1b'
>NM_007490||Mus musculus ADP-ribosyltransferase 2a (Art2a), mRNA.||synonyms: Rt6, Rt-6, Ly92a, Rt6-1
>NM_007491||Mus musculus ADP-ribosyltransferase 5 (Art5), mRNA.||synonym: Yac-2
>NM_007492||Mus musculus aristaless related homeobox gene (Drosophila) (Arx), mRNA.||NA
>NM_007493||Mus musculus asialoglycoprotein receptor 2 (Asgr2), mRNA.||synonyms: Asgr, ASGPR2, Asgr-2
>NM_007494||Mus musculus argininosuccinate synthetase 1 (Ass1), mRNA.||synonyms: ASS, MGC, Ass-1
>NM_007495||Mus musculus astrotactin 1 (Astn1), mRNA.||synonyms: Astn, GC14, mKIAA0289
>NM_007496||Mus musculus AT motif binding factor 1 (Atbf1), mRNA.||synonyms: KIA, WBP9, mKIAA4228, A230102L03Rik
>NM_007497||Mus musculus activating transcription factor 1 (Atf1), mRNA.||NA
>NM_007498||Mus musculus activating transcription factor 3 (Atf3), mRNA.||synonym: LRG-21
>NM_007499||Mus musculus ataxia telangiectasia mutated homolog (human) (Atm), mRNA.||NA
>NM_007500||Mus musculus atonal homolog 1 (Drosophila) (Atoh1), mRNA.||synonyms: Hath1, Math1, MATH-1
>NM_007501||Mus musculus neurogenic differentiation 4 (Neurod4), mRNA.||synonyms: ATH-3, Atoh3, Math3, MATH-3
>NM_007502||Mus musculus ATPase, Na+/K+ transporting, beta 3 polypeptide (Atp1b3), mRNA.||NA
>NM_007503||Mus musculus FXYD domain-containing ion transport regulator 2 (Fxyd2), transcript variant a, mRNA.||synonym: Atp1g1
>NM_007504||Mus musculus ATPase, Ca++ transporting, cardiac muscle, fast twitch 1 (Atp2a1), mRNA.||synonym: SERCA1
>NM_007505||Mus musculus ATP synthase, H+ transporting, mitochondrial F1 complex, alpha subunit, isoform 1 (Atp5a1), mRNA.||synonyms: Atpm, D18Ertd206e
>NM_007506||Mus musculus ATP synthase, H+ transporting, mitochondrial F0 complex, subunit c (subunit 9), isoform 1 (Atp5g1), mRNA.||NA
>NM_007507||Mus musculus ATP synthase, H+ transporting, mitochondrial F1F0 complex, subunit e (Atp5k), mRNA.||synonyms: MGC, Lfm1, 2610008D24Rik
>NM_007508||Mus musculus ATPase, H+ transporting, V1 subunit A, isoform 1 (Atp6v1a1), mRNA.||synonyms: VA68, VPP2, Atp6a1, Atp6a2
>NM_007509||Mus musculus ATPase, H+ transporting, V1 subunit B, isoform 2 (Atp6v1b2), mRNA.||synonyms: HO57, Atp6b2
>NM_007510||Mus musculus ATPase, H+ transporting, V1 subunit E isoform 1 (Atp6v1e1), mRNA.||synonyms: E2, P31, Vma4, Atp6e, Atp6e2, Atp6v1e, D6Ertd385e, 2410029D23Rik
>NM_007511||Mus musculus ATPase, Cu++ transporting, beta polypeptide (Atp7b), mRNA.||synonyms: tx, WND, Atp7a
>NM_007512||Mus musculus ATPase inhibitory factor 1 (Atpif1), mRNA.||synonyms: If1, Atpi
>NM_007513||Mus musculus solute carrier family 7 (cationic amino acid transporter, y+ system), member 1 (Slc7a1), mRNA.||synonyms: Atrc1, Rec-1, Rev-1, Atrc-1, mCAT-1, 4831426K01Rik
>NM_007514||Mus musculus solute carrier family 7 (cationic amino acid transporter, y+ system), member 2 (Slc7a2), mRNA.||synonyms: Tea, Cat2, Atrc2
>NM_007515||Mus musculus solute carrier family 7 (cationic amino acid transporter, y+ system), member 3 (Slc7a3), mRNA.||synonyms: CAT3, Atrc3, SLC7A1, SLC7A2
>NM_007516||Mus musculus heterogeneous nuclear ribonucleoprotein D (Hnrpd), mRNA.||synonym: Auf1
>NM_007517||Mus musculus ancient ubiquitous protein (Aup1), mRNA.||NA
>NM_007519||Mus musculus bile acid-Coenzyme A: amino acid N-acyltransferase (Baat), mRNA.||synonym: BAT
>NM_007520||Mus musculus BTB and CNC homology 1 (Bach1), mRNA.||NA
>NM_007521||Mus musculus BTB and CNC homology 2 (Bach2), mRNA.||NA
>NM_007522||Mus musculus Bcl-associated death promoter (Bad), mRNA.||synonym: Bbc2
>NM_007523||Mus musculus BCL2-antagonist/killer 1 (Bak1), mRNA.||synonyms: Bak, N-Bak, N-BAK1
>NM_007524||Mus musculus bagpipe homeobox gene 1 homolog (Drosophila) (Bapx1), mRNA.||synonyms: NKX3.2, Nkx3-2, Nkx-3.2
>NM_007525||Mus musculus BRCA1 associated RING domain 1 (Bard1), mRNA.||NA
>NM_007526||Mus musculus BarH-like homeobox 1 (Barx1), mRNA.||NA
>NM_007527||Mus musculus Bcl2-associated X protein (Bax), mRNA.||NA
>NM_007528||Mus musculus B-cell CLL/lymphoma 6, member B (Bcl6b), mRNA.||synonym: Bazf
>NM_007529||Mus musculus brevican (Bcan), mRNA.||synonym: Cspg7
>NM_007530||Mus musculus B-cell receptor-associated protein 29 (Bcap29), mRNA.||synonym: Bap29
>NM_007531||Mus musculus B-cell receptor-associated protein 37 (Bcap37), mRNA.||synonyms: BAP, REA, Bap37
>NM_007532||Mus musculus branched chain aminotransferase 1, cytosolic (Bcat1), mRNA.||synonyms: BCATc, Eca39, Bcat-1
>NM_007533||Mus musculus branched chain ketoacid dehydrogenase E1, alpha polypeptide (Bckdha), mRNA.||NA
>NM_007534||Mus musculus B-cell leukemia/lymphoma 2 related protein A1b (Bcl2a1b), mRNA.||synonym: A1-b
>NM_007535||Mus musculus B-cell leukemia/lymphoma 2 related protein A1c (Bcl2a1c), mRNA.||synonym: A1-c
>NM_007536||Mus musculus B-cell leukemia/lymphoma 2 related protein A1d (Bcl2a1d), mRNA.||synonym: A1-d
>NM_007537||Mus musculus Bcl2-like 2 (Bcl2l2), mRNA.||synonyms: c98, bclw, Bcl-w, Gtrgal2, Gtrosa41
>NM_007538||Mus musculus opsin 1 (cone pigments), short-wave-sensitive (color blindness, tritan) (Opn1sw), mRNA.||synonym: Bcp
>NM_007539||Mus musculus bradykinin receptor, beta 1 (Bdkrb1), mRNA.||synonyms: B1R, BKR1, B1BKR, Bdkrb, BRADYB1
>NM_007540||Mus musculus brain derived neurotrophic factor (Bdnf), mRNA.||NA
>NM_007541||Mus musculus bone gamma carboxyglutamate protein 1 (Bglap1), mRNA.||synonyms: OC, OG1, Bglap, mOC-A
>NM_007542||Mus musculus biglycan (Bgn), mRNA.||synonyms: BG, PGI, DSPG1, PG-S1, SLRR1A
>NM_007543||Mus musculus CEA-related cell adhesion molecule 2 (Ceacam2), mRNA.||synonym: Bgp2
>NM_007544||Mus musculus BH3 interacting domain death agonist (Bid), mRNA.||synonym: 2700049M22Rik
>NM_007545||Mus musculus BH3 interacting (with BCL2 family) domain, apoptosis agonist (Bid3), mRNA.||synonyms: DP5, Hrk, harakiri
>NM_007546||Mus musculus Bcl2-interacting killer-like (Biklk), mRNA.||synonyms: Bik, Blk, Nbk
>NM_007547||Mus musculus protein tyrosine phosphatase, non-receptor type substrate 1 (Ptpns1), mRNA.||synonyms: Bit, P84, SIRP, SHP-1, CD172a, SHPS-1
>NM_007548||Mus musculus PR domain containing 1, with ZNF domain (Prdm1), mRNA.||synonyms: Blimp1, Blimp-1, PRDI-BF1, ZNFPR1A1
>NM_007549||Mus musculus B lymphoid kinase (Blk), mRNA.||NA
>NM_007550||Mus musculus Bloom syndrome homolog (human) (Blm), mRNA.||NA
>NM_007551||Mus musculus Burkitt lymphoma receptor 1 (Blr1), mRNA.||synonyms: CXCR5, Gpcr6, MDR15, CXC-R5, CXCR-5
>NM_007552||Mus musculus B lymphoma Mo-MLV insertion region 1 (Bmi1), mRNA.||synonym: Bmi-1
>NM_007553||Mus musculus bone morphogenetic protein 2 (Bmp2), mRNA.||synonym: Bmp2a
>NM_007554||Mus musculus bone morphogenetic protein 4 (Bmp4), mRNA.||synonyms: Bmp2b, Bmp2b1, Bmp2b-1
>NM_007555||Mus musculus bone morphogenetic protein 5 (Bmp5), mRNA.||synonym: se
>NM_007556||Mus musculus bone morphogenetic protein 6 (Bmp6), mRNA.||synonyms: Vgr1, Vgr-1, D13Wsu115e
>NM_007557||Mus musculus bone morphogenetic protein 7 (Bmp7), mRNA.||synonym: OP1
>NM_007558||Mus musculus bone morphogenetic protein 8a (Bmp8a), mRNA.||synonyms: OP2, OP-2, Bmp7r1
>NM_007559||Mus musculus bone morphogenetic protein 8b (Bmp8b), mRNA.||synonym: Op3
>NM_007560||Mus musculus bone morphogenetic protein receptor, type 1B (Bmpr1b), mRNA.||synonyms: Alk6, ALK-6, Acvrlk6, BMPR-IB, CFK-43a
>NM_007561||Mus musculus bone morphogenic protein receptor, type II (serine/threonine kinase) (Bmpr2), mRNA.||synonyms: BMP-2, BMPR-II, 2610024H22Rik
>NM_007562||Mus musculus basonuclin 1 (Bnc1), mRNA.||synonym: Bnc
>NM_007563||Mus musculus 2,3-bisphosphoglycerate mutase (Bpgm), mRNA.||NA
>NM_007564||Mus musculus zinc finger protein 36, C3H type-like 1 (Zfp36l1), mRNA.||synonyms: Brf1, ERF1, cMG1, Berg36, TIS11b, D530020L18Rik
>NM_007565||Mus musculus zinc finger protein 36, C3H type-like 2 (Zfp36l2), transcript variant 2, mRNA.||synonyms: Brf2, ERF2, Tis11d
>NM_007566||Mus musculus baculoviral IAP repeat-containing 6 (Birc6), mRNA.||synonyms: Bruce, A430032G04Rik, A430040A19Rik, D630005A10Rik
>NM_007567||Mus musculus bassoon (Bsn), mRNA.||NA
>NM_007568||Mus musculus betacellulin, epidermal growth factor family member (Btc), mRNA.||NA
>NM_007569||Mus musculus B-cell translocation gene 1, anti-proliferative (Btg1), mRNA.||NA
>NM_007570||Mus musculus B-cell translocation gene 2, anti-proliferative (Btg2), mRNA.||synonyms: Pc3, TIS21
>NM_007572||Mus musculus complement component 1, q subcomponent, alpha polypeptide (C1qa), mRNA.||synonym: C1q
>NM_007573||Mus musculus complement component 1, q subcomponent binding protein (C1qbp), mRNA.||synonyms: P32, HABP1, gC1qBP, D11Wsu182e
>NM_007574||Mus musculus complement component 1, q subcomponent, gamma polypeptide (C1qg), mRNA.||synonym: C1qc
>NM_007575||Mus musculus class II transactivator (C2ta), mRNA.||synonym: CIITA
>NM_007576||Mus musculus complement component 4 binding protein (C4bp), mRNA.||NA
>NM_007577||Mus musculus complement component 5, receptor 1 (C5r1), mRNA.||synonyms: C5aR, Cd88
>NM_007578||Mus musculus calcium channel, voltage-dependent, P/Q type, alpha 1A subunit (Cacna1a), mRNA.||synonyms: la, tg, EA2, FHM, MHP, rkr, APCA, HPCA, MHP1, SCA6, Cav2.1, Ccha1a, leaner, rocker, alpha1A, Cacnl1a4, tottering
>NM_007579||Mus musculus calcium channel, voltage-dependent, N type, alpha 1B subunit (Cacna1b), mRNA.||synonyms: Cav2.2, Cchn1a, alpha(1B)
>NM_007581||Mus musculus calcium channel, voltage-dependent, beta 3 subunit (Cacnb3), mRNA.||synonyms: Beta3, Cchb3
>NM_007582||Mus musculus calcium channel, voltage-dependent, gamma subunit 1 (Cacng1), mRNA.||NA
>NM_007583||Mus musculus calcium channel, voltage-dependent, gamma subunit 2 (Cacng2), mRNA.||synonyms: stg, wag, waggler, stargazer, stargazin, B230105C07Rik, B930041E13Rik
>NM_007584||Mus musculus discoidin domain receptor family, member 1 (Ddr1), mRNA.||synonyms: Cak, Nep, PTK3A, CD167a, 6030432F18
>NM_007585||Mus musculus annexin A2 (Anxa2), mRNA.||synonym: Cal1h
>NM_007586||Mus musculus calbindin 2 (Calb2), mRNA.||synonyms: CR, calretinin
>NM_007587||Mus musculus calcitonin/calcitonin-related polypeptide, alpha (Calca), mRNA.||synonyms: CA, Ct, Ctn, Calc, Cgrp, CGRP1, Calc1, CGRP-1
>NM_007588||Mus musculus calcitonin receptor (Calcr), mRNA.||synonym: Clr
>NM_007589||Mus musculus calmodulin 2 (Calm2), mRNA.||NA
>NM_007590||Mus musculus calmodulin 3 (Calm3), mRNA.||synonym: CaMA
>NM_007591||Mus musculus calreticulin (Calr), mRNA.||synonyms: CRT, Calregulin
>NM_007592||Mus musculus carbonic anhydrase 8 (Car8), mRNA.||synonyms: Cals, Carp, Cals1
>NM_007593||Mus musculus centrin 1 (Cetn1), mRNA.||synonym: caltractin
>NM_007594||Mus musculus calumenin (Calu), transcript variant 1, mRNA.||synonym: 9530075H20Rik
>NM_007595||Mus musculus calcium/calmodulin-dependent protein kinase II, beta (Camk2b), mRNA.||synonyms: MGC, Camk2d
>NM_007596||Mus musculus calcium modulating ligand (Caml), mRNA.||NA
>NM_007597||Mus musculus calnexin (Canx), mRNA.||synonyms: CNX, D11Ertd153e, 1110069N15Rik
>NM_007598||Mus musculus CAP, adenylate cyclase-associated protein 1 (yeast) (Cap1), mRNA.||NA
>NM_007599||Mus musculus capping protein (actin filament), gelsolin-like (Capg), mRNA.||synonyms: mbh1, gCap39
>NM_007600||Mus musculus calpain 1 (Capn1), mRNA.||synonyms: Capa1, Capa-1, mu-calpin
>NM_007601||Mus musculus calpain 3 (Capn3), mRNA.||synonyms: p94, Lp82, Capa3, Capa-3
>NM_007602||Mus musculus calpain 5 (Capn5), mRNA.||NA
>NM_007603||Mus musculus calpain 6 (Capn6), mRNA.||NA
>NM_007604||Mus musculus capping protein (actin filament) muscle Z-line, alpha 2 (Capza2), mRNA.||synonyms: Cappa2, 1110053K06Rik
>NM_007605||Mus musculus capping protein (actin filament) muscle Z-line, alpha 3 (Capza3), mRNA.||synonyms: Gsg3, Tex8, Cappa3
>NM_007606||Mus musculus carbonic anhydrase 3 (Car3), mRNA.||synonym: Car-3
>NM_007607||Mus musculus carbonic anhydrase 4 (Car4), mRNA.||NA
>NM_007608||Mus musculus carbonic anhydrase 5a, mitochondrial (Car5a), mRNA.||synonyms: CAV, Car5
>NM_007609||Mus musculus caspase 11, apoptosis-related cysteine protease (Casp11), mRNA.||synonyms: Casp4, Caspl, ich-3, Caspase-11
>NM_007610||Mus musculus caspase 2 (Casp2), mRNA.||synonyms: ICH-1, Nedd2, Caspase-2
>NM_007611||Mus musculus caspase 7 (Casp7), mRNA.||synonyms: Mch3, CMH-1, mCASP-7, ICE-IAP3, caspase-7
>NM_007614||Mus musculus catenin beta (Catnb), mRNA.||synonym: Ctnnb1
>NM_007615||Mus musculus catenin src (Catns), mRNA.||synonyms: P120, Ctnnd, CTNND1, mKIAA0384
>NM_007616||Mus musculus caveolin, caveolae protein 1 (Cav1), mRNA.||synonyms: Cav, Cav-1, caveolin 1, caveolin-1
>NM_007617||Mus musculus caveolin 3 (Cav3), mRNA.||synonyms: Cav-3, M-cav, M-caveolin, caveolin-3
>NM_007618||Mus musculus serine (or cysteine) proteinase inhibitor, clade A, member 6 (Serpina6), mRNA.||synonym: Cbg
>NM_007619||Mus musculus Casitas B-lineage lymphoma (Cbl), mRNA.||synonyms: Cbl-2, c-Cbl, 4732447J05Rik
>NM_007620||Mus musculus carbonyl reductase 1 (Cbr1), mRNA.||synonyms: CR, Cbr
>NM_007621||Mus musculus carbonyl reductase 2 (Cbr2), mRNA.||synonym: MLCR
>NM_007622||Mus musculus chromobox homolog 1 (Drosophila HP1 beta) (Cbx1), mRNA.||synonyms: Cbx, M31, MOD1, Cbx-rs2
>NM_007623||Mus musculus chromobox homolog 2 (Drosophila Pc class) (Cbx2), mRNA.||synonyms: pc, M33, MOD2
>NM_007624||Mus musculus chromobox homolog 3 (Drosophila HP1 gamma) (Cbx3), mRNA.||synonyms: M32, HP1g
>NM_007625||Mus musculus chromobox homolog 4 (Drosophila Pc class) (Cbx4), mRNA.||synonym: MPc2
>NM_007626||Mus musculus chromobox homolog 5 (Drosophila HP1a) (Cbx5), mRNA.||synonyms: HP1, Hp1a, 2610029O15Rik
>NM_007627||Mus musculus cholecystokinin B receptor (Cckbr), mRNA.||NA
>NM_007628||Mus musculus cyclin A1 (Ccna1), mRNA.||NA
>NM_007630||Mus musculus cyclin B2 (Ccnb2), mRNA.||synonym: CycB2
>NM_007631||Mus musculus cyclin D1 (Ccnd1), mRNA.||synonyms: Cyl-1, PRAD1, bcl-1
>NM_007632||Mus musculus cyclin D3 (Ccnd3), mRNA.||NA
>NM_007633||Mus musculus cyclin E1 (Ccne1), mRNA.||NA
>NM_007634||Mus musculus cyclin F (Ccnf), mRNA.||synonym: CycF
>NM_007635||Mus musculus cyclin G2 (Ccng2), mRNA.||synonym: MGC
>NM_007636||Mus musculus chaperonin subunit 2 (beta) (Cct2), mRNA.||synonym: Cctb
>NM_007637||Mus musculus chaperonin subunit 5 (epsilon) (Cct5), mRNA.||synonyms: Ccte, mKIAA0098
>NM_007638||Mus musculus chaperonin subunit 7 (eta) (Cct7), mRNA.||synonyms: Ccth, Cctz
>NM_007639||Mus musculus CD1d1 antigen (Cd1d1), mRNA.||synonyms: Cd1a, Cd1d, CD1.1, Ly-38
>NM_007640||Mus musculus CD1d2 antigen (Cd1d2), mRNA.||synonyms: Cd1b, CD1.2, Ly-38
>NM_007641||Mus musculus membrane-spanning 4-domains, subfamily A, member 1 (Ms4a1), mRNA.||synonyms: Cd20, Ly-44, Ms4a2
>NM_007642||Mus musculus CD28 antigen (Cd28), mRNA.||NA
>NM_007643||Mus musculus CD36 antigen (Cd36), mRNA.||synonyms: FAT, GPIV, Scarb3
>NM_007644||Mus musculus scavenger receptor class B, member 2 (Scarb2), mRNA.||synonyms: LGP85, Cd36l2, LIMP-2, MLGP85, 9330185J12Rik
>NM_007645||Mus musculus CD37 antigen (Cd37), mRNA.||synonym: Tspan26
>NM_007646||Mus musculus CD38 antigen (Cd38), mRNA.||synonym: Cd38-rs1
>NM_007647||Mus musculus ectonucleoside triphosphate diphosphohydrolase 5 (Entpd5), mRNA.||synonyms: Pcph, Cd39l4, mNTPase, NTPDase5, ER-UDPase, NTPDase-5
>NM_007648||Mus musculus CD3 antigen, epsilon polypeptide (Cd3e), mRNA.||synonyms: CD3, T3e, CD3epsilon
>NM_007649||Mus musculus CD48 antigen (Cd48), mRNA.||synonyms: BCM1, BLAST, Bcm-1, BLAST1, SLAMF2, Sgp-60, BLAST-1, MEM-102
>NM_007650||Mus musculus CD5 antigen (Cd5), mRNA.||synonyms: Ly-1, Ly-A, Ly-12, Lyt-1
>NM_007651||Mus musculus CD53 antigen (Cd53), mRNA.||synonyms: Ox-44, Tspan25
>NM_007652||Mus musculus CD59a antigen (Cd59a), mRNA.||synonyms: Cd59, protectin
>NM_007653||Mus musculus Cd63 antigen (Cd63), mRNA.||synonym: ME491
>NM_007654||Mus musculus CD72 antigen (Cd72), mRNA.||synonyms: CD72c, Ly-19, Ly-32, Lyb-2, Ly-m19
>NM_007655||Mus musculus CD79A antigen (immunoglobulin-associated alpha) (Cd79a), mRNA.||synonyms: Iga, Ly54, mb-1, Ly-54, Ig-alpha
>NM_007656||Mus musculus kangai 1 (suppression of tumorigenicity 6, prostate) (Kai1), mRNA.||synonyms: C33, Cd82, Tspan27
>NM_007657||Mus musculus CD9 antigen (Cd9), mRNA.||synonym: Tspan29
>NM_007658||Mus musculus cell division cycle 25 homolog A (S. cerevisiae) (Cdc25a), mRNA.||synonym: D9Ertd393e
>NM_007659||Mus musculus cell division cycle 2 homolog A (S. pombe) (Cdc2a), mRNA.||synonyms: CDK1, Cdc2, p34<CDC2>
>NM_007661||Mus musculus cell division cycle 2-like 1 (Cdc2l1), mRNA.||synonyms: p58, Cdc2l2, CDK11-p46, CDK11-p58, CDK11-p110
>NM_007662||Mus musculus cadherin 15 (Cdh15), mRNA.||synonyms: Mcad, Cdh14
>NM_007663||Mus musculus cadherin 16 (Cdh16), mRNA.||NA
>NM_007664||Mus musculus cadherin 2 (Cdh2), mRNA.||synonyms: CDHN, Ncad, N-cadherin
>NM_007665||Mus musculus cadherin 3 (Cdh3), mRNA.||synonyms: Cadp, Pcad, P-cadherin
>NM_007666||Mus musculus cadherin 6 (Cdh6), mRNA.||synonyms: cad6, K-cadherin, cadherin-6
>NM_007667||Mus musculus cadherin 8 (Cdh8), mRNA.||NA
>NM_007668||Mus musculus cyclin-dependent kinase 5 (Cdk5), mRNA.||synonym: Crk6
>NM_007669||Mus musculus cyclin-dependent kinase inhibitor 1A (P21) (Cdkn1a), mRNA.||synonyms: P21, CDKI, CIP1, SDI1, Waf1, mda6, CAP20, Cdkn1, p21WAF, p21Cip1
>NM_007671||Mus musculus cyclin-dependent kinase inhibitor 2C (p18, inhibits CDK4) (Cdkn2c), mRNA.||synonyms: p18, INK4c, INK4d, p18INK4c
>NM_007672||Mus musculus cerebellar degeneration-related 2 (Cdr2), mRNA.||NA
>NM_007673||Mus musculus caudal type homeo box 2 (Cdx2), mRNA.||synonym: Cdx-2
>NM_007674||Mus musculus caudal type homeo box 4 (Cdx4), mRNA.||synonyms: Cdx3, Cdx-3, Cdx-4
>NM_007675||Mus musculus CEA-related cell adhesion molecule 10 (Ceacam10), mRNA.||synonyms: Bgp3, Cea10
>NM_007676||Mus musculus pregnancy specific glycoprotein 16 (Psg16), mRNA.||synonyms: bCEA, Cea11
>NM_007677||Mus musculus pregnancy specific glycoprotein 17 (Psg17), mRNA.||synonyms: Cea2, Cea-2, mmCGM5
>NM_007678||Mus musculus CCAAT/enhancer binding protein (C/EBP), alpha (Cebpa), mRNA.||synonyms: Cebp, CBF-A
>NM_007679||Mus musculus CCAAT/enhancer binding protein (C/EBP), delta (Cebpd), mRNA.||NA
>NM_007680||Mus musculus Eph receptor B6 (Ephb6), mRNA.||synonyms: Mep, Cekl
>NM_007681||Mus musculus centromere autoantigen A (Cenpa), mRNA.||synonym: Cenp-A
>NM_007682||Mus musculus centromere autoantigen B (Cenpb), mRNA.||NA
>NM_007683||Mus musculus centromere autoantigen C1 (Cenpc1), mRNA.||synonym: Cenpc
>NM_007684||Mus musculus centrin 3 (Cetn3), mRNA.||synonym: MmCEN3
>NM_007685||Mus musculus cripto, FRL-1, cryptic family 1 (Cfc1), mRNA.||synonym: cryptic
>NM_007686||Mus musculus complement component factor i (Cfi), mRNA.||NA
>NM_007687||Mus musculus cofilin 1, non-muscle (Cfl1), mRNA.||synonyms: Cof, cofilin
>NM_007688||Mus musculus cofilin 2, muscle (Cfl2), mRNA.||NA
>NM_007689||Mus musculus chondroadherin (Chad), mRNA.||synonym: SLRR4A
>NM_007690||Mus musculus chromodomain helicase DNA binding protein 1 (Chd1), mRNA.||synonym: 4930525N21Rik
>NM_007691||Mus musculus checkpoint kinase 1 homolog (S. pombe) (Chek1), mRNA.||synonyms: Chk1, rad27
>NM_007692||Mus musculus choline kinase beta (Chkb), mRNA.||synonyms: Chkl, CK/EK, Chetk, CK/EK-beta
>NM_007693||Mus musculus chromogranin A (Chga), mRNA.||NA
>NM_007694||Mus musculus chromogranin B (Chgb), mRNA.||synonym: Scg-1
>NM_007695||Mus musculus chitinase 3-like 1 (Chi3l1), mRNA.||synonyms: Gp39, Brp39, brp-39
>NM_007696||Mus musculus oviductal glycoprotein 1 (Ovgp1), mRNA.||synonyms: OGP, MOGP, muc9, Chit5, 120kDa
>NM_007697||Mus musculus cell adhesion molecule with homology to L1CAM (Chl1), mRNA.||synonyms: CALL, LICAM2, A530023M13Rik
>NM_007698||Mus musculus cholinergic receptor, muscarinic 1, CNS (Chrm1), mRNA.||synonyms: M1, M1R, Chrm-1
>NM_007699||Mus musculus cholinergic receptor, muscarinic 4 (Chrm4), mRNA.||synonyms: M4, Chrm-4
>NM_007700||Mus musculus conserved helix-loop-helix ubiquitous kinase (Chuk), mRNA.||synonyms: IKK1, Chuk1, IKK-1, IKK[a], IKKalpha, IKK-alpha
>NM_007701||Mus musculus C. elegans ceh-10 homeo domain containing homolog (Chx10), mRNA.||synonyms: or, Hox10, Hox-10
>NM_007702||Mus musculus cell death-inducing DNA fragmentation factor, alpha subunit-like effector A (Cidea), mRNA.||NA
>NM_007703||Mus musculus elongation of very long chain fatty acids (FEN1/Elo2, SUR4/Elo3, yeast)-like 3 (Elovl3), mRNA.||synonyms: CIN-2, Cig30
>NM_007704||Mus musculus InaD-like (Drosophila) (Inadl), transcript variant 3, mRNA.||synonyms: Cipp, Patj
>NM_007705||Mus musculus cold inducible RNA binding protein (Cirbp), mRNA.||synonym: Cirp
>NM_007706||Mus musculus suppressor of cytokine signaling 2 (Socs2), mRNA.||synonyms: hg, JAB, CIS2, Cish2, SSI-2, SOCS-2, 8030460M17
>NM_007707||Mus musculus suppressor of cytokine signaling 3 (Socs3), mRNA.||synonyms: CIS3, Cish3, EF-10, SSI-3, SOCS-3
>NM_007708||Mus musculus citron (Cit), mRNA.||synonyms: CRIK, Cit-k, CRIK-SK, citron-N
>NM_007709||Mus musculus Cbp/p300-interacting transactivator with Glu/Asp-rich carboxy-terminal domain 1 (Cited1), mRNA.||synonym: Msg1
>NM_007710||Mus musculus creatine kinase, muscle (Ckm), mRNA.||synonyms: MCK, Ckmm, M-CK
>NM_007711||Mus musculus chloride channel 3 (Clcn3), transcript variant a, mRNA.||synonym: Clc3
>NM_007712||Mus musculus CDC-like kinase 2 (Clk2), mRNA.||NA
>NM_007713||Mus musculus CDC-like kinase 3 (Clk3), mRNA.||synonyms: MGC, MGC36552
>NM_007714||Mus musculus CDC like kinase 4 (Clk4), mRNA.||NA
>NM_007715||Mus musculus circadian locomoter output cycles kaput (Clock), mRNA.||synonyms: mKIAA0334, 5330400M04Rik
>NM_007716||Mus musculus chymase 2, mast cell (Cma2), mRNA.||NA
>NM_007717||Mus musculus cytidine monophospho-N-acetylneuraminic acid hydroxylase (Cmah), mRNA.||NA
>NM_007718||Mus musculus chemokine (C-C motif) receptor 1-like 1 (Ccr1l1), mRNA.||synonym: Cmkbr1l1
>NM_007719||Mus musculus chemokine (C-C motif) receptor 7 (Ccr7), mRNA.||synonyms: EBI1, CD197, Ebi1h, Cdw197, Cmkbr7
>NM_007720||Mus musculus chemokine (C-C motif) receptor 8 (Ccr8), mRNA.||synonyms: mCCR8, Cmkbr8
>NM_007721||Mus musculus G protein-coupled receptor 2 (Gpr2), mRNA.||synonyms: CCR10, Cmkbr9
>NM_007722||Mus musculus chemokine orphan receptor 1 (Cmkor1), mRNA.||synonym: Rdc1
>NM_007723||Mus musculus cyclic nucleotide gated channel alpha 1 (Cnga1), mRNA.||synonym: Cncg
>NM_007724||Mus musculus cyclic nucleotide gated channel alpha 2 (Cnga2), mRNA.||synonyms: Cnca, Cncg4, OCNC1
>NM_007725||Mus musculus calponin 2 (Cnn2), mRNA.||NA
>NM_007726||Mus musculus cannabinoid receptor 1 (brain) (Cnr1), mRNA.||synonyms: CB1, CB>1<
>NM_007727||Mus musculus contactin 1 (Cntn1), mRNA.||synonyms: CNTN, F3cam
>NM_007728||Mus musculus coagulation factor C homolog (Limulus polyphemus) (Coch), mRNA.||synonyms: Coch-5B2, D12H14S564E
>NM_007729||Mus musculus procollagen, type XI, alpha 1 (Col11a1), mRNA.||synonym: cho
>NM_007730||Mus musculus procollagen, type XII, alpha 1 (Col12a1), mRNA.||synonym: AW743884
>NM_007731||Mus musculus procollagen, type XIII, alpha 1 (Col13a1), mRNA.||NA
>NM_007732||Mus musculus procollagen, type XVII, alpha 1 (Col17a1), mRNA.||synonyms: Bpag, BP180, Bpag2
>NM_007733||Mus musculus procollagen, type XIX, alpha 1 (Col19a1), mRNA.||NA
>NM_007734||Mus musculus procollagen, type IV, alpha 3 (Col4a3), mRNA.||synonyms: [a]3(IV), alpha3(IV)
>NM_007735||Mus musculus procollagen, type IV, alpha 4 (Col4a4), mRNA.||synonym: [a]4(IV)
>NM_007736||Mus musculus procollagen, type IV, alpha 5 (Col4a5), mRNA.||NA
>NM_007737||Mus musculus procollagen, type V, alpha 2 (Col5a2), mRNA.||synonym: D230017N05
>NM_007738||Mus musculus procollagen, type VII, alpha 1 (Col7a1), mRNA.||NA
>NM_007739||Mus musculus procollagen, type VIII, alpha 1 (Col8a1), mRNA.||synonym: Col8a-1
>NM_007740||Mus musculus procollagen, type IX, alpha 1 (Col9a1), mRNA.||synonym: Col9a-1
>NM_007741||Mus musculus procollagen, type IX, alpha 2 (Col9a2), mRNA.||synonym: Col9a-2
>NM_007742||Mus musculus procollagen, type I, alpha 1 (Col1a1), mRNA.||synonyms: Cola1, Mov13, Cola-1, Mov-13, Col1a-1
>NM_007743||Mus musculus procollagen, type I, alpha 2 (Col1a2), mRNA.||synonyms: oim, Cola2, Cola-2, Col1a-2
>NM_007744||Mus musculus catechol-O-methyltransferase (Comt), mRNA.||synonyms: D16Wsu103e, D330014B15Rik
>NM_007745||Mus musculus cortistatin (Cort), mRNA.||synonyms: CST, PCST
>NM_007746||Mus musculus mitogen activated protein kinase kinase kinase 8 (Map3k8), mRNA.||synonyms: Cot, Est, Estf, Tpl2, Tpl-2, c-COT, Cot/Tpl2
>NM_007747||Mus musculus cytochrome c oxidase, subunit Va (Cox5a), mRNA.||NA
>NM_007748||Mus musculus cytochrome c oxidase, subunit VI a, polypeptide 1 (Cox6a1), mRNA.||synonym: VIaL
>NM_007749||Mus musculus cytochrome c oxidase, subunit VIIc (Cox7c), mRNA.||synonyms: MGC, Cox7c1, COXVIIc
>NM_007750||Mus musculus cytochrome c oxidase, subunit VIIIa (Cox8a), mRNA.||synonym: COX8L
>NM_007751||Mus musculus cytochrome c oxidase, subunit VIIIb (Cox8b), mRNA.||synonyms: MGC, COX8H
>NM_007752||Mus musculus ceruloplasmin (Cp), mRNA.||synonym: D3Ertd555e
>NM_007753||Mus musculus carboxypeptidase A3, mast cell (Cpa3), mRNA.||synonyms: MC-CPA, mMC-CPA
>NM_007754||Mus musculus carboxypeptidase D (Cpd), mRNA.||synonym: D830034L15Rik
>NM_007755||Mus musculus cytoplasmic polyadenylation element binding protein 1 (Cpeb1), mRNA.||synonyms: Cpeb, mCPEB
>NM_007756||Mus musculus complexin 1 (Cplx1), mRNA.||synonym: 921-S
>NM_007757||Mus musculus coproporphyrinogen oxidase (Cpox), mRNA.||synonyms: CPX, Cpo, HCP
>NM_007758||Mus musculus complement receptor 2 (Cr2), mRNA.||synonyms: Cr1, C3DR, CD21, CD35, Cr-1, Cr-2
>NM_007759||Mus musculus cellular retinoic acid binding protein II (Crabp2), mRNA.||synonyms: Crabp-2, CrabpII
>NM_007760||Mus musculus carnitine acetyltransferase (Crat), mRNA.||synonym: CARAT
>NM_007761||Mus musculus calcitonin gene-related peptide-receptor component protein (Crcp), mRNA.||NA
>NM_007762||Mus musculus corticotropin releasing hormone receptor 1 (Crhr1), mRNA.||synonyms: Crhr, CRFR1
>NM_007764||Mus musculus v-crk sarcoma virus CT10 oncogene homolog (avian)-like (Crkl), mRNA.||synonyms: Crkol, 1110025F07Rik
>NM_007765||Mus musculus collapsin response mediator protein 1 (Crmp1), mRNA.||synonyms: DRP-1, Ulip3, Dpysl1
>NM_007766||Mus musculus protocadherin alpha 4 (Pcdha4), mRNA.||synonyms: Cnr1, Crnr1
>NM_007767||Mus musculus protocadherin alpha 6 (Pcdha6), mRNA.||synonyms: CNR, Cnr2, Crnr2
>NM_007768||Mus musculus C-reactive protein, petaxin related (Crp), mRNA.||NA
>NM_007769||Mus musculus deleted in malignant brain tumors 1 (Dmbt1), mRNA.||synonyms: CRP, Crpd, DBMT1, gp300, MUCLIN, hensin, CRP-[a], CRP-[b], ebnerin
>NM_007770||Mus musculus cone-rod homeobox containing gene (Crx), mRNA.||NA
>NM_007771||Mus musculus cryptochrome 1 (photolyase-like) (Cry1), mRNA.||synonym: Phll1
>NM_007772||Mus musculus human immunodeficiency virus type I enhancer binding protein 1 (Hivep1), mRNA.||synonym: Cryabp1
>NM_007773||Mus musculus crystallin, beta B2 (Crybb2), mRNA.||synonyms: Aey2, Phil, Cryb-2
>NM_007774||Mus musculus crystallin, gamma A (Cryga), mRNA.||synonyms: Cryg-4, DGcry-4
>NM_007775||Mus musculus crystallin, gamma C (Crygc), mRNA.||synonym: Cryg-5
>NM_007776||Mus musculus crystallin, gamma D (Crygd), mRNA.||synonyms: Aey4, Lop12, Cryg-1, DGcry-1
>NM_007777||Mus musculus crystallin, gamma E (Cryge), mRNA.||synonyms: Elo, Cryg-2, Cryg-6, DGcry-2
>NM_007778||Mus musculus colony stimulating factor 1 (macrophage) (Csf1), mRNA.||synonyms: op, Csfm, CSF-1, M-CSF
>NM_007779||Mus musculus colony stimulating factor 1 receptor (Csf1r), mRNA.||synonyms: Fms, CD115, Csfmr, Fim-2, CSF-1R, M-CSFR
>NM_007780||Mus musculus colony stimulating factor 2 receptor, beta 1, low-affinity (granulocyte-macrophage) (Csf2rb1), mRNA.||synonyms: Bc, Il3r, AIC2B, Il3rb, Il5rb, CDw131, Il3rb1, Csfgmrb
>NM_007781||Mus musculus colony stimulating factor 2 receptor, beta 2, low-affinity (granulocyte-macrophage) (Csf2rb2), mRNA.||synonyms: Il3r, AIC2A, Il3rb, Il3rb2, Csfgmrb
>NM_007782||Mus musculus colony stimulating factor 3 receptor (granulocyte) (Csf3r), mRNA.||synonyms: Cd114, Csfgr, G-CSFR
>NM_007783||Mus musculus c-src tyrosine kinase (Csk), mRNA.||NA
>NM_007784||Mus musculus casein alpha (Csna), mRNA.||synonym: Csn1s1
>NM_007785||Mus musculus casein gamma (Csng), mRNA.||synonyms: Csn1s2a, Csn1s2b
>NM_007786||Mus musculus casein kappa (Csnk), mRNA.||synonyms: Csn3, CSN10
>NM_007788||Mus musculus casein kinase II, alpha 1 polypeptide (Csnk2a1), mRNA.||synonyms: MGC, Csnk2a1-rs4
>NM_007789||Mus musculus chondroitin sulfate proteoglycan 3 (Cspg3), mRNA.||synonyms: Ncan, Tgfbit, neurocan, C230035B04
>NM_007790||Mus musculus chondroitin sulfate proteoglycan 6 (Cspg6), mRNA.||synonyms: HCAP, SMC3, SmcD, Mmip1, Bamacan
>NM_007791||Mus musculus cysteine and glycine-rich protein 1 (Csrp1), mRNA.||synonyms: CRP1, Csrp
>NM_007792||Mus musculus cysteine and glycine-rich protein 2 (Csrp2), mRNA.||synonyms: Crp2, SmLim
>NM_007793||Mus musculus cystatin B (Cstb), mRNA.||synonym: Stfb
>NM_007794||Mus musculus CCCTC-binding factor (Ctcf), mRNA.||NA
>NM_007795||Mus musculus cardiotrophin 1 (Ctf1), mRNA.||synonym: CT-1
>NM_007796||Mus musculus cytotoxic T lymphocyte-associated protein 2 alpha (Ctla2a), mRNA.||synonym: Ctla-2a
>NM_007798||Mus musculus cathepsin B (Ctsb), mRNA.||NA
>NM_007799||Mus musculus cathepsin E (Ctse), mRNA.||synonyms: CE, CatE, A430072O03Rik, C920004C08Rik
>NM_007800||Mus musculus cathepsin G (Ctsg), mRNA.||NA
>NM_007801||Mus musculus cathepsin H (Ctsh), mRNA.||NA
>NM_007802||Mus musculus cathepsin K (Ctsk), mRNA.||synonyms: Ms10q, MMS10-Q
>NM_007803||Mus musculus cortactin (Cttn), mRNA.||synonyms: Ems1, 1110020L01Rik
>NM_007804||Mus musculus cut-like 2 (Drosophila) (Cutl2), mRNA.||synonyms: Cux2, Cux-2
>NM_007805||Mus musculus cytochrome b-561 (Cyb561), mRNA.||NA
>NM_007806||Mus musculus cytochrome b-245, alpha polypeptide (Cyba), mRNA.||synonym: b558
>NM_007807||Mus musculus cytochrome b-245, beta polypeptide (Cybb), mRNA.||synonyms: Cgd, Nox2, gp91phox, gp91<phox>
>NM_007808||Mus musculus cytochrome c, somatic (Cycs), mRNA.||NA
>NM_007809||Mus musculus cytochrome P450, family 17, subfamily a, polypeptide 1 (Cyp17a1), mRNA.||synonyms: Cyp17, p450c17
>NM_007810||Mus musculus cytochrome P450, family 19, subfamily a, polypeptide 1 (Cyp19a1), mRNA.||synonyms: Ar, Int5, Cyp19, Int-5
>NM_007811||Mus musculus cytochrome P450, family 26, subfamily a, polypeptide 1 (Cyp26a1), mRNA.||synonyms: RAH, Cyp26, P450RA, P450RAI, MGC13860
>NM_007812||Mus musculus cytochrome P450, family 2, subfamily a, polypeptide 5 (Cyp2a5), mRNA.||synonyms: Coh, Cyp15a2
>NM_007813||Mus musculus cytochrome P450, family 2, subfamily b, polypeptide 13 (Cyp2b13), mRNA.||NA
>NM_007814||Mus musculus cytochrome P450, family 2, subfamily b, polypeptide 19 (Cyp2b19), mRNA.||NA
>NM_007815||Mus musculus cytochrome P450, family 2, subfamily c, polypeptide 29 (Cyp2c29), mRNA.||synonyms: AHOH, Ah-2, Ahh-1, Cyp2c, AHOHase, P450-2C
>NM_007817||Mus musculus cytochrome P450, family 2, subfamily f, polypeptide 2 (Cyp2f2), mRNA.||synonym: Cyp2f
>NM_007818||Mus musculus cytochrome P450, family 3, subfamily a, polypeptide 11 (Cyp3a11), mRNA.||synonyms: Pcn, Cyp3a, IIIAm1, AI256190
>NM_007819||Mus musculus cytochrome P450, family 3, subfamily a, polypeptide 13 (Cyp3a13), mRNA.||synonym: IIIAm2
>NM_007820||Mus musculus cytochrome P450, family 3, subfamily a, polypeptide 16 (Cyp3a16), mRNA.||NA
>NM_007822||Mus musculus cytochrome P450, family 4, subfamily a, polypeptide 14 (Cyp4a14), mRNA.||NA
>NM_007823||Mus musculus cytochrome P450, family 4, subfamily b, polypeptide 1 (Cyp4b1), mRNA.||NA
>NM_007824||Mus musculus cytochrome P450, family 7, subfamily a, polypeptide 1 (Cyp7a1), mRNA.||NA
>NM_007825||Mus musculus cytochrome P450, family 7, subfamily b, polypeptide 1 (Cyp7b1), mRNA.||synonyms: hct-1, D3Ertd552e
>NM_007826||Mus musculus dachshund 1 (Drosophila) (Dach1), mRNA.||synonyms: Dac, Dach, E130112M23Rik
>NM_007827||Mus musculus decay accelerating factor 2 (Daf2), mRNA.||synonyms: Daf-TM, TM-DAF
>NM_007828||Mus musculus death-associated kinase 3 (Dapk3), mRNA.||NA
>NM_007829||Mus musculus Fas death domain-associated protein (Daxx), mRNA.||NA
>NM_007830||Mus musculus diazepam binding inhibitor (Dbi), mRNA.||synonyms: Acbp, ACBD1
>NM_007831||Mus musculus deleted in colorectal carcinoma (Dcc), mRNA.||NA
>NM_007832||Mus musculus deoxycytidine kinase (Dck), mRNA.||NA
>NM_007833||Mus musculus decorin (Dcn), mRNA.||synonyms: DC, PG40, PGII, PGS2, DSPG2, SLRR1B
>NM_007834||Mus musculus Down syndrome critical region gene 3 (Dscr3), mRNA.||synonyms: Dcra, MGC5833
>NM_007835||Mus musculus dynactin 1 (Dctn1), mRNA.||synonyms: p150, Glued
>NM_007836||Mus musculus growth arrest and DNA-damage-inducible 45 alpha (Gadd45a), mRNA.||synonyms: Ddit1, GADD45
>NM_007837||Mus musculus DNA-damage inducible transcript 3 (Ddit3), mRNA.||synonyms: chop, CHOP10, CHOP-10, gadd153
>NM_007838||Mus musculus dolichyl-di-phosphooligosaccharide-protein glycotransferase (Ddost), mRNA.||NA
>NM_007839||Mus musculus DEAH (Asp-Glu-Ala-His) box polypeptide 15 (Dhx15), mRNA.||synonyms: DBP1, HRH2, Ddx15, mDEAH9
>NM_007840||Mus musculus DEAD (Asp-Glu-Ala-Asp) box polypeptide 5 (Ddx5), mRNA.||synonyms: p68, Hlr1, G17P1, HUMP68, 2600009A06Rik
>NM_007841||Mus musculus DEAD (Asp-Glu-Ala-Asp) box polypeptide 6 (Ddx6), mRNA.||synonyms: HLR2, mRCK/P54, E230023J21Rik
>NM_007842||Mus musculus DEAH (Asp-Glu-Ala-His) box polypeptide 9 (Dhx9), mRNA.||synonyms: MGC, RHA, Ddx9, NDHII, NDH II
>NM_007843||Mus musculus defensin beta 1 (Defb1), mRNA.||synonym: mBD-1
>NM_007844||Mus musculus defensin related sequence cryptdin peptide (paneth cells) (Defcr-rs1), mRNA.||synonyms: CRS1C-2, 2010300L12Rik, 2010319H24Rik
>NM_007850||Mus musculus defensin related cryptdin 3 (Defcr3), mRNA.||synonym: Defcr-3
>NM_007851||Mus musculus defensin related cryptdin 5 (Defcr5), mRNA.||NA
>NM_007852||Mus musculus defensin related cryptdin 6 (Defcr6), mRNA.||NA
>NM_007853||Mus musculus degenerative spermatocyte homolog 1 (Drosophila) (Degs1), mRNA.||synonyms: Degs, Des1, Mdes
>NM_007854||Mus musculus solute carrier family 29 (nucleoside transporters), member 2 (Slc29a2), mRNA.||synonyms: ENT2, Der12, HNP36
>NM_007855||Mus musculus twist homolog 2 (Drosophila) (Twist2), mRNA.||synonym: Dermo1
>NM_007856||Mus musculus 7-dehydrocholesterol reductase (Dhcr7), mRNA.||NA
>NM_007857||Mus musculus desert hedgehog (Dhh), mRNA.||NA
>NM_007858||Mus musculus diaphanous homolog 1 (Drosophila) (Diap1), mRNA.||synonyms: Dia1, Drf1, p140mDia, D18Wsu154e
>NM_007859||Mus musculus DNA fragmentation factor, beta subunit (Dffb), mRNA.||synonyms: CAD, CPAN, 40kDa, DFF40, Didff, 5730477D02Rik
>NM_007860||Mus musculus deiodinase, iodothyronine, type I (Dio1), mRNA.||synonyms: D1, 5DI, MGC, ITDI1, TXDI1
>NM_007861||Mus musculus dihydrolipoamide dehydrogenase (Dld), mRNA.||NA
>NM_007862||Mus musculus discs, large homolog 1 (Drosophila) (Dlgh1), mRNA.||synonyms: KIA, SAP97, mKIAA4187, B130052P05Rik
>NM_007863||Mus musculus membrane protein, palmitoylated 3 (MAGUK p55 subfamily member 3) (Mpp3), mRNA.||synonym: Dlgh3
>NM_007864||Mus musculus discs, large homolog 4 (Drosophila) (Dlgh4), mRNA.||synonyms: PSD95, SAP90, PSD-95, SAP90A
>NM_007865||Mus musculus delta-like 1 (Drosophila) (Dll1), mRNA.||synonym: Delta1
>NM_007866||Mus musculus delta-like 3 (Drosophila) (Dll3), transcript variant 1, mRNA.||synonyms: pu, pudgy
>NM_007867||Mus musculus distal-less homeobox 4 (Dlx4), mRNA.||synonyms: Dlx7, Dlx-4
>NM_007868||Mus musculus dystrophin, muscular dystrophy (Dmd), mRNA.||synonyms: mdx, pke, Dp427, DXSmh7, DXSmh9
>NM_007869||Mus musculus DnaJ (Hsp40) homolog, subfamily C, member 1 (Dnajc1), mRNA.||synonyms: MTJ1, ERdj1, Dnajl1, 4733401K02Rik, D230036H06Rik
>NM_007870||Mus musculus deoxyribonuclease 1-like 3 (Dnase1l3), mRNA.||NA
>NM_007871||Mus musculus dynamin 2 (Dnm2), mRNA.||NA
>NM_007872||Mus musculus DNA methyltransferase 3A (Dnmt3a), transcript variant 1, mRNA.||NA
>NM_007873||Mus musculus double C2, beta (Doc2b), mRNA.||NA
>NM_007874||Mus musculus deleted in polyposis 1 (Dp1), mRNA.||synonyms: Reep5, DP1/TB2, TB2/DP1
>NM_007875||Mus musculus dolichyl-phosphate (UDP-N-acetylglucosamine) acetylglucosaminephosphotransferase 1 (GlcNAc-1-P transferase) (Dpagt1), mRNA.||synonym: Dpagt2
>NM_007876||Mus musculus dipeptidase 1 (renal) (Dpep1), mRNA.||synonym: MBD
>NM_007877||Mus musculus dopamine receptor 3 (Drd3), mRNA.||synonym: D3R
>NM_007878||Mus musculus dopamine receptor 4 (Drd4), mRNA.||synonyms: D4R, Drd-4
>NM_007879||Mus musculus developmentally regulated GTP binding protein 1 (Drg1), mRNA.||synonym: Nedd3
>NM_007880||Mus musculus AT rich interactive domain 3A (Bright like) (Arid3a), mRNA.||synonyms: Dri1, Bright
>NM_007881||Mus musculus dentatorubral pallidoluysian atrophy (Drpla), mRNA.||synonyms: Atr1, atrophin-1
>NM_007882||Mus musculus desmocollin 3 (Dsc3), mRNA.||NA
>NM_007883||Mus musculus desmoglein 2 (Dsg2), mRNA.||synonym: D18Ertd293e
>NM_007884||Mus musculus dermatan sulphate proteoglycan 3 (Dspg3), mRNA.||synonyms: PG-Lb, SLRR3B, epiphycan
>NM_007885||Mus musculus solute carrier family 26 (sulfate transporter), member 2 (Slc26a2), mRNA.||synonyms: Dtd, ST-OB
>NM_007886||Mus musculus dystrobrevin, beta (Dtnb), mRNA.||synonym: dtn-b
>NM_007887||Mus musculus deubiquitinating enzyme 1 (Dub1), mRNA.||NA
>NM_007888||Mus musculus dishevelled 2, dsh homolog (Drosophila) (Dvl2), mRNA.||NA
>NM_007889||Mus musculus dishevelled 3, dsh homolog (Drosophila) (Dvl3), mRNA.||NA
>NM_007890||Mus musculus dual-specificity tyrosine-(Y)-phosphorylation regulated kinase 1a (Dyrk1a), mRNA.||synonyms: mmb, Dyrk, Mnbh, D16Ertd272e, D16Ertd493e, 2310043O08Rik
>NM_007891||Mus musculus E2F transcription factor 1 (E2f1), mRNA.||synonyms: E2F-1, KIAA4009, mKIAA4009
>NM_007892||Mus musculus E2F transcription factor 5 (E2f5), mRNA.||synonym: E2F-5
>NM_007893||Mus musculus E4F transcription factor 1 (E4f1), mRNA.||NA
>NM_007894||Mus musculus eosinophil-associated, ribonuclease A family, member 1 (Ear1), mRNA.||NA
>NM_007896||Mus musculus microtubule-associated protein, RP/EB family, member 1 (Mapre1), mRNA.||synonyms: Eb1, BIM1p, D2Ertd459e, 5530600P05Rik
>NM_007897||Mus musculus early B-cell factor 1 (Ebf1), mRNA.||synonyms: Ebf, Olf1, O/E-1, Olf-1
>NM_007898||Mus musculus phenylalkylamine Ca2+ antagonist (emopamil) binding protein (Ebp), mRNA.||synonyms: Td, mSI, Pabp
>NM_007899||Mus musculus extracellular matrix protein 1 (Ecm1), mRNA.||synonym: p85
>NM_007900||Mus musculus ect2 oncogene (Ect2), mRNA.||synonyms: KIA, mKIAA4037
>NM_007901||Mus musculus endothelial differentiation sphingolipid G-protein-coupled receptor 1 (Edg1), mRNA.||synonyms: IpB1, S1P1, lpB1
>NM_007902||Mus musculus endothelin 2 (Edn2), mRNA.||synonym: VIC
>NM_007903||Mus musculus endothelin 3 (Edn3), mRNA.||synonym: ls
>NM_007904||Mus musculus endothelin receptor type B (Ednrb), mRNA.||synonyms: s, ETb, ET-B, ET>B<, Sox10m1
>NM_007905||Mus musculus polyhomeotic-like 1 (Drosophila) (Phc1), mRNA.||synonyms: Edr, Edr1, Mph1, rae28, Rae-28
>NM_007906||Mus musculus eukaryotic translation elongation factor 1 alpha 2 (Eef1a2), mRNA.||synonyms: S1, wst, Eef1a, wasted
>NM_007907||Mus musculus eukaryotic translation elongation factor 2 (Eef2), mRNA.||synonym: Ef-2
>NM_007908||Mus musculus eukaryotic elongation factor-2 kinase (Eef2k), mRNA.||synonym: eEF-2K
>NM_007909||Mus musculus ephrin A2 (Efna2), mRNA.||synonyms: Epl6, Elf-1, Cek7-L, LERK-6, Ephrin-A2
>NM_007910||Mus musculus ephrin A4 (Efna4), mRNA.||synonyms: Epl4, EFL-4, LERK-4
>NM_007911||Mus musculus ephrin B3 (Efnb3), mRNA.||synonyms: Epl8, EFL-6, ELF-3, Elk-L3, LERK-8, NLERK-2
>NM_007912||Mus musculus epidermal growth factor receptor (Egfr), transcript variant 2, mRNA.||synonyms: Wa5, wa2, Erbb, wa-2
>NM_007913||Mus musculus early growth response 1 (Egr1), mRNA.||synonyms: egr, TIS8, Zenk, Egr-1, NGFIA, Zfp-6, ETR103, Krox-1, Krox24, NGF1-A, NGFI-A, Zif268, Krox-24, A530045N19Rik
>NM_007914||Mus musculus ets homologous factor (Ehf), mRNA.||synonym: 9030625L19Rik
>NM_007915||Mus musculus etoposide induced 2.4 mRNA (Ei24), mRNA.||synonym: PIG8
>NM_007916||Mus musculus DEAD (Asp-Glu-Ala-Asp) box polypeptide 19a (Ddx19a), mRNA.||synonyms: DBP5, Ddx19, Eif4a-rs1
>NM_007917||Mus musculus eukaryotic translation initiation factor 4E (Eif4e), mRNA.||synonyms: MGC, If4e, eIF-4E, Eif4e-ps
>NM_007918||Mus musculus eukaryotic translation initiation factor 4E binding protein 1 (Eif4ebp1), mRNA.||synonym: PHAS-I
>NM_007919||Mus musculus elastase 2 (Ela2), mRNA.||synonym: Ela-2
>NM_007920||Mus musculus E74-like factor 1 (Elf1), mRNA.||synonyms: p70, Sts1, Elf-1, mElf-1
>NM_007921||Mus musculus E74-like factor 3 (Elf3), mRNA.||synonyms: ESX, jen, ESE-1
>NM_007922||Mus musculus ELK1, member of ETS oncogene family (Elk1), mRNA.||synonym: Elk-1
>NM_007923||Mus musculus ELK4, member of ETS oncogene family (Elk4), mRNA.||synonyms: Sap1, 2310011G17Rik, A130026I01Rik
>NM_007924||Mus musculus elongation factor RNA polymerase II (Ell), mRNA.||synonyms: Men, Ell1
>NM_007925||Mus musculus elastin (Eln), mRNA.||synonym: E030024M20Rik
>NM_007926||Mus musculus small inducible cytokine subfamily E, member 1 (Scye1), mRNA.||synonyms: Emap2, EMAPII
>NM_007927||Mus musculus emerin (Emd), mRNA.||NA
>NM_007928||Mus musculus MAP/microtubule affinity-regulating kinase 2 (Mark2), mRNA.||synonyms: Emk, KIA, Par-1, mKIAA4207
>NM_007929||Mus musculus epithelial membrane protein 2 (Emp2), mRNA.||synonym: XMP
>NM_007930||Mus musculus ectodermal-neural cortex 1 (Enc1), mRNA.||synonyms: Nrpb, PIG10
>NM_007931||Mus musculus endonuclease G (Endog), mRNA.||NA
>NM_007932||Mus musculus endoglin (Eng), mRNA.||synonyms: CD105, S-endoglin
>NM_007933||Mus musculus enolase 3, beta muscle (Eno3), mRNA.||synonym: Eno-3
>NM_007934||Mus musculus glutamyl aminopeptidase (Enpep), mRNA.||synonyms: APA, Ly51, Ly-51, Bp-1/6C3, 6030431M22Rik
>NM_007935||Mus musculus enhancer of polycomb homolog 1 (Drosophila) (Epc1), transcript variant 1, mRNA.||synonyms: 2400007E14Rik, 5730566F07Rik, A930032N02Rik
>NM_007936||Mus musculus Eph receptor A4 (Epha4), mRNA.||synonyms: rb, Sek, Cek8, Hek8, Sek1, Tyro1, 2900005C20Rik
>NM_007937||Mus musculus Eph receptor A5 (Epha5), mRNA.||synonyms: bsk, Cek7, Ehk1, Els1, Hek7, Rek7
>NM_007938||Mus musculus Eph receptor A6 (Epha6), mRNA.||synonyms: Ehk2, Hek12, m-ehk2
>NM_007939||Mus musculus Eph receptor A8 (Epha8), mRNA.||synonyms: Eek, KIA, Hek3, mKIAA1459
>NM_007940||Mus musculus epoxide hydrolase 2, cytoplasmic (Ephx2), mRNA.||synonym: Eph2
>NM_007941||Mus musculus epimorphin (Epim), mRNA.||synonym: MGC54718
>NM_007942||Mus musculus erythropoietin (Epo), mRNA.||NA
>NM_007943||Mus musculus epidermal growth factor receptor pathway substrate 15 (Eps15), mRNA.||synonym: 2410112D09Rik
>NM_007944||Mus musculus epidermal growth factor receptor pathway substrate 15, related sequence (Eps15-rs), mRNA.||synonyms: Eps15R, 9830147J04Rik
>NM_007945||Mus musculus epidermal growth factor receptor pathway substrate 8 (Eps8), mRNA.||NA
>NM_007946||Mus musculus eosinophil peroxidase (Epx), mRNA.||synonym: EPO
>NM_007947||Mus musculus lipocalin 5 (Lcn5), mRNA.||synonyms: Erabp, MEP10, mE-RABP
>NM_007948||Mus musculus excision repair cross-complementing rodent repair deficiency, complementation group 1 (Ercc1), mRNA.||synonym: Ercc-1
>NM_007949||Mus musculus excision repair cross-complementing rodent repair deficiency, complementation group 2 (Ercc2), mRNA.||synonyms: XPD, Ercc-2
>NM_007950||Mus musculus epiregulin (Ereg), mRNA.||synonym: MGC36144
>NM_007951||Mus musculus enhancer of rudimentary homolog (Drosophila) (Erh), mRNA.||synonyms: MGC, Mer, Prei1
>NM_007952||Mus musculus glucose regulated protein (Grp58), mRNA.||synonyms: Erp, Plca, 58kDa, ERp57, ERp60, ERp61, PDI-Q2, PI-PLC, PLC[a]
>NM_007953||Mus musculus estrogen related receptor, alpha (Esrra), mRNA.||synonyms: Err1, Nr3b1, Estrra, ERRalpha
>NM_007954||Mus musculus esterase 1 (Es1), mRNA.||synonyms: Ee-1, Es-1, Es-4, Es-N
>NM_007955||Mus musculus protein tyrosine phosphatase, receptor type, V (Ptprv), mRNA.||synonyms: Esp, mOST-PTP
>NM_007956||Mus musculus estrogen receptor 1 (alpha) (Esr1), mRNA.||synonyms: ERa, ESR, Estr, ER[a], Estra, Nr3a1, ERalpha
>NM_007957||Mus musculus extraembryonic, spermatogenesis, homeobox 1 (Esx1), mRNA.||synonym: Spx1
>NM_007958||Mus musculus SWI/SNF-related, matrix-associated actin-dependent regulator of chromatin, subfamily a, containing DEAD/H box 1` (Smarcad1), mRNA.||synonyms: Etl1, D6Pas1, mKIAA1122
>NM_007959||Mus musculus ets related protein 71 (Etsrp71), mRNA.||synonym: Etv2
>NM_007960||Mus musculus ets variant gene 1 (Etv1), mRNA.||synonyms: ER81, Etsrp81
>NM_007961||Mus musculus ets variant gene 6 (TEL oncogene) (Etv6), mRNA.||synonym: Tel
>NM_007962||Mus musculus epithelial V-like antigen 1 (Eva1), mRNA.||synonyms: Eva, Mpzl2
>NM_007963||Mus musculus ecotropic viral integration site 1 (Evi1), mRNA.||synonyms: Evi-1, D630039M04Rik
>NM_007964||Mus musculus ecotropic viral integration site 5 (Evi5), mRNA.||synonym: NB4S
>NM_007965||Mus musculus Ena-vasodilator stimulated phosphoprotein (Evl), mRNA.||NA
>NM_007966||Mus musculus even skipped homeotic gene 1 homolog (Evx1), mRNA.||synonym: Evx-1
>NM_007967||Mus musculus even skipped homeotic gene 2 homolog (Evx2), mRNA.||synonym: Evx-2
>NM_007968||Mus musculus Ewing sarcoma breakpoint region 1 (Ewsr1), mRNA.||synonyms: Ews, Ewsh
>NM_007969||Mus musculus extracellular proteinase inhibitor (Expi), mRNA.||synonym: WDNM1
>NM_007970||Mus musculus enhancer of zeste homolog 1 (Drosophila) (Ezh1), mRNA.||synonym: mKIAA0388
>NM_007971||Mus musculus enhancer of zeste homolog 2 (Drosophila) (Ezh2), mRNA.||synonyms: KIA, MGC, Enx-1, Enx1h, mKIAA4065
>NM_007972||Mus musculus coagulation factor X (F10), mRNA.||synonyms: fX, Cf10
>NM_007974||Mus musculus coagulation factor II (thrombin) receptor-like 1 (F2rl1), mRNA.||synonyms: Par2, PAR-2, Gpcr11
>NM_007975||Mus musculus coagulation factor II (thrombin) receptor-like 3 (F2rl3), mRNA.||synonym: PAR4
>NM_007976||Mus musculus coagulation factor V (F5), mRNA.||synonyms: Cf5, Cf-5
>NM_007977||Mus musculus coagulation factor VIII (F8), mRNA.||synonyms: Cf8, Cf-8, FVIII
>NM_007978||Mus musculus factor 8-associated gene A (F8a), mRNA.||synonyms: DXBay18, DXUcsf1
>NM_007980||Mus musculus fatty acid binding protein 2, intestinal (Fabp2), mRNA.||synonyms: Fabpi, I-FABP
>NM_007981||Mus musculus acyl-CoA synthetase long-chain family member 1 (Acsl1), mRNA.||synonyms: Acs, Acas, FACS, Acas1, Facl2
>NM_007982||Mus musculus PTK2 protein tyrosine kinase 2 (Ptk2), mRNA.||synonyms: FAK, KIA, Fadk, mKIAA4203
>NM_007983||Mus musculus Fas-associated factor 1 (Faf1), mRNA.||synonyms: Fam, Dffrx
>NM_007984||Mus musculus fascin homolog 1, actin bundling protein (Strongylocentrotus) purpuratus) (Fscn1), mRNA.||synonym: Fan1
>NM_007985||Mus musculus Fanconi anemia, complementation group C (Fancc), mRNA.||synonym: Facc
>NM_007986||Mus musculus fibroblast activation protein (Fap), mRNA.||NA
>NM_007987||Mus musculus Fas (TNF receptor superfamily member) (Fas), mRNA.||synonyms: lpr, APT1, CD95, APO-1, TNFR6, Tnfrsf6
>NM_007988||Mus musculus fatty acid synthase (Fasn), mRNA.||synonyms: FAS, A630082H08Rik
>NM_007989||Mus musculus forkhead box H1 (Foxh1), mRNA.||synonym: Fast2
>NM_007990||Mus musculus Finkel-Biskis-Reilly murine sarcoma virus (FBR-MuSV) ubiquitously expressed (fox derived) (Fau), mRNA.||synonym: MNSFbeta
>NM_007991||Mus musculus fibrillarin (Fbl), mRNA.||synonyms: FIB, FLRN, RNU3IP1
>NM_007992||Mus musculus fibulin 2 (Fbln2), mRNA.||NA
>NM_007993||Mus musculus fibrillin 1 (Fbn1), mRNA.||synonyms: Tsk, Fib-1, B430209H23
>NM_007994||Mus musculus fructose bisphosphatase 2 (Fbp2), mRNA.||synonyms: Fbp1, Fbp-1
>NM_007995||Mus musculus ficolin A (Fcna), mRNA.||synonym: Fcn1
>NM_007996||Mus musculus ferredoxin 1 (Fdx1), mRNA.||NA
>NM_007997||Mus musculus ferredoxin reductase (Fdxr), mRNA.||NA
>NM_007998||Mus musculus ferrochelatase (Fech), mRNA.||synonyms: Fcl, fch
>NM_007999||Mus musculus flap structure specific endonuclease 1 (Fen1), mRNA.||NA
>NM_008000||Mus musculus fer (fms/fps related) protein kinase, testis specific 2 (Fert2), mRNA.||synonyms: Fer, Fert, C330004K01Rik
>NM_008001||Mus musculus FYVE, RhoGEF and PH domain containing 1 (Fgd1), mRNA.||synonym: ZFYVE3
>NM_008002||Mus musculus fibroblast growth factor 10 (Fgf10), mRNA.||synonym: FGF-10
>NM_008003||Mus musculus fibroblast growth factor 15 (Fgf15), mRNA.||NA
>NM_008004||Mus musculus fibroblast growth factor 17 (Fgf17), mRNA.||NA
>NM_008005||Mus musculus fibroblast growth factor 18 (Fgf18), mRNA.||synonyms: FGF-18, D130055P09Rik
>NM_008006||Mus musculus fibroblast growth factor 2 (Fgf2), mRNA.||synonyms: Fgfb, bFGF, Fgf-2
>NM_008007||Mus musculus fibroblast growth factor 3 (Fgf3), mRNA.||synonyms: Fgf-3, Int-2, Int-P
>NM_008008||Mus musculus fibroblast growth factor 7 (Fgf7), mRNA.||synonym: Kgf
>NM_008009||Mus musculus fibroblast growth factor binding protein 1 (Fgfbp1), mRNA.||synonym: FGF-BP
>NM_008010||Mus musculus fibroblast growth factor receptor 3 (Fgfr3), mRNA.||synonyms: HBGFR, Fgfr-3
>NM_008011||Mus musculus fibroblast growth factor receptor 4 (Fgfr4), mRNA.||synonym: Fgfr-4
>NM_008012||Mus musculus aldo-keto reductase family 1, member B8 (Akr1b8), mRNA.||synonyms: FR-1, Fgrp, Fgfrp
>NM_008013||Mus musculus fibrinogen-like protein 2 (Fgl2), mRNA.||synonym: musfiblp
>NM_008014||Mus musculus protein phosphatase 1G (formerly 2C), magnesium-dependent, gamma isoform (Ppm1g), mRNA.||synonym: Fin13
>NM_008016||Mus musculus fibroblast growth factor inducible 15 (Fin15), mRNA.||NA
>NM_008017||Mus musculus SMC2 structural maintenance of chromosomes 2-like 1 (yeast) (Smc2l1), mRNA.||synonyms: CAPE, CAP-E, Fin16, 5730502P04Rik
>NM_008018||Mus musculus SH3 multiple domains 1 (Sh3md1), mRNA.||synonym: Fish
>NM_008019||Mus musculus FK506 binding protein 1a (Fkbp1a), mRNA.||synonyms: Fkbp, 12kDa, Fkbp1, FKBP12, mFKBP1, mFKBP12
>NM_008020||Mus musculus FK506 binding protein 2 (Fkbp2), mRNA.||synonyms: 13kDa, mFKBP2, mFKBP13
>NM_008021||Mus musculus forkhead box M1 (Foxm1), mRNA.||synonyms: WIN, Mpm2, Fkh16, Foxm1b, HFH-11B, Trident, MPHOSPH2
>NM_008022||Mus musculus forkhead box D4 (Foxd4), mRNA.||synonyms: Fkh2, FREAC5
>NM_008023||Mus musculus forkhead box B2 (Foxb2), mRNA.||synonym: Fkh4
>NM_008024||Mus musculus forkhead box L1 (Foxl1), mRNA.||synonyms: Fkh6, fkh-6, FREAC7
>NM_008026||Mus musculus Friend leukemia integration 1 (Fli1), mRNA.||synonyms: Sic1, EWSR2, Fli-1, SIC-1
>NM_008027||Mus musculus flotillin 1 (Flot1), mRNA.||NA
>NM_008028||Mus musculus flotillin 2 (Flot2), mRNA.||synonym: Esa
>NM_008029||Mus musculus FMS-like tyrosine kinase 4 (Flt4), mRNA.||synonyms: Chy, Flt-4, VEGFR3, VEGFR-3
>NM_008030||Mus musculus flavin containing monooxygenase 3 (Fmo3), mRNA.||NA
>NM_008031||Mus musculus fragile X mental retardation syndrome 1 homolog (Fmr1), mRNA.||synonyms: FMRP, Fmr-1
>NM_008032||Mus musculus fragile X mental retardation 2 homolog (Fmr2), mRNA.||synonyms: Oxh, Ox19
>NM_008033||Mus musculus farnesyltransferase, CAAX box, alpha (Fnta), mRNA.||synonym: FTA
>NM_008034||Mus musculus folate receptor 1 (adult) (Folr1), mRNA.||synonyms: FBP1, Folbp1, Folbp-1
>NM_008035||Mus musculus folate receptor 2 (fetal) (Folr2), mRNA.||synonyms: FBP2, FR-P3, Folbp2, Folbp-2
>NM_008036||Mus musculus FBJ osteosarcoma oncogene B (Fosb), mRNA.||NA
>NM_008037||Mus musculus fos-like antigen 2 (Fosl2), mRNA.||synonym: Fra-2
>NM_008038||Mus musculus formyl peptide receptor, related sequence 1 (Fpr-rs1), mRNA.||NA
>NM_008039||Mus musculus formyl peptide receptor, related sequence 2 (Fpr-rs2), mRNA.||synonym: E330010I07Rik
>NM_008040||Mus musculus formyl peptide receptor, related sequence 3 (Fpr-rs3), mRNA.||NA
>NM_008041||Mus musculus formyl peptide receptor, related sequence 4 (Fpr-rs4), mRNA.||NA
>NM_008042||Mus musculus formyl peptide receptor-like 1 (Fprl1), mRNA.||synonyms: Lxa4r, LXA4-R
>NM_008043||Mus musculus frequently rearranged in advanced T-cell lymphomas (Frat1), mRNA.||NA
>NM_008044||Mus musculus frataxin (Fxn), mRNA.||synonyms: FA, X25, FARR, Frda
>NM_008045||Mus musculus follicle stimulating hormone beta (Fshb), mRNA.||NA
>NM_008046||Mus musculus follistatin (Fst), mRNA.||NA
>NM_008047||Mus musculus follistatin-like 1 (Fstl1), mRNA.||synonyms: Fstl, TSC-36
>NM_008048||Mus musculus insulin-like growth factor binding protein 7 (Igfbp7), mRNA.||synonyms: Fstl2, mac25
>NM_008051||Mus musculus fucosyltransferase 1 (Fut1), mRNA.||synonym: H
>NM_008052||Mus musculus deltex 1 homolog (Drosophila) (Dtx1), mRNA.||synonyms: KIA, Fxit1, mKIAA4160
>NM_008053||Mus musculus fragile X mental retardation gene 1, autosomal homolog (Fxr1h), mRNA.||synonyms: Fxr1, Fxr1p, 1110050J02Rik, 9530073J07Rik
>NM_008054||Mus musculus Fyn proto-oncogene (Fyn), mRNA.||synonym: MGC
>NM_008055||Mus musculus frizzled homolog 4 (Drosophila) (Fzd4), mRNA.||synonym: Fz4
>NM_008056||Mus musculus frizzled homolog 6 (Drosophila) (Fzd6), mRNA.||synonym: Fz6
>NM_008057||Mus musculus frizzled homolog 7 (Drosophila) (Fzd7), mRNA.||synonym: Fz7
>NM_008058||Mus musculus frizzled homolog 8 (Drosophila) (Fzd8), mRNA.||synonyms: Fz8, mFZ8
>NM_008059||Mus musculus G0/G1 switch gene 2 (G0s2), mRNA.||NA
>NM_008060||Mus musculus alpha glucosidase 2 alpha neutral subunit (Ganab), mRNA.||synonyms: G2an, GluII, mKIAA0088
>NM_008061||Mus musculus glucose-6-phosphatase, catalytic (G6pc), mRNA.||synonyms: G6pt, G6Pase, Glc-6-Pase
>NM_008062||Mus musculus glucose-6-phosphate dehydrogenase X-linked (G6pdx), mRNA.||synonyms: G28A, G6pd, Gpdx
>NM_008063||Mus musculus solute carrier family 37 (glycerol-6-phosphate transporter), member 4 (Slc37a4), mRNA.||synonyms: G6PT, G6pt1, mG6PT, GSD-1b
>NM_008064||Mus musculus glucosidase, alpha, acid (Gaa), mRNA.||synonym: E430018M07Rik
>NM_008065||Mus musculus GA repeat binding protein, alpha (Gabpa), mRNA.||NA
>NM_008066||Mus musculus gamma-aminobutyric acid (GABA-A) receptor, subunit alpha 2 (Gabra2), mRNA.||synonyms: Gabra-2, C630048P16Rik
>NM_008067||Mus musculus gamma-aminobutyric acid (GABA-A) receptor, subunit alpha 3 (Gabra3), mRNA.||synonym: Gabra-3
>NM_008068||Mus musculus gamma-aminobutyric acid (GABA-A) receptor, subunit alpha 6 (Gabra6), mRNA.||synonyms: alpha6, Gabra-6
>NM_008069||Mus musculus gamma-aminobutyric acid (GABA-A) receptor, subunit beta 1 (Gabrb1), mRNA.||synonym: Gabrb-1
>NM_008070||Mus musculus gamma-aminobutyric acid (GABA-A) receptor, subunit beta 2 (Gabrb2), mRNA.||synonyms: GABA-A, Gabrab2, Gabrb-2
>NM_008071||Mus musculus gamma-aminobutyric acid (GABA-A) receptor, subunit beta 3 (Gabrb3), mRNA.||synonyms: Cp1, Gabrb-3, A230092K12Rik
>NM_008072||Mus musculus gamma-aminobutyric acid (GABA-A) receptor, subunit delta (Gabrd), mRNA.||NA
>NM_008073||Mus musculus gamma-aminobutyric acid (GABA-A) receptor, subunit gamma 2 (Gabrg2), mRNA.||synonyms: gamma2, Gabrg-2
>NM_008074||Mus musculus gamma-aminobutyric acid (GABA-A) receptor, subunit gamma 3 (Gabrg3), mRNA.||synonym: Gabrg-3
>NM_008075||Mus musculus gamma-aminobutyric acid (GABA-C) receptor, subunit rho 1 (Gabrr1), mRNA.||synonym: GABA-C
>NM_008076||Mus musculus gamma-aminobutyric acid (GABA-C) receptor, subunit rho 2 (Gabrr2), mRNA.||NA
>NM_008078||Mus musculus glutamic acid decarboxylase 2 (Gad2), mRNA.||synonyms: GAD65, Gad-2
>NM_008079||Mus musculus galactosylceramidase (Galc), mRNA.||synonyms: twi, Gacy, twitcher, 2310068B06Rik, A930008M05Rik
>NM_008080||Mus musculus UDP-N-acetyl-alpha-D-galactosamine:(N-acetylneuraminyl)- galactosylglucosylceramide-beta-1, 4-N-acetylgalactosaminyltransferase (Galgt1), mRNA.||synonyms: Ggm2, Ggm-2, GalNAcT, GalNAc-T, Gal-NAc-T, 4933429D13Rik
>NM_008081||Mus musculus UDP-N-acetyl-alpha-D-galactosamine:(N-acetylneuraminyl)-galactosyl- N-acetylglucosaminylpolypeptide-beta-1, 4-N-acetylgalactosaminyltransferase (Galgt2), mRNA.||synonyms: Dlb1, Ggm3, Dlb-1
>NM_008082||Mus musculus galanin receptor 1 (Galr1), mRNA.||synonym: Galnr1
>NM_008083||Mus musculus growth associated protein 43 (Gap43), mRNA.||synonyms: B-50, Basp2, GAP-43
>NM_008084||Mus musculus similar to glyceraldehyde-3-phosphate dehydrogenase (LOC14433), mRNA.||NA
>NM_008085||Mus musculus glyceraldehyde-3-phosphate dehydrogenase, spermatogenic (Gapds), mRNA.||synonym: Gapd-s
>NM_008086||Mus musculus growth arrest specific 1 (Gas1), mRNA.||synonym: Gas-1
>NM_008087||Mus musculus growth arrest specific 2 (Gas2), mRNA.||synonym: Gas-2
>NM_008088||Mus musculus growth arrest specific 7 (Gas7), mRNA.||synonym: Gas7-cb
>NM_008089||Mus musculus GATA binding protein 1 (Gata1), mRNA.||synonyms: Gf-1, Gata-1
>NM_008090||Mus musculus GATA binding protein 2 (Gata2), mRNA.||synonym: Gata-2
>NM_008091||Mus musculus GATA binding protein 3 (Gata3), mRNA.||synonym: Gata-3
>NM_008092||Mus musculus GATA binding protein 4 (Gata4), mRNA.||synonym: Gata-4
>NM_008093||Mus musculus GATA binding protein 5 (Gata5), mRNA.||NA
>NM_008094||Mus musculus glucosidase, beta, acid (Gba), mRNA.||synonyms: GC, GBA1, GLUC, GCase
>NM_008095||Mus musculus glioblastoma amplified sequence (Gbas), mRNA.||synonym: Nipsnap2
>NM_008096||Mus musculus group specific component (Gc), mRNA.||synonym: DBP
>NM_008097||Mus musculus glutaryl-Coenzyme A dehydrogenase (Gcdh), mRNA.||synonym: 9030411L18
>NM_008098||Mus musculus myotrophin (Mtpn), mRNA.||synonyms: V1, Gcdp, 5033418D15Rik
>NM_008099||Mus musculus germinal center expressed transcript 2 (Gcet2), mRNA.||synonyms: M17, Gcet, M17-L
>NM_008100||Mus musculus glucagon (Gcg), mRNA.||synonym: GLP-1
>NM_008101||Mus musculus glucagon receptor (Gcgr), mRNA.||synonym: GR
>NM_008102||Mus musculus GTP cyclohydrolase 1 (Gch1), mRNA.||synonyms: Gch, GTPCH, GTP-CH
>NM_008103||Mus musculus glial cells missing homolog 1 (Drosophila) (Gcm1), mRNA.||synonyms: GCMa, glide, Gcm-rs2, Gcm1-rs1
>NM_008104||Mus musculus glial cells missing homolog 2 (Drosophila) (Gcm2), mRNA.||synonyms: Gcm1, Gcm-rs1, Gcm1-rs2
>NM_008105||Mus musculus glucosaminyl (N-acetyl) transferase 2, I-branching enzyme (Gcnt2), transcript variant 1, mRNA.||synonyms: IGnTA, IGnTB, IGnTC, 5330430K10Rik
>NM_008106||Mus musculus opsin 1 (cone pigments), medium-wave-sensitive (color blindness, deutan) (Opn1mw), mRNA.||synonym: Gcp
>NM_008107||Mus musculus growth differentiation factor 1 (Gdf1), mRNA.||synonyms: Gdf-1, UOG-1
>NM_008108||Mus musculus growth differentiation factor 3 (Gdf3), mRNA.||synonyms: Vgr2, Gdf-3, Vgr-2
>NM_008109||Mus musculus growth differentiation factor 5 (Gdf5), mRNA.||synonyms: bp, CDMP-1
>NM_008110||Mus musculus growth differentiation factor 9 (Gdf9), mRNA.||synonym: Gdf-9
>NM_008112||Mus musculus guanosine diphosphate (GDP) dissociation inhibitor 3 (Gdi3), mRNA.||synonyms: GDIB, GDI-B
>NM_008113||Mus musculus Rho GDP dissociation inhibitor (GDI) gamma (Arhgdig), mRNA.||synonyms: Gdi5, RIP2, Rho-GDI2, Rho-GDI-3
>NM_008114||Mus musculus growth factor independent 1B (Gfi1b), mRNA.||synonym: Gfi-1B
>NM_008115||Mus musculus glial cell line derived neurotrophic factor family receptor alpha 2 (Gfra2), mRNA.||NA
>NM_008116||Mus musculus gamma-glutamyltransferase 1 (Ggt1), mRNA.||synonyms: GGT, Ggtp, CD224
>NM_008117||Mus musculus growth hormone (Gh), mRNA.||NA
>NM_008118||Mus musculus gastric intrinsic factor (Gif), mRNA.||NA
>NM_008119||Mus musculus gastric inhibitory polypeptide (Gip), mRNA.||NA
>NM_008120||Mus musculus gap junction membrane channel protein alpha 4 (Gja4), mRNA.||synonyms: Cx37, Cnx37, Gja-4
>NM_008121||Mus musculus gap junction membrane channel protein alpha 5 (Gja5), mRNA.||synonyms: Cx40, Cnx40, Gja-5, 5730555N10Rik
>NM_008122||Mus musculus gap junction membrane channel protein alpha 7 (Gja7), mRNA.||synonyms: Cx45, Cnx45, Gja-7, C130009G16Rik
>NM_008123||Mus musculus gap junction membrane channel protein alpha 8 (Gja8), mRNA.||synonyms: Aey5, Cx50, Cnx50, Lop10
>NM_008124||Mus musculus gap junction membrane channel protein beta 1 (Gjb1), mRNA.||synonyms: Cx32, Cnx32, Gjb-1, MGC6217
>NM_008125||Mus musculus gap junction membrane channel protein beta 2 (Gjb2), mRNA.||synonyms: Cx26, Cnx26, Gjb-2
>NM_008126||Mus musculus gap junction membrane channel protein beta 3 (Gjb3), mRNA.||synonyms: Cx31, Cnx31, Gjb-3, D4Wsu144e
>NM_008127||Mus musculus gap junction membrane channel protein beta 4 (Gjb4), mRNA.||synonyms: Gjb-4, Cx30.3, Cnx30.3
>NM_008128||Mus musculus gap junction membrane channel protein beta 6 (Gjb6), transcript variant 1, mRNA.||synonyms: Cx30, D14Bwg0506e
>NM_008129||Mus musculus glutamate-cysteine ligase , modifier subunit (Gclm), mRNA.||synonym: Glclr
>NM_008130||Mus musculus GLI-Kruppel family member GLI3 (Gli3), mRNA.||synonyms: Xt, Bph, Pdn, add
>NM_008131||Mus musculus glutamate-ammonia ligase (glutamine synthase) (Glul), mRNA.||synonyms: GS, Glns
>NM_008132||Mus musculus glutamine repeat protein 1 (Glrp1), mRNA.||synonym: GRP-1
>NM_008133||Mus musculus glutamate dehydrogenase 1 (Glud1), mRNA.||synonyms: Glud, Gdh-X, Gludl
>NM_008134||Mus musculus glycosylation dependent cell adhesion molecule 1 (Glycam1), mRNA.||synonym: Sgp50
>NM_008135||Mus musculus solute carrier family 6 (neurotransmitter transporter, glycine), member 9 (Slc6a9), mRNA.||synonyms: Glyt1, Glyt-1
>NM_008136||Mus musculus guanine nucleotide binding protein, related sequence 1 (Gna-rs1), mRNA.||NA
>NM_008137||Mus musculus guanine nucleotide binding protein, alpha 14 (Gna14), mRNA.||NA
>NM_008138||Mus musculus guanine nucleotide binding protein, alpha inhibiting 2 (Gnai2), mRNA.||synonyms: Gia, Gnai-2, Galphai2
>NM_008139||Mus musculus guanine nucleotide binding protein, alpha q polypeptide (Gnaq), mRNA.||synonyms: Gq, Galphaq, 1110005L02Rik, 6230401I02Rik
>NM_008140||Mus musculus guanine nucleotide binding protein, alpha transducing 1 (Gnat1), mRNA.||synonyms: Gnat-1, Tralpha, transducin
>NM_008141||Mus musculus guanine nucleotide binding protein, alpha transducing 2 (Gnat2), mRNA.||synonyms: Gnat-2, Tcalpha
>NM_008142||Mus musculus guanine nucleotide binding protein, beta 1 (Gnb1), mRNA.||synonym: Gnb-1
>NM_008143||Mus musculus guanine nucleotide binding protein, beta 2, related sequence 1 (Gnb2-rs1), mRNA.||synonyms: p205, Rack1, Gnb2l1, GB-like
>NM_008144||Mus musculus Bernardinelli-Seip congenital lipodystrophy 2 homolog (human) (Bscl2), mRNA.||synonyms: Gng3lg, seipin, 2900097C17Rik
>NM_008145||Mus musculus gonadotropin releasing hormone 2 (Gnrh2), mRNA.||synonyms: hpg, Gnrh, LHRH, LNRH
>NM_008146||Mus musculus golgi autoantigen, golgin subfamily a, 3 (Golga3), mRNA.||synonyms: Mea2, Mea-2, 5330413L04, 5430416E01Rik
>NM_008147||Mus musculus glycoprotein 49 A (Gp49a), mRNA.||synonym: gp49
>NM_008148||Mus musculus glycoprotein 5 (platelet) (Gp5), mRNA.||synonym: GPV
>NM_008149||Mus musculus glycerol-3-phosphate acyltransferase, mitochondrial (Gpam), mRNA.||synonym: GPAT
>NM_008150||Mus musculus glypican 4 (Gpc4), mRNA.||synonyms: K-glypican, 9530073D23Rik
>NM_008151||Mus musculus G-protein coupled receptor 12 (Gpr12), transcript variant 2, mRNA.||synonyms: Gpcr12, Gpcr21
>NM_008152||Mus musculus G-protein coupled receptor 65 (Gpr65), mRNA.||synonyms: Dig1, TDAG8, Gpcr25
>NM_008153||Mus musculus chemokine-like receptor 1 (Cmklr1), mRNA.||synonyms: DEZ, Gpcr27, mcmklr1
>NM_008154||Mus musculus G-protein coupled receptor 3 (Gpr3), mRNA.||synonyms: Gpcr3, Gpcr20
>NM_008155||Mus musculus glucose phosphate isomerase 1 (Gpi1), mRNA.||synonyms: Amf, MGC, Org, Gpi-1, Gpi1s, Gpi-1r, Gpi-1s, Gpi-1t, Gpi1-r, Gpi1-s, Gpi1-t
>NM_008156||Mus musculus glycosylphosphatidylinositol specific phospholipase D1 (Gpld1), mRNA.||synonym: 6330541J12Rik
>NM_008157||Mus musculus G protein-coupled receptor 19 (Gpr19), mRNA.||NA
>NM_008158||Mus musculus G protein-coupled receptor 27 (Gpr27), mRNA.||NA
>NM_008159||Mus musculus G protein-coupled receptor 33 (Gpr33), mRNA.||NA
>NM_008160||Mus musculus glutathione peroxidase 1 (Gpx1), mRNA.||synonyms: Gpx, CGPx, GPx-1, GSHPx-1
>NM_008161||Mus musculus glutathione peroxidase 3 (Gpx3), mRNA.||synonym: GPx
>NM_008162||Mus musculus glutathione peroxidase 4 (Gpx4), mRNA.||synonyms: PHGPx, snGPx, mtPHGPx, 1700027O09Rik
>NM_008163||Mus musculus growth factor receptor bound protein 2 (Grb2), mRNA.||synonym: Ash
>NM_008164||Mus musculus rhophilin, Rho GTPase binding protein 1 (Rhpn1), mRNA.||synonyms: KIA, Grbp, Rhophilin, mKIAA1929
>NM_008165||Mus musculus glutamate receptor, ionotropic, AMPA1 (alpha 1) (Gria1), mRNA.||synonyms: Glr1, Glr-1, GluRA, Glur1, HIPA1, GluR-A, Glur-1, 2900051M01Rik
>NM_008166||Mus musculus glutamate receptor, ionotropic, delta 1 (Grid1), mRNA.||synonym: GluRdelta1
>NM_008167||Mus musculus glutamate receptor, ionotropic, delta 2 (Grid2), mRNA.||synonyms: Lc, ho, cpr, tpr, Lc<J>, Ms10ac, MMS10-AC, GluRdelta2, B230104L07Rik
>NM_008168||Mus musculus glutamate receptor, ionotropic, kainate 5 (gamma 2) (Grik5), mRNA.||synonym: KA2
>NM_008169||Mus musculus glutamate receptor, ionotropic, NMDA1 (zeta 1) (Grin1), mRNA.||synonyms: NR1, Nmdar, NMDAR1, GluRdelta1
>NM_008170||Mus musculus glutamate receptor, ionotropic, NMDA2A (epsilon 1) (Grin2a), mRNA.||synonyms: NR2A, NMDAR2A
>NM_008171||Mus musculus glutamate receptor, ionotropic, NMDA2B (epsilon 2) (Grin2b), mRNA.||synonyms: NR2B, Nmdar2b
>NM_008172||Mus musculus glutamate receptor, ionotropic, NMDA2D (epsilon 4) (Grin2d), mRNA.||synonyms: NR2D, NMDAR2D
>NM_008173||Mus musculus nuclear receptor subfamily 3, group C, member 1 (Nr3c1), mRNA.||synonyms: GR, Grl1, Grl-1
>NM_008174||Mus musculus glutamate receptor, metabotropic 8 (Grm8), mRNA.||synonyms: Gprc1h, mGluR8, A230002O04
>NM_008175||Mus musculus granulin (Grn), mRNA.||synonym: epithelin
>NM_008176||Mus musculus chemokine (C-X-C motif) ligand 1 (Cxcl1), mRNA.||synonyms: KC, Fsp, N51, gro, Gro1, Mgsa, Scyb1
>NM_008177||Mus musculus gastrin releasing peptide receptor (Grpr), mRNA.||synonym: GRP-R
>NM_008178||Mus musculus genomic screened homeo box 1 (Gsh1), mRNA.||synonym: Gsh-1
>NM_008179||Mus musculus G1 to phase transition 2 (Gspt2), mRNA.||NA
>NM_008180||Mus musculus glutathione synthetase (Gss), mRNA.||synonym: GS-A/GS-B
>NM_008181||Mus musculus glutathione S-transferase, alpha 1 (Ya) (Gsta1), mRNA.||synonym: Gst2-1
>NM_008182||Mus musculus glutathione S-transferase, alpha 2 (Yc2) (Gsta2), mRNA.||synonyms: Gstc2, Gst2-2, Gstc-2, MGC29061
>NM_008183||Mus musculus glutathione S-transferase, mu 2 (Gstm2), mRNA.||synonyms: Gstb2, Gstb-2
>NM_008184||Mus musculus glutathione S-transferase, mu 6 (Gstm6), mRNA.||NA
>NM_008185||Mus musculus glutathione S-transferase, theta 1 (Gstt1), mRNA.||synonym: Gstt1-1
>NM_008186||Mus musculus general transcription factor II H, polypeptide 1 (Gtf2h1), mRNA.||synonyms: p62, 62kDa
>NM_008187||Mus musculus gene trap locus 3 (Gtl3), mRNA.||synonyms: T10-2A2, 2600014O15Rik
>NM_008188||Mus musculus THUMP domain containing 3 (Thumpd3), mRNA.||synonyms: Gtrosa26as, Gt(ROSA)26asSor
>NM_008189||Mus musculus guanylate cyclase activator 1a (retina) (Guca1a), mRNA.||synonyms: GC-A, Gcap1, Guca1, mGCAP1
>NM_008190||Mus musculus guanylate cyclase activator 2a (guanylin) (Guca2a), mRNA.||synonym: Guca2
>NM_008191||Mus musculus guanylate cyclase activator 2b (retina) (Guca2b), mRNA.||synonyms: Ugn, Gcap2
>NM_008192||Mus musculus guanylate cyclase 2e (Gucy2e), mRNA.||synonym: ROS-GC1
>NM_008193||Mus musculus guanylate kinase 1 (Guk1), mRNA.||synonyms: GMK, Guk-1
>NM_008194||Mus musculus glycerol kinase (Gyk), transcript variant 1, mRNA.||synonyms: GK, D930012N15Rik
>NM_008195||Mus musculus glycogen synthase 3, brain (Gys3), mRNA.||NA
>NM_008196||Mus musculus granzyme K (Gzmk), mRNA.||NA
>NM_008197||Mus musculus H1 histone family, member 0 (H1f0), mRNA.||synonyms: H1fv, MGC19309, D130017D06Rik
>NM_008198||Mus musculus histocompatibility 2, complement component factor B (H2-Bf), mRNA.||synonyms: B, Bf, FB
>NM_008199||Mus musculus histocompatibility 2, blastocyst (H2-Bl), mRNA.||synonym: H2-B1
>NM_008202||Mus musculus solute carrier family 39 (zinc transporter), member 7 (Slc39a7), mRNA.||synonyms: KE4, Ke-4, Ring5, H-2Ke4, H2-Ke4
>NM_008204||Mus musculus histocompatibility 2, M region locus 2 (H2-M2), mRNA.||synonyms: H-2M2, Thy19.4
>NM_008205||Mus musculus histocompatibility 2, M region locus 9 (H2-M9), mRNA.||NA
>NM_008206||Mus musculus histocompatibility 2, O region alpha locus (H2-Oa), mRNA.||synonym: H-2Oa
>NM_008207||Mus musculus histocompatibility 2, T region locus 24 (H2-T24), mRNA.||synonym: H-2T24
>NM_008208||Mus musculus histocompatibility 2, T region locus 3 (H2-T3), mRNA.||synonyms: H-2T3, TL antigen
>NM_008209||Mus musculus major histocompatibility complex, class I-related (Mr1), mRNA.||synonym: H2ls
>NM_008210||Mus musculus H3 histone, family 3A (H3f3a), mRNA.||synonyms: MGC, H3.3A
>NM_008211||Mus musculus H3 histone, family 3B (H3f3b), mRNA.||synonym: H3.3B
>NM_008212||Mus musculus L-3-hydroxyacyl-Coenzyme A dehydrogenase, short chain (Hadhsc), mRNA.||synonym: Hadh
>NM_008213||Mus musculus heart and neural crest derivatives expressed transcript 1 (Hand1), mRNA.||synonyms: Hxt, Th1, eHAND, Ehand1, Thing1
>NM_008214||Mus musculus histidyl-tRNA synthetase (Hars), mRNA.||synonym: MMHRS
>NM_008215||Mus musculus hyaluronan synthase1 (Has1), mRNA.||synonym: HAS
>NM_008216||Mus musculus hyaluronan synthase 2 (Has2), mRNA.||NA
>NM_008217||Mus musculus hyaluronan synthase 3 (Has3), mRNA.||NA
>NM_008218||Mus musculus hemoglobin alpha, adult chain 1 (Hba-a1), mRNA.||synonym: Hba1
>NM_008219||Mus musculus hemoglobin Z, beta-like embryonic chain (Hbb-bh1), mRNA.||synonym: betaH1
>NM_008220||Mus musculus hemoglobin, beta adult major chain (Hbb-b1), mRNA.||NA
>NM_008221||Mus musculus hemoglobin Y, beta-like embryonic chain (Hbb-y), mRNA.||synonym: Ey
>NM_008222||Mus musculus holocytochrome c synthetase (Hccs), mRNA.||NA
>NM_008223||Mus musculus serine (or cysteine) proteinase inhibitor, clade D, member 1 (Serpind1), mRNA.||synonyms: HCII, Hcf2
>NM_008224||Mus musculus host cell factor C1 (Hcfc1), mRNA.||synonyms: HCF1, HCF-1
>NM_008225||Mus musculus hematopoietic cell specific Lyn substrate 1 (Hcls1), mRNA.||synonym: HS1
>NM_008226||Mus musculus hyperpolarization-activated, cyclic nucleotide-gated K+ 2 (Hcn2), mRNA.||synonyms: HAC1, BCNG2
>NM_008227||Mus musculus hyperpolarization-activated, cyclic nucleotide-gated K+ 3 (Hcn3), mRNA.||synonyms: Hac3, Hcn4, Bcng4, BCNG-4
>NM_008228||Mus musculus histone deacetylase 1 (Hdac1), mRNA.||synonyms: HD1, MGC, RPD3, Hdac1-ps
>NM_008229||Mus musculus histone deacetylase 2 (Hdac2), mRNA.||synonyms: YAF1, Yy1bp, mRPD3, D10Wsu179e
>NM_008230||Mus musculus histidine decarboxylase (Hdc), mRNA.||synonyms: Hdc-a, Hdc-c, Hdc-e, Hdc-s, 4732480P20
>NM_008231||Mus musculus hepatoma-derived growth factor (Hdgf), mRNA.||synonym: D3Ertd299e
>NM_008232||Mus musculus hepatoma derived growth factor-like 1 (Hdgfl1), mRNA.||synonyms: HRP-1, Pwwp1, Hdgfrp1
>NM_008233||Mus musculus hepatoma-derived growth factor, related protein 2 (Hdgfrp2), mRNA.||synonym: HRP-2
>NM_008234||Mus musculus helicase, lymphoid specific (Hells), mRNA.||synonyms: LSH, Lysh, PASG, YFK8, E130115I21Rik
>NM_008235||Mus musculus hairy and enhancer of split 1 (Drosophila) (Hes1), mRNA.||synonym: Hry
>NM_008236||Mus musculus hairy and enhancer of split 2 (Drosophila) (Hes2), mRNA.||synonym: HES-2
>NM_008237||Mus musculus hairy and enhancer of split 3 (Drosophila) (Hes3), mRNA.||synonym: HES-3
>NM_008238||Mus musculus forkhead box N1 (Foxn1), mRNA.||synonyms: nu, Whn, nude, Hfh11, D11Bhm185e
>NM_008239||Mus musculus forkhead box Q1 (Foxq1), mRNA.||synonyms: sa, Hfh1, HFH-1, Hfh1l
>NM_008240||Mus musculus forkhead box J1 (Foxj1), mRNA.||synonyms: Hfh4, HFH-4, FKHL-13
>NM_008241||Mus musculus forkhead box G1 (Foxg1), mRNA.||synonyms: Bf1, BF-1, Hfh9, Hfhbf1, 2900064B05Rik
>NM_008242||Mus musculus forkhead box D1 (Foxd1), mRNA.||synonyms: BF-2, Hfh10, FREAC4, Hfhbf2
>NM_008243||Mus musculus macrophage stimulating 1 (hepatocyte growth factor-like) (Mst1), mRNA.||synonyms: Hgfl, D3F15S2h, DNF15S2h, D9H3F15S2
>NM_008244||Mus musculus HGF-regulated tyrosine kinase substrate (Hgs), mRNA.||synonyms: Hgr, Hrs, ZFYVE8
>NM_008245||Mus musculus hematopoietically expressed homeobox (Hhex), mRNA.||synonyms: Hex, Prh, Prhx
>NM_008246||Mus musculus hippocampus abundant gene transcript 1 (Hiat1), mRNA.||NA
>NM_008247||Mus musculus phosphatidic acid phosphatase 2a (Ppap2a), mRNA.||synonyms: LPP1, mPAP, Hic53, LPP-1, Hpic53
>NM_008248||Mus musculus histidine triad nucleotide binding protein 1 (Hint1), mRNA.||synonyms: Hint, Ipk1, PKCI-1, PRKCNH1
>NM_008249||Mus musculus transcription factor B2, mitochondrial (Tfb2m), mRNA.||synonym: Hkp1
>NM_008250||Mus musculus H2.0-like homeo box 1 (Drosophila) (Hlx1), mRNA.||synonym: Hlx
>NM_008251||Mus musculus high mobility group nucleosomal binding domain 1 (Hmgn1), mRNA.||synonyms: MGC, Hmg14, HMG-14
>NM_008253||Mus musculus high mobility group box 3 (Hmgb3), mRNA.||synonyms: Hmg4, Hmg2a
>NM_008254||Mus musculus 3-hydroxy-3-methylglutaryl-Coenzyme A lyase (Hmgcl), mRNA.||synonym: HL
>NM_008255||Mus musculus 3-hydroxy-3-methylglutaryl-Coenzyme A reductase (Hmgcr), mRNA.||synonyms: MGC, Red, HMG-CoAR
>NM_008256||Mus musculus 3-hydroxy-3-methylglutaryl-Coenzyme A synthase 2 (Hmgcs2), mRNA.||synonyms: mHS, 1300002P16
>NM_008257||Mus musculus H6 homeo box 3 (Hmx3), mRNA.||synonyms: Nkx5-1, Nkx5.1, Nkx-5.1
>NM_008258||Mus musculus hematological and neurological expressed sequence 1 (Hn1), mRNA.||NA
>NM_008259||Mus musculus forkhead box A1 (Foxa1), mRNA.||synonyms: Hnf3a, Tcf3a, Hnf-3a, Tcf-3a
>NM_008260||Mus musculus forkhead box A3 (Foxa3), mRNA.||synonyms: Hnf3g, Tcf3g, Hnf-3g, Tcf-3g
>NM_008261||Mus musculus hepatic nuclear factor 4, alpha (Hnf4a), mRNA.||synonyms: Hnf4, Tcf4, HNF-4, MODY1, Nr2a1, Tcf14, D19Mgi10
>NM_008262||Mus musculus one cut domain, family member 1 (Onecut1), mRNA.||synonyms: Oc1, Hnf6, Hfh12, D9Ertd423e
>NM_008263||Mus musculus homeo box A10 (Hoxa10), mRNA.||synonyms: Hox-1.8, Hoxa-10
>NM_008264||Mus musculus homeo box A13 (Hoxa13), mRNA.||synonyms: Hd, Hox-1.10
>NM_008265||Mus musculus homeo box A4 (Hoxa4), mRNA.||synonym: Hox-1.4
>NM_008266||Mus musculus homeo box B1 (Hoxb1), mRNA.||synonym: Hox-2.9
>NM_008267||Mus musculus homeo box B13 (Hoxb13), mRNA.||NA
>NM_008268||Mus musculus homeo box B5 (Hoxb5), mRNA.||synonym: Hox-2.1
>NM_008269||Mus musculus homeo box B6 (Hoxb6), mRNA.||synonym: Hox-2.2
>NM_008270||Mus musculus homeo box B9 (Hoxb9), mRNA.||synonym: Hox-2.5
>NM_008272||Mus musculus homeo box C9 (Hoxc9), mRNA.||synonym: Hox-3.2
>NM_008273||Mus musculus homeo box D11 (Hoxd11), mRNA.||synonyms: Hox-4.6, Hox-5.4
>NM_008274||Mus musculus homeo box D12 (Hoxd12), mRNA.||synonyms: Hox-4.7, Hox-5.6
>NM_008275||Mus musculus homeo box D13 (Hoxd13), mRNA.||synonyms: spdh, Hox-4.8
>NM_008277||Mus musculus 4-hydroxyphenylpyruvic acid dioxygenase (Hpd), mRNA.||synonym: Hppd
>NM_008278||Mus musculus hydroxyprostaglandin dehydrogenase 15 (NAD) (Hpgd), mRNA.||synonyms: 15-PGDH, MGC14001
>NM_008279||Mus musculus mitogen activated protein kinase kinase kinase kinase 1 (Map4k1), mRNA.||synonyms: Hpk1, mHPK1
>NM_008280||Mus musculus lipase, hepatic (Lipc), mRNA.||synonyms: HL, Hpl
>NM_008281||Mus musculus hepsin (Hpn), mRNA.||NA
>NM_008283||Mus musculus human papillomavirus 18 E5 central sequence motif gene 2 (Hpvc2), mRNA.||synonym: Q300
>NM_008284||Mus musculus Harvey rat sarcoma virus oncogene 1 (Hras1), mRNA.||synonyms: ras, H-ras, Kras2, Ha-ras, Hras-1, c-H-ras, c-Ha-ras, Harvey-ras
>NM_008285||Mus musculus histamine receptor H 1 (Hrh1), mRNA.||synonym: Bphs
>NM_008286||Mus musculus histamine receptor H 2 (Hrh2), transcript variant 2, mRNA.||NA
>NM_008287||Mus musculus heat-responsive protein 12 (Hrsp12), mRNA.||synonyms: HR12, HRP12
>NM_008288||Mus musculus hydroxysteroid 11-beta dehydrogenase 1 (Hsd11b1), mRNA.||NA
>NM_008289||Mus musculus hydroxysteroid 11-beta dehydrogenase 2 (Hsd11b2), mRNA.||NA
>NM_008290||Mus musculus hydroxysteroid (17-beta) dehydrogenase 2 (Hsd17b2), mRNA.||NA
>NM_008291||Mus musculus hydroxysteroid (17-beta) dehydrogenase 3 (Hsd17b3), mRNA.||NA
>NM_008292||Mus musculus hydroxysteroid (17-beta) dehydrogenase 4 (Hsd17b4), mRNA.||synonyms: MFE-2, Mfp-2, perMFE-2, 17[b]-HSD
>NM_008293||Mus musculus hydroxysteroid dehydrogenase-1, delta<5>-3-beta (Hsd3b1), mRNA.||synonym: D3Ertd383e
>NM_008294||Mus musculus hydroxysteroid dehydrogenase-4, delta<5>-3-beta (Hsd3b4), mRNA.||NA
>NM_008295||Mus musculus hydroxysteroid dehydrogenase-5, delta<5>-3-beta (Hsd3b5), mRNA.||NA
>NM_008296||Mus musculus heat shock factor 1 (Hsf1), mRNA.||NA
>NM_008297||Mus musculus heat shock factor 2 (Hsf2), mRNA.||NA
>NM_008298||Mus musculus DnaJ (Hsp40) homolog, subfamily A, member 1 (Dnaja1), mRNA.||synonyms: Hsj2, Nedd7
>NM_008299||Mus musculus DnaJ (Hsp40) homolog, subfamily B, member 3 (Dnajb3), mRNA.||synonyms: Hsj3, Msj1, MSJ-1
>NM_008300||Mus musculus heat shock protein 4 (Hspa4), mRNA.||synonyms: KIA, 70kDa, APG-2, Hsp110, Hsp70RY, mKIAA4025
>NM_008301||Mus musculus heat shock protein 2 (Hspa2), transcript variant 1, mRNA.||synonyms: 70kDa, HSP70.2, HSP70A2, Hsp70-2, MGC7795, MGC58299
>NM_008302||Mus musculus heat shock protein 1, beta (Hspcb), mRNA.||synonyms: MGC, 90kDa, Hsp84, Hsp90, Hsp84-1
>NM_008303||Mus musculus heat shock protein 1 (chaperonin 10) (Hspe1), mRNA.||synonyms: 10kDa, mt-cpn10
>NM_008304||Mus musculus syndecan 2 (Sdc2), mRNA.||synonyms: Hspg1, Synd2, syndecan-2
>NM_008306||Mus musculus N-deacetylase/N-sulfotransferase (heparan glucosaminyl) 1 (Ndst1), mRNA.||synonyms: Hsst, NDST-1, 1200015G06Rik
>NM_008307||Mus musculus HpaII tiny fragments locus 9c (Htf9c), mRNA.||NA
>NM_008308||Mus musculus 5-hydroxytryptamine (serotonin) receptor 1A (Htr1a), mRNA.||synonym: Gpcr18
>NM_008309||Mus musculus 5-hydroxytryptamine (serotonin) receptor 1D (Htr1d), mRNA.||synonym: Gpcr14
>NM_008310||Mus musculus 5-hydroxytryptamine (serotonin) receptor 1F (Htr1f), mRNA.||synonym: Htr1eb
>NM_008311||Mus musculus 5-hydroxytryptamine (serotonin) receptor 2B (Htr2b), mRNA.||synonym: 5-HT2B
>NM_008312||Mus musculus 5-hydroxytryptamine (serotonin) receptor 2C (Htr2c), mRNA.||synonyms: SR1, 5HT1c, Htr1c, 5-HT2cR
>NM_008313||Mus musculus 5 hydroxytryptamine (serotonin) receptor 4 (Htr4), mRNA.||synonyms: 5-HT4, 5-HT<4L>
>NM_008314||Mus musculus 5-hydroxytryptamine (serotonin) receptor 5A (Htr5a), mRNA.||synonym: Htr5
>NM_008315||Mus musculus 5-hydroxytryptamine (serotonin) receptor 7 (Htr7), mRNA.||synonym: 5-HT7
>NM_008316||Mus musculus Hus1 homolog (S. pombe) (Hus1), mRNA.||synonym: mHus1
>NM_008317||Mus musculus hyaluronidase 1 (Hyal1), mRNA.||synonyms: Hya1, Hyal-1
>NM_008318||Mus musculus integrin binding sialoprotein (Ibsp), mRNA.||synonym: BSP
>NM_008319||Mus musculus intercellular adhesion molecule 5, telencephalin (Icam5), mRNA.||synonyms: TLN, Tlcn
>NM_008320||Mus musculus interferon consensus sequence binding protein 1 (Icsbp1), mRNA.||synonyms: IRF8, ICSBP, IRF-8
>NM_008321||Mus musculus inhibitor of DNA binding 3 (id3), mRNA.||synonyms: Idb3, HLH462
>NM_008323||Mus musculus isocitrate dehydrogenase 3 (NAD+), gamma (Idh3g), mRNA.||NA
>NM_008324||Mus musculus indoleamine-pyrrole 2,3 dioxygenase (Indo), mRNA.||synonym: Ido
>NM_008325||Mus musculus iduronidase, alpha-L- (Idua), mRNA.||synonym: 6030426D08
>NM_008326||Mus musculus interferon inducible protein 1 (Ifi1), mRNA.||synonyms: Iigp3, Iipg3, LRG-47
>NM_008327||Mus musculus interferon activated gene 202B (Ifi202b), mRNA.||synonyms: Ifi202, Ifbip-1, Ifi202a
>NM_008328||Mus musculus interferon activated gene 203 (Ifi203), mRNA.||NA
>NM_008329||Mus musculus interferon activated gene 204 (Ifi204), mRNA.||NA
>NM_008330||Mus musculus interferon gamma inducible protein 47 (Ifi47), mRNA.||synonyms: 47kDa, Iigp4, Iipg4, IRG-47
>NM_008331||Mus musculus interferon-induced protein with tetratricopeptide repeats 1 (Ifit1), mRNA.||synonym: Ifi56
>NM_008332||Mus musculus interferon-induced protein with tetratricopeptide repeats 2 (Ifit2), mRNA.||synonym: Ifi54
>NM_008333||Mus musculus interferon alpha family, gene 11 (Ifna11), mRNA.||synonym: IFN-[a]11
>NM_008334||Mus musculus interferon alpha family, gene 7 (Ifna7), mRNA.||synonym: Ifa7
>NM_008335||Mus musculus interferon alpha family, gene 6 (Ifna6), mRNA.||synonyms: Ifa6, Ifa8, Ifna8
>NM_008336||Mus musculus interferon alpha family, gene B (Ifnab), mRNA.||NA
>NM_008337||Mus musculus interferon gamma (Ifng), mRNA.||synonyms: Ifg, IFN-g, IFN-gamma
>NM_008338||Mus musculus interferon gamma receptor 2 (Ifngr2), mRNA.||synonyms: Ifgt, Ifgr2
>NM_008339||Mus musculus CD79B antigen (Cd79b), mRNA.||synonyms: B29, Igb, Igbeta, Ig-beta
>NM_008340||Mus musculus insulin-like growth factor binding protein, acid labile subunit (Igfals), mRNA.||synonyms: ALS, KIA, Albs, mKIAA4111
>NM_008341||Mus musculus insulin-like growth factor binding protein 1 (Igfbp1), mRNA.||synonym: IGFBP-1
>NM_008342||Mus musculus insulin-like growth factor binding protein 2 (Igfbp2), mRNA.||synonym: Igfbp-2
>NM_008343||Mus musculus insulin-like growth factor binding protein 3 (Igfbp3), mRNA.||synonyms: IGFBP-3, IGgfbp3
>NM_008344||Mus musculus insulin-like growth factor binding protein 6 (Igfbp6), mRNA.||synonym: IGFBP-6
>NM_008348||Mus musculus interleukin 10 receptor, alpha (Il10ra), mRNA.||synonyms: Il10r, CDw210, mIL-10R
>NM_008349||Mus musculus interleukin 10 receptor, beta (Il10rb), mRNA.||synonyms: Crfb4, CRF2-4, Il10r2, D21S58h, IL-10R2, D16H21S58, 6620401D04Rik
>NM_008350||Mus musculus interleukin 11 (Il11), mRNA.||synonym: IL-11
>NM_008351||Mus musculus interleukin 12a (Il12a), mRNA.||synonyms: p35, Ll12a, Il-12a, IL-12p35
>NM_008352||Mus musculus interleukin 12b (Il12b), mRNA.||synonyms: p40, Il-12b, Il12p40, Il-12p40
>NM_008353||Mus musculus interleukin 12 receptor, beta 1 (Il12rb1), mRNA.||synonyms: CD212, IL-12R[b]
>NM_008354||Mus musculus interleukin 12 receptor, beta 2 (Il12rb2), mRNA.||synonyms: Ifnm, IL-12RB2, A930027I18Rik
>NM_008355||Mus musculus interleukin 13 (Il13), mRNA.||synonym: Il-13
>NM_008356||Mus musculus interleukin 13 receptor, alpha 2 (Il13ra2), mRNA.||synonym: CD213a2
>NM_008357||Mus musculus interleukin 15 (Il15), mRNA.||NA
>NM_008358||Mus musculus interleukin 15 receptor, alpha chain (Il15ra), mRNA.||NA
>NM_008359||Mus musculus interleukin 17 receptor (Il17r), mRNA.||synonyms: Cdw217, Il17ra, VDw217
>NM_008360||Mus musculus interleukin 18 (Il18), mRNA.||synonyms: Igif, Il-18
>NM_008361||Mus musculus interleukin 1 beta (Il1b), mRNA.||synonyms: Il-1b, IL-1beta
>NM_008362||Mus musculus interleukin 1 receptor, type I (Il1r1), mRNA.||synonyms: CD121a, CD121b, Il1r-1
>NM_008363||Mus musculus interleukin-1 receptor-associated kinase 1 (Irak1), mRNA.||synonyms: IRAK, Plpk, mPLK, IRAK-1, Il1rak
>NM_008364||Mus musculus interleukin 1 receptor accessory protein (Il1rap), transcript variant 1, mRNA.||synonyms: IL-1RAcP, IL-1R AcP
>NM_008365||Mus musculus interleukin 18 receptor 1 (Il18r1), mRNA.||synonym: Il1rrp
>NM_008366||Mus musculus interleukin 2 (Il2), mRNA.||synonyms: Il-2, cytokine
>NM_008367||Mus musculus interleukin 2 receptor, alpha chain (Il2ra), mRNA.||synonyms: CD25, Il2r, Ly-43
>NM_008368||Mus musculus interleukin 2 receptor, beta chain (Il2rb), mRNA.||synonyms: p70, CD122, Il-2Rbeta, Il-2/15Rbeta
>NM_008369||Mus musculus interleukin 3 receptor, alpha chain (Il3ra), mRNA.||synonyms: CD123, SUT-1, CDw123
>NM_008370||Mus musculus interleukin 5 receptor, alpha (Il5ra), mRNA.||synonyms: Il5r, CD125, CDw125
>NM_008371||Mus musculus interleukin 7 (Il7), mRNA.||synonym: Il-7
>NM_008372||Mus musculus interleukin 7 receptor (Il7r), mRNA.||synonyms: MGC, CD127
>NM_008373||Mus musculus interleukin 9 (Il9), mRNA.||synonym: Il-9
>NM_008374||Mus musculus interleukin 9 receptor (Il9r), mRNA.||NA
>NM_008375||Mus musculus fatty acid binding protein 6, ileal (gastrotropin) (Fabp6), mRNA.||synonyms: ILBP, I-15P, ILBP3, Illbp, I-BABP
>NM_008376||Mus musculus GTPase, IMAP family member 1 (Gimap1), transcript variant 1, mRNA.||synonyms: imap, IAP38, Imap38
>NM_008377||Mus musculus leucine-rich repeats and immunoglobulin-like domains 1 (Lrig1), mRNA.||synonyms: Img, LIG-1, D6Bwg0781e
>NM_008378||Mus musculus imprinted and ancient (Impact), mRNA.||synonym: E430016J11Rik
>NM_008379||Mus musculus karyopherin (importin) beta 1 (Kpnb1), mRNA.||synonyms: IPOB, Impnb
>NM_008380||Mus musculus inhibin beta-A (Inhba), mRNA.||NA
>NM_008382||Mus musculus inhibin beta E (Inhbe), mRNA.||NA
>NM_008384||Mus musculus inositol polyphosphate-1-phosphatase (Inpp1), mRNA.||NA
>NM_008385||Mus musculus inositol polyphosphate-5-phosphatase B (Inpp5b), mRNA.||synonyms: 75kDa, INPP5P
>NM_008386||Mus musculus insulin I (Ins1), mRNA.||synonyms: Ins-1, Ins2-rs1
>NM_008387||Mus musculus insulin II (Ins2), mRNA.||synonyms: Mody, Ins-2, Mody4, proinsulin
>NM_008388||Mus musculus eukaryotic translation initiation factor 3, subunit 6 (Eif3s6), mRNA.||synonyms: Int6, 48kDa, eIF3e, eIF3-p46, eIF3-p48
>NM_008389||Mus musculus IAP promoted placental gene (Ipp), mRNA.||synonyms: Mipp, D4Jhu8
>NM_008390||Mus musculus interferon regulatory factor 1 (Irf1), mRNA.||synonym: Irf-1
>NM_008391||Mus musculus interferon regulatory factor 2 (Irf2), mRNA.||synonyms: Irf-2, 9830146E22Rik
>NM_008393||Mus musculus Iroquois related homeobox 3 (Drosophila) (Irx3), mRNA.||NA
>NM_008394||Mus musculus interferon dependent positive acting transcription factor 3 gamma (Isgf3g), mRNA.||synonyms: p48, Irf-9
>NM_008396||Mus musculus integrin alpha 2 (Itga2), mRNA.||synonym: CD49B
>NM_008397||Mus musculus integrin alpha 6 (Itga6), mRNA.||synonyms: Cd49f, 5033401O05Rik
>NM_008398||Mus musculus integrin alpha 7 (Itga7), mRNA.||synonyms: [a]7, alpha7
>NM_008399||Mus musculus integrin, alpha E, epithelial-associated (Itgae), mRNA.||synonyms: CD103, alpha-E1, A530055J10
>NM_008400||Mus musculus integrin alpha L (Itgal), mRNA.||synonyms: Cd11a, LFA-1, Ly-15, Ly-21
>NM_008401||Mus musculus integrin alpha M (Itgam), mRNA.||synonyms: CR3, Ly-40, Mac-1, Mac-1a, CD11b/CD18, F730045J24Rik
>NM_008402||Mus musculus integrin alpha V (Itgav), mRNA.||synonyms: CD51, 1110004F14Rik, 2610028E01Rik
>NM_008403||Mus musculus integrin beta 1 binding protein 1 (Itgb1bp1), mRNA.||NA
>NM_008404||Mus musculus integrin beta 2 (Itgb2), mRNA.||synonyms: 2E6, LAD, Cd18, Lfa1, MF17, LCAMB
>NM_008405||Mus musculus integrin beta 2-like (Itgb2l), mRNA.||synonyms: pactolus, 5033406G21Rik
>NM_008406||Mus musculus inter-alpha trypsin inhibitor, heavy chain 1 (Itih1), mRNA.||synonyms: Intin1, Itih-1
>NM_008407||Mus musculus inter-alpha trypsin inhibitor, heavy chain 3 (Itih3), mRNA.||synonyms: Intin3, Itih-3
>NM_008408||Mus musculus intergral membrane protein 1 (Itm1), mRNA.||NA
>NM_008409||Mus musculus integral membrane protein 2A (Itm2a), mRNA.||synonyms: E25, Itm2
>NM_008410||Mus musculus integral membrane protein 2B (Itm2b), mRNA.||synonyms: E25BMM, D14Sel6
>NM_008411||Mus musculus CUB and zona pellucida-like domains 1 (Cuzd1), mRNA.||synonyms: USG, ERG-1, UO-44, UTCZP, Itmap1
>NM_008412||Mus musculus involucrin (Ivl), mRNA.||NA
>NM_008413||Mus musculus Janus kinase 2 (Jak2), mRNA.||synonym: Fd17
>NM_008415||Mus musculus jerky (Jrk), mRNA.||NA
>NM_008416||Mus musculus Jun-B oncogene (Junb), mRNA.||NA
>NM_008417||Mus musculus potassium voltage-gated channel, shaker-related subfamily, member 2 (Kcna2), mRNA.||synonyms: Mk-2, Kv1.2, Akr6a4, Kca1-2
>NM_008418||Mus musculus potassium voltage-gated channel, shaker-related subfamily, member 3 (Kcna3), mRNA.||synonyms: Mk-3, Kv1.3, Kca1-3
>NM_008420||Mus musculus potassium voltage gated channel, Shab-related subfamily, member 1 (Kcnb1), mRNA.||synonyms: Shab, Kv2.1, Kcr1-1
>NM_008421||Mus musculus potassium voltage gated channel, Shaw-related subfamily, member 1 (Kcnc1), mRNA.||synonyms: KV4, NGK2, Shaw, Kv3.1, Kcr2-1, KShIIIB
>NM_008422||Mus musculus potassium voltage gated channel, Shaw-related subfamily, member 3 (Kcnc3), mRNA.||synonyms: Kv3.3, Kcr2-3, KShIIID
>NM_008423||Mus musculus potassium voltage-gated channel, Shal-related family, member 1 (Kcnd1), mRNA.||synonyms: Shal, Kv4.1, Kca2-1, mShal1, 1110037K09Rik
>NM_008424||Mus musculus potassium voltage-gated channel, Isk-related subfamily, member 1 (Kcne1), mRNA.||synonyms: Isk, MinK, nmf190
>NM_008425||Mus musculus potassium inwardly-rectifying channel, subfamily J, member 2 (Kcnj2), mRNA.||synonyms: IRK1, Kcnf1, Kir2.1
>NM_008426||Mus musculus potassium inwardly-rectifying channel, subfamily J, member 3 (Kcnj3), mRNA.||synonyms: GIRK1, Kcnf3, Kir3.1
>NM_008427||Mus musculus potassium inwardly-rectifying channel, subfamily J, member 4 (Kcnj4), mRNA.||synonyms: IRK3, Kcnf2, MB-IRK3
>NM_008428||Mus musculus potassium inwardly-rectifying channel, subfamily J, member 8 (Kcnj8), mRNA.||synonym: Kir6.1
>NM_008429||Mus musculus potassium inwardly-rectifying channel, subfamily J, member 9 (Kcnj9), mRNA.||synonyms: Girk3, Kir3.3, mbGIRK3, 1700085N21Rik
>NM_008430||Mus musculus potassium channel, subfamily K, member 1 (Kcnk1), mRNA.||synonym: TWIK-1
>NM_008431||Mus musculus potassium channel, subfamily K, member 4 (Kcnk4), mRNA.||synonyms: TRAAK, TRAAKt, 1700019N12Rik, A430107B04Rik
>NM_008432||Mus musculus potassium large conductance pH-sensitive channel, subfamily M, alpha member 3 (Kcnma3), mRNA.||synonyms: Slo3, mSlo3
>NM_008433||Mus musculus potassium intermediate/small conductance calcium-activated channel, subfamily N, member 4 (Kcnn4), mRNA.||synonyms: IK1, SK4, KCA4, IKCA1, mIKCa1
>NM_008434||Mus musculus potassium voltage-gated channel, subfamily Q, member 1 (Kcnq1), mRNA.||synonyms: Kcna9, KVLQT1
>NM_008435||Mus musculus K+ voltage-gated channel, subfamily S, 1 (Kcns1), mRNA.||synonym: Kv9.1
>NM_008436||Mus musculus K+ voltage-gated channel, subfamily S, 2 (Kcns2), mRNA.||synonyms: Kv9.2, E130006J24Rik
>NM_008437||Mus musculus napsin A aspartic peptidase (Napsa), mRNA.||synonyms: KAP, Kdap, NAP1, SNAPA, napsin, pronapsin
>NM_008438||Mus musculus keratocan (Kera), mRNA.||synonyms: CNA2, SLRR2B
>NM_008439||Mus musculus ketohexokinase (Khk), mRNA.||NA
>NM_008440||Mus musculus kinesin family member 1A (Kif1a), mRNA.||synonyms: ATSV, Kns1, Gm1626, C630002N23Rik
>NM_008441||Mus musculus kinesin family member 1B (Kif1b), transcript variant 1, mRNA.||synonyms: D4Mil1e, KIF1Bp130, KIF1Bp204, mKIAA0591, A530096N05Rik
>NM_008442||Mus musculus kinesin family member 2A (Kif2a), mRNA.||synonyms: Kif2, Kns2, M-kinesin
>NM_008443||Mus musculus kinesin family member 3A (Kif3a), mRNA.||synonyms: Kif3, Kifl, Kns3
>NM_008444||Mus musculus kinesin family member 3B (Kif3b), mRNA.||synonym: mKIAA0359
>NM_008445||Mus musculus kinesin family member 3C (Kif3c), mRNA.||synonyms: KIA, mKIAA4058
>NM_008446||Mus musculus kinesin family member 4 (Kif4), mRNA.||synonyms: Kns4, D330050K22Rik
>NM_008447||Mus musculus kinesin family member 5A (Kif5a), mRNA.||synonyms: KIA, Kns, Kif5, mKIAA4086, D10Bwg0738e
>NM_008448||Mus musculus kinesin family member 5B (Kif5b), mRNA.||synonym: KHC
>NM_008449||Mus musculus kinesin family member 5C (Kif5c), mRNA.||synonyms: KINN, NKHC, NKHC2, NKHC-2, mKIAA0531
>NM_008450||Mus musculus kinesin 2 (Kns2), mRNA.||synonyms: Klc1, 60/70kDa
>NM_008451||Mus musculus kinesin light chain 2 (Klc2), mRNA.||synonym: 8030455F02Rik
>NM_008452||Mus musculus Kruppel-like factor 2 (lung) (Klf2), mRNA.||synonym: Lklf
>NM_008453||Mus musculus Kruppel-like factor 3 (basic) (Klf3), mRNA.||synonyms: Bklf, Tef-2, 9930027G08Rik
>NM_008454||Mus musculus kallikrein 16 (Klk16), mRNA.||synonyms: mGk-16, Klk1b16
>NM_008455||Mus musculus kallikrein B, plasma 1 (Klkb1), mRNA.||synonyms: APS, Kal3, Klk3, Kal-3
>NM_008456||Mus musculus kallikrein 5 (Klk5), mRNA.||synonyms: mGK-5, Klk1b5
>NM_008457||Mus musculus kallikrein 8 (Klk8), mRNA.||synonyms: Nrpn, mGK-8, Klk1b8, TADG14, MGC18615
>NM_008458||Mus musculus serine (or cysteine) proteinase inhibitor, clade A, member 3C (Serpina3c), mRNA.||synonyms: 1A1, Kalbp, Klkbp
>NM_008459||Mus musculus killer cell lectin-like receptor subfamily A, member 10 (Klra10), mRNA.||synonyms: Ly49J, Ly49i2
>NM_008462||Mus musculus killer cell lectin-like receptor, subfamily A, member 2 (Klra2), mRNA.||synonym: Ly49b
>NM_008463||Mus musculus killer cell lectin-like receptor, subfamily A, member 5 (Klra5), mRNA.||synonym: Ly49e
>NM_008464||Mus musculus killer cell lectin-like receptor, subfamily A, member 6 (Klra6), mRNA.||synonym: Ly49f
>NM_008465||Mus musculus karyopherin (importin) alpha 1 (Kpna1), mRNA.||synonyms: NPI1, Rch2, IPOA5, mSRP1
>NM_008466||Mus musculus karyopherin (importin) alpha 3 (Kpna3), mRNA.||synonym: IPOA4
>NM_008467||Mus musculus karyopherin (importin) alpha 4 (Kpna4), mRNA.||synonyms: IPOA3, 1110058D08Rik
>NM_008468||Mus musculus karyopherin (importin) alpha 6 (Kpna6), mRNA.||synonyms: IPOA7, Kpna5
>NM_008469||Mus musculus keratin complex 1, acidic, gene 15 (Krt1-15), mRNA.||synonym: K15
>NM_008470||Mus musculus keratin complex 1, acidic, gene 16 (Krt1-16), mRNA.||synonym: K16
>NM_008471||Mus musculus keratin complex 1, acidic, gene 19 (Krt1-19), mRNA.||synonyms: K19, EndoC, Krt-1.19, MGC25344
>NM_008473||Mus musculus keratin complex 2, basic, gene 1 (Krt2-1), mRNA.||synonym: Krt-2.1
>NM_008474||Mus musculus keratin complex 2, basic, gene 16 (Krt2-16), mRNA.||synonyms: HRb-1, Krt2-3
>NM_008475||Mus musculus keratin complex 2, basic, gene 4 (Krt2-4), mRNA.||synonym: Krt-2.4
>NM_008476||Mus musculus keratin complex 2, basic, gene 6a (Krt2-6a), mRNA.||synonyms: MK6a, mK6[a], Krt2-6c, 2310016L08Rik
>NM_008477||Mus musculus kinectin 1 (Ktn1), mRNA.||NA
>NM_008478||Mus musculus L1 cell adhesion molecule (L1cam), mRNA.||synonyms: L1, CD171
>NM_008479||Mus musculus lymphocyte-activation gene 3 (Lag3), mRNA.||synonyms: Ly66, CD223, LAG-3
>NM_008480||Mus musculus laminin, alpha 1 (Lama1), mRNA.||synonym: Lama
>NM_008481||Mus musculus laminin, alpha 2 (Lama2), mRNA.||synonyms: dy, KIA, mer, merosin, mKIAA4087, 5830440B04
>NM_008482||Mus musculus laminin B1 subunit 1 (Lamb1-1), mRNA.||synonyms: Lamb-1, D130003D08Rik
>NM_008483||Mus musculus laminin, beta 2 (Lamb2), mRNA.||synonyms: Lams, Lamb-2
>NM_008484||Mus musculus laminin, beta 3 (Lamb3), mRNA.||NA
>NM_008485||Mus musculus laminin, gamma 2 (Lamc2), mRNA.||NA
>NM_008486||Mus musculus alanyl (membrane) aminopeptidase (Anpep), mRNA.||synonyms: Apn, Cd13, Lap1, p150, Lap-1
>NM_008487||Mus musculus rho/rac guanine nucleotide exchange factor (GEF) 2 (Arhgef2), mRNA.||synonyms: GEF, Lfc, P40, GEFH1, LFP40, Lbcl1, GEF-H1, mKIAA0651
>NM_008488||Mus musculus Rho guanine nucleotide exchange factor (GEF) 1 (Arhgef1), mRNA.||synonyms: Lsc, Lbcl2
>NM_008489||Mus musculus lipopolysaccharide binding protein (Lbp), mRNA.||synonym: Ly88
>NM_008490||Mus musculus lecithin cholesterol acyltransferase (Lcat), mRNA.||synonym: D8Wsu61e
>NM_008491||Mus musculus lipocalin 2 (Lcn2), mRNA.||synonyms: 24p3, NGAL
>NM_008492||Mus musculus lactate dehydrogenase 2, B chain (Ldh2), mRNA.||synonyms: Ldhb, Ldh-2
>NM_008493||Mus musculus leptin (Lep), mRNA.||synonyms: ob, obese
>NM_008494||Mus musculus lunatic fringe gene homolog (Drosophila) (Lfng), mRNA.||NA
>NM_008495||Mus musculus lectin, galactose binding, soluble 1 (Lgals1), mRNA.||synonyms: L14, Galbp, L-14.5, Lect14, galectin-1
>NM_008496||Mus musculus lectin, galactose binding, soluble 7 (Lgals7), mRNA.||synonym: Galectin-7
>NM_008497||Mus musculus luteinizing hormone beta (Lhb), mRNA.||synonyms: LH, leutropin
>NM_008498||Mus musculus LIM homeobox protein 1 (Lhx1), mRNA.||synonym: Lim1
>NM_008499||Mus musculus LIM homeobox protein 5 (Lhx5), mRNA.||synonym: Lim2
>NM_008500||Mus musculus LIM homeobox protein 6 (Lhx6), mRNA.||NA
>NM_008501||Mus musculus leukemia inhibitory factor (Lif), mRNA.||NA
>NM_008502||Mus musculus lethal giant larvae homolog (Llglh), mRNA.||synonym: Mgl1
>NM_008503||Mus musculus ribosomal protein S2 (Rps2), mRNA.||synonym: Llrep3
>NM_008504||Mus musculus granzyme M (lymphocyte met-ase 1) (Gzmm), mRNA.||synonyms: Lmet1, MMET-1, granzyme M
>NM_008505||Mus musculus LIM domain only 2 (Lmo2), mRNA.||synonyms: Ttg2, Rbtn2, Rbtn-2, Rhom-2
>NM_008506||Mus musculus lung carcinoma myc related oncogene 1 (Lmyc1), mRNA.||synonym: Lmyc-1
>NM_008507||Mus musculus linker of T-cell receptor pathways (Lnk), mRNA.||NA
>NM_008508||Mus musculus loricrin (Lor), mRNA.||NA
>NM_008509||Mus musculus lipoprotein lipase (Lpl), mRNA.||NA
>NM_008510||Mus musculus chemokine (C motif) ligand 1 (Xcl1), mRNA.||synonyms: LTN, ATAC, Lptn, SCM-1, Scyc1, SCM-1a
>NM_008511||Mus musculus lymphoid-restricted membrane protein (Lrmp), mRNA.||synonyms: Jaw1, D6Int3, D6Int4, D6Int5, D6Int7, D6Int8
>NM_008512||Mus musculus low density lipoprotein receptor-related protein 1 (Lrp1), mRNA.||synonyms: Lrp, A2mr, CD91
>NM_008513||Mus musculus low density lipoprotein receptor-related protein 5 (Lrp5), mRNA.||synonyms: HBM, KIA, LR3, LRP7, OPPG, BMND1, mKIAA4142
>NM_008514||Mus musculus low density lipoprotein receptor-related protein 6 (Lrp6), mRNA.||NA
>NM_008515||Mus musculus leucine rich repeat (in FLII) interacting protein 1 (Lrrfip1), mRNA.||synonym: Fliiap1
>NM_008516||Mus musculus leucine rich repeat protein 1, neuronal (Lrrn1), mRNA.||synonyms: NLRR-1, 2810047E21Rik
>NM_008517||Mus musculus leukotriene A4 hydrolase (Lta4h), mRNA.||NA
>NM_008518||Mus musculus lymphotoxin B (Ltb), mRNA.||synonyms: p33, Tnfc, LTbeta, Tnfsf3
>NM_008519||Mus musculus leukotriene B4 receptor 1 (Ltb4r1), mRNA.||synonyms: BLT1, BLTR, Ltb4r, mBLTR
>NM_008520||Mus musculus latent transforming growth factor beta binding protein 3 (Ltbp3), mRNA.||synonym: Ltbp2
>NM_008521||Mus musculus leukotriene C4 synthase (Ltc4s), mRNA.||NA
>NM_008522||Mus musculus lactotransferrin (Ltf), mRNA.||synonyms: Lf, Ms10r, N lobe, MMS10-R
>NM_008523||Mus musculus leukocyte tyrosine kinase (Ltk), transcript variant 1, mRNA.||NA
>NM_008524||Mus musculus lumican (Lum), mRNA.||synonyms: Ldc, SLRR2D
>NM_008525||Mus musculus aminolevulinate, delta-, dehydratase (Alad), mRNA.||synonym: Lv
>NM_008526||Mus musculus killer cell lectin-like receptor subfamily B member 1B (Klrb1b), mRNA.||synonyms: Ly55b, NKR-P1B, Nkrp1-b, NKR-P1 34
>NM_008527||Mus musculus killer cell lectin-like receptor subfamily B member 1C (Klrb1c), mRNA.||synonyms: Nk1, Ly59, Nk-1, CD161, Ly-59, Ly55c, NK1.1, NK-1.1, NK-RP1, NKR-P1, Nk-1.2, NKR-P1C, Nkrp1-c
>NM_008528||Mus musculus B-cell linker (Blnk), mRNA.||synonyms: Bca, BASH, Ly57, Ly-57, Lyw-57, SLP-65
>NM_008529||Mus musculus lymphocyte antigen 6 complex, locus E (Ly6e), mRNA.||synonyms: 9804, Ly67, Tsa1, RIG-E, Sca-2, TSA-1
>NM_008530||Mus musculus lymphocyte antigen 6 complex, locus F (Ly6f), mRNA.||NA
>NM_008532||Mus musculus tumor-associated calcium signal transducer 1 (Tacstd1), mRNA.||synonyms: EGP, Ly74, TROP1, Egp314, Ep-CAM, Tacsd1, GA733-2
>NM_008533||Mus musculus lymphocyte antigen 78 (Ly78), mRNA.||synonyms: CD180, RP105, F630107B15
>NM_008534||Mus musculus lymphocyte antigen 9 (Ly9), mRNA.||synonyms: Ly-9, T100, CD229, Lgp100, SLAMF3
>NM_008535||Mus musculus lymphoblastomic leukemia (Lyl1), mRNA.||synonym: Lyl-1
>NM_008536||Mus musculus transmembrane 4 superfamily member 1 (Tm4sf1), mRNA.||synonyms: L6, M3s1
>NM_008537||Mus musculus alpha-methylacyl-CoA racemase (Amacr), mRNA.||synonym: Macr1
>NM_008538||Mus musculus myristoylated alanine rich protein kinase C substrate (Marcks), mRNA.||synonyms: Macs, PKCSL
>NM_008539||Mus musculus MAD homolog 1 (Drosophila) (Smad1), mRNA.||synonyms: Mlp1, Madh1, Madr1, MusMLP
>NM_008540||Mus musculus MAD homolog 4 (Drosophila) (Smad4), mRNA.||synonyms: DPC4, Madh4, D18Wsu70e
>NM_008541||Mus musculus MAD homolog 5 (Drosophila) (Smad5), mRNA.||synonyms: Dwf-C, Madh5, MusMLP, 1110051M15Rik
>NM_008542||Mus musculus MAD homolog 6 (Drosophila) (Smad6), mRNA.||synonym: Madh6
>NM_008543||Mus musculus MAD homolog 7 (Drosophila) (Smad7), mRNA.||synonym: Madh7
>NM_008545||Mus musculus melanoma antigen, family B, 3 (Mageb3), mRNA.||synonyms: Smage3, Mage-b3, Mage-ps1, Mage-rs3
>NM_008546||Mus musculus microfibrillar-associated protein 2 (Mfap2), mRNA.||synonyms: Magp, Magp1
>NM_008547||Mus musculus male germ cell-associated kinase (Mak), mRNA.||synonym: A930010O05Rik
>NM_008548||Mus musculus mannosidase 1, alpha (Man1a), mRNA.||synonym: PCR1
>NM_008549||Mus musculus mannosidase 2, alpha 1 (Man2a1), mRNA.||synonyms: Mana2, Mana-2
>NM_008550||Mus musculus mannosidase 2, alpha B2 (Man2b2), mRNA.||synonym: mKIAA0935
>NM_008551||Mus musculus MAP kinase-activated protein kinase 2 (Mapkapk2), mRNA.||synonyms: MK2, Rps6kc1
>NM_008552||Mus musculus MAS1 oncogene (Mas1), mRNA.||synonym: Mas-1
>NM_008553||Mus musculus achaete-scute complex homolog-like 1 (Drosophila) (Ascl1), mRNA.||synonyms: ASH1, Mash1
>NM_008554||Mus musculus achaete-scute complex homolog-like 2 (Drosophila) (Ascl2), mRNA.||synonyms: Mash2, 2410083I15Rik
>NM_008555||Mus musculus mannan-binding lectin serine protease 1 (Masp1), mRNA.||synonyms: CCPII, Crarf, Masp1/3
>NM_008556||Mus musculus phosphoprotein enriched in astrocytes 15 (Pea15), mRNA.||synonyms: Mat1, PEA-15, Pkcs15
>NM_008557||Mus musculus FXYD domain-containing ion transport regulator 3 (Fxyd3), mRNA.||synonym: Mat8
>NM_008558||Mus musculus Max protein (Max), mRNA.||NA
>NM_008559||Mus musculus melanocortin 1 receptor (Mc1r), mRNA.||synonyms: e, Tob, Mshra
>NM_008560||Mus musculus melanocortin 2 receptor (Mc2r), mRNA.||synonym: ACTHR
>NM_008561||Mus musculus melanocortin 3 receptor (Mc3r), mRNA.||NA
>NM_008562||Mus musculus myeloid cell leukemia sequence 1 (Mcl1), mRNA.||NA
>NM_008563||Mus musculus minichromosome maintenance deficient 3 (S. cerevisiae) (Mcm3), mRNA.||synonyms: P1, Mcmd, p1.m
>NM_008564||Mus musculus minichromosome maintenance deficient 2 mitotin (S. cerevisiae) (Mcm2), mRNA.||synonyms: BM28, CDCL1, Mcmd2, mKIAA0030
>NM_008565||Mus musculus minichromosome maintenance deficient 4 homolog (S. cerevisiae) (Mcm4), mRNA.||synonyms: 19G, KIA, Cdc21, Mcmd4, mcdc21, mKIAA4003
>NM_008566||Mus musculus minichromosome maintenance deficient 5, cell division cycle 46 (S. cerevisiae) (Mcm5), mRNA.||synonyms: Cdc46, Mcmd5, mCD46, mCDC46, P1-CDC46
>NM_008567||Mus musculus minichromosome maintenance deficient 6 (MIS5 homolog, S. pombe) (S. cerevisiae) (Mcm6), mRNA.||synonyms: Mcmd6, ASP-l1, D1Wsu22e
>NM_008568||Mus musculus minichromosome maintenance deficient 7 (S. cerevisiae) (Mcm7), mRNA.||synonyms: Mcmd7, mCDC47
>NM_008569||Mus musculus anaphase promoting complex subunit 1 (Anapc1), mRNA.||synonyms: Apc1, Mcpr, tsg24, 2610021O03Rik
>NM_008570||Mus musculus mast cell protease 1 (Mcpt1), mRNA.||synonym: Mcp-1
>NM_008571||Mus musculus mast cell protease 2 (Mcpt2), mRNA.||synonyms: Mcp-2, MMCP-2
>NM_008572||Mus musculus mast cell protease 8 (Mcpt8), mRNA.||synonym: MMCP-8
>NM_008573||Mus musculus mast cell protease-like (Mcptl), mRNA.||synonym: MMCP-L
>NM_008574||Mus musculus mitochondrial capsule selenoprotein (Mcsp), mRNA.||synonyms: Mcs, Smcp
>NM_008575||Mus musculus transformed mouse 3T3 cell double minute 4 (Mdm4), mRNA.||synonym: Mdmx
>NM_008576||Mus musculus ATP-binding cassette, sub-family C (CFTR/MRP), member 1 (Abcc1), mRNA.||synonyms: MRP, Mrp1, Mdrap, Abcc1a, Abcc1b
>NM_008577||Mus musculus solute carrier family 3 (activators of dibasic and neutral amino acid transport), member 2 (Slc3a2), mRNA.||synonyms: 4F2, Cd98, Ly10, Mdu1, 4F2HC, Ly-10, NACAE, Ly-m10, Mgp-2hc
>NM_008578||Mus musculus myocyte enhancer factor 2B (Mef2b), mRNA.||NA
>NM_008579||Mus musculus meiosis expressed gene 1 (Meig1), mRNA.||synonym: Meg1
>NM_008580||Mus musculus mitogen activated protein kinase kinase kinase 5 (Map3k5), mRNA.||synonyms: ASK1, Mekk5, MAPKKK5, 7420452D20Rik
>NM_008581||Mus musculus melanoma antigen (Mela), mRNA.||synonyms: Ag, 80kDa
>NM_008583||Mus musculus multiple endocrine neoplasia 1 (Men1), mRNA.||synonym: menin
>NM_008584||Mus musculus mesenchyme homeobox 2 (Meox2), mRNA.||synonyms: Gax, Mox2, Mox-2
>NM_008585||Mus musculus meprin 1 alpha (Mep1a), mRNA.||synonyms: Mep1, Mep-1, Mep-1a
>NM_008586||Mus musculus meprin 1 beta (Mep1b), mRNA.||synonym: Mep-1b
>NM_008587||Mus musculus c-mer proto-oncogene tyrosine kinase (Mertk), mRNA.||synonyms: Eyk, Mer, Nyk
>NM_008588||Mus musculus mesoderm posterior 1 (Mesp1), mRNA.||NA
>NM_008589||Mus musculus mesoderm posterior 2 (Mesp2), mRNA.||NA
>NM_008590||Mus musculus mesoderm specific transcript (Mest), mRNA.||synonym: Peg1
>NM_008591||Mus musculus met proto-oncogene (Met), mRNA.||synonyms: HGF, HGFR, Par4, c-Met
>NM_008592||Mus musculus forkhead box C1 (Foxc1), mRNA.||synonyms: ch, Mf1, Mf4, Fkh1, fkh-1, FREAC3, frkhda
>NM_008593||Mus musculus forkhead box D2 (Foxd2), mRNA.||synonym: Mf2
>NM_008594||Mus musculus milk fat globule-EGF factor 8 protein (Mfge8), mRNA.||synonyms: P47, Mfgm, SED1, MFG-E8
>NM_008595||Mus musculus manic fringe homolog (Drosophila) (Mfng), mRNA.||NA
>NM_008596||Mus musculus mitsugumin 29 (Mg29), mRNA.||NA
>NM_008597||Mus musculus matrix gamma-carboxyglutamate (gla) protein (Mglap), mRNA.||NA
>NM_008598||Mus musculus O-6-methylguanine-DNA methyltransferase (Mgmt), mRNA.||synonyms: AGT, Agat
>NM_008599||Mus musculus chemokine (C-X-C motif) ligand 9 (Cxcl9), mRNA.||synonyms: CMK, Mig, Scyb9, crg-10
>NM_008600||Mus musculus major intrinsic protein of eye lens fiber (Mip), mRNA.||synonyms: Cat, Hfi, Lop, Svl, Aqp0, MIP26, shrivelled
>NM_008601||Mus musculus microphthalmia-associated transcription factor (Mitf), mRNA.||synonyms: bw, mi, wh, vit, vitiligo
>NM_008602||Mus musculus Msx-interacting-zinc finger (Miz1), mRNA.||synonyms: Dib, SIZ2, ARIP3, PIASxb, PIASxbeta, 4930520E11Rik, 6330408K17Rik
>NM_008604||Mus musculus membrane metallo endopeptidase (Mme), mRNA.||synonyms: NEP, CD10, CALLA, 6030454K05Rik
>NM_008605||Mus musculus matrix metalloproteinase 12 (Mmp12), mRNA.||synonym: Mmel
>NM_008606||Mus musculus matrix metalloproteinase 11 (Mmp11), mRNA.||synonyms: ST3, Stmy3
>NM_008607||Mus musculus matrix metalloproteinase 13 (Mmp13), mRNA.||synonyms: Clg, Mmp1, MMP-13
>NM_008608||Mus musculus matrix metalloproteinase 14 (membrane-inserted) (Mmp14), mRNA.||synonyms: MT1-MMP, MT-MMP-1
>NM_008609||Mus musculus matrix metalloproteinase 15 (Mmp15), mRNA.||synonym: MT2-MMP
>NM_008610||Mus musculus matrix metalloproteinase 2 (Mmp2), mRNA.||synonyms: GelA, Clg4a, MMP-2
>NM_008611||Mus musculus matrix metalloproteinase 8 (Mmp8), mRNA.||NA
>NM_008612||Mus musculus menage a trois 1 (Mnat1), mRNA.||synonyms: P36, MAT1, E130115E11Rik
>NM_008613||Mus musculus meiosis-specific nuclear structural protein 1 (Mns1), mRNA.||NA
>NM_008614||Mus musculus myelin-associated oligodendrocytic basic protein (Mobp), mRNA.||synonyms: MOBP73, MOBP81, MOBP170
>NM_008615||Mus musculus malic enzyme, supernatant (Mod1), mRNA.||synonyms: MGC, Mdh-1, Mod-1, D9Ertd267e
>NM_008616||Mus musculus zinc finger protein 239 (Zfp239), transcript variant 2, mRNA.||synonyms: Mok2, Mok-2
>NM_008617||Mus musculus malate dehydrogenase 2, NAD (mitochondrial) (Mdh2), mRNA.||synonyms: MDH, Mor1, Mdh-2, Mor-1
>NM_008618||Mus musculus malate dehydrogenase 1, NAD (soluble) (Mdh1), mRNA.||synonyms: MDHA, Mor2, MDH-s, Mor-2, B230377B03Rik
>NM_008619||Mus musculus Moloney leukemia virus 10 (Mov10), mRNA.||synonym: Mov-10
>NM_008620||Mus musculus macrophage activation 2 (Mpa2), mRNA.||synonyms: KIA, Gbp4, Mag-2, Mpa-2, mKIAA4245
>NM_008621||Mus musculus membrane protein, palmitoylated (Mpp1), mRNA.||synonyms: 55kDa, C130070C03Rik
>NM_008622||Mus musculus Mpv17 transgene, kidney disease mutant (Mpv17), mRNA.||synonym: Tg.Mpv17
>NM_008623||Mus musculus myelin protein zero (Mpz), mRNA.||synonyms: P0, Mpp, P>0<, P-zero, P>zero<
>NM_008624||Mus musculus muscle and microspikes RAS (Mras), mRNA.||NA
>NM_008625||Mus musculus mannose receptor, C type 1 (Mrc1), mRNA.||synonym: CD206
>NM_008626||Mus musculus mannose receptor, C type 2 (Mrc2), mRNA.||synonyms: uPARAP, Endo180, mKIAA0709
>NM_008627||Mus musculus myeloid ecotropic viral integration site-related gene 2 (Mrg2), mRNA.||synonym: Meis3
>NM_008628||Mus musculus mutS homolog 2 (E. coli) (Msh2), mRNA.||NA
>NM_008629||Mus musculus Musashi homolog 1(Drosophila) (Msi1h), mRNA.||synonyms: Msi1, Musahi1, m-Msi-1
>NM_008630||Mus musculus metallothionein 2 (Mt2), mRNA.||synonyms: Mt-2, MT-II
>NM_008631||Mus musculus metallothionein 4 (Mt4), mRNA.||synonym: MT-IV
>NM_008632||Mus musculus microtubule-associated protein 2 (Mtap2), mRNA.||synonyms: MAP2, Mtap-2
>NM_008633||Mus musculus microtubule-associated protein 4 (Mtap4), mRNA.||synonym: Mtap-4
>NM_008634||Mus musculus microtubule-associated protein 1 B (Mtap1b), mRNA.||synonyms: LC1, MAP5, MAP1B, Mtap5, Mtap-5, A230055D22
>NM_008635||Mus musculus microtubule-associated protein 7 (Mtap7), mRNA.||synonyms: MAP7, E-MAP-115
>NM_008636||Mus musculus metal response element binding transcription factor 1 (Mtf1), mRNA.||synonym: MTF-1
>NM_008637||Mus musculus nudix (nucleoside diphosphate linked moiety X)-type motif 1 (Nudt1), mRNA.||synonym: Mth1
>NM_008638||Mus musculus methylenetetrahydrofolate dehydrogenase (NAD+ dependent), methenyltetrahydrofolate cyclohydrolase (Mthfd2), mRNA.||synonym: NMDMC
>NM_008639||Mus musculus melatonin receptor 1A (Mtnr1a), mRNA.||synonyms: MR, MelR
>NM_008640||Mus musculus lysosomal-associated protein transmembrane 4A (Laptm4a), mRNA.||synonyms: MTP, Mtrp, LAPTM4, mKIAA0108
>NM_008641||Mus musculus microtubule associated serine/threonine kinase 2 (Mast2), mRNA.||synonyms: Mtssk, MAST205, mKIAA0807
>NM_008642||Mus musculus microsomal triglyceride transfer protein (Mttp), mRNA.||synonym: MTP
>NM_008644||Mus musculus mucin 10, submandibular gland salivary mucin (Muc10), mRNA.||NA
>NM_008645||Mus musculus murinoglobulin 1 (Mug1), mRNA.||NA
>NM_008646||Mus musculus murinoglobulin 2 (Mug2), mRNA.||NA
>NM_008647||Mus musculus major urinary protein 2 (Mup2), mRNA.||synonym: Mup-2
>NM_008648||Mus musculus major urinary protein 4 (Mup4), mRNA.||synonym: Mup-4
>NM_008649||Mus musculus major urinary protein 5 (Mup5), mRNA.||NA
>NM_008650||Mus musculus methylmalonyl-Coenzyme A mutase (Mut), mRNA.||synonym: D230010K02Rik
>NM_008651||Mus musculus myeloblastosis oncogene-like 1 (Mybl1), mRNA.||synonym: A-myb
>NM_008652||Mus musculus myeloblastosis oncogene-like 2 (Mybl2), mRNA.||synonym: Bmyb
>NM_008653||Mus musculus myosin binding protein C, cardiac (Mybpc3), mRNA.||NA
>NM_008654||Mus musculus myeloid differentiation primary response gene 116 (Myd116), mRNA.||synonym: 9630030H21
>NM_008655||Mus musculus growth arrest and DNA-damage-inducible 45 beta (Gadd45b), mRNA.||synonym: Myd118
>NM_008656||Mus musculus myogenic factor 5 (Myf5), mRNA.||synonym: B130010J22Rik
>NM_008657||Mus musculus myogenic factor 6 (Myf6), mRNA.||synonyms: MRF4, herculin
>NM_008659||Mus musculus myosin IC (Myo1c), mRNA.||synonyms: MMIb, myr2, MYO1E, mm1beta
>NM_008662||Mus musculus myosin VI (Myo6), mRNA.||synonym: sv
>NM_008663||Mus musculus myosin VIIa (Myo7a), mRNA.||synonyms: sh1, Myo7, sh-1, USH1B
>NM_008664||Mus musculus myomesin 2 (Myom2), mRNA.||NA
>NM_008665||Mus musculus myelin transcription factor 1 (Myt1), mRNA.||synonyms: Nzf2, Nztf2, NZF-2a, NZF-2b, mKIAA0835
>NM_008666||Mus musculus myelin transcription factor 1-like (Myt1l), mRNA.||synonyms: Nztf1, Pmng1, Png-1, mKIAA1106, 2900046C06Rik, 2900093J19Rik, C630034G21Rik
>NM_008667||Mus musculus Ngfi-A binding protein 1 (Nab1), mRNA.||NA
>NM_008668||Mus musculus Ngfi-A binding protein 2 (Nab2), mRNA.||NA
>NM_008669||Mus musculus N-acetyl galactosaminidase, alpha (Naga), mRNA.||NA
>NM_008670||Mus musculus baculoviral IAP repeat-containing 1a (Birc1a), mRNA.||synonyms: Naip, Naip1, D13Lsd1, Naip-rs1
>NM_008671||Mus musculus nucleosome assembly protein 1-like 2 (Nap1l2), mRNA.||synonym: Bpx
>NM_008672||Mus musculus nucleosome assembly protein 1-like 4 (Nap1l4), mRNA.||synonyms: Nap2, D7Wsu30e, 2810410H14Rik
>NM_008673||Mus musculus N-acetyltransferase 1 (arylamine N-acetyltransferase) (Nat1), mRNA.||synonym: Nat-1
>NM_008674||Mus musculus N-acetyltransferase 3 (Nat3), mRNA.||NA
>NM_008675||Mus musculus neuroblastoma, suppression of tumorigenicity 1 (Nbl1), mRNA.||synonyms: DAN, NO3, Dana, D4H1S1733E
>NM_008676||Mus musculus neighbor of Brca1 gene 1 (Nbr1), mRNA.||synonym: mKIAA0049
>NM_008677||Mus musculus neutrophil cytosolic factor 4 (Ncf4), mRNA.||synonym: p40phox
>NM_008678||Mus musculus nuclear receptor coactivator 2 (Ncoa2), mRNA.||synonyms: TIF2, Grip1, GRIP-1, 9530095N19, D1Ertd433e
>NM_008679||Mus musculus nuclear receptor coactivator 3 (Ncoa3), mRNA.||synonyms: ACTR, AIB1, RAC3, Src3, TRAM1, p/CIP, TRAM-1
>NM_008681||Mus musculus N-myc downstream regulated-like (Ndrl), mRNA.||synonym: Tdd5
>NM_008682||Mus musculus neural precursor cell expressed, developmentally down-regulated gene 1 (Nedd1), mRNA.||NA
>NM_008683||Mus musculus neural precursor cell expressed, developmentally down-regulated gene 8 (Nedd8), mRNA.||synonym: Rub1
>NM_008684||Mus musculus neogenin (Neo1), mRNA.||synonyms: 2610028H22Rik, D930014N22Rik
>NM_008685||Mus musculus nuclear factor, erythroid derived 2 (Nfe2), mRNA.||synonyms: p45, 45kDa, NF-E2, p45NFE2, p45nf-e2
>NM_008686||Mus musculus nuclear factor, erythroid derived 2,-like 1 (Nfe2l1), mRNA.||synonyms: NRF1, Lcrf1, TCF11, LCR-F1, TCF-11
>NM_008687||Mus musculus nuclear factor I/B (Nfib), mRNA.||synonym: 6720429L07Rik
>NM_008688||Mus musculus nuclear factor I/C (Nfic), mRNA.||synonym: NF1-C
>NM_008689||Mus musculus nuclear factor of kappa light chain gene enhancer in B-cells 1, p105 (Nfkb1), mRNA.||synonyms: p50, p105, NF-KB1, p50/p105, NF-kappaB, NF-kappaB1
>NM_008690||Mus musculus nuclear factor of kappa light polypeptide gene enhancer in B-cells inhibitor, epsilon (Nfkbie), mRNA.||synonym: IKBE
>NM_008691||Mus musculus neurofilament 3, medium (Nef3), mRNA.||synonyms: Nfm, NF-M, NF160, NF165
>NM_008692||Mus musculus nuclear transcription factor-Y gamma (Nfyc), mRNA.||NA
>NM_008693||Mus musculus nerve growth factor, gamma (Ngfg), mRNA.||synonyms: mGk-3, Klk1b3
>NM_008694||Mus musculus neutrophilic granule protein (Ngp), mRNA.||synonym: bectenecin
>NM_008695||Mus musculus nidogen 2 (Nid2), mRNA.||synonyms: Ly111, NID-2, nidogen-2, entactin-2
>NM_008696||Mus musculus mitogen-activated protein kinase kinase kinase kinase 4 (Map4k4), mRNA.||synonyms: HGK, Nik
>NM_008697||Mus musculus ninein (Nin), mRNA.||synonym: mKIAA1565
>NM_008698||Mus musculus 4-nitrophenylphosphatase domain and non-neuronal SNAP25-like protein homolog 1 (C. elegans) (Nipsnap1), mRNA.||NA
>NM_008699||Mus musculus NK2 transcription factor related, locus 3 (Drosophila) (Nkx2-3), mRNA.||synonyms: Nkx2.3, tinman, Nkx-2.3
>NM_008700||Mus musculus NK2 transcription factor related, locus 5 (Drosophila) (Nkx2-5), mRNA.||synonyms: Csx, Nkx2.5, tinman, Nkx-2.5
>NM_008701||Mus musculus NK2 transcription factor related, locus 9 (Drosophila) (Nkx2-9), mRNA.||synonyms: Nkx2.9, tinman, Nkx-2.9
>NM_008702||Mus musculus nemo like kinase (Nlk), mRNA.||NA
>NM_008703||Mus musculus neuromedin B receptor (Nmbr), mRNA.||NA
>NM_008704||Mus musculus expressed in non-metastatic cells 1, protein (Nme1), mRNA.||synonym: NM23A
>NM_008705||Mus musculus expressed in non-metastatic cells 2, protein (Nme2), mRNA.||synonyms: MGC, NM23B, nm23-M2
>NM_008706||Mus musculus NAD(P)H dehydrogenase, quinone 1 (Nqo1), mRNA.||synonyms: Ox1, QR1, Dia4, NMO1, Ox-1, Nmo-1, Nmor1
>NM_008707||Mus musculus N-myristoyltransferase 1 (Nmt1), mRNA.||NA
>NM_008708||Mus musculus N-myristoyltransferase 2 (Nmt2), mRNA.||synonyms: hNMT-2, A930001K02Rik
>NM_008709||Mus musculus neuroblastoma myc-related oncogene 1 (Nmyc1), mRNA.||synonyms: Nmyc, N-myc, Nmyc-1, c-nmyc
>NM_008710||Mus musculus nicotinamide nucleotide transhydrogenase (Nnt), mRNA.||synonyms: BB168308, 4930423F13Rik
>NM_008711||Mus musculus noggin (Nog), mRNA.||NA
>NM_008712||Mus musculus nitric oxide synthase 1, neuronal (Nos1), mRNA.||synonyms: NO, bNOS, nNOS, NOS-I, Nos-1
>NM_008713||Mus musculus nitric oxide synthase 3, endothelial cell (Nos3), mRNA.||synonyms: eNOS, Nos-3, ecNOS, 2310065A03Rik
>NM_008714||Mus musculus Notch gene homolog 1 (Drosophila) (Notch1), mRNA.||synonyms: Mis6, Tan1, lin-12, 9930111A19Rik
>NM_008715||Mus musculus DEAD/H (Asp-Glu-Ala-Asp/His) box polypeptide 26 (Ddx26), mRNA.||synonyms: HDB, DICE1, Notch2l, 2900075H24Rik
>NM_008716||Mus musculus Notch gene homolog 3 (Drosophila) (Notch3), mRNA.||NA
>NM_008717||Mus musculus zinc finger, matrin-like (Zfml), mRNA.||synonyms: Np220, mNP220
>NM_008718||Mus musculus neuronal PAS domain protein 1 (Npas1), mRNA.||synonym: MOP5
>NM_008719||Mus musculus neuronal PAS domain protein 2 (Npas2), mRNA.||synonym: MOP4
>NM_008720||Mus musculus Niemann Pick type C1 (Npc1), mRNA.||synonyms: spm, lcsd, D18Ertd139e, D18Ertd723e, A430089E03Rik
>NM_008721||Mus musculus neural proliferation, differentiation and control gene 1 (Npdc1), mRNA.||synonym: NPDC-1
>NM_008722||Mus musculus nucleophosmin 1 (Npm1), mRNA.||synonyms: B23, MGC, NO38
>NM_008723||Mus musculus nucleoplasmin 3 (Npm3), mRNA.||synonym: Nub1
>NM_008725||Mus musculus natriuretic peptide precursor type A (Nppa), mRNA.||synonyms: ANP, Anf, Pnd
>NM_008726||Mus musculus natriuretic peptide precursor type B (Nppb), mRNA.||synonym: BNP
>NM_008727||Mus musculus natriuretic peptide receptor 1 (Npr1), mRNA.||synonyms: GC-A, NPRA, Pndr, NPR-A
>NM_008728||Mus musculus natriuretic peptide receptor 3 (Npr3), mRNA.||synonyms: lgj, stri, NPR-C
>NM_008729||Mus musculus catenin delta 2 (Catnd2), mRNA.||synonyms: Nprap, Ctnnd2
>NM_008730||Mus musculus neuronal pentraxin 1 (Nptx1), mRNA.||synonyms: Np1, D11Bwg1004e
>NM_008731||Mus musculus neuropeptide Y receptor Y2 (Npy2r), mRNA.||NA
>NM_008732||Mus musculus solute carrier family 11 (proton-coupled divalent metal ion transporters), member 2 (Slc11a2), mRNA.||synonyms: mk, van, DCT1, DMT1, Nramp2
>NM_008733||Mus musculus nebulin-related anchoring protein (Nrap), transcript variant 2, mRNA.||NA
>NM_008734||Mus musculus neuregulin 3 (Nrg3), mRNA.||NA
>NM_008736||Mus musculus neural retina leucine zipper gene (Nrl), mRNA.||synonym: D14H14S46E
>NM_008737||Mus musculus neuropilin 1 (Nrp1), mRNA.||synonyms: Nrp, NP-1, Npn1, NPN-1
>NM_008738||Mus musculus neurturin (Nrtn), mRNA.||synonym: NTN
>NM_008740||Mus musculus N-ethylmaleimide sensitive fusion protein (Nsf), mRNA.||synonym: SKD2
>NM_008741||Mus musculus neuron specific gene family member 2 (Nsg2), mRNA.||synonym: 8.5
>NM_008742||Mus musculus neurotrophin 3 (Ntf3), mRNA.||synonyms: NT3, NT-3, Ntf-3
>NM_008743||Mus musculus nth (endonuclease III)-like 1 (E.coli) (Nthl1), mRNA.||synonyms: Nth1, Octs3
>NM_008744||Mus musculus netrin 1 (Ntn1), mRNA.||synonym: Netrin-1
>NM_008745||Mus musculus neurotrophic tyrosine kinase, receptor, type 2 (Ntrk2), mRNA.||synonyms: Tkrb, trkB
>NM_008746||Mus musculus neurotrophic tyrosine kinase, receptor, type 3 (Ntrk3), transcript variant 1, mRNA.||synonym: TrkC
>NM_008747||Mus musculus neurotensin receptor 2 (Ntsr2), mRNA.||synonyms: NT2R, NTRL
>NM_008748||Mus musculus dual specificity phosphatase 8 (Dusp8), mRNA.||synonym: Nttp1
>NM_008749||Mus musculus nucleobindin 1 (Nucb1), mRNA.||synonyms: Nucb, MTEST82, B230337F23Rik
>NM_008750||Mus musculus nucleoredoxin (Nxn), mRNA.||NA
>NM_008751||Mus musculus neurexophilin 1 (Nxph1), mRNA.||synonym: C130005L03Rik
>NM_008752||Mus musculus neurexophilin 2 (Nxph2), mRNA.||NA
>NM_008753||Mus musculus ornithine decarboxylase antizyme (Oaz1), mRNA.||synonyms: Oaz, AZ-1, ODC-Az, Antizyme
>NM_008754||Mus musculus odorant binding protein Ia (Obp1a), mRNA.||synonym: OBP-1a
>NM_008756||Mus musculus occludin (Ocln), mRNA.||synonym: Ocl
>NM_008757||Mus musculus outer dense fiber of sperm tails 1 (Odf1), mRNA.||NA
>NM_008759||Mus musculus OG9 homeobox gene (Og9x), mRNA.||synonyms: OG9, Sebox
>NM_008760||Mus musculus osteoglycin (Ogn), mRNA.||synonyms: OG, OIF, SLRR3A, mimecan, mimican, 3110079A16Rik
>NM_008761||Mus musculus FXYD domain-containing ion transport regulator 5 (Fxyd5), mRNA.||synonyms: RIC, EF-8, Oit2
>NM_008762||Mus musculus olfactory receptor 15 (Olfr15), mRNA.||synonyms: OR3, MOR256-17
>NM_008763||Mus musculus olfactory receptor 16 (Olfr16), mRNA.||synonyms: MOR23, MOR267-13
>NM_008764||Mus musculus tumor necrosis factor receptor superfamily, member 11b (osteoprotegerin) (Tnfrsf11b), mRNA.||synonyms: Opg, TR1, OCIF
>NM_008765||Mus musculus origin recognition complex, subunit 2-like (S. cerevisiae) (Orc2l), mRNA.||synonym: Orc2
>NM_008766||Mus musculus solute carrier family 22 (organic anion transporter), member 6 (Slc22a6), mRNA.||synonyms: NKT, Oat1, Orctl1
>NM_008767||Mus musculus solute carrier family 22 (organic cation transporter), member 18 (Slc22a18), mRNA.||synonyms: HET, ITM, BWR1A, Impt1, TSSC5, Orctl2, BWSCR1A, Slc22a1l, p45-BWR1A
>NM_008768||Mus musculus orosomucoid 1 (Orm1), mRNA.||synonyms: Agp-1, Agp-2, Orm-1
>NM_008769||Mus musculus ornithine transcarbamylase (Otc), mRNA.||synonyms: Sf, spf
>NM_008770||Mus musculus claudin 11 (Cldn11), mRNA.||synonyms: Osp, Otm, Claudin11, Claudin-11
>NM_008771||Mus musculus purinergic receptor P2X, ligand-gated ion channel, 1 (P2rx1), mRNA.||synonyms: P2x, RP-2, Pdcd3
>NM_008772||Mus musculus purinergic receptor P2Y, G-protein coupled 1 (P2ry1), mRNA.||synonym: P2Y1
>NM_008773||Mus musculus purinergic receptor P2Y, G-protein coupled 2 (P2ry2), mRNA.||synonym: P2Y2
>NM_008774||Mus musculus poly A binding protein, cytoplasmic 1 (Pabpc1), mRNA.||synonyms: PABP, Pabp1, PabpI, Pabpl1
>NM_008775||Mus musculus platelet-activating factor acetylhydrolase, isoform 1b, alpha2 subunit (Pafah1b2), mRNA.||synonyms: Pafahb, mus[b]
>NM_008776||Mus musculus platelet-activating factor acetylhydrolase, isoform 1b, alpha1 subunit (Pafah1b3), mRNA.||synonyms: Pafahg, mus[g]
>NM_008777||Mus musculus phenylalanine hydroxylase (Pah), mRNA.||NA
>NM_008778||Mus musculus p21 (CDKN1A)-activated kinase 3 (Pak3), mRNA.||synonyms: Stk4, mPAK-3, Pak65beta, Pak65alpha
>NM_008779||Mus musculus contactin 3 (Cntn3), mRNA.||synonym: Pang
>NM_008780||Mus musculus paired box gene 1 (Pax1), mRNA.||synonyms: un, wt, hbs, Pax-1, hunchback, undulated
>NM_008781||Mus musculus paired box gene 3 (Pax3), mRNA.||synonyms: Sp, Pax-3, splotch
>NM_008782||Mus musculus paired box gene 5 (Pax5), mRNA.||synonyms: KLP, BSAP, EBB-1, Pax-5
>NM_008783||Mus musculus pre B-cell leukemia transcription factor 1 (Pbx1), transcript variant b, mRNA.||synonyms: Pbx-1, D230003C07Rik
>NM_008784||Mus musculus immunoglobulin (CD79A) binding protein 1 (Igbp1), mRNA.||synonyms: p52, Pc52, Tap42
>NM_008786||Mus musculus protein-L-isoaspartate (D-aspartate) O-methyltransferase 1 (Pcmt1), mRNA.||synonym: PIMT
>NM_008787||Mus musculus pericentrin 2 (Pcnt2), mRNA.||synonyms: KEN, Pcnt, kendrin
>NM_008788||Mus musculus procollagen C-proteinase enhancer protein (Pcolce), mRNA.||NA
>NM_008790||Mus musculus Purkinje cell protein 2 (L7) (Pcp2), mRNA.||synonyms: L7, Pcp-2
>NM_008791||Mus musculus Purkinje cell protein 4 (Pcp4), mRNA.||synonyms: Pcp-4, P16Rimb19
>NM_008792||Mus musculus proprotein convertase subtilisin/kexin type 2 (Pcsk2), mRNA.||synonyms: PC2, Nec2, SPC2, Nec-2, Phpp-2, 6330411F23Rik
>NM_008793||Mus musculus proprotein convertase subtilisin/kexin type 4 (Pcsk4), mRNA.||synonyms: PC4, SPC5, MGC63195, 0710008O07
>NM_008794||Mus musculus proprotein convertase subtilisin/kexin type 7 (Pcsk7), mRNA.||synonym: SPC7
>NM_008795||Mus musculus PCTAIRE-motif protein kinase 3 (Pctk3), mRNA.||NA
>NM_008796||Mus musculus phosphatidylcholine transfer protein (Pctp), mRNA.||synonym: PC-TP
>NM_008797||Mus musculus pyruvate carboxylase (Pcx), mRNA.||synonym: Pc
>NM_008798||Mus musculus programmed cell death 1 (Pdcd1), mRNA.||synonyms: PD-1, Pdc1, Ly101
>NM_008799||Mus musculus programmed cell death 2 (Pdcd2), mRNA.||synonyms: Pcd2, RP-8
>NM_008800||Mus musculus phosphodiesterase 1B, Ca2+-calmodulin dependent (Pde1b), mRNA.||synonyms: 63kDa, Pde1b1
>NM_008801||Mus musculus phosphodiesterase 6D, cGMP-specific, rod, delta (Pde6d), mRNA.||NA
>NM_008802||Mus musculus phosphodiesterase 7A (Pde7a), mRNA.||NA
>NM_008803||Mus musculus phosphodiesterase 8A (Pde8a), mRNA.||synonym: Pde8
>NM_008804||Mus musculus phosphodiesterase 9A (Pde9a), mRNA.||synonym: PDE9A1
>NM_008806||Mus musculus phosphodiesterase 6B, cGMP, rod receptor, beta polypeptide (Pde6b), mRNA.||synonyms: r, rd, rd1, Pdeb, rd-1, rd10
>NM_008807||Mus musculus tubby-like protein 2 (Tulp2), mRNA.||synonyms: MGC, Pdet
>NM_008808||Mus musculus platelet derived growth factor, alpha (Pdgfa), mRNA.||NA
>NM_008809||Mus musculus platelet derived growth factor receptor, beta polypeptide (Pdgfrb), mRNA.||synonyms: Pdgfr, CD140b
>NM_008810||Mus musculus pyruvate dehydrogenase E1 alpha 1 (Pdha1), mRNA.||synonym: Pdha-1
>NM_008811||Mus musculus pyruvate dehydrogenase E1 alpha 2 (Pdha2), mRNA.||synonym: Pdhal
>NM_008812||Mus musculus peptidyl arginine deiminase, type II (Padi2), mRNA.||synonyms: Pdi, Pdi2, mKIAA0994
>NM_008813||Mus musculus ectonucleotide pyrophosphatase/phosphodiesterase 1 (Enpp1), mRNA.||synonyms: Pca, ttw, twy, M6S1, NPP1, Npps, PC-1, Ly-41, Pca-1, Pdnp1, CD203c, E-NPP1
>NM_008814||Mus musculus insulin promoter factor 1, homeodomain transcription factor (Ipf1), mRNA.||synonyms: Pdx1, IDX-1, IPF-1, Mody4, STF-1, pdx-1
>NM_008815||Mus musculus ets variant gene 4 (E1A enhancer binding protein, E1AF) (Etv4), mRNA.||synonyms: Pea3, Pea-3
>NM_008816||Mus musculus platelet/endothelial cell adhesion molecule 1 (Pecam1), mRNA.||synonyms: MGC, Cd31, Pecam, PECAM-1
>NM_008817||Mus musculus paternally expressed 3 (Peg3), transcript variant 1, mRNA.||synonyms: Pw1, End4, Zfp102
>NM_008819||Mus musculus phosphatidylethanolamine N-methyltransferase (Pemt), mRNA.||synonyms: Pempt, Pempt2
>NM_008820||Mus musculus peptidase 4 (Pep4), mRNA.||synonym: Pep-4
>NM_008821||Mus musculus plasmacytoma expressed transcript 2 (Pet2), mRNA.||synonyms: Pex3, PC231, PC326
>NM_008822||Mus musculus peroxisome biogenesis factor 7 (Pex7), mRNA.||synonym: MmPEX7
>NM_008825||Mus musculus 6-phosphofructo-2-kinase/fructose-2,6-biphosphatase 2 (Pfkfb2), mRNA.||synonym: 4930568D07Rik
>NM_008826||Mus musculus phosphofructokinase, liver, B-type (Pfkl), mRNA.||NA
>NM_008827||Mus musculus placental growth factor (Pgf), mRNA.||synonym: Plgf
>NM_008828||Mus musculus phosphoglycerate kinase 1 (Pgk1), mRNA.||synonym: Pgk-1
>NM_008829||Mus musculus progesterone receptor (Pgr), mRNA.||synonyms: PR, PR-A, PR-B, NR3C3, 9930019P03Rik
>NM_008830||Mus musculus ATP-binding cassette, sub-family B (MDR/TAP), member 4 (Abcb4), mRNA.||synonyms: Mdr2, Pgy2, Pgy-2, mdr-2
>NM_008831||Mus musculus prohibitin (Phb), mRNA.||synonym: BAP32
>NM_008832||Mus musculus phosphorylase kinase alpha 1 (Phka1), mRNA.||synonyms: Phka, 5330411D17, 9830108K24Rik
>NM_008833||Mus musculus per-hexamer repeat gene 2 (Phxr2), mRNA.||synonym: SP28
>NM_008835||Mus musculus per-hexamer repeat gene 4 (Phxr4), mRNA.||synonym: Sp5
>NM_008836||Mus musculus per-hexamer repeat gene 5 (Phxr5), mRNA.||synonym: cp2.2
>NM_008837||Mus musculus protein kinase C, alpha binding protein (Prkcabp), mRNA.||synonym: Pick1
>NM_008838||Mus musculus phosphatidylinositol glycan, class F (Pigf), mRNA.||NA
>NM_008839||Mus musculus phosphatidylinositol 3-kinase, catalytic, alpha polypeptide (Pik3ca), mRNA.||synonyms: p110, caPI3K, 6330412C24Rik
>NM_008840||Mus musculus phosphatidylinositol 3-kinase catalytic delta polypeptide (Pik3cd), mRNA.||synonyms: p110delta, signalling, 2410099E07Rik
>NM_008841||Mus musculus phosphatidylinositol 3-kinase, regulatory subunit, polypeptide 2 (p85 beta) (Pik3r2), mRNA.||NA
>NM_008842||Mus musculus proviral integration site 1 (Pim1), mRNA.||synonym: Pim-1
>NM_008843||Mus musculus prolactin induced protein (Pip), mRNA.||synonyms: GP17, mSMGP, GCDFP-15
>NM_008844||Mus musculus phosphatidylinositol-4-phosphate 5-kinase, type 1 gamma (Pip5k1c), mRNA.||synonym: mKIAA0589
>NM_008845||Mus musculus phosphatidylinositol-4-phosphate 5-kinase, type II, alpha (Pip5k2a), mRNA.||NA
>NM_008846||Mus musculus phosphatidylinositol-4-phosphate 5-kinase, type 1 alpha (Pip5k1a), mRNA.||synonyms: STM7, Pipk5a
>NM_008847||Mus musculus phosphatidylinositol-4-phosphate 5-kinase, type 1 beta (Pip5k1b), mRNA.||synonym: Pipk5b
>NM_008848||Mus musculus paired-Ig-like receptor A6 (Pira6), transcript variant 1, mRNA.||synonyms: 12M1, p91B, Pira10
>NM_008849||Mus musculus pituitary specific transcription factor 1 (Pit1), mRNA.||synonyms: dw, Hmp1, GHF-1, Pit-1, dwarf, Pou1f1
>NM_008850||Mus musculus phosphatidylinositol transfer protein, alpha (Pitpna), mRNA.||synonyms: vb, Pitpn, vibrator
>NM_008851||Mus musculus phosphatidylinositol membrane-associated 1 (Pitpnm1), mRNA.||synonyms: Rd9, RdgB, DRES9, mpt-1, Pitpnm
>NM_008852||Mus musculus paired-like homeodomain transcription factor 3 (Pitx3), mRNA.||synonyms: ak, Ptx3
>NM_008853||Mus musculus praja1, RING-H2 motif containing (Pja1), mRNA.||NA
>NM_008854||Mus musculus protein kinase, cAMP dependent, catalytic, alpha (Prkaca), mRNA.||synonyms: Cs, PKA, Pkaca
>NM_008855||Mus musculus protein kinase C, beta 1 (Prkcb1), mRNA.||synonyms: Pkcb, Prkcb, PkcbetaII, A130082F03Rik
>NM_008856||Mus musculus protein kinase C, eta (Prkch), mRNA.||synonym: Pkch
>NM_008857||Mus musculus protein kinase C, iota (Prkci), mRNA.||synonyms: KIA, Pkci, Pkcl, Prkcl, mKIAA4165, 2310021H13Rik
>NM_008858||Mus musculus protein kinase C, mu (Prkcm), mRNA.||synonyms: PKD, Pkcm
>NM_008859||Mus musculus protein kinase C, theta (Prkcq), mRNA.||synonyms: Pkcq, PKC-0, PKC-theta, A130035A12Rik
>NM_008860||Mus musculus protein kinase C, zeta (Prkcz), mRNA.||synonyms: Pkcz, zetaPKC
>NM_008861||Mus musculus polycystic kidney disease 2 (Pkd2), mRNA.||NA
>NM_008862||Mus musculus protein kinase inhibitor, alpha (Pkia), mRNA.||synonym: PKIalpha
>NM_008863||Mus musculus protein kinase inhibitor beta, cAMP dependent, testis specific (Pkib), mRNA.||synonyms: PKIbeta, Prkacn2
>NM_008864||Mus musculus chorionic somatomammotropin hormone 1 (Csh1), mRNA.||synonyms: MGC, Pl1, PL-I, Pl-1, PL-Ia, PL-I-alpha
>NM_008865||Mus musculus chorionic somatomammotropin hormone 2 (Csh2), mRNA.||synonyms: PL, Pl2, Pl-2, mplII
>NM_008866||Mus musculus lysophospholipase 1 (Lypla1), mRNA.||synonym: Pla1a
>NM_008867||Mus musculus phospholipase A2, group IB, pancreas, receptor (Pla2g1br), mRNA.||NA
>NM_008868||Mus musculus phospholipase A2, group IIC (Pla2g2c), mRNA.||NA
>NM_008869||Mus musculus phospholipase A2, group IVA (cytosolic, calcium-dependent) (Pla2g4a), mRNA.||synonyms: cPLA2, Pla2g4
>NM_008871||Mus musculus serine (or cysteine) proteinase inhibitor, clade E, member 1 (Serpine1), mRNA.||synonyms: PAI1, PAI-1, Planh1
>NM_008872||Mus musculus plasminogen activator, tissue (Plat), mRNA.||synonyms: tPA, t-PA, D8Ertd2e, MGC18508
>NM_008873||Mus musculus plasminogen activator, urokinase (Plau), mRNA.||synonyms: uPA, u-PA
>NM_008874||Mus musculus phospholipase C, beta 3 (Plcb3), mRNA.||synonyms: KIA, mKIAA4098
>NM_008875||Mus musculus phospholipase D1 (Pld1), mRNA.||synonyms: Pld1a, Pld1b
>NM_008876||Mus musculus phospholipase D2 (Pld2), mRNA.||NA
>NM_008877||Mus musculus plasminogen (Plg), mRNA.||synonym: Pg
>NM_008878||Mus musculus serine (or cysteine) proteinase inhibitor, clade F, member 2 (Serpinf2), mRNA.||synonyms: Pli, Serpimf2
>NM_008879||Mus musculus lymphocyte cytosolic protein 1 (Lcp1), mRNA.||synonyms: Pls2, L-fimbrin, D14Ertd310e
>NM_008880||Mus musculus phospholipid scramblase 2 (Plscr2), mRNA.||synonym: Plscr1
>NM_008881||Mus musculus plexin A1 (Plxna1), mRNA.||synonyms: KIA, NOV, Plxn1, mKIAA4053, 2600013D04Rik
>NM_008882||Mus musculus plexin A2 (Plxna2), mRNA.||synonyms: OCT, Plxn2, mKIAA0463, 2810428A13Rik
>NM_008883||Mus musculus plexin A3 (Plxna3), mRNA.||synonyms: KIA, SEX, Plxn3, Plxn4, mKIAA4078
>NM_008884||Mus musculus promyelocytic leukemia (Pml), mRNA.||synonyms: Trim19, 1200009E24Rik
>NM_008885||Mus musculus peripheral myelin protein (Pmp22), mRNA.||synonyms: Tr, HNPP, 22kDa, Gas-3, trembler
>NM_008886||Mus musculus postmeiotic segregation increased 2 (S. cerevisiae) (Pms2), mRNA.||synonym: Pmsl2
>NM_008887||Mus musculus paired-like homeobox 2a (Phox2a), mRNA.||synonyms: Arix, Pmx2, Phox2, Pmx2a
>NM_008888||Mus musculus paired-like homeobox 2b (Phox2b), mRNA.||synonyms: Dilp1, Pmx2b, NBPhox
>NM_008889||Mus musculus protein phosphatase 1, regulatory (inhibitor) subunit 14B (Ppp1r14b), mRNA.||synonyms: Png, PHI-1, AOM172, PLCB3N
>NM_008890||Mus musculus phenylethanolamine-N-methyltransferase (Pnmt), mRNA.||synonym: Pent
>NM_008891||Mus musculus pinin (Pnn), mRNA.||synonym: D12Ertd512e
>NM_008892||Mus musculus polymerase (DNA directed), alpha 1 (Pola1), mRNA.||synonym: Pola
>NM_008893||Mus musculus polymerase (DNA directed), alpha 2 (Pola2), mRNA.||NA
>NM_008894||Mus musculus polymerase (DNA directed), delta 2, regulatory subunit (Pold2), mRNA.||synonyms: p50, 50kDa, po1D2
>NM_008895||Mus musculus pro-opiomelanocortin-alpha (Pomc1), mRNA.||synonyms: ACTH, POMC, Pomc-1, beta-MSH, alpha-MSH, gamma-MSH
>NM_008898||Mus musculus P450 (cytochrome) oxidoreductase (Por), mRNA.||synonyms: CPR, CYPOR
>NM_008899||Mus musculus POU domain, class 3, transcription factor 2 (Pou3f2), mRNA.||synonyms: Brn2, Otf7, Brn-2
>NM_008900||Mus musculus POU domain, class 3, transcription factor 3 (Pou3f3), mRNA.||synonyms: Brn1, Otf8, Brn-1, Skin1
>NM_008901||Mus musculus POU domain, class 3, transcription factor 4 (Pou3f4), mRNA.||synonyms: Slf, Brn4, Otf9, Brn-4
>NM_008902||Mus musculus placental protein 11 related (Pp11r), mRNA.||synonym: Tcl-30
>NM_008903||Mus musculus phosphatidic acid phosphatase 2a (Ppap2a), mRNA.||synonyms: LPP1, mPAP, Hic53, LPP-1, Hpic53
>NM_008904||Mus musculus peroxisome proliferative activated receptor, gamma, coactivator 1 alpha (Ppargc1a), mRNA.||synonyms: Pgc1, PGC-1, Pgco1, Ppargc1, Pgc-1alpha, A830037N07Rik
>NM_008905||Mus musculus protein tyrosine phosphatase, receptor-type, F interacting protein, binding protein 2 (Ppfibp2), mRNA.||synonym: Cclp1
>NM_008906||Mus musculus protective protein for beta-galactosidase (Ppgb), mRNA.||synonym: PPCA
>NM_008907||Mus musculus peptidylprolyl isomerase A (Ppia), mRNA.||synonyms: Cphn, CypA, CyP-18, 2700098C05
>NM_008908||Mus musculus peptidylprolyl isomerase C (Ppic), mRNA.||synonym: CyP-20c
>NM_008909||Mus musculus periplakin (Ppl), mRNA.||NA
>NM_008910||Mus musculus protein phosphatase 1A, magnesium dependent, alpha isoform (Ppm1a), mRNA.||synonyms: MMPa-2, MPPa-1, 2310003C21Rik, 2900017D14Rik
>NM_008911||Mus musculus protoporphyrinogen oxidase (Ppox), mRNA.||synonym: Ppo
>NM_008913||Mus musculus protein phosphatase 3, catalytic subunit, alpha isoform (Ppp3ca), mRNA.||synonyms: CN, CnA, Caln, Calna, 2900074D19Rik
>NM_008914||Mus musculus protein phosphatase 3, catalytic subunit, beta isoform (Ppp3cb), mRNA.||synonyms: Calnb, CnAbeta, 1110063J16Rik
>NM_008915||Mus musculus protein phosphatase 3, catalytic subunit, gamma isoform (Ppp3cc), mRNA.||synonym: Calnc
>NM_008916||Mus musculus putative phosphatase (Pps), mRNA.||synonym: C62
>NM_008917||Mus musculus palmitoyl-protein thioesterase 1 (Ppt1), mRNA.||synonyms: PPT, CLN1, INCL, D4Ertd184e
>NM_008918||Mus musculus pancreatic polypeptide (Ppy), mRNA.||synonyms: PP, IGSPP
>NM_008919||Mus musculus pancreatic polypeptide receptor 1 (Ppyr1), mRNA.||synonyms: Y4, Npy4r, NYYR-D
>NM_008920||Mus musculus proteoglycan 2, bone marrow (Prg2), mRNA.||synonyms: MBP, mMBP, mMBP-1
>NM_008921||Mus musculus DNA primase, p49 subunit (Prim1), mRNA.||synonym: MGC
>NM_008922||Mus musculus DNA primase, p58 subunit (Prim2), mRNA.||NA
>NM_008923||Mus musculus protein kinase, cAMP dependent regulatory, type I beta (Prkar1b), mRNA.||synonym: RIbeta
>NM_008924||Mus musculus protein kinase, cAMP dependent regulatory, type II alpha (Prkar2a), mRNA.||synonyms: RII(alpha), 1110061A24Rik
>NM_008925||Mus musculus protein kinase C substrate 80K-H (Prkcsh), mRNA.||synonym: 80K-H
>NM_008926||Mus musculus protein kinase, cGMP-dependent, type II (Prkg2), mRNA.||synonyms: CGKII, Prkgr2
>NM_008927||Mus musculus mitogen activated protein kinase kinase 1 (Map2k1), mRNA.||synonyms: Mek1, MEKK1, MAPKK1, Prkmk1
>NM_008928||Mus musculus mitogen activated protein kinase kinase 3 (Map2k3), mRNA.||synonyms: MEK3, MKK3, Prkmk3, mMKK3b
>NM_008929||Mus musculus DnaJ (Hsp40) homolog, subfamily C, member 3 (Dnajc3), mRNA.||synonyms: p58, mp58, Prkri
>NM_008930||Mus musculus prolactin-like protein E (Prlpe), mRNA.||synonyms: PLP-E, PLP-G, Prlpg
>NM_008933||Mus musculus protamine 2 (Prm2), mRNA.||synonym: Prm-2
>NM_008934||Mus musculus protein C (Proc), mRNA.||synonym: PC
>NM_008935||Mus musculus prominin 1 (Prom1), mRNA.||synonyms: Prom, AC133, CD133, Proml1, 4932416E19Rik
>NM_008936||Mus musculus paired like homeodomain factor 1 (Prop1), mRNA.||synonyms: df, Prop-1
>NM_008937||Mus musculus prospero-related homeobox 1 (Prox1), mRNA.||synonym: A230003G05Rik
>NM_008938||Mus musculus retinal degeneration, slow (retinitis pigmentosa 7) (Rds), mRNA.||synonyms: RP7, Rd2, AVMD, PRPH, Rd-2, AOFMD, Prph2, Tspan22
>NM_008939||Mus musculus protease, serine, 12 neurotrypsin (motopsin) (Prss12), mRNA.||synonym: Bssp-3
>NM_008940||Mus musculus protease, serine, 19 (neuropsin) (Prss19), mRNA.||synonyms: BSP1, Nrpn
>NM_008941||Mus musculus protease, serine, 7 (enterokinase) (Prss7), mRNA.||synonym: A130097D21Rik
>NM_008942||Mus musculus aminopeptidase puromycin sensitive (Npepps), mRNA.||synonyms: MGC, Psa, goku, MP100
>NM_008943||Mus musculus presenilin 1 (Psen1), mRNA.||synonyms: PS1, Ad3h, PS-1, S182
>NM_008944||Mus musculus proteasome (prosome, macropain) subunit, alpha type 2 (Psma2), mRNA.||synonym: Lmpc3
>NM_008945||Mus musculus proteasome (prosome, macropain) subunit, beta type 4 (Psmb4), mRNA.||NA
>NM_008946||Mus musculus proteasome (prosome, macropain) subunit, beta type 6 (Psmb6), mRNA.||synonyms: Mpnd, Lmp19
>NM_008947||Mus musculus protease (prosome, macropain) 26S subunit, ATPase 1 (Psmc1), mRNA.||synonyms: S4, P26s4
>NM_008948||Mus musculus proteasome (prosome, macropain) 26S subunit, ATPase 3 (Psmc3), mRNA.||synonym: TBP-1
>NM_008949||Mus musculus proteasome (prosome, macropain) 26S subunit, ATPase 3, interacting protein (Psmc3ip), mRNA.||synonyms: HOP2, Tbpip
>NM_008950||Mus musculus protease (prosome, macropain) 26S subunit, ATPase 5 (Psmc5), mRNA.||synonym: mSUG1
>NM_008951||Mus musculus proteasome (prosome, macropain) 26S subunit, non-ATPase, 4 (Psmd4), mRNA.||synonyms: Af1, Mcb1
>NM_008952||Mus musculus pipecolic acid oxidase (Pipox), mRNA.||synonyms: Pso, LPIPOX
>NM_008953||Mus musculus parotid secretory protein (Psp), mRNA.||NA
>NM_008954||Mus musculus persephin (Pspn), mRNA.||synonym: PSP
>NM_008955||Mus musculus placenta specific homeobox 1 (Psx1), mRNA.||NA
>NM_008956||Mus musculus polypyrimidine tract binding protein 1 (Ptbp1), mRNA.||synonyms: Ptb, PTB2, PTB3, PTB4, pPTB, HNRPI, PTB-1
>NM_008957||Mus musculus patched homolog 1 (Ptch1), mRNA.||synonyms: Ptc, mes, Ptc1, Ptch, A230106A15Rik
>NM_008958||Mus musculus patched homolog 2 (Ptch2), mRNA.||synonym: ptc2
>NM_008959||Mus musculus phosphatidylserine synthase 1 (Ptdss1), mRNA.||synonym: PSS-1
>NM_008960||Mus musculus phosphatase and tensin homolog (Pten), mRNA.||synonyms: TEP1, MMAC1, 2310035O07Rik, A130070J02Rik
>NM_008961||Mus musculus phosphotriesterase related (Pter), mRNA.||synonym: Mpr56-1
>NM_008962||Mus musculus prostaglandin D receptor (Ptgdr), mRNA.||synonyms: DP, PGD
>NM_008963||Mus musculus prostaglandin D2 synthase (brain) (Ptgds), mRNA.||synonyms: PGD2, PGDS, 21kDa, PGDS2, Ptgs3, L-PGDS
>NM_008964||Mus musculus prostaglandin E receptor 2 (subtype EP2) (Ptger2), mRNA.||synonyms: EP2, Ptgerep2
>NM_008965||Mus musculus prostaglandin E receptor 4 (subtype EP4) (Ptger4), mRNA.||synonyms: EP4, Ptgerep4
>NM_008966||Mus musculus prostaglandin F receptor (Ptgfr), mRNA.||synonyms: fp, PGF
>NM_008967||Mus musculus prostaglandin I receptor (IP) (Ptgir), mRNA.||synonym: IP
>NM_008968||Mus musculus prostaglandin I2 (prostacyclin) synthase (Ptgis), mRNA.||synonyms: Cyp8, Pgi2, Pgis, Ptgi, Cyp8a1
>NM_008969||Mus musculus prostaglandin-endoperoxide synthase 1 (Ptgs1), mRNA.||synonyms: COX1, Cox-1, Cox-3, Pghs1
>NM_008970||Mus musculus parathyroid hormone-like peptide (Pthlh), mRNA.||synonyms: Pthrp, PTH-like
>NM_008971||Mus musculus protein tyrosine kinase 9 (Ptk9), mRNA.||synonyms: A6, twf1, twinfilin
>NM_008972||Mus musculus prothymosin alpha (Ptma), mRNA.||synonyms: MGC, Thym
>NM_008973||Mus musculus pleiotrophin (Ptn), mRNA.||synonyms: OSF, HARP, HBBN, HBNF, Osf1, Osf-1, HB-GAM, HBGF-8
>NM_008974||Mus musculus protein tyrosine phosphatase 4a2 (Ptp4a2), mRNA.||synonyms: MGC, Prl-2
>NM_008975||Mus musculus protein tyrosine phosphatase 4a3 (Ptp4a3), mRNA.||synonym: Prl-3
>NM_008976||Mus musculus protein tyrosine phosphatase, non-receptor type 14 (Ptpn14), mRNA.||synonym: PTP36
>NM_008977||Mus musculus protein tyrosine phosphatase, non-receptor type 2 (Ptpn2), mRNA.||synonyms: Ptpt, TC-PTP
>NM_008978||Mus musculus protein tyrosine phosphatase, non-receptor type 20 (Ptpn20), mRNA.||synonym: typ
>NM_008979||Mus musculus protein tyrosine phosphatase, non-receptor type 22 (lymphoid) (Ptpn22), mRNA.||synonyms: PEP, Ptpn8, 70zpep
>NM_008980||Mus musculus protein tyrosine phosphatase, receptor type, A (Ptpra), mRNA.||synonyms: Ptpa, PTP[a], RPTR[a], PTPalpha, RPTRalpha
>NM_008981||Mus musculus protein tyrosine phosphatase, receptor type, G (Ptprg), mRNA.||NA
>NM_008982||Mus musculus protein tyrosine phosphatase, receptor type, J (Ptprj), mRNA.||synonyms: BET, Byp, Scc1, CD148, DEP-1, Ptpb2, Scc-1, PTPbeta2
>NM_008983||Mus musculus protein tyrosine phosphatase, receptor type, K (Ptprk), mRNA.||NA
>NM_008984||Mus musculus protein tyrosine phosphatase, receptor type, M (Ptprm), mRNA.||synonyms: KIA, MGC, mKIAA4044
>NM_008985||Mus musculus protein tyrosine phosphatase, receptor type, N (Ptprn), mRNA.||synonyms: KIA, IA-2, mIA-A, mKIAA4064
>NM_008986||Mus musculus polymerase I and transcript release factor (Ptrf), mRNA.||NA
>NM_008987||Mus musculus pentaxin related gene (Ptx3), mRNA.||synonym: TSG-14
>NM_008988||Mus musculus putative neuronal cell adhesion molecule (Punc), mRNA.||synonym: WI-14920
>NM_008989||Mus musculus purine rich element binding protein A (Pura), mRNA.||synonyms: CAGER-1, ssCRE-BP, Pur-alpha
>NM_008990||Mus musculus poliovirus receptor-related 2 (Pvrl2), mRNA.||synonyms: MPH, Pvr, Pvs, Cd112, nectin-2
>NM_008991||Mus musculus ATP-binding cassette, sub-family D (ALD), member 3 (Abcd3), mRNA.||synonyms: PMP68, PMP70, Pxmp1
>NM_008992||Mus musculus ATP-binding cassette, sub-family D (ALD), member 4 (Abcd4), mRNA.||synonyms: P69r, P70R, Pxmp1l
>NM_008993||Mus musculus peroxisomal membrane protein 2 (Pxmp2), mRNA.||synonyms: 22kDa, PMP22
>NM_008994||Mus musculus peroxisomal membrane protein 3 (Pxmp3), mRNA.||synonyms: PEX2, 35kDa, PMP35, D3Ertd138e
>NM_008995||Mus musculus peroxisome biogenesis factor 5 (Pex5), mRNA.||synonyms: Pxr1, ESTM1, PTS1R
>NM_008996||Mus musculus RAB1, member RAS oncogene family (Rab1), mRNA.||synonyms: Gtbp, Ypt1, Rab-1, Rab1A, mKIAA3012
>NM_008997||Mus musculus RAB11B, member RAS oncogene family (Rab11b), mRNA.||NA
>NM_008998||Mus musculus RAB17, member RAS oncogene family (Rab17), mRNA.||NA
>NM_008999||Mus musculus RAB23, member RAS oncogene family (Rab23), mRNA.||synonyms: opb, opb2
>NM_009000||Mus musculus RAB24, member RAS oncogene family (Rab24), mRNA.||synonym: 6530406O07Rik
>NM_009001||Mus musculus RAB3A, member RAS oncogene family (Rab3a), mRNA.||NA
>NM_009003||Mus musculus RAB4A, member RAS oncogene family (Rab4a), mRNA.||synonym: Rab4
>NM_009004||Mus musculus kinesin family member 20A (Kif20a), mRNA.||synonym: Rab6kifl
>NM_009005||Mus musculus RAB7, member RAS oncogene family (Rab7), mRNA.||synonym: MGC
>NM_009006||Mus musculus mitogen activated protein kinase kinase kinase kinase 2 (Map4k2), mRNA.||synonyms: GCK, BL44, Rab8ip
>NM_009007||Mus musculus RAS-related C3 botulinum substrate 1 (Rac1), mRNA.||synonym: D5Ertd559e
>NM_009008||Mus musculus RAS-related C3 botulinum substrate 2 (Rac2), mRNA.||NA
>NM_009009||Mus musculus RAD21 homolog (S. pombe) (Rad21), mRNA.||synonyms: SCC1, mKIAA0078
>NM_009010||Mus musculus RAD23a homolog (S. cerevisiae) (Rad23a), mRNA.||synonyms: mHR23A, 2310040P19Rik
>NM_009011||Mus musculus RAD23b homolog (S. cerevisiae) (Rad23b), mRNA.||synonyms: p58, mHR23B, 0610007D13Rik
>NM_009012||Mus musculus RAD50 homolog (S. cerevisiae) (Rad50), mRNA.||synonyms: Mrell, Rad50l
>NM_009013||Mus musculus RAD51 associated protein 1 (Rad51ap1), mRNA.||synonyms: RAB22, 2510006L10Rik
>NM_009014||Mus musculus RAD51-like 1 (S. cerevisiae) (Rad51l1), mRNA.||synonyms: R51H2, mREC2, Rad51b
>NM_009015||Mus musculus RAD54 like (S. cerevisiae) (Rad54l), mRNA.||synonym: RAD54
>NM_009016||Mus musculus retinoic acid early transcript 1, alpha (Raet1a), mRNA.||synonyms: Raet1, Rae1alpha
>NM_009017||Mus musculus retinoic acid early transcript beta (Raet1b), mRNA.||NA
>NM_009018||Mus musculus retinoic acid early transcript gamma (Raet1c), mRNA.||NA
>NM_009019||Mus musculus recombination activating gene 1 (Rag1), mRNA.||synonym: Rag-1
>NM_009020||Mus musculus recombination activating gene 2 (Rag2), mRNA.||synonym: Rag-2
>NM_009021||Mus musculus retinoic acid induced 1 (Rai1), mRNA.||synonym: Gt1
>NM_009022||Mus musculus aldehyde dehydrogenase family 1, subfamily A2 (Aldh1a2), mRNA.||synonyms: Raldh1, Raldh2, Aldh1a7, RALDH-2
>NM_009023||Mus musculus receptor-associated protein of the synapse (Rapsn), mRNA.||synonyms: Raps, 43kDa, Nraps, rapsyn
>NM_009024||Mus musculus retinoic acid receptor, alpha (Rara), mRNA.||synonyms: RAR, Nr1b1, RARalpha1
>NM_009025||Mus musculus RAS p21 protein activator 3 (Rasa3), mRNA.||synonyms: GAPIII, E130011G04
>NM_009026||Mus musculus RAS, dexamethasone-induced 1 (Rasd1), mRNA.||synonym: Dexras1
>NM_009027||Mus musculus RAS protein-specific guanine nucleotide-releasing factor 2 (Rasgrf2), mRNA.||synonym: Grf2
>NM_009028||Mus musculus RAS-like, family 2, locus 9 (Rasl2-9), mRNA.||synonyms: M2, Ran, Ran/M2
>NM_009029||Mus musculus retinoblastoma 1 (Rb1), mRNA.||synonyms: Rb, pRb, Rb-1
>NM_009030||Mus musculus retinoblastoma binding protein 4 (Rbbp4), mRNA.||synonym: mRbAp48
>NM_009031||Mus musculus retinoblastoma binding protein 7 (Rbbp7), mRNA.||synonym: mRbAp46
>NM_009032||Mus musculus RNA binding motif protein 4 (Rbm4), mRNA.||synonyms: lark, Mlark, 4921506I22Rik
>NM_009033||Mus musculus RNA binding motif protein, X chromosome retrogene (Rbmxrt), mRNA.||synonyms: MGC, Hnrpg
>NM_009034||Mus musculus retinol binding protein 2, cellular (Rbp2), mRNA.||synonyms: Rbp-2, Crbp-2, CrbpII
>NM_009035||Mus musculus recombining binding protein suppressor of hairless (Drosophila) (Rbpsuh), mRNA.||synonyms: CBF1, RBP-J, RBPjk, Igkjrb, Igkrsbp
>NM_009036||Mus musculus recombining binding protein suppressor of hairless-like (Drosophila) (Rbpsuhl), mRNA.||synonym: RBP-L
>NM_009037||Mus musculus reticulocalbin 1 (Rcn1), mRNA.||synonym: Rcn
>NM_009038||Mus musculus recoverin (Rcvrn), mRNA.||synonyms: CAR, S-modulin
>NM_009040||Mus musculus retinol dehydrogenase 6 (Rdh6), mRNA.||synonyms: MGC, CRAD
>NM_009041||Mus musculus radixin (Rdx), mRNA.||NA
>NM_009042||Mus musculus regenerating islet-derived 1 (Reg1), mRNA.||NA
>NM_009043||Mus musculus regenerating islet-derived 2 (Reg2), mRNA.||NA
>NM_009044||Mus musculus reticuloendotheliosis oncogene (Rel), mRNA.||synonym: c-Rel
>NM_009045||Mus musculus v-rel reticuloendotheliosis viral oncogene homolog A (avian) (Rela), mRNA.||synonym: p65
>NM_009046||Mus musculus avian reticuloendotheliosis viral (v-rel) oncogene related B (Relb), mRNA.||NA
>NM_009047||Mus musculus rad and gem related GTP binding protein 1 (Rem1), mRNA.||synonyms: Rem, E030011C07Rik
>NM_009048||Mus musculus RalBP1 associated Eps domain containing protein (Reps1), mRNA.||synonym: MGC
>NM_009049||Mus musculus regulated endocrine-specific protein 18 (Resp18), mRNA.||NA
>NM_009050||Mus musculus ret proto-oncogene (Ret), mRNA.||synonyms: PTC, RET9, RET51
>NM_009051||Mus musculus reduced expression 2 (Rex2), mRNA.||NA
>NM_009052||Mus musculus reduced expression 3 (Rex3), mRNA.||synonyms: MGC, Bex1
>NM_009053||Mus musculus radical fringe gene homolog (Drosophila) (Rfng), mRNA.||synonym: MGC
>NM_009054||Mus musculus tripartite motif protein 27 (Trim27), mRNA.||synonym: Rfp
>NM_009055||Mus musculus regulatory factor X, 1 (influences HLA class II expression) (Rfx1), mRNA.||NA
>NM_009056||Mus musculus regulatory factor X, 2 (influences HLA class II expression) (Rfx2), mRNA.||NA
>NM_009057||Mus musculus recombination activating gene 1 gene activation (Rga), mRNA.||NA
>NM_009058||Mus musculus ral guanine nucleotide dissociation stimulator (Ralgds), mRNA.||synonyms: Gnds, Rgds, mKIAA1308
>NM_009059||Mus musculus ral guanine nucleotide dissociation stimulator-like 2 (Rgl2), mRNA.||synonyms: Rlf, Rgt2, KE1.5, Rab2l
>NM_009060||Mus musculus regucalcin (Rgn), mRNA.||synonym: SMP30
>NM_009061||Mus musculus regulator of G-protein signaling 2 (Rgs2), mRNA.||synonym: GOS8
>NM_009062||Mus musculus regulator of G-protein signaling 4 (Rgs4), mRNA.||synonyms: ESTM48, ESTM50, AA004315
>NM_009063||Mus musculus regulator of G-protein signaling 5 (Rgs5), mRNA.||synonym: 1110070A02Rik
>NM_009065||Mus musculus Ras-like without CAAX 2 (Rit2), mRNA.||synonyms: Rin, RIBA, Roc2
>NM_009066||Mus musculus ring finger protein 1 (Ring1), mRNA.||synonyms: MGC, Ring1A
>NM_009067||Mus musculus ralA binding protein 1 (Ralbp1), mRNA.||synonym: Rip1
>NM_009068||Mus musculus receptor (TNFRSF)-interacting serine-threonine kinase 1 (Ripk1), mRNA.||synonyms: RIP, Rinp, D330015H01Rik
>NM_009069||Mus musculus Ras-like without CAAX 1 (Rit1), mRNA.||synonyms: Rit, RIBB, ROC1
>NM_009070||Mus musculus ribonucleic acid binding protein S1 (Rnps1), mRNA.||NA
>NM_009071||Mus musculus Rho-associated coiled-coil forming kinase 1 (Rock1), mRNA.||synonyms: Rock-I, 1110055K06Rik
>NM_009072||Mus musculus Rho-associated coiled-coil forming kinase 2 (Rock2), mRNA.||synonyms: Rock-II, mKIAA0619, B230113H15Rik
>NM_009073||Mus musculus rod outer segment membrane protein 1 (Rom1), mRNA.||synonyms: Rom-1, Tspan23
>NM_009074||Mus musculus macrophage stimulating 1 receptor (c-met-related tyrosine kinase) (Mst1r), mRNA.||synonyms: Fv2, Ron, STK, Fv-2, PTK8, CDw136
>NM_009075||Mus musculus ribose 5-phosphate isomerase A (Rpia), mRNA.||synonym: RPI
>NM_009076||Mus musculus ribosomal protein L12 (Rpl12), mRNA.||synonyms: MGC, E430018F03
>NM_009078||Mus musculus ribosomal protein L19 (Rpl19), mRNA.||NA
>NM_009079||Mus musculus ribosomal protein L22 (Rpl22), mRNA.||synonym: 2700038K18Rik
>NM_009080||Mus musculus ribosomal protein L26 (Rpl26), mRNA.||synonym: SIG-20
>NM_009081||Mus musculus ribosomal protein L28 (Rpl28), mRNA.||synonyms: MGC, D7Wsu21e
>NM_009082||Mus musculus ribosomal protein L29 (Rpl29), mRNA.||synonyms: MGC, Rpl43
>NM_009083||Mus musculus ribosomal protein L30 (Rpl30), mRNA.||synonym: MGC
>NM_009084||Mus musculus ribosomal protein L37a (Rpl37a), mRNA.||NA
>NM_009085||Mus musculus RNA polymerase 1-1 (Rpo1-1), mRNA.||synonyms: 40kDa, RPA40
>NM_009086||Mus musculus RNA polymerase 1-2 (Rpo1-2), mRNA.||synonyms: RPA2, 128kDa, RPA116, RPA135, D630020H17Rik
>NM_009087||Mus musculus RNA polymerase 1-3 (Rpo1-3), mRNA.||synonyms: MGC, 16kDa, mRPA16, 1110003G10Rik
>NM_009088||Mus musculus RNA polymerase 1-4 (Rpo1-4), mRNA.||synonyms: mRPA1, 194kDa, RPA194, 3010014K16Rik
>NM_009089||Mus musculus polymerase (RNA) II (DNA directed) polypeptide A (Polr2a), mRNA.||synonyms: 220kDa, Rpo2-1
>NM_009090||Mus musculus polymerase (RNA) II (DNA directed) polypeptide C (Polr2c), mRNA.||synonyms: 33kDa, Rpo2-3, mRBP31
>NM_009091||Mus musculus ribosomal protein S15 (Rps15), mRNA.||synonym: rig
>NM_009092||Mus musculus ribosomal protein S17 (Rps17), mRNA.||synonym: MGC
>NM_009093||Mus musculus ribosomal protein S29 (Rps29), mRNA.||NA
>NM_009094||Mus musculus ribosomal protein S4, X-linked (Rps4x), mRNA.||synonyms: MGC, Rps4, Rps4-1
>NM_009095||Mus musculus ribosomal protein S5 (Rps5), mRNA.||NA
>NM_009096||Mus musculus ribosomal protein S6 (Rps6), mRNA.||synonym: MGC
>NM_009097||Mus musculus ribosomal protein S6 kinase polypeptide 1 (Rps6ka1), mRNA.||synonyms: rsk, Rsk1, p90rsk
>NM_009098||Mus musculus ribosomal protein S8 (Rps8), mRNA.||synonym: MGC
>NM_009099||Mus musculus tripartite motif protein 30 (Trim30), mRNA.||synonyms: Rpt1, Rpt-1
>NM_009100||Mus musculus repetin (Rptn), mRNA.||NA
>NM_009101||Mus musculus Harvey rat sarcoma oncogene, subgroup R (Rras), mRNA.||NA
>NM_009102||Mus musculus retinal pigment epithelium derived rhodopsin homolog (Rrh), mRNA.||NA
>NM_009103||Mus musculus ribonucleotide reductase M1 (Rrm1), mRNA.||synonym: RnrM1
>NM_009104||Mus musculus ribonucleotide reductase M2 (Rrm2), mRNA.||synonyms: R2, MGC
>NM_009105||Mus musculus Ras suppressor protein 1 (Rsu1), mRNA.||synonym: rsp-1
>NM_009106||Mus musculus rhotekin (Rtkn), mRNA.||NA
>NM_009107||Mus musculus retinoid X receptor gamma (Rxrg), mRNA.||synonym: Nr2b3
>NM_009108||Mus musculus nuclear receptor subfamily 1, group H, member 4 (Nr1h4), mRNA.||synonyms: Fxr, HRR1, RIP14, Rxrip14
>NM_009109||Mus musculus ryanodine receptor 1, skeletal muscle (Ryr1), mRNA.||synonyms: Ryr, skrr
>NM_009112||Mus musculus S100 calcium binding protein A10 (calpactin) (S100a10), mRNA.||synonyms: 42C, p10, p11, CAL12, CLP11, Cal1l
>NM_009113||Mus musculus S100 calcium binding protein A13 (S100a13), mRNA.||NA
>NM_009114||Mus musculus S100 calcium binding protein A9 (calgranulin B) (S100a9), mRNA.||synonyms: p14, Cagb, GAGB, L1Ag, BEE22, MRP14, 60B8Ag
>NM_009115||Mus musculus S100 protein, beta polypeptide, neural (S100b), mRNA.||synonyms: Bpb, MGC
>NM_009116||Mus musculus paired related homeobox 2 (Prrx2), mRNA.||synonyms: S8, Prx2
>NM_009117||Mus musculus serum amyloid A 1 (Saa1), mRNA.||synonym: Saa-1
>NM_009118||Mus musculus retinal S-antigen (Sag), mRNA.||synonyms: Irbp, A930001K18Rik
>NM_009119||Mus musculus Sin3-associated polypeptide 18 (Sap18), mRNA.||synonyms: EMegR4, Sinbp1, D11Ertd539e, C530046K05Rik
>NM_009120||Mus musculus SAR1a gene homolog 1 (S. cerevisiae) (Sara1), mRNA.||synonyms: Sara, 1600019H17Rik
>NM_009121||Mus musculus spermidine/spermine N1-acetyl transferase 1 (Sat1), mRNA.||synonyms: Sat, SSAT
>NM_009122||Mus musculus special AT-rich sequence binding protein 1 (Satb1), mRNA.||synonym: 2610306G12Rik
>NM_009123||Mus musculus NK1 transcription factor related, locus 2 (Drosophila) (Nkx1-2), mRNA.||synonyms: Sax1, Nkx-1.1, Nkx-1.2
>NM_009124||Mus musculus spinocerebellar ataxia 1 homolog (human) (Sca1), mRNA.||synonyms: Atx1, Ataxin-1
>NM_009125||Mus musculus spinocerebellar ataxia 2 homolog (human) (Sca2), mRNA.||synonyms: ATX2, 9630045M23Rik
>NM_009126||Mus musculus serine (or cysteine) proteinase inhibitor, clade B (ovalbumin), member 3A (Serpinb3a), mRNA.||synonyms: Sqn5, Scca2, Serpinb4, 1110001H02Rik, 1110013A16Rik
>NM_009127||Mus musculus stearoyl-Coenzyme A desaturase 1 (Scd1), mRNA.||synonyms: ab, SCD, Scd-1
>NM_009128||Mus musculus stearoyl-Coenzyme A desaturase 2 (Scd2), mRNA.||synonym: Scd-2
>NM_009129||Mus musculus secretogranin II (Scg2), mRNA.||synonyms: Chgc, SgII
>NM_009130||Mus musculus secretogranin III (Scg3), mRNA.||synonyms: Chgd, SgIII, 1B1075
>NM_009131||Mus musculus C-type lectin domain family 11, member a (Clec11a), mRNA.||synonyms: Scgf, Clecsf3
>NM_009132||Mus musculus scinderin (Scin), mRNA.||synonym: adseverin
>NM_009133||Mus musculus stathmin-like 3 (Stmn3), mRNA.||synonyms: Sclip, 9330161A03Rik
>NM_009134||Mus musculus sodium channel, voltage-gated, type X, alpha (Scn10a), mRNA.||synonyms: PN3, SNS, Nav1.8
>NM_009135||Mus musculus sodium channel, voltage-gated, type VII, alpha (Scn7a), mRNA.||synonyms: NaG, Nax, Nav2, Scn6a, Nav2.3, 1110034K09Rik
>NM_009136||Mus musculus scrapie responsive gene 1 (Scrg1), mRNA.||NA
>NM_009137||Mus musculus chemokine (C-C motif) ligand 22 (Ccl22), mRNA.||synonyms: MDC, DCBCK, ABCD-1, Scya22
>NM_009138||Mus musculus chemokine (C-C motif) ligand 25 (Ccl25), mRNA.||synonyms: TECK, CKb15, Scya25
>NM_009139||Mus musculus chemokine (C-C motif) ligand 6 (Ccl6), mRNA.||synonyms: c10, MRP-1, Scya6
>NM_009140||Mus musculus chemokine (C-X-C motif) ligand 2 (Cxcl2), mRNA.||synonyms: GROb, Gro2, Mip2, Scyb, MIP-2, Scyb2, MIP-2a, Mgsa-b, CINC-2a
>NM_009141||Mus musculus chemokine (C-X-C motif) ligand 5 (Cxcl5), mRNA.||synonyms: LIX, GCP-2, Scyb5, Scyb6, ENA-78, AMCF-II, chemokine
>NM_009142||Mus musculus chemokine (C-X3-C motif) ligand 1 (Cx3cl1), mRNA.||synonyms: CX3C, Cxc3, Scyd1, ABCD-3, AB030188, D8Bwg0439e
>NM_009143||Mus musculus stromal cell derived factor 2 (Sdf2), mRNA.||synonym: MGC
>NM_009144||Mus musculus secreted frizzled-related sequence protein 2 (Sfrp2), mRNA.||synonym: Sdf5
>NM_009145||Mus musculus stromal cell derived factor receptor 1 (Sdfr1), mRNA.||NA
>NM_009146||Mus musculus stromal cell derived factor receptor 2 (Sdfr2), mRNA.||NA
>NM_009147||Mus musculus SEC23A (S. cerevisiae) (Sec23a), mRNA.||synonym: Sec23r
>NM_009148||Mus musculus SEC8-like 1 (S. cerevisiae) (Sec8l1), mRNA.||synonyms: Sec8, EXOC4
>NM_009149||Mus musculus golgi apparatus protein 1 (Glg1), mRNA.||synonyms: CFR, CFR-1, ESL-1, MG160, Selel, MG-160
>NM_009150||Mus musculus selenium binding protein 1 (Selenbp1), mRNA.||synonyms: Lp56, Lpsb, MGC18519
>NM_009151||Mus musculus selectin, platelet (p-selectin) ligand (Selpl), mRNA.||synonyms: CD162, Psgl1, Psgl-1
>NM_009152||Mus musculus sema domain, immunoglobulin domain (Ig), short basic domain, secreted, (semaphorin) 3A (Sema3a), mRNA.||synonyms: SemD, SEMA1, Semad, coll-1, Hsema-I
>NM_009153||Mus musculus sema domain, immunoglobulin domain (Ig), short basic domain, secreted, (semaphorin) 3B (Sema3b), mRNA.||synonyms: SemA, Semaa, sema5, semaV, LUCA-1
>NM_009154||Mus musculus sema domain, seven thrombospondin repeats (type 1 and type 1-like), transmembrane domain (TM) and short cytoplasmic domain, (semaphorin) 5A (Sema5a), mRNA.||synonyms: semF, Semaf, 5930434A13, 9130201M22Rik
>NM_009155||Mus musculus selenoprotein P, plasma, 1 (Sepp1), mRNA.||synonyms: Se-P, selp, D15Ucla1
>NM_009156||Mus musculus selenoprotein W, muscle 1 (Sepw1), mRNA.||synonym: selW
>NM_009157||Mus musculus mitogen activated protein kinase kinase 4 (Map2k4), mRNA.||synonyms: MEK4, MKK4, Sek1, JNKK1, Serk1, PRKMK4
>NM_009158||Mus musculus mitogen activated protein kinase 10 (Mapk10), mRNA.||synonyms: JNK3, Serk2, JNK3B1, JNK3B2, p493F12, p54bSAPK, SAPK(beta)
>NM_009159||Mus musculus splicing factor, arginine/serine-rich 5 (SRp40, HRS) (Sfrs5), mRNA.||synonym: MGC
>NM_009160||Mus musculus surfactant associated protein D (Sftpd), mRNA.||synonyms: SP-D, Sftp4
>NM_009161||Mus musculus sarcoglycan, alpha (dystrophin-associated glycoprotein) (Sgca), mRNA.||synonyms: Asg, 50DAG, 59kDa, adhalin
>NM_009162||Mus musculus secretory granule neuroendocrine protein 1, 7B2 protein (Sgne1), mRNA.||synonyms: 7B2, Sgne-1
>NM_009163||Mus musculus sphingosine phosphate lyase 1 (Sgpl1), mRNA.||synonyms: Spl, D10Xrf456
>NM_009164||Mus musculus SH3-domain binding protein 1 (Sh3bp1), mRNA.||synonym: 3BP-1
>NM_009166||Mus musculus sorbin and SH3 domain containing 1 (Sorbs1), mRNA.||synonyms: CAP, Sh3d5, SH3P12, mKIAA1296, 2310065E01Rik, 9530001P15Rik
>NM_009167||Mus musculus src homology 2 domain-containing transforming protein C3 (Shc3), mRNA.||synonyms: Rai, ShcC, N-Shc
>NM_009168||Mus musculus src homology 2 domain-containing transforming protein D (Shd), mRNA.||NA
>NM_009169||Mus musculus split hand/foot deleted gene 1 (Shfdg1), mRNA.||synonyms: DSS1, Shfg
>NM_009170||Mus musculus sonic hedgehog (Shh), mRNA.||synonyms: Dsh, Hhg1, 9530036O11Rik
>NM_009171||Mus musculus serine hydroxymethyl transferase 1 (soluble) (Shmt1), mRNA.||synonyms: Shmt, mshmt, mshmt1, mshmt2
>NM_009172||Mus musculus seven in absentia 1A (Siah1a), mRNA.||synonym: Sinh1a
>NM_009173||Mus musculus seven in absentia 1B (Siah1b), mRNA.||synonym: Sinh1b
>NM_009174||Mus musculus seven in absentia 2 (Siah2), mRNA.||synonym: Sinh2
>NM_009176||Mus musculus ST3 beta-galactoside alpha-2,3-sialyltransferase 3 (St3gal3), mRNA.||synonyms: Siat3, Siat6
>NM_009177||Mus musculus ST3 beta-galactoside alpha-2,3-sialyltransferase 1 (St3gal1), mRNA.||synonyms: Siat4, Siat4a, ST3GalI
>NM_009178||Mus musculus ST3 beta-galactoside alpha-2,3-sialyltransferase 4 (St3gal4), mRNA.||synonym: Siat4c
>NM_009179||Mus musculus ST3 beta-galactoside alpha-2,3-sialyltransferase 2 (St3gal2), mRNA.||synonyms: Siat5, AI429591, ST3GalII
>NM_009180||Mus musculus ST6 (alpha-N-acetyl-neuraminyl-2,3-beta-galactosyl-1, 3)-N-acetylgalactosaminide alpha-2,6-sialyltransferase 2 (St6galnac2), mRNA.||synonyms: Siat7, Siat7b
>NM_009181||Mus musculus ST8 alpha-N-acetyl-neuraminide alpha-2,8-sialyltransferase 2 (St8sia2), mRNA.||synonyms: STX, Siat8b, ST8SiaII
>NM_009182||Mus musculus ST8 alpha-N-acetyl-neuraminide alpha-2,8-sialyltransferase 3 (St8sia3), mRNA.||synonyms: Siat8c, ST8SiaIII
>NM_009183||Mus musculus ST8 alpha-N-acetyl-neuraminide alpha-2,8-sialyltransferase 4 (St8sia4), mRNA.||synonyms: PST, PST-1, Siat8d, ST8SiaIV
>NM_009184||Mus musculus PTK6 protein tyrosine kinase 6 (Ptk6), mRNA.||synonyms: BRK, Sik, tks, Tksk
>NM_009185||Mus musculus Tal1 interrupting locus (Sil), mRNA.||NA
>NM_009186||Mus musculus splicing factor, arginine/serine-rich 10 (transformer 2 homolog, Drosophila) (Sfrs10), mRNA.||synonyms: MGC, TRA2B, SIG-41, Silg41, TRA2beta
>NM_009187||Mus musculus cytochrome c oxidase subunit VIIa polypeptide 2-like (Cox7a2l), mRNA.||synonyms: EB1, MGC, SIG81, COX7AR, COX7RP, SIG-81, Silg81
>NM_009188||Mus musculus transcriptional regulator, SIN3B (yeast) (Sin3b), mRNA.||synonym: 2810430C10Rik
>NM_009189||Mus musculus sine oculis-related homeobox 1 homolog (Drosophila) (Six1), mRNA.||NA
>NM_009190||Mus musculus vacuolar protein sorting 4b (yeast) (Vps4b), mRNA.||synonyms: Skd1, 8030489C12Rik
>NM_009191||Mus musculus suppressor of K+ transport defect 3 (Skd3), mRNA.||NA
>NM_009192||Mus musculus src-like adaptor (Sla), mRNA.||synonyms: Slap, Slap-1
>NM_009193||Mus musculus stem-loop binding protein (Slbp), mRNA.||NA
>NM_009194||Mus musculus solute carrier family 12, member 2 (Slc12a2), mRNA.||synonyms: Nkcc1, mBSC2, sy-ns
>NM_009195||Mus musculus solute carrier family 12, member 4 (Slc12a4), mRNA.||synonyms: KCC1, RBCKCC1
>NM_009196||Mus musculus solute carrier family 16 (monocarboxylic acid transporters), member 1 (Slc16a1), mRNA.||synonym: Mct1
>NM_009197||Mus musculus solute carrier family 16 (monocarboxylic acid transporters), member 2 (Slc16a2), mRNA.||synonyms: Mct8, Xpct
>NM_009198||Mus musculus solute carrier family 17 (sodium phosphate), member 1 (Slc17a1), mRNA.||synonyms: Npt1, NAPI-1
>NM_009199||Mus musculus solute carrier family 1 (neuronal/epithelial high affinity glutamate transporter, system Xag), member 1 (Slc1a1), mRNA.||synonyms: EAAC1, EAAC2, EAAT3, MEAAC1, D130048G10Rik
>NM_009200||Mus musculus solute carrier family 1 (high affinity aspartate/glutamate transporter), member 6 (Slc1a6), mRNA.||synonym: EAAT4
>NM_009201||Mus musculus solute carrier family 1 (neutral amino acid transporter), member 5 (Slc1a5), mRNA.||synonyms: R16, AAAT, ATBO, M7V1, RDRC, ASCT2, M7VS1, Slc1a7, MGC46952
>NM_009202||Mus musculus solute carrier family 22 (organic cation transporter), member 1 (Slc22a1), mRNA.||synonyms: Lx1, Oct1, Orct, Orct1, MGC14019
>NM_009203||Mus musculus solute carrier family 22 (organic anion/cation transporter), member 12 (Slc22a12), mRNA.||synonyms: Rst, OAT4L, URAT1, Slc22al2
>NM_009204||Mus musculus solute carrier family 2 (facilitated glucose transporter), member 4 (Slc2a4), mRNA.||synonyms: Glut4, Glut-4
>NM_009205||Mus musculus solute carrier family 3, member 1 (Slc3a1), mRNA.||synonyms: D2H, NBAT, NTAA, RBAT
>NM_009206||Mus musculus solute carrier family 4 (anion exchanger), member 1, adaptor protein (Slc4a1ap), mRNA.||synonym: kanadaptin
>NM_009207||Mus musculus solute carrier family 4 (anion exchanger), member 2 (Slc4a2), mRNA.||synonyms: Ae2, B3RP
>NM_009208||Mus musculus solute carrier family 4 (anion exchanger), member 3 (Slc4a3), mRNA.||synonym: Ae3
>NM_009209||Mus musculus solute carrier family 6 (neurotransmitter transporter, noradrenalin), member 2 (Slc6a2), mRNA.||synonyms: NET, NE-T, Slc6a5
>NM_009210||Mus musculus SWI/SNF related, matrix associated, actin dependent regulator of chromatin, subfamily a, member 3 (Smarca3), mRNA.||synonyms: Hltf, P113, Snf2l3
>NM_009211||Mus musculus SWI/SNF related, matrix associated, actin dependent regulator of chromatin, subfamily c, member 1 (Smarcc1), mRNA.||synonyms: Rsc8, SRG3, BAF155
>NM_009212||Mus musculus immunoglobulin mu binding protein 2 (Ighmbp2), mRNA.||synonyms: AEP, nmd, sma, Catf1, Smbp2, Smbp-2, Smubp2, RIPE3b1
>NM_009213||Mus musculus sphingomyelin phosphodiesterase 2, neutral (Smpd2), mRNA.||synonyms: nSMase, nSMase1
>NM_009214||Mus musculus spermine synthase (Sms), mRNA.||synonyms: Gy, gyro
>NM_009215||Mus musculus somatostatin (Sst), mRNA.||synonyms: SS, SOM, SRIF, Smst
>NM_009216||Mus musculus somatostatin receptor 1 (Sstr1), mRNA.||synonyms: sst1, Smstr1, Smstr-1
>NM_009217||Mus musculus somatostatin receptor 2 (Sstr2), mRNA.||synonyms: sst2, SSTR-2, Smstr2, Smstr-2
>NM_009218||Mus musculus somatostatin receptor 3 (Sstr3), mRNA.||synonyms: sst3, Smstr3, Smstr-3
>NM_009219||Mus musculus somatostatin receptor 4 (Sstr4), mRNA.||synonyms: sst4, Smstr4
>NM_009220||Mus musculus spermiogenesis specific transcript on the Y 1 (Ssty1), mRNA.||synonyms: Smy, Ssty
>NM_009221||Mus musculus synuclein, alpha (Snca), mRNA.||synonyms: NACP, alphaSYN
>NM_009222||Mus musculus synaptosomal-associated protein 23 (Snap23), mRNA.||synonyms: Sndt, 23kDa, Syndet, SNAP-23
>NM_009223||Mus musculus stannin (Snn), mRNA.||synonyms: MGC, 2810407J07Rik
>NM_009224||Mus musculus U1 small nuclear ribonucleoprotein polypeptide A (Snrp70), mRNA.||synonyms: 70kDa, U1-70, Srnp70, Rnulp70, SNRNP70, 2700022N21Rik, 3200002N22Rik
>NM_009225||Mus musculus small nuclear ribonucleoprotein B (Snrpb), mRNA.||synonyms: SMB, SM-B, SM11, SNRNP-B
>NM_009226||Mus musculus small nuclear ribonucleoprotein D1 (Snrpd1), mRNA.||synonym: SMD1
>NM_009227||Mus musculus small nuclear ribonucleoprotein E (Snrpe), mRNA.||synonym: SME
>NM_009228||Mus musculus syntrophin, acidic 1 (Snta1), mRNA.||synonym: Snt1
>NM_009229||Mus musculus syntrophin, basic 2 (Sntb2), mRNA.||synonym: Snt2
>NM_009230||Mus musculus sterol O-acyltransferase 1 (Soat1), mRNA.||synonyms: ald, Acact, ACAT-1
>NM_009231||Mus musculus Son of sevenless homolog 1 (Drosophila) (Sos1), mRNA.||NA
>NM_009233||Mus musculus SRY-box containing gene 1 (Sox1), mRNA.||synonym: Sox-1
>NM_009234||Mus musculus SRY-box containing gene 11 (Sox11), mRNA.||synonyms: end1, 1110038H03Rik, 6230403H02Rik
>NM_009235||Mus musculus SRY-box containing gene 15 (Sox15), mRNA.||NA
>NM_009236||Mus musculus SRY-box containing gene 18 (Sox18), mRNA.||synonyms: Ra, Ragl
>NM_009237||Mus musculus SRY-box containing gene 3 (Sox3), mRNA.||synonym: Sox-3
>NM_009238||Mus musculus SRY-box containing gene 4 (Sox4), mRNA.||synonym: Sox-4
>NM_009239||Mus musculus trans-acting transcription factor 4 (Sp4), mRNA.||synonyms: HF-1b, HF1-b
>NM_009241||Mus musculus sperm adhesion molecule 1 (Spam1), mRNA.||synonym: Ph-20
>NM_009242||Mus musculus secreted acidic cysteine rich glycoprotein (Sparc), mRNA.||synonym: BM-40
>NM_009243||Mus musculus serine (or cysteine) proteinase inhibitor, clade A, member 1a (Serpina1a), mRNA.||synonyms: PI1, Aat2, Dom1, Aat-2, Spi1-1, Spi1-3
>NM_009244||Mus musculus serine (or cysteine) proteinase inhibitor, clade A, member 1b (Serpina1b), mRNA.||synonyms: PI2, Dom2, Spi1-2, D12Ucla2
>NM_009245||Mus musculus serine (or cysteine) proteinase inhibitor, clade A, member 1a (Serpina1a), mRNA.||synonyms: PI1, Aat2, Dom1, Aat-2, Spi1-1, Spi1-3
>NM_009246||Mus musculus serine (or cysteine) proteinase inhibitor, clade A, member 1d (Serpina1d), mRNA.||synonyms: PI4, Spi1-4
>NM_009247||Mus musculus serine (or cysteine) proteinase inhibitor, clade A, member 1e (Serpina1e), mRNA.||synonyms: PI5, Spi1-5
>NM_009250||Mus musculus serine (or cysteine) proteinase inhibitor, clade I, member 1 (Serpini1), mRNA.||synonyms: PI12, Spi17
>NM_009252||Mus musculus serine (or cysteine) proteinase inhibitor, clade A, member 3N (Serpina3n), mRNA.||synonyms: Spi2-2, Spi2.2, Spi2/eb.4
>NM_009253||Mus musculus serine (or cysteine) proteinase inhibitor, clade A, member 3M (Serpina3m), mRNA.||synonyms: 3e46, MMCM7, Spi-2l, Spi2.4, MMSPi2.4, Spi-2rs1, Spi2-rs1
>NM_009254||Mus musculus serine (or cysteine) proteinase inhibitor, clade B, member 6a (Serpinb6a), mRNA.||synonyms: Spi3, Serpinb6, ovalbumin
>NM_009255||Mus musculus serine (or cysteine) proteinase inhibitor, clade E, member 2 (Serpine2), mRNA.||synonyms: PI7, PN-1, Spi4, B230326M24Rik
>NM_009256||Mus musculus serine (or cysteine) proteinase inhibitor, clade B, member 9 (Serpinb9), mRNA.||synonyms: PI9, CAP3, PI-9, Spi6, CAP-3, ovalbumin
>NM_009257||Mus musculus serine (or cysteine) proteinase inhibitor, clade B, member 5 (Serpinb5), mRNA.||synonyms: Spi7, Maspin, ovalbumin, 1110036M19Rik
>NM_009258||Mus musculus serine protease inhibitor, Kazal type 3 (Spink3), mRNA.||synonyms: MGC, p12
>NM_009259||Mus musculus sialophorin (Spn), mRNA.||synonyms: Cd43, Ly48, Galgp, Ly-48, A630014B01Rik
>NM_009260||Mus musculus spectrin beta 2 (Spnb2), transcript variant 2, mRNA.||synonyms: KIA, elf1, elf3, SPTB2, SPTBN1, Spnb-2, mKIAA4049, 9930031C03Rik
>NM_009261||Mus musculus spermatid perinuclear RNA binding protein (Strbp), mRNA.||synonym: Spnr
>NM_009262||Mus musculus sparc/osteonectin, cwcv and kazal-like domains proteoglycan 1 (Spock1), mRNA.||synonyms: Spock, Ticn1, testican
>NM_009263||Mus musculus secreted phosphoprotein 1 (Spp1), mRNA.||synonyms: OP, Bsp, Eta, Opn, Ric, BNSP, BSPI, Opnl, Apl-1, ETA-1, Spp-1, minopontin
>NM_009264||Mus musculus small proline-rich protein 1A (Sprr1a), mRNA.||synonyms: SPR1a, mSPRR1A
>NM_009265||Mus musculus small proline-rich protein 1B (Sprr1b), mRNA.||NA
>NM_009266||Mus musculus selenophosphate synthetase 2 (Sephs2), mRNA.||synonyms: Sps2, Ysg3
>NM_009267||Mus musculus salivary protein 1 (Spt1), mRNA.||synonyms: MGC, Spt-1
>NM_009268||Mus musculus salivary protein 2 (Spt2), mRNA.||synonym: Spt-2
>NM_009269||Mus musculus serine palmitoyltransferase, long chain base subunit 1 (Sptlc1), mRNA.||synonyms: Lcb1, E030036H05
>NM_009270||Mus musculus squalene epoxidase (Sqle), mRNA.||NA
>NM_009271||Mus musculus Rous sarcoma oncogene (Src), mRNA.||synonym: pp60c-src
>NM_009272||Mus musculus spermidine synthase (Srm), mRNA.||synonym: SpdSy
>NM_009273||Mus musculus signal recognition particle 14 (Srp14), mRNA.||synonym: 14kDa
>NM_009274||Mus musculus serine/arginine-rich protein specific kinase 2 (Srpk2), mRNA.||synonyms: Wbp6, mSRPK2
>NM_009275||Mus musculus signal recognition particle receptor, B subunit (Srprb), mRNA.||NA
>NM_009276||Mus musculus simple repeat sequence-containing transcript (Srst), mRNA.||NA
>NM_009277||Mus musculus tripartite motif protein 21 (Trim21), mRNA.||synonyms: Ro52, Ssa1
>NM_009278||Mus musculus Sjogren syndrome antigen B (Ssb), mRNA.||synonym: SS-B
>NM_009279||Mus musculus signal sequence receptor, delta (Ssr4), mRNA.||synonym: Trap
>NM_009280||Mus musculus synovial sarcoma translocation, Chromosome 18 (Ss18), mRNA.||synonyms: Syt, Ssxt, D130059H17
>NM_009281||Mus musculus zinc finger protein 143 (Zfp143), mRNA.||synonyms: SBF, Staf, Zfp79, pHZ-1, KRAB14, Zfp80-rs1, D7Ertd805e
>NM_009282||Mus musculus stromal antigen 1 (Stag1), mRNA.||synonym: SA-1
>NM_009283||Mus musculus signal transducer and activator of transcription 1 (Stat1), mRNA.||synonym: 2010005J02Rik
>NM_009284||Mus musculus signal transducer and activator of transcription 6 (Stat6), mRNA.||NA
>NM_009285||Mus musculus stanniocalcin 1 (Stc1), mRNA.||synonym: Stc
>NM_009286||Mus musculus sulfotransferase family 2A, dehydroepiandrosterone (DHEA)-preferring, member 2 (Sult2a2), mRNA.||synonyms: Sth2, mSTa2
>NM_009287||Mus musculus stromal interaction molecule 1 (Stim1), mRNA.||synonym: SIM
>NM_009288||Mus musculus serine/threonine kinase 10 (Stk10), mRNA.||synonyms: KIA, Lok, Gek1, mKIAA4026
>NM_009289||Mus musculus STE20-like kinase (yeast) (Slk), mRNA.||synonyms: 9A2, Etk4, SMAK, Stk2, mSLK, mKIAA0204
>NM_009290||Mus musculus wingless-related MMTV integration site 8A (Wnt8a), mRNA.||synonyms: Wnt8d, Stra11, Wnt-8A, Wnt-8D
>NM_009291||Mus musculus stimulated by retinoic acid gene 6 (Stra6), mRNA.||NA
>NM_009292||Mus musculus stimulated by retinoic acid gene 8 (Stra8), mRNA.||NA
>NM_009294||Mus musculus syntaxin 4A (placental) (Stx4a), mRNA.||synonyms: Stx4, Syn4
>NM_009295||Mus musculus syntaxin binding protein 1 (Stxbp1), mRNA.||synonyms: Ms10g, nsec1, N-sec1, Sxtbp1, Unc18h, MMS10-G, Rb-sec1, Munc-18a, Munc18-1
>NM_009296||Mus musculus suppressor of Ty 4 homolog 1 (S. cerevisiae) (Supt4h1), mRNA.||synonym: Supt4h
>NM_009297||Mus musculus suppressor of Ty 6 homolog (S. cerevisiae) (Supt6h), mRNA.||synonyms: SPT6, mKIAA0162, 5131400N11Rik
>NM_009298||Mus musculus surfeit gene 6 (Surf6), mRNA.||synonyms: Surf-6, D2Wsu129e
>NM_009299||Mus musculus seminal vesicle antigen (Sva), mRNA.||NA
>NM_009300||Mus musculus seminal vesicle protein 2 (Svp2), mRNA.||synonyms: Svp-2, SVS-IV
>NM_009301||Mus musculus seminal vesicle secretion 5 (Svs5), mRNA.||synonym: Svp5
>NM_009302||Mus musculus SWA-70 protein (Swap70), mRNA.||synonym: 70kDa
>NM_009303||Mus musculus synaptogyrin 1 (Syngr1), transcript variant 1b, mRNA.||synonyms: p29, Syngr1b
>NM_009304||Mus musculus synaptogyrin 2 (Syngr2), mRNA.||synonyms: Clast2, cellugyrin
>NM_009305||Mus musculus synaptophysin (Syp), mRNA.||synonyms: Syn, p38
>NM_009306||Mus musculus synaptotagmin 1 (Syt1), mRNA.||synonym: G630098F17Rik
>NM_009307||Mus musculus synaptotagmin 2 (Syt2), mRNA.||synonyms: KIA, syt II, mKIAA4194
>NM_009308||Mus musculus synaptotagmin 4 (Syt4), mRNA.||synonym: SytIV
>NM_009309||Mus musculus brachyury (T), mRNA.||synonyms: Lr, T1, Low, Tl2, Tl3, cou, me75
>NM_009311||Mus musculus tachykinin 1 (Tac1), mRNA.||synonyms: SP, NK1, Nkna, PPT-A, 4930528L02Rik
>NM_009312||Mus musculus tachykinin 2 (Tac2), mRNA.||NA
>NM_009313||Mus musculus tachykinin receptor 1 (Tacr1), mRNA.||synonyms: NK-1R, NK1-R, Tac1r
>NM_009314||Mus musculus tachykinin receptor 2 (Tacr2), mRNA.||synonym: Tac2r
>NM_009315||Mus musculus TAF6 RNA polymerase II, TATA box binding protein (TBP)-associated factor (Taf6), mRNA.||synonyms: p80, 80kDa, Taf2e
>NM_009317||Mus musculus T-cell acute lymphocytic leukemia 2 (Tal2), mRNA.||NA
>NM_009318||Mus musculus TAP binding protein (Tapbp), mRNA.||synonyms: TPN, D17Wsu91e
>NM_009319||Mus musculus TAR (HIV) RNA binding protein 2 (Tarbp2), mRNA.||synonym: Prbp
>NM_009320||Mus musculus solute carrier family 6 (neurotransmitter transporter, taurine), member 6 (Slc6a6), mRNA.||synonym: Taut
>NM_009321||Mus musculus tubulin cofactor a (Tbca), mRNA.||NA
>NM_009322||Mus musculus T-box brain gene 1 (Tbr1), mRNA.||NA
>NM_009323||Mus musculus T-box 15 (Tbx15), mRNA.||synonyms: de, Tbx8, Tbx14
>NM_009324||Mus musculus T-box 2 (Tbx2), mRNA.||NA
>NM_009325||Mus musculus thromboxane A2 receptor (Tbxa2r), mRNA.||synonym: TP
>NM_009326||Mus musculus transcription elongation factor A (SII), 2 (Tcea2), mRNA.||synonyms: Tceat, SII-T1
>NM_009327||Mus musculus transcription factor 1 (Tcf1), mRNA.||synonyms: HNF1, Hnf-1, Tcf-1, HNF1[a], Hnf1alpha, HNF1-alpha
>NM_009328||Mus musculus transcription factor 15 (Tcf15), mRNA.||synonyms: Meso1, paraxis, bHLH-EC2
>NM_009329||Mus musculus zinc finger protein 354A (Zfp354a), mRNA.||synonyms: MGC, kid1, Tcf17
>NM_009330||Mus musculus transcription factor 2 (Tcf2), mRNA.||synonyms: Tcf-2, vHNF1, Hnf1beta, HNF-1Beta
>NM_009331||Mus musculus transcription factor 7, T-cell specific (Tcf7), mRNA.||synonyms: Tcf1, TCF-1
>NM_009332||Mus musculus transcription factor 3 (Tcf3), mRNA.||synonyms: Tcf-3, Tcf7l1
>NM_009333||Mus musculus transcription factor 7-like 2, T-cell specific, HMG-box (Tcf7l2), mRNA.||synonyms: Tcf4, TCF4B, TCF4E, Tcf-4, mTcf-4B, mTcf-4E
>NM_009334||Mus musculus transcription factor AP-2 beta (Tcfap2b), mRNA.||synonyms: AP-2(beta), E130018K07Rik
>NM_009335||Mus musculus transcription factor AP-2, gamma (Tcfap2c), mRNA.||synonym: Ap-2.2
>NM_009336||Mus musculus transcription factor-like 1 (Tcfl1), mRNA.||synonym: YL-1
>NM_009337||Mus musculus T-cell lymphoma breakpoint 1 (Tcl1), mRNA.||NA
>NM_009338||Mus musculus acetyl-Coenzyme A acetyltransferase 2 (Acat2), mRNA.||synonyms: Tcp-1x, Tcp1-rs1
>NM_009340||Mus musculus t-complex protein 10a (Tcp10a), mRNA.||synonyms: T66A-a, Tcp-10a, D17Leh66A, D17Leh66aa
>NM_009341||Mus musculus t-complex protein 10c (Tcp10c), mRNA.||synonyms: T66C-a, Tcp-10c, D17Leh66C, D17Leh66ca
>NM_009342||Mus musculus t-complex testis expressed 1 (Tctex1), mRNA.||synonyms: MGC, Tctex-1
>NM_009343||Mus musculus PHD finger protein 1 (Phf1), mRNA.||synonyms: PHF2, mPcl1, Tctex3, Tctex-3, D17Ertd455e
>NM_009344||Mus musculus pleckstrin homology-like domain, family A, member 1 (Phlda1), mRNA.||synonyms: Tdag, TDAG51, DT1P1B11
>NM_009345||Mus musculus deoxynucleotidyltransferase, terminal (Dntt), mRNA.||synonym: Tdt
>NM_009346||Mus musculus TEA domain family member 1 (Tead1), mRNA.||synonyms: TEF-1, Tcf13, TEAD-1, mTEF-1, Gtrgeo5
>NM_009347||Mus musculus tectorin alpha (Tecta), mRNA.||synonym: Tctna
>NM_009348||Mus musculus tectorin beta (Tectb), mRNA.||synonym: Tctnb
>NM_009349||Mus musculus indolethylamine N-methyltransferase (Inmt), mRNA.||synonym: Temt
>NM_009350||Mus musculus testis nuclear RNA binding protein (Tenr), mRNA.||NA
>NM_009351||Mus musculus telomerase associated protein 1 (Tep1), mRNA.||synonyms: MGC, Tp1
>NM_009352||Mus musculus telomeric repeat binding factor 1 (Terf1), mRNA.||synonyms: Pin2, Trf1, Trbf1
>NM_009353||Mus musculus telomeric repeat binding factor 2 (Terf2), mRNA.||synonym: TRF2
>NM_009354||Mus musculus telomerase reverse transcriptase (Tert), mRNA.||synonyms: TP2, TRT, EST2, TCS1
>NM_009355||Mus musculus testicular serine protease 1 (Tesp1), mRNA.||NA
>NM_009356||Mus musculus testicular serine protease 2 (Tesp2), mRNA.||NA
>NM_009357||Mus musculus testis expressed gene 261 (Tex261), mRNA.||synonyms: TEG-261, 3110001O07Rik
>NM_009358||Mus musculus protein phosphatase 2, regulatory subunit B (B56), delta isoform (Ppp2r5d), mRNA.||synonyms: Tex271, TEG-271
>NM_009359||Mus musculus testis expressed gene 9 (Tex9), mRNA.||synonym: tsec-1
>NM_009360||Mus musculus transcription factor A, mitochondrial (Tfam), mRNA.||synonyms: Hmgts, mtTFA, tsHMG
>NM_009361||Mus musculus transcription factor Dp 1 (Tfdp1), mRNA.||synonyms: Dp1, Drtf1
>NM_009362||Mus musculus trefoil factor 1 (Tff1), mRNA.||synonyms: PS2, Bcei
>NM_009363||Mus musculus trefoil factor 2 (spasmolytic protein 1) (Tff2), mRNA.||synonyms: SP, mSP
>NM_009364||Mus musculus tissue factor pathway inhibitor 2 (Tfpi2), mRNA.||synonym: PP5/TFPI-2
>NM_009365||Mus musculus transforming growth factor beta 1 induced transcript 1 (Tgfb1i1), mRNA.||synonyms: ARA55, TSC-5, hic-5
>NM_009366||Mus musculus transforming growth factor beta 1 induced transcript 4 (Tgfb1i4), transcript variant 2, mRNA.||synonyms: TSC, Egr5, TSC-22
>NM_009367||Mus musculus transforming growth factor, beta 2 (Tgfb2), mRNA.||synonyms: Tgfb-2, Tgf-beta2
>NM_009368||Mus musculus transforming growth factor, beta 3 (Tgfb3), mRNA.||synonym: Tgfb-3
>NM_009369||Mus musculus transforming growth factor, beta induced (Tgfbi), mRNA.||synonyms: 68kDa, big-h3, Beta-ig
>NM_009370||Mus musculus transforming growth factor, beta receptor I (Tgfbr1), mRNA.||synonyms: ALK5, Alk-5, TbetaRI, TbetaR-I
>NM_009371||Mus musculus transforming growth factor, beta receptor II (Tgfbr2), transcript variant 1, mRNA.||synonyms: DNIIR, RIIDN, TbetaRII, TbetaR-II, 1110020H15Rik
>NM_009372||Mus musculus TG interacting factor (Tgif), mRNA.||NA
>NM_009373||Mus musculus transglutaminase 2, C polypeptide (Tgm2), mRNA.||synonyms: G[a]h, tTGas
>NM_009374||Mus musculus transglutaminase 3, E polypeptide (Tgm3), mRNA.||NA
>NM_009375||Mus musculus thyroglobulin (Tgn), mRNA.||synonym: cog
>NM_009376||Mus musculus tetratricopeptide repeat domain 10 (Ttc10), mRNA.||synonyms: fxo, orpk, IFT88, Tg737, flexo, polaris, Tg737Rpw, TgN737Rpw
>NM_009377||Mus musculus tyrosine hydroxylase (Th), mRNA.||NA
>NM_009378||Mus musculus thrombomodulin (Thbd), mRNA.||synonyms: TM, CD141
>NM_009379||Mus musculus thrombopoietin (Thpo), mRNA.||synonyms: TPO, Mpllg, TPO-1, TPO-2, TPO-3, TPO-4
>NM_009380||Mus musculus thyroid hormone receptor beta (Thrb), mRNA.||synonyms: Nr1a2, Thrb1, Thrb2, T3R[b], T3Rbeta, c-erbAbeta
>NM_009381||Mus musculus thyroid hormone responsive SPOT14 homolog (Rattus) (Thrsp), mRNA.||NA
>NM_009382||Mus musculus thymus cell antigen 1, theta (Thy1), mRNA.||synonyms: CD90, Thy-1, Thy1.1, Thy1.2, Thy-1.2
>NM_009383||Mus musculus Tial1 cytotoxic granule-associated RNA binding protein-like 1 (Tial1), mRNA.||synonyms: mTIAR, 5330433G13Rik
>NM_009384||Mus musculus T-cell lymphoma invasion and metastasis 1 (Tiam1), mRNA.||NA
>NM_009385||Mus musculus thyroid transcription factor 1 (Titf1), mRNA.||synonyms: T/EBP, Ttf-1, Nkx2-1, Nkx2.1, Nkx-2.1
>NM_009386||Mus musculus tight junction protein 1 (Tjp1), mRNA.||synonyms: ZO1, ZO-1
>NM_009387||Mus musculus thymidine kinase 1 (Tk1), mRNA.||synonyms: Tk-1, Tk1a, Tk1b, D530002A18Rik
>NM_009388||Mus musculus transketolase (Tkt), mRNA.||synonym: p68
>NM_009389||Mus musculus transducin-like enhancer of split 3, homolog of Drosophila E(spl) (Tle3), mRNA.||synonyms: ESG, Grg3a, Grg3b, mKIAA1547, 2610103N05Rik
>NM_009390||Mus musculus tolloid-like (Tll1), mRNA.||synonyms: Tll, Tll-1
>NM_009391||Mus musculus RAN, member RAS oncogene family (Ran), mRNA.||NA
>NM_009392||Mus musculus T-cell leukemia, homeobox 2 (Tlx2), mRNA.||synonyms: Enx, NCX, Ncx1, Tlx1l1, Tlx1l2, Hox11l1, Hox11L.1
>NM_009393||Mus musculus troponin C, cardiac/slow skeletal (Tnnc1), mRNA.||synonym: tncc
>NM_009394||Mus musculus troponin C2, fast (Tnnc2), mRNA.||synonym: Tncs
>NM_009395||Mus musculus tumor necrosis factor, alpha-induced protein 1 (endothelial) (Tnfaip1), mRNA.||synonyms: Edp1, Edp-1, Tnfip1
>NM_009396||Mus musculus tumor necrosis factor, alpha-induced protein 2 (Tnfaip2), mRNA.||synonyms: Tnfip2, tnfb94
>NM_009397||Mus musculus tumor necrosis factor, alpha-induced protein 3 (Tnfaip3), mRNA.||synonyms: A20, Tnfip3
>NM_009398||Mus musculus tumor necrosis factor alpha induced protein 6 (Tnfaip6), mRNA.||synonyms: Tsg6, TSG-6, Tnfip6
>NM_009399||Mus musculus tumor necrosis factor receptor superfamily, member 11a (Tnfrsf11a), mRNA.||synonyms: OFE, ODFR, Rank, Ly109, mRANK, TRANCE-R
>NM_009400||Mus musculus tumor necrosis factor receptor superfamily, member 18 (Tnfrsf18), mRNA.||synonyms: AITR, Gitr
>NM_009401||Mus musculus tumor necrosis factor receptor superfamily, member 8 (Tnfrsf8), mRNA.||synonyms: Ki, Cd30, Ki-1, D1S166E
>NM_009402||Mus musculus peptidoglycan recognition protein 1 (Pglyrp1), mRNA.||synonyms: PGRP, Tag7, Tasg7, PGRP-S, Pglyrp, Tnfsf3l
>NM_009403||Mus musculus tumor necrosis factor (ligand) superfamily, member 8 (Tnfsf8), mRNA.||synonyms: CD153, Cd30l, CD30LG
>NM_009404||Mus musculus tumor necrosis factor (ligand) superfamily, member 9 (Tnfsf9), mRNA.||synonyms: Ly63l, 4-1BBL, Cd137l, 4-1BB-L
>NM_009405||Mus musculus troponin I, skeletal, fast 2 (Tnni2), mRNA.||NA
>NM_009406||Mus musculus troponin I, cardiac (Tnni3), mRNA.||synonym: Tn1
>NM_009407||Mus musculus transition protein 1 (Tnp1), mRNA.||synonyms: TP1, Tp-1, Stp-1
>NM_009408||Mus musculus topoisomerase (DNA) I (Top1), mRNA.||synonyms: Top-1, AI467334, D130064I21Rik
>NM_009409||Mus musculus topoisomerase (DNA) II beta (Top2b), mRNA.||synonyms: Top-2, D230016L12Rik
>NM_009410||Mus musculus topoisomerase (DNA) III alpha (Top3a), mRNA.||NA
>NM_009411||Mus musculus trophoblast specific protein alpha (Tpbpa), mRNA.||synonyms: Tb1, 4311, Tb-1, Tpbp
>NM_009412||Mus musculus tumor protein D52 (Tpd52), mRNA.||synonym: mD52
>NM_009413||Mus musculus tumor protein D52-like 1 (Tpd52l1), mRNA.||synonym: D53
>NM_009414||Mus musculus tryptophan hydroxylase 1 (Tph1), mRNA.||synonym: Tph
>NM_009415||Mus musculus triosephosphate isomerase 1 (Tpi1), mRNA.||synonyms: Tpi, Tpi-1
>NM_009416||Mus musculus tropomyosin 2, beta (Tpm2), mRNA.||synonyms: Tpm-2, Trop-2
>NM_009417||Mus musculus thyroid peroxidase (Tpo), mRNA.||NA
>NM_009418||Mus musculus tripeptidyl peptidase II (Tpp2), mRNA.||synonym: TppII
>NM_009419||Mus musculus protein-tyrosine sulfotransferase 2 (Tpst2), mRNA.||synonym: D5Ucla3
>NM_009420||Mus musculus cysteine-rich secretory protein 2 (Crisp2), mRNA.||synonyms: Tpx1, Tpx-1, GAPDL5, CRISP-2
>NM_009421||Mus musculus Tnf receptor-associated factor 1 (Traf1), mRNA.||synonym: 4732496E14Rik
>NM_009422||Mus musculus Tnf receptor-associated factor 2 (Traf2), mRNA.||NA
>NM_009423||Mus musculus Tnf receptor associated factor 4 (Traf4), mRNA.||synonyms: CART1, A530032M13Rik
>NM_009424||Mus musculus Tnf receptor-associated factor 6 (Traf6), mRNA.||synonyms: 2310003F17Rik, C630032O20Rik
>NM_009425||Mus musculus tumor necrosis factor (ligand) superfamily, member 10 (Tnfsf10), mRNA.||synonyms: TL2, Ly81, Trail, APO-2L
>NM_009426||Mus musculus thyrotropin releasing hormone (Trh), mRNA.||NA
>NM_009427||Mus musculus transducer of ErbB-2.1 (Tob1), mRNA.||synonyms: Tob, Trob
>NM_009428||Mus musculus transient receptor potential cation channel, subfamily C, member 5 (Trpc5), mRNA.||synonyms: CCE2, TRP5, Trrp5
>NM_009429||Mus musculus tumor protein, translationally-controlled 1 (Tpt1), mRNA.||synonyms: Trt, TCTP, fortilin
>NM_009430||Mus musculus protease, serine, 2 (Prss2), mRNA.||synonyms: Ta, TRY8, TRYP, Try2, Tesp4
>NM_009431||Mus musculus SH2 domain binding protein 1 (tetratricopeptide repeat containing) (Sh2bp1), mRNA.||synonyms: Tsp, Tsbp
>NM_009432||Mus musculus thyroid stimulating hormone, beta subunit (Tshb), mRNA.||NA
>NM_009433||Mus musculus testis-specific protein, Y-encoded-like 1 (Tspyl1), mRNA.||synonym: Tspyl
>NM_009434||Mus musculus pleckstrin homology-like domain, family A, member 2 (Phlda2), mRNA.||synonyms: Ipl, Tssc3
>NM_009435||Mus musculus testis-specific serine kinase 1 (Tssk1), mRNA.||synonyms: Tsk1, Tssk, TSK-1, Stk22a
>NM_009436||Mus musculus testis-specific serine kinase 2 (Tssk2), mRNA.||synonyms: Tsk2, DGS-G, SPOGA2, Stk22b
>NM_009437||Mus musculus thiosulfate sulfurtransferase, mitochondrial (Tst), mRNA.||synonym: Rhodanese
>NM_009438||Mus musculus ribosomal protein L13a (Rpl13a), mRNA.||synonyms: MGC, Tstap198-7, tum-antigen, 1810026N22Rik
>NM_009439||Mus musculus proteasome (prosome, macropain) 26S subunit, non-ATPase, 3 (Psmd3), mRNA.||synonyms: Psd3, AntP91a, Tstap91a, D11Bwg1349e
>NM_009440||Mus musculus testis specific X-linked gene (Tsx), mRNA.||NA
>NM_009441||Mus musculus tetratricopeptide repeat domain 3 (Ttc3), mRNA.||synonyms: KIA, TPRD, D16Ium21, D16Ium21e, mKIAA4119, 2610202A04Rik
>NM_009442||Mus musculus transcription termination factor 1 (Ttf1), mRNA.||NA
>NM_009443||Mus musculus trans-golgi network protein (Tgoln1), mRNA.||synonyms: TGN38, Ttgn1, TGN38A, D6Ertd384e
>NM_009444||Mus musculus trans-golgi network protein 2 (Tgoln2), mRNA.||synonyms: TGN41, TGN46, Ttgn2, TGN38B
>NM_009445||Mus musculus Ttk protein kinase (Ttk), mRNA.||synonyms: PYT, esk, Esk1
>NM_009446||Mus musculus tubulin, alpha 3 (Tuba3), mRNA.||synonyms: MGC, M[a]3
>NM_009447||Mus musculus tubulin, alpha 4 (Tuba4), mRNA.||synonym: M[a]4
>NM_009448||Mus musculus tubulin, alpha 6 (Tuba6), mRNA.||synonym: M[a]6
>NM_009449||Mus musculus tubulin, alpha 7 (Tuba7), mRNA.||synonym: M[a]7
>NM_009450||Mus musculus tubulin, beta 2 (Tubb2), mRNA.||synonym: M(beta)2
>NM_009451||Mus musculus tubulin, beta 4 (Tubb4), mRNA.||synonyms: Tubb, M(beta)4
>NM_009452||Mus musculus tumor necrosis factor (ligand) superfamily, member 4 (Tnfsf4), mRNA.||synonyms: Ath1, gp34, Ath-1, Ox40l, TXGP1, CD134L, OX-40L, Txgp1l
>NM_009453||Mus musculus U2 small nuclear ribonucleoprotein auxiliary factor (U2AF) 1, related sequence 2 (U2af1-rs2), mRNA.||synonyms: 35kDa, 5031411E02Rik, A230052C13Rik
>NM_009454||Mus musculus ubiquitin-conjugating enzyme E2E 3, UBC4/5 homolog (yeast) (Ube2e3), mRNA.||synonyms: Ubce4, ubcM2
>NM_009455||Mus musculus ubiquitin-conjugating enzyme E2E 1, UBC4/5 homolog (yeast) (Ube2e1), mRNA.||synonyms: UbcM3, Ubce5, ubcM2
>NM_009456||Mus musculus ubiquitin-conjugating enzyme E2L 3 (Ube2l3), mRNA.||synonyms: UbcM4, Ubce7
>NM_009457||Mus musculus ubiquitin-activating enzyme E1, Chr X (Ube1x), mRNA.||synonyms: Sbx, A1S9, Ube-1
>NM_009458||Mus musculus ubiquitin-conjugating enzyme E2B, RAD6 homology (S. cerevisiae) (Ube2b), mRNA.||synonyms: HR6B, Rad6b, E2-14k
>NM_009459||Mus musculus ubiquitin-conjugating enzyme E2H (Ube2h), mRNA.||synonyms: Ubc8, E2-20K, 1500009C23Rik
>NM_009460||Mus musculus SMT3 suppressor of mif two 3 homolog 1 (yeast) (Sumo1), mRNA.||synonyms: MGC, GMP1, PIC1, SMT3, Ubl1, SMTP3, Smt3C, SMT3H3, SUMO-1, SENTRIN
>NM_009461||Mus musculus ubiquitin protein ligase E3 component n-recognin 1 (Ubr1), mRNA.||NA
>NM_009462||Mus musculus ubiquitin specific protease 10 (Usp10), mRNA.||synonyms: UBPO, Uchrp, mKIAA0190, 2610014N07Rik
>NM_009463||Mus musculus uncoupling protein 1 (mitochondrial, proton carrier) (Ucp1), mRNA.||synonyms: Ucp, Slc25a7
>NM_009464||Mus musculus uncoupling protein 3 (mitochondrial, proton carrier) (Ucp3), mRNA.||synonyms: UCP-3, Slc25a9
>NM_009465||Mus musculus AXL receptor tyrosine kinase (Axl), mRNA.||synonyms: Ark, Ufo, Tyro7
>NM_009466||Mus musculus UDP-glucose dehydrogenase (Ugdh), mRNA.||synonym: Udpgdh
>NM_009467||Mus musculus UDP-glucuronosyltransferase 2 family, member 5 (Ugt2b5), mRNA.||synonym: Udpgt-3
>NM_009468||Mus musculus dihydropyrimidinase-like 3 (Dpysl3), mRNA.||synonyms: TUC4, Ulip, Ulip1, CRMP-4
>NM_009469||Mus musculus Unc-51 like kinase 1 (C. elegans) (Ulk1), mRNA.||synonyms: Unc51.1, mKIAA0722
>NM_009470||Mus musculus uromodulin (Umod), mRNA.||synonyms: MGC14034, uromucoid
>NM_009471||Mus musculus uridine monophosphate synthetase (Umps), mRNA.||synonym: 1700095D23Rik
>NM_009472||Mus musculus unc-5 homolog C (C. elegans) (Unc5c), mRNA.||synonyms: rcm, Unc5h3, 6030473H24, B130051O18Rik
>NM_009473||Mus musculus nuclear receptor subfamily 1, group H, member 2 (Nr1h2), mRNA.||synonyms: UR, Unr, LXRB, NER1, OR-1, Unr2, RIP15, LXRbeta
>NM_009474||Mus musculus urate oxidase (Uox), mRNA.||NA
>NM_009475||Mus musculus proline-rich acidic protein 1 (Prap1), mRNA.||synonym: Upa
>NM_009476||Mus musculus uroplakin 2 (Upk2), mRNA.||synonym: UPII
>NM_009477||Mus musculus uridine phosphorylase 1 (Upp1), mRNA.||synonyms: Up, Upp, UPase, UdRPase
>NM_009478||Mus musculus uroporphyrinogen decarboxylase (Urod), mRNA.||NA
>NM_009479||Mus musculus uroporphyrinogen III synthase (Uros), mRNA.||synonym: Uros3
>NM_009480||Mus musculus upstream transcription factor 1 (Usf1), mRNA.||NA
>NM_009481||Mus musculus ubiquitin specific protease 9, X chromosome (Usp9x), mRNA.||synonyms: Fafl, Dffrx, FAF-X, 5730589N07Rik
>NM_009482||Mus musculus undifferentiated embryonic cell transcription factor 1 (Utf1), mRNA.||NA
>NM_009483||Mus musculus ubiquitously transcribed tetratricopeptide repeat gene, X chromosome (Utx), mRNA.||NA
>NM_009484||Mus musculus ubiquitously transcribed tetratricopeptide repeat gene, Y chromosome (Uty), mRNA.||synonyms: KIA, Hydb, mKIAA4057
>NM_009485||Mus musculus vomeronasal 2, receptor, 1 (V2r1), mRNA.||NA
>NM_009486||Mus musculus vomeronasal 2, receptor, 10 (V2r10), mRNA.||NA
>NM_009487||Mus musculus vomeronasal 2, receptor, 11 (V2r11), mRNA.||NA
>NM_009488||Mus musculus vomeronasal 2, receptor, 12 (V2r12), mRNA.||NA
>NM_009489||Mus musculus vomeronasal 2, receptor, 14 (V2r14), mRNA.||NA
>NM_009490||Mus musculus vomeronasal 2, receptor, 15 (V2r15), mRNA.||NA
>NM_009491||Mus musculus vomeronasal 2, receptor, 16 (V2r16), mRNA.||NA
>NM_009492||Mus musculus vomeronasal 2, receptor, 2 (V2r2), mRNA.||NA
>NM_009493||Mus musculus vomeronasal 2, receptor, 4 (V2r4), mRNA.||NA
>NM_009494||Mus musculus vomeronasal 2, receptor, 8 (V2r8), mRNA.||NA
>NM_009495||Mus musculus vomeronasal 2, receptor, 9 (V2r9), mRNA.||NA
>NM_009496||Mus musculus vesicle-associated membrane protein 1 (Vamp1), mRNA.||synonyms: Syb1, Syb-1, VAMP-1
>NM_009497||Mus musculus vesicle-associated membrane protein 2 (Vamp2), mRNA.||synonyms: Syb2, Syb-2
>NM_009498||Mus musculus vesicle-associated membrane protein 3 (Vamp3), mRNA.||synonyms: ceb, D130027G05Rik
>NM_009499||Mus musculus vasodilator-stimulated phosphoprotein (Vasp), mRNA.||NA
>NM_009500||Mus musculus Vav2 oncogene (Vav2), mRNA.||synonym: 2810040F13Rik
>NM_009501||Mus musculus ventral anterior homeobox containing gene 1 (Vax1), mRNA.||NA
>NM_009502||Mus musculus vinculin (Vcl), mRNA.||synonym: 9430097D22
>NM_009503||Mus musculus valosin containing protein (Vcp), mRNA.||synonyms: p97, CDC48, 3110001E05
>NM_009504||Mus musculus vitamin D receptor (Vdr), mRNA.||synonym: Nr1i1
>NM_009505||Mus musculus vascular endothelial growth factor A (Vegfa), mRNA.||synonyms: VPF, Vegf, VEGF-A, VEGF120
>NM_009506||Mus musculus vascular endothelial growth factor C (Vegfc), mRNA.||synonym: VEGF-C
>NM_009507||Mus musculus von Hippel-Lindau syndrome homolog (Vhlh), mRNA.||synonym: VHL
>NM_009508||Mus musculus solute carrier family 32 (GABA vesicular transporter), member 1 (Slc32a1), mRNA.||synonyms: VGAT, Viaat
>NM_009509||Mus musculus villin 1 (Vil1), mRNA.||synonym: Vil
>NM_009510||Mus musculus villin 2 (Vil2), mRNA.||synonyms: p81, ezrin, cytovillin
>NM_009511||Mus musculus vasoactive intestinal peptide receptor 2 (Vipr2), mRNA.||synonyms: Vip2, VPAC2, VPAC2R
>NM_009512||Mus musculus solute carrier family 27 (fatty acid transporter), member 5 (Slc27a5), mRNA.||synonyms: FATP5, FACVL3, VLCSH2, Vlacsr, VLCS-H2
>NM_009513||Mus musculus vesicular membrane protein p24 (Vmp), mRNA.||NA
>NM_009514||Mus musculus pre-B lymphocyte gene 3 (Vpreb3), mRNA.||synonyms: 8HS-20, Vpreb-3
>NM_009515||Mus musculus Wiskott-Aldrich syndrome homolog (human) (Was), mRNA.||synonym: Wasp
>NM_009516||Mus musculus wee 1 homolog (S. pombe) (Wee1), mRNA.||NA
>NM_009517||Mus musculus wild-type p53-induced gene 1 (Wig1), mRNA.||NA
>NM_009518||Mus musculus wingless related MMTV integration site 10a (Wnt10a), mRNA.||NA
>NM_009519||Mus musculus wingless-related MMTV integration site 11 (Wnt11), mRNA.||NA
>NM_009520||Mus musculus wingless related MMTV integration site 2b (Wnt2b), mRNA.||synonym: Wnt13
>NM_009521||Mus musculus wingless-related MMTV integration site 3 (Wnt3), mRNA.||synonyms: Int-4, Wnt-3
>NM_009522||Mus musculus wingless-related MMTV integration site 3A (Wnt3a), mRNA.||synonyms: vt, Wnt-3a
>NM_009523||Mus musculus wingless-related MMTV integration site 4 (Wnt4), mRNA.||synonym: Wnt-4
>NM_009524||Mus musculus wingless-related MMTV integration site 5A (Wnt5a), mRNA.||synonyms: Wnt-5a, 8030457G12Rik
>NM_009525||Mus musculus wingless-related MMTV integration site 5B (Wnt5b), mRNA.||synonym: Wnt-5b
>NM_009526||Mus musculus wingless-related MMTV integration site 6 (Wnt6), mRNA.||synonym: Wnt-6
>NM_009527||Mus musculus wingless-related MMTV integration site 7A (Wnt7a), mRNA.||synonyms: px, tw, Wnt-7a
>NM_009528||Mus musculus wingless-related MMTV integration site 7B (Wnt7b), mRNA.||synonym: Wnt-7b
>NM_009529||Mus musculus Xlr-related, meiosis regulated (Xmr), mRNA.||synonym: MGC
>NM_009530||Mus musculus alpha thalassemia/mental retardation syndrome X-linked homolog (human) (Atrx), mRNA.||synonyms: XH2, Xnp, ATR2, MRXS3, Rad54, Hp1bp2, RAD54L, ZNF-HX, Hp1bp38, DXHXS6677E
>NM_009531||Mus musculus xeroderma pigmentosum, complementation group C (Xpc), mRNA.||NA
>NM_009532||Mus musculus X-ray repair complementing defective repair in Chinese hamster cells 1 (Xrcc1), mRNA.||synonyms: MGC, Xrcc-1
>NM_009533||Mus musculus X-ray repair complementing defective repair in Chinese hamster cells 5 (Xrcc5), mRNA.||synonyms: Ku80, Ku86
>NM_009534||Mus musculus yes-associated protein 1 (Yap1), mRNA.||synonyms: Yap, 65kDa, YAP65
>NM_009535||Mus musculus Yamaguchi sarcoma viral (v-yes) oncogene homolog 1 (Yes1), mRNA.||synonym: Yes
>NM_009536||Mus musculus tyrosine 3-monooxygenase/tryptophan 5-monooxygenase activation protein, epsilon polypeptide (Ywhae), mRNA.||NA
>NM_009537||Mus musculus YY1 transcription factor (Yy1), mRNA.||synonym: NF-E1
>NM_009538||Mus musculus pleiomorphic adenoma gene-like 1 (Plagl1), mRNA.||synonyms: Lot1, Zac1
>NM_009539||Mus musculus zeta-chain (TCR) associated protein kinase (Zap70), mRNA.||synonyms: Srk, TZK, 70kDa, ZAP-70
>NM_009540||Mus musculus zinc finger protein, autosomal (Zfa), mRNA.||synonym: Zfx
>NM_009541||Mus musculus zinc finger and BTB domain containing 17 (Zbtb17), mRNA.||synonyms: Lp-1, Miz1, mZ13, Zfp100
>NM_009542||Mus musculus zinc finger protein 101 (Zfp101), mRNA.||NA
>NM_009543||Mus musculus ring finger protein 103 (Rnf103), mRNA.||synonyms: kf-1, Zfp103
>NM_009544||Mus musculus zinc finger protein 105 (Zfp105), mRNA.||NA
>NM_009545||Mus musculus polycomb group ring finger 2 (Pcgf2), mRNA.||synonyms: Mel18, Rnf110, Zfp144
>NM_009546||Mus musculus tripartite motif protein 25 (Trim25), mRNA.||synonyms: EFP, Zfp147
>NM_009547||Mus musculus zinc finger protein 161 (Zfp161), mRNA.||synonym: ZF5
>NM_009548||Mus musculus zinc finger protein 179 (Zfp179), mRNA.||synonyms: bfp, ZNF179
>NM_009549||Mus musculus zinc finger protein 185 (Zfp185), mRNA.||synonyms: P1, P1-
>NM_009550||Mus musculus zinc finger protein 2 (Zfp2), mRNA.||synonyms: Fnp-2, Zfp-2, mkr-2, 9930007F06Rik
>NM_009551||Mus musculus zinc finger, A20 domain containing 2 (Za20d2), mRNA.||synonyms: Zfp216, 2310057A04Rik, 5830475F03Rik
>NM_009553||Mus musculus zinc finger protein 29 (Zfp29), mRNA.||synonym: Zfp-29
>NM_009554||Mus musculus zinc finger protein 37 (Zfp37), mRNA.||synonyms: Tzn, Zfp-37
>NM_009555||Mus musculus zinc finger protein 40 (Zfp40), mRNA.||synonyms: Zfp-40, CTfin12
>NM_009556||Mus musculus zinc finger protein 42 (Zfp42), mRNA.||synonyms: Rex1, Rex-1, Zfp-42
>NM_009557||Mus musculus zinc finger protein 46 (Zfp46), mRNA.||synonym: Zfp-46
>NM_009558||Mus musculus zinc finger protein 51 (Zfp51), mRNA.||synonyms: Zfp-51, mszf92, zfec12
>NM_009559||Mus musculus zinc finger protein 57 (Zfp57), transcript variant 1, mRNA.||synonyms: G19, Zfp-57
>NM_009560||Mus musculus zinc finger protein 60 (Zfp60), mRNA.||synonyms: Mfg3, Mfg-3
>NM_009561||Mus musculus zinc finger protein 61 (Zfp61), mRNA.||NA
>NM_009562||Mus musculus zinc finger protein 62 (Zfp62), mRNA.||NA
>NM_009564||Mus musculus zinc finger protein 64 (Zfp64), mRNA.||NA
>NM_009565||Mus musculus zinc finger protein 67 (Thpok), mRNA.||synonyms: Zfp67, c-Krox
>NM_009566||Mus musculus zinc finger protein 92 (Zfp92), mRNA.||NA
>NM_009567||Mus musculus zinc finger protein 93 (Zfp93), mRNA.||NA
>NM_009568||Mus musculus zinc finger protein 94 (Zfp94), mRNA.||NA
>NM_009569||Mus musculus zinc finger protein, multitype 1 (Zfpm1), mRNA.||synonyms: FOG, Fog1
>NM_009570||Mus musculus zinc finger protein 1, Y linked (Zfy1), mRNA.||synonym: Zfy-1
>NM_009571||Mus musculus zinc finger protein 2, Y linked (Zfy2), mRNA.||synonym: Zfy-2
>NM_009572||Mus musculus zinc fingers and homeoboxes protein 1 (Zhx1), mRNA.||synonyms: KIA, mKIAA4149
>NM_009573||Mus musculus zinc finger protein of the cerebellum 1 (Zic1), mRNA.||synonyms: ZIC, ZNF201
>NM_009574||Mus musculus Zic finger protein of the cerebellum 2 (Zic2), mRNA.||synonyms: Ku, HPE5
>NM_009575||Mus musculus zinc finger protein of the cerebellum 3 (Zic3), mRNA.||synonym: Bn
>NM_009576||Mus musculus zinc finger protein of the cerebellum 4 (Zic4), mRNA.||NA
>NM_009577||Mus musculus zinc finger protein interacting with K protein 1 (Zik1), mRNA.||NA
>NM_009578||Mus musculus zinc finger protein, subfamily 1A, 1 (Ikaros) (Zfpn1a1), mRNA.||synonyms: KIA, LyF-1, hlk-1, Ikaros, Znfn1a1, mKIAA4227, 5832432G11Rik
>NM_009579||Mus musculus solute carrier family 30 (zinc transporter), member 1 (Slc30a1), mRNA.||synonyms: Znt1, C130040I11Rik
>NM_009580||Mus musculus zona pellucida glycoprotein 1 (Zp1), mRNA.||NA
>NM_009581||Mus musculus zona pellucida 3 receptor (Zp3r), mRNA.||synonym: SP56
>NM_009582||Mus musculus mitogen activated protein kinase kinase kinase 12 (Map3k12), mRNA.||synonyms: DLK, MUK, Zpk
>NM_009583||Mus musculus DnaJ (Hsp40) homolog, subfamily C, member 2 (Dnajc2), transcript variant 1, mRNA.||synonyms: Zrf1, Zrf2, MIDA1, AU020218
>NM_009584||Mus musculus DnaJ (Hsp40) homolog, subfamily C, member 2 (Dnajc2), transcript variant 2, mRNA.||synonyms: Zrf1, Zrf2, MIDA1, AU020218
>NM_009591||Mus musculus arylalkylamine N-acetyltransferase (Aanat), mRNA.||synonyms: Nat4, SNAT, Nat-2
>NM_009593||Mus musculus ATP-binding cassette, sub-family G (WHITE), member 1 (Abcg1), mRNA.||synonyms: Abc8, White
>NM_009594||Mus musculus v-abl Abelson murine leukemia oncogene 1 (Abl1), mRNA.||synonyms: Abl, c-Abl, E430008G22Rik
>NM_009596||Mus musculus androgen binding protein alpha (Abpa), mRNA.||synonyms: Abp, Tcp, Sal-1
>NM_009597||Mus musculus amiloride-sensitive cation channel 2, neuronal (Accn2), mRNA.||synonyms: ASIC, ASIC1, BNaC2, ASIC1a, ASICalpha, ASIC1 beta, B530003N02Rik
>NM_009598||Mus musculus angiotensin converting enzyme (Ace), transcript variant 2, mRNA.||synonyms: CD143, somatic
>NM_009599||Mus musculus acetylcholinesterase (Ache), mRNA.||synonyms: mE1a, mE1b, mE1c, mE1d, mE1e, mE1d', mE1c-long
>NM_009601||Mus musculus cholinergic receptor, nicotinic, beta polypeptide 1 (muscle) (Chrnb1), mRNA.||synonyms: Acrb, Achr-2
>NM_009602||Mus musculus cholinergic receptor, nicotinic, beta polypeptide 2 (neuronal) (Chrnb2), mRNA.||synonyms: Acrb2, Acrb-2, [b]2-nAchR, C030030P04Rik
>NM_009603||Mus musculus cholinergic receptor, nicotinic, epsilon polypeptide (Chrne), mRNA.||synonym: Acre
>NM_009604||Mus musculus cholinergic receptor, nicotinic, gamma polypeptide (Chrng), mRNA.||synonyms: Acrg, Achr-3
>NM_009605||Mus musculus adiponectin, C1Q and collagen domain containing (Adipoq), mRNA.||synonyms: Acdc, apM1, 30kDa, GBP28, adipo, Acrp30
>NM_009606||Mus musculus actin, alpha 1, skeletal muscle (Acta1), mRNA.||synonyms: Acts, Acta-2, Actsk-1
>NM_009608||Mus musculus actin, alpha, cardiac (Actc1), mRNA.||synonym: Actc-1
>NM_009609||Mus musculus actin, gamma, cytoplasmic 1 (Actg1), mRNA.||synonyms: E51, Actg, Actl, MGC28612
>NM_009610||Mus musculus actin, gamma 2, smooth muscle, enteric (Actg2), mRNA.||synonyms: Act4, SMGA, ACTA3, Act-4
>NM_009611||Mus musculus actin-like 7a (Actl7a), mRNA.||synonym: Tact2
>NM_009612||Mus musculus activin A receptor, type II-like 1 (Acvrl1), mRNA.||synonyms: Alk1, Alk-1, Acvrlk1
>NM_009613||Mus musculus a disintegrin and metalloprotease domain 11 (Adam11), mRNA.||synonym: Mdc
>NM_009614||Mus musculus a disintegrin and metalloproteinase domain 15 (metargidin) (Adam15), mRNA.||synonyms: MDC15, metargidin
>NM_009615||Mus musculus a disintegrin and metalloproteinase domain 17 (Adam17), mRNA.||synonyms: Tace, CD156b
>NM_009616||Mus musculus a disintegrin and metalloproteinase domain 19 (meltrin beta) (Adam19), mRNA.||synonyms: M[b], Mltnb
>NM_009618||Mus musculus a disintegrin and metalloprotease domain 2 (Adam2), mRNA.||synonyms: Ftnb, Ph30-beta
>NM_009619||Mus musculus a disintegrin and metalloprotease domain 3 (cyritestin) (Adam3), mRNA.||synonyms: tMDC, Cyrn1, Taz83
>NM_009620||Mus musculus a disintegrin and metalloprotease domain 4 (Adam4), mRNA.||synonym: tMDCV
>NM_009621||Mus musculus a disintegrin-like and metalloprotease (reprolysin type) with thrombospondin type 1 motif, 1 (Adamts1), mRNA.||synonyms: C3-C5, METH1, ADAMTS, ADAM-TS1
>NM_009622||Mus musculus adenylate cyclase 1 (Adcy1), mRNA.||synonyms: AC1, KIA, brl, I-AC, mKIAA4070, D11Bwg1392e
>NM_009623||Mus musculus adenylate cyclase 8 (Adcy8), mRNA.||synonym: AC8
>NM_009624||Mus musculus adenylate cyclase 9 (Adcy9), mRNA.||synonym: mKIAA0520
>NM_009625||Mus musculus adenylate cyclase activating polypeptide 1 (Adcyap1), mRNA.||synonym: PACAP
>NM_009626||Mus musculus alcohol dehydrogenase 7 (class IV), mu or sigma polypeptide (Adh7), mRNA.||synonyms: Adh3, Adh4, Adh-3, Adt-1, Adh-3e, Adh-3t, Adh3-e, Adh3-t
>NM_009627||Mus musculus adrenomedullin (Adm), mRNA.||synonym: AM
>NM_009629||Mus musculus adenosine A1 receptor (Adora1), mRNA.||synonyms: A1R, A1AR
>NM_009630||Mus musculus adenosine A2a receptor (Adora2a), mRNA.||synonyms: A2aR, A2AAR
>NM_009631||Mus musculus adenosine A3 receptor (Adora3), mRNA.||synonyms: A3AR, ARA3, Gpcr2
>NM_009632||Mus musculus poly (ADP-ribose) polymerase family, member 2 (Parp2), mRNA.||synonyms: Adprt2, PARP-2, Adprtl2, Aspartl2
>NM_009633||Mus musculus adrenergic receptor, alpha 2b (Adra2b), mRNA.||synonyms: [a]2B, Adra-2b, alpha2B, alpha2-C2
>NM_009634||Mus musculus adenylosuccinate lyase (Adsl), mRNA.||NA
>NM_009635||Mus musculus advillin (Avil), mRNA.||synonyms: DOC6, Advil
>NM_009636||Mus musculus AE binding protein 1 (Aebp1), mRNA.||synonym: ACLP
>NM_009637||Mus musculus AE binding protein 2 (Aebp2), transcript variant 3, mRNA.||synonym: B230313N05Rik
>NM_009638||Mus musculus cysteine-rich secretory protein 1 (Crisp1), mRNA.||synonyms: Aeg1, CRISP-1
>NM_009639||Mus musculus cysteine-rich secretory protein 3 (Crisp3), mRNA.||synonyms: Aeg2, CRS3, SGP28, CRISP-3
>NM_009640||Mus musculus angiopoietin 1 (Angpt1), mRNA.||synonyms: Ang-1, 1110046O21Rik
>NM_009641||Mus musculus angiopoietin 4 (Angpt4), mRNA.||synonyms: Ang3, Agpt4
>NM_009642||Mus musculus angiotensin II, type I receptor-associated protein (Agtrap), mRNA.||synonyms: AT1R, Atrap, D4Wsu124e
>NM_009643||Mus musculus AHNAK nucleoprotein (desmoyokin) (Ahnak), transcript variant 1, mRNA.||synonyms: DY6, 1110004P15Rik, 2310047C17Rik
>NM_009644||Mus musculus aryl-hydrocarbon receptor repressor (Ahrr), mRNA.||synonyms: KIA, mKIAA1234
>NM_009645||Mus musculus activation-induced cytidine deaminase (Aicda), mRNA.||synonyms: Aid, Arp2
>NM_009646||Mus musculus autoimmune regulator (autoimmune polyendocrinopathy candidiasis ectodermal dystrophy) (Aire), mRNA.||NA
>NM_009647||Mus musculus adenylate kinase 3 alpha-like 1 (Ak3l1), mRNA.||synonyms: Ak3, Ak4, Ak-3, Ak-4, D4Ertd274e
>NM_009648||Mus musculus A kinase (PRKA) anchor protein 1 (Akap1), mRNA.||synonyms: Akap, AKAP84, AKAP121, S-AKAP84
>NM_009649||Mus musculus A kinase (PRKA) anchor protein 2 (Akap2), mRNA.||synonyms: AKAP-KL, B230340M18Rik
>NM_009650||Mus musculus A kinase (PRKA) anchor protein 3 (Akap3), mRNA.||NA
>NM_009652||Mus musculus thymoma viral proto-oncogene 1 (Akt1), mRNA.||synonyms: Akt, PKB, PKB/Akt, PKBalpha
>NM_009653||Mus musculus aminolevulinic acid synthase 2, erythroid (Alas2), mRNA.||synonyms: ALAS, Alas-2
>NM_009654||Mus musculus albumin 1 (Alb1), mRNA.||synonyms: Alb-1, albumin
>NM_009655||Mus musculus activated leukocyte cell adhesion molecule (Alcam), mRNA.||synonyms: BEN, SC1, MuSC, CD166, DM-GRASP, MGC27910
>NM_009656||Mus musculus aldehyde dehydrogenase 2, mitochondrial (Aldh2), mRNA.||synonyms: Ahd5, Ahd-5
>NM_009657||Mus musculus aldolase 3, C isoform (Aldoc), mRNA.||synonym: Aldo3
>NM_009658||Mus musculus aldo-keto reductase family 1, member B3 (aldose reductase) (Akr1b3), mRNA.||synonyms: AR, ALR2, Ahr1, Ahr-1, Aldr1, Akr1b1, Aldor1
>NM_009659||Mus musculus arachidonate 12-lipoxygenase, 12R type (Alox12b), mRNA.||synonyms: Aloxe2, e-LOX2
>NM_009660||Mus musculus arachidonate 15-lipoxygenase (Alox15), mRNA.||synonyms: 12-LO, L-12LO, Alox12l
>NM_009661||Mus musculus arachidonate 15-lipoxygenase, second type (Alox15b), mRNA.||synonyms: 8-LOX, Alox8, 8S-LOX
>NM_009662||Mus musculus arachidonate 5-lipoxygenase (Alox5), mRNA.||synonyms: 5LO, 5LX, 5-LO, 5-LOX, F730011J02
>NM_009663||Mus musculus arachidonate 5-lipoxygenase activating protein (Alox5ap), mRNA.||synonym: Flap
>NM_009664||Mus musculus ameloblastin (Ambn), mRNA.||synonym: MGC
>NM_009665||Mus musculus S-adenosylmethionine decarboxylase 1 (Amd1), mRNA.||synonyms: MGC, Amd-1, AdoMetDC
>NM_009666||Mus musculus amelogenin X chromosome (Amelx), mRNA.||synonyms: Amg, ALGN, AMGL, AMGX, Amel, amelogenin
>NM_009667||Mus musculus AMP deaminase 3 (Ampd3), mRNA.||NA
>NM_009668||Mus musculus bridging integrator 1 (Bin1), mRNA.||synonyms: ALP-1, Amphl, SH3P9, BRAMP-2
>NM_009669||Mus musculus amylase 2, pancreatic (Amy2), mRNA.||synonym: Amy-2
>NM_009670||Mus musculus ankyrin 3, epithelial (Ank3), transcript variant 7, mRNA.||synonyms: AnkG, Ank-3, MGC14049, Ankyrin 3
>NM_009671||Mus musculus ankyrin repeat and FYVE domain containing 1 (Ankfy1), mRNA.||synonyms: Ankhzn, ZFYVE14, mKIAA1255
>NM_009672||Mus musculus acidic (leucine-rich) nuclear phosphoprotein 32 family, member A (Anp32a), mRNA.||synonyms: LANP, pp32, Anp32, PHAP1, I1PP2A
>NM_009673||Mus musculus annexin A5 (Anxa5), mRNA.||synonym: Anx5
>NM_009674||Mus musculus annexin A7 (Anxa7), mRNA.||synonyms: Anx7, synexin
>NM_009675||Mus musculus amine oxidase, copper containing 3 (Aoc3), mRNA.||synonyms: SSAO, VAP1
>NM_009676||Mus musculus aldehyde oxidase 1 (Aox1), mRNA.||synonyms: AO, RO, Aox2, MoRO, Aox-1, Aox-2, MGC13774
>NM_009677||Mus musculus adaptor protein complex AP-1, gamma 1 subunit (Ap1g1), mRNA.||synonyms: Adtg, D8Ertd374e
>NM_009678||Mus musculus adaptor protein complex AP-1, mu 2 subunit (Ap1m2), mRNA.||synonyms: mu1B, [m]1B, D9Ertd818e
>NM_009679||Mus musculus adaptor protein complex AP-2, mu1 (Ap2m1), mRNA.||synonym: MGC
>NM_009680||Mus musculus adaptor-related protein complex 3, beta 1 subunit (Ap3b1), mRNA.||synonyms: pe, Hps2, rim2, pearl
>NM_009681||Mus musculus adaptor-related protein complex 3, sigma 1 subunit (Ap3s1), mRNA.||synonym: [s]3A
>NM_009682||Mus musculus adaptor-related protein complex 3, sigma 2 subunit (Ap3s2), mRNA.||synonym: [s]3B
>NM_009684||Mus musculus apoptotic protease activating factor 1 (Apaf1), mRNA.||synonyms: KIA, fog, Apaf-1, Apaf1l, mKIAA0413, 6230400I06Rik
>NM_009685||Mus musculus amyloid beta (A4) precursor protein-binding, family B, member 1 (Apbb1), mRNA.||synonyms: Rir, Fe65
>NM_009686||Mus musculus amyloid beta (A4) precursor protein-binding, family B, member 2 (Apbb2), mRNA.||synonyms: TR2L, Zfra, Rirl1, 2310007D03Rik
>NM_009687||Mus musculus apurinic/apyrimidinic endonuclease 1 (Apex1), mRNA.||synonyms: APE, Apex, HAP1, Ref-1
>NM_009688||Mus musculus baculoviral IAP repeat-containing 4 (Birc4), mRNA.||synonyms: Aipa, Api3, IAP3, MIHA, XIAP, ILP-1, mXIAP
>NM_009689||Mus musculus baculoviral IAP repeat-containing 5 (Birc5), transcript variant 1, mRNA.||synonyms: Api4, TIAP, AAC-11, survivin40
>NM_009690||Mus musculus CD5 antigen-like (Cd5l), mRNA.||synonyms: Api6, AAC-11, Pdp 1/6, Sp-alpha
>NM_009691||Mus musculus amyloid beta (A4) precursor-like protein 2 (Aplp2), mRNA.||NA
>NM_009692||Mus musculus apolipoprotein A-I (Apoa1), mRNA.||synonyms: MGC, Sep2, Alp-1, Ltw-1, Sep-1, Sep-2, Apoa-1, Brp-14, Lvtw-1
>NM_009694||Mus musculus apolipoprotein B editing complex 2 (Apobec2), mRNA.||synonym: Arp1
>NM_009695||Mus musculus apolipoprotein C-II (Apoc2), mRNA.||NA
>NM_009696||Mus musculus apolipoprotein E (Apoe), mRNA.||NA
>NM_009697||Mus musculus nuclear receptor subfamily 2, group F, member 2 (Nr2f2), mRNA.||synonyms: ARP-1, SVP40, Aporp1, COUPTFB, COUP-TF2, Tcfcoup2, COUP-TFII, 9430015G03Rik
>NM_009698||Mus musculus adenine phosphoribosyl transferase (Aprt), mRNA.||synonym: MGC11749
>NM_009699||Mus musculus aquaporin 2 (Aqp2), mRNA.||NA
>NM_009700||Mus musculus aquaporin 4 (Aqp4), mRNA.||synonyms: MIWC, mMIWC
>NM_009701||Mus musculus aquaporin 5 (Aqp5), mRNA.||NA
>NM_009702||Mus musculus aquarius (Aqr), mRNA.||synonym: mKIAA0560
>NM_009703||Mus musculus v-raf murine sarcoma 3611 viral oncogene homolog (Araf), mRNA.||synonyms: A-Raf, Araf1, 1200013E08Rik
>NM_009704||Mus musculus amphiregulin (Areg), mRNA.||synonyms: AR, Sdgf
>NM_009705||Mus musculus arginase type II (Arg2), mRNA.||synonym: AII
>NM_009706||Mus musculus Rho GTPase activating protein 5 (Arhgap5), mRNA.||synonyms: p190-B, D2Mgi50
>NM_009707||Mus musculus Rho GTPase activating protein 6 (Arhgap6), mRNA.||synonyms: RhoGAPX-1, C130038E13
>NM_009708||Mus musculus ras homolog gene family, member N (Rohn), mRNA.||synonym: Arhn
>NM_009709||Mus musculus aryl hydrocarbon receptor nuclear translocator (Arnt), mRNA.||synonyms: KIA, Drnt, Hif1b, ESTM42, mKIAA4051, D3Ertd557e
>NM_009710||Mus musculus ADP-ribosyltransferase 1 (Art1), mRNA.||synonym: ADPRT
>NM_009711||Mus musculus artemin (Artn), mRNA.||synonym: neublastin
>NM_009712||Mus musculus arylsulfatase B (Arsb), mRNA.||synonyms: As1, As-1, As-1r, As-1s, As-1t, As1-r, As1-s, As1-t, Asr-1, Ast-1
>NM_009713||Mus musculus arylsulfatase A (Arsa), mRNA.||synonyms: ASA, As2, AS-A, As-2, TISP73
>NM_009714||Mus musculus asialoglycoprotein receptor 1 (Asgr1), mRNA.||synonyms: Asgr, ASGPR1, Asgr-1
>NM_009715||Mus musculus activating transcription factor 2 (Atf2), mRNA.||synonyms: MGC, mXBP, ATF-2, Creb2, CRE-BP, D130078H02Rik
>NM_009716||Mus musculus activating transcription factor 4 (Atf4), mRNA.||synonyms: MGC, Atf-4, C/ATF, CREB2, TAXREB67
>NM_009717||Mus musculus neurogenic differentiation 6 (Neurod6), mRNA.||synonyms: Nex, Atoh2, Math2, Nex1m, Math-2, MGC90713
>NM_009718||Mus musculus neurogenin 2 (Neurog2), mRNA.||synonyms: ngn2, Atoh4, ngn-2, Math4A
>NM_009719||Mus musculus neurogenin 3 (Neurog3), mRNA.||synonyms: ngn3, Atoh5, Math4B
>NM_009720||Mus musculus ATX1 (antioxidant protein 1) homolog 1 (yeast) (Atox1), mRNA.||synonym: ATX1
>NM_009721||Mus musculus ATPase, Na+/K+ transporting, beta 1 polypeptide (Atp1b1), mRNA.||synonyms: Atpb, Atpb-1
>NM_009722||Mus musculus ATPase, Ca++ transporting, cardiac muscle, slow twitch 2 (Atp2a2), mRNA.||synonyms: KIA, SERCA2, mKIAA4195, 9530097L16Rik
>NM_009723||Mus musculus ATPase, Ca++ transporting, plasma membrane 2 (Atp2b2), mRNA.||synonyms: dfw, wms, wri, PMCA2, D6Abb2e
>NM_009724||Mus musculus ATPase, H+/K+ transporting, beta polypeptide, gastric specific (Atp4b), mRNA.||NA
>NM_009725||Mus musculus ATP synthase, H+ transporting, mitochondrial  F0 complex, subunit b, isoform 1 (Atp5f1), mRNA.||NA
>NM_009726||Mus musculus ATPase, Cu++ transporting, alpha polypeptide (Atp7a), mRNA.||synonyms: Mo, br, Blo, I14, MNK, blotchy, mottled, brindled, DXHXS1608e
>NM_009727||Mus musculus ATPase, aminophospholipid transporter (APLT), class I, type 8A, member 1 (Atp8a1), mRNA.||synonyms: Ia, KIA, APLT, Atp3a2, mKIAA4233, B230107D19Rik
>NM_009728||Mus musculus ATPase, class V, type 10A (Atp10a), mRNA.||synonyms: pfatp, Atp10c
>NM_009729||Mus musculus ATPase, H+ transporting, V0 subunit C (Atp6v0c), mRNA.||synonyms: Atpl, PL16, VATL, Vma3, Atp6c, Atp6l, Atp6c2, Atpl-rs1
>NM_009730||Mus musculus attractin (Atrn), mRNA.||synonyms: mg, Mgca, mahogany, mKIAA0548
>NM_009731||Mus musculus aldo-keto reductase family 1, member B7 (Akr1b7), mRNA.||synonyms: MGC, Avdp, MVDP
>NM_009732||Mus musculus arginine vasopressin (Avp), mRNA.||synonyms: Vp, Vsp
>NM_009733||Mus musculus axin 1 (Axin1), mRNA.||synonyms: Fu, Kb, Ki, Axin, fused, kinky, knobbly
>NM_009734||Mus musculus 5-azacytidine induced gene 1 (Azi1), mRNA.||synonyms: AZ1, Azi
>NM_009735||Mus musculus beta-2 microglobulin (B2m), mRNA.||synonyms: Ly-m11, beta2-m
>NM_009736||Mus musculus Bcl2-associated athanogene 1 (Bag1), mRNA.||synonym: Rap46
>NM_009737||Mus musculus branched chain aminotransferase 2, mitochondrial (Bcat2), mRNA.||synonyms: Eca40, Bcat-2
>NM_009738||Mus musculus butyrylcholinesterase (Bche), mRNA.||synonym: C730038G20Rik
>NM_009739||Mus musculus branched chain ketoacid dehydrogenase kinase (Bckdk), mRNA.||NA
>NM_009740||Mus musculus B-cell leukemia/lymphoma 10 (Bcl10), mRNA.||synonyms: CLAP, ME10, cE10, CIPER, BCL-10, CARMEN
>NM_009741||Mus musculus B-cell leukemia/lymphoma 2 (Bcl2), mRNA.||synonyms: Bcl-2, C430015F12Rik, D630044D05Rik, D830018M01Rik
>NM_009742||Mus musculus B-cell leukemia/lymphoma 2 related protein A1a (Bcl2a1a), mRNA.||synonyms: A1, Bfl-1, Hbpa1, Bcl2a1
>NM_009743||Mus musculus Bcl2-like 1 (Bcl2l1), mRNA.||synonyms: BclX, Bcl2l, bcl-x, Bcl-XL, Bcl-Xs
>NM_009744||Mus musculus B-cell leukemia/lymphoma 6 (Bcl6), mRNA.||synonym: Bcl5
>NM_009745||Mus musculus B-cell CLL/lymphoma 7B (Bcl7b), mRNA.||NA
>NM_009746||Mus musculus B-cell CLL/lymphoma 7C (Bcl7c), mRNA.||synonym: C230096E12Rik
>NM_009747||Mus musculus bradykinin receptor, beta 2 (Bdkrb2), mRNA.||synonyms: B2, B2R, BK2, B(2), BK-2, BK2R, BKR2, BRB2
>NM_009748||Mus musculus blocked early in transport 1 homolog (S. cerevisiae) (Bet1), mRNA.||synonym: Bet-1
>NM_009749||Mus musculus brain expressed X-linked 2 (Bex2), mRNA.||synonym: Bex1
>NM_009750||Mus musculus nerve growth factor receptor (TNFRSF16) associated protein 1 (Ngfrap1), mRNA.||synonyms: Bex3, Nade, DXWsu67e
>NM_009751||Mus musculus beaded filament structural protein in lens-CP94 (Bfsp1), mRNA.||NA
>NM_009752||Mus musculus galactosidase, beta 1 (Glb1), mRNA.||synonyms: Bge, Bgl, Bgs, Bgt, Bgl-e, Bgl-s, Bgl-t
>NM_009753||Mus musculus bicaudal D homolog 1 (Drosophila) (Bicd1), mRNA.||synonyms: KIA, mKIAA4125, B830009D06Rik
>NM_009754||Mus musculus BCL2-like 11 (apoptosis facilitator) (Bcl2l11), transcript variant 3, mRNA.||synonyms: Bim, Bod
>NM_009755||Mus musculus bone morphogenetic protein 1 (Bmp1), mRNA.||synonym: TLD
>NM_009756||Mus musculus bone morphogenetic protein 10 (Bmp10), mRNA.||NA
>NM_009757||Mus musculus bone morphogenetic protein 15 (Bmp15), mRNA.||synonym: GDF-9B
>NM_009758||Mus musculus bone morphogenetic protein receptor, type 1A (Bmpr1a), mRNA.||synonyms: ALK3, Bmpr, BMPR-IA, 1110037I22Rik
>NM_009759||Mus musculus BMX non-receptor tyrosine kinase (Bmx), mRNA.||synonyms: Etk, Etk/Bmx
>NM_009760||Mus musculus BCL2/adenovirus E1B 19kDa-interacting protein 1, NIP3 (Bnip3), mRNA.||synonym: Nip3
>NM_009761||Mus musculus BCL2/adenovirus E1B 19kDa-interacting protein 3-like (Bnip3l), mRNA.||synonyms: Nix, Nip3L, D14Ertd719e
>NM_009762||Mus musculus SET and MYND domain containing 1 (Smyd1), mRNA.||synonyms: Bop, Zmynd18, 4632404M21Rik
>NM_009763||Mus musculus bone marrow stromal cell antigen 1 (Bst1), mRNA.||synonyms: Bp3, BP-3, Ly65, Bsta1, CD157, 114/A10, A530073F09
>NM_009764||Mus musculus breast cancer 1 (Brca1), mRNA.||NA
>NM_009765||Mus musculus breast cancer 2 (Brca2), mRNA.||synonyms: Fancd1, RAB163
>NM_009766||Mus musculus bombesin-like receptor 3 (Brs3), mRNA.||synonym: BRS-3
>NM_009767||Mus musculus cysteine-rich hydrophobic domain 1 (Chic1), mRNA.||synonym: Brx
>NM_009768||Mus musculus basigin (Bsg), mRNA.||synonyms: HT-7, CD147, EMMPRIN
>NM_009769||Mus musculus Kruppel-like factor 5 (Klf5), mRNA.||synonyms: IKLF, Bteb2, 4930520J07Rik
>NM_009770||Mus musculus B-cell translocation gene 3 (Btg3), mRNA.||synonyms: ANA, tob5
>NM_009771||Mus musculus beta-transducin repeat containing protein (Btrc), mRNA.||synonyms: KIA, FWD1, Fbw1a, Slimb, b-TrCP, mSlimb, beta-TrCP, mKIAA4123, Beta-Trcp1
>NM_009772||Mus musculus budding uninhibited by benzimidazoles 1 homolog (S. cerevisiae) (Bub1), mRNA.||synonyms: Bub1a, D2Xrf87
>NM_009773||Mus musculus budding uninhibited by benzimidazoles 1 homolog, beta (S. cerevisiae) (Bub1b), mRNA.||synonyms: BUBR1, MGC36092
>NM_009774||Mus musculus budding uninhibited by benzimidazoles 3 homolog (S. cerevisiae) (Bub3), mRNA.||NA
>NM_009775||Mus musculus benzodiazepine receptor, peripheral (Bzrp), mRNA.||synonyms: IBP, PBR
>NM_009776||Mus musculus serine (or cysteine) proteinase inhibitor, clade G, member 1 (Serping1), mRNA.||synonyms: C1nh, C1INH
>NM_009777||Mus musculus complement component 1, q subcomponent, beta polypeptide (C1qb), mRNA.||NA
>NM_009778||Mus musculus complement component 3 (C3), mRNA.||synonyms: ASP, Plp
>NM_009779||Mus musculus complement component 3a receptor 1 (C3ar1), mRNA.||synonyms: AZ3B, C3AR, HNFAG09
>NM_009780||Mus musculus complement component 4 (within H-2S) (C4), mRNA.||synonym: Ss
>NM_009781||Mus musculus calcium channel, voltage-dependent, L type, alpha 1C subunit (Cacna1c), mRNA.||synonyms: Cav1.2, Cchl1a1
>NM_009782||Mus musculus calcium channel, voltage-dependent, R type, alpha 1E subunit (Cacna1e), mRNA.||synonyms: BII, Cach6, Cav2.3, Cchra1, alpha1E, Cacnl1a6, A430040I15
>NM_009783||Mus musculus calcium channel, voltage-dependent, T type, alpha 1G subunit (Cacna1g), mRNA.||synonyms: a1G, [a]1G, Cav3.1d, alpha-1G, mKIAA1123
>NM_009784||Mus musculus calcium channel, voltage-dependent, alpha2/delta subunit 1 (Cacna2d1), mRNA.||synonyms: Cacna2, Cchl2a
>NM_009785||Mus musculus calcium channel, voltage-dependent, alpha2/delta subunit 3 (Cacna2d3), mRNA.||synonym: Cacnad3
>NM_009786||Mus musculus calcyclin binding protein (Cacybp), mRNA.||NA
>NM_009787||Mus musculus calcium binding protein, intestinal (Cai), mRNA.||synonym: Erp72
>NM_009788||Mus musculus calbindin-28K (Calb1), mRNA.||synonyms: CB, Calb, Calb-1, Brain-2
>NM_009789||Mus musculus S100 calcium binding protein G (S100g), mRNA.||synonyms: CABP1, Calb3, Cabp9k, CaBP-D9K
>NM_009790||Mus musculus calmodulin 1 (Calm1), mRNA.||synonym: Calm
>NM_009791||Mus musculus calmodulin binding protein 1 (Calmbp1), mRNA.||synonyms: Aspm, Sha1, MCPH5, D330028K02Rik
>NM_009792||Mus musculus calcium/calmodulin-dependent protein kinase II alpha (Camk2a), mRNA.||synonyms: CaMKII, mKIAA0968
>NM_009793||Mus musculus calcium/calmodulin-dependent protein kinase IV (Camk4), mRNA.||synonyms: CaMKIV, CaMKIV/Gr, A430110E23Rik
>NM_009794||Mus musculus calpain 2 (Capn2), mRNA.||synonyms: Capa2, Capa-2, m-calpin
>NM_009795||Mus musculus calpain, small subunit 1 (Capns1), mRNA.||synonyms: Capa4, Capn4, Capa-4, D7Ertd146e
>NM_009796||Mus musculus calpain 7 (Capn7), mRNA.||synonym: PalBH
>NM_009797||Mus musculus capping protein (actin filament) muscle Z-line, alpha 1 (Capza1), mRNA.||synonyms: CAPZ, CAZ1, Cappa1
>NM_009798||Mus musculus capping protein (actin filament) muscle Z-line, beta (Capzb), mRNA.||synonyms: CPB1, CPB2, Cappb1, CPbeat2, CPbeta1, CPbeta2, 1700120C01Rik
>NM_009799||Mus musculus carbonic anhydrase 1 (Car1), mRNA.||synonym: Car-1
>NM_009800||Mus musculus carbonic anhydrase 11 (Car11), mRNA.||NA
>NM_009801||Mus musculus carbonic anhydrase 2 (Car2), mRNA.||synonyms: CAII, Car-2, Ltw-5, Lvtw-5
>NM_009802||Mus musculus carbonic anhydrase 6 (Car6), mRNA.||synonym: DOC1
>NM_009803||Mus musculus nuclear receptor subfamily 1, group I, member 3 (Nr1i3), mRNA.||synonyms: CAR, MGC, CAR1, CAR2, MB67, mCAR, Care2, ESTM32
>NM_009804||Mus musculus catalase (Cat), mRNA.||synonyms: Cas1, Cs-1, Cas-1, 2210418N07
>NM_009805||Mus musculus CASP8 and FADD-like apoptosis regulator (Cflar), transcript variant 2, mRNA.||synonyms: MGC, Cash, FLIP, MRIT, CLARP, FLAME, Casper, I-FLICE
>NM_009806||Mus musculus calcium/calmodulin-dependent serine protein kinase (MAGUK family) (Cask), mRNA.||synonyms: LIN-2, Pals3, DXPri1, DXRib1, mLin-2, MGC7449
>NM_009807||Mus musculus caspase 1 (Casp1), mRNA.||synonyms: ICE, Il1bc, Caspase-1
>NM_009808||Mus musculus caspase 12 (Casp12), mRNA.||NA
>NM_009809||Mus musculus caspase 14 (Casp14), mRNA.||synonyms: MICE, mini-ICE
>NM_009810||Mus musculus caspase 3, apoptosis related cysteine protease (Casp3), mRNA.||synonyms: Lice, Yama, CPP32, Apopain, Caspase-3, A830040C14Rik
>NM_009811||Mus musculus caspase 6 (Casp6), mRNA.||synonyms: Mch2, mCASP-6
>NM_009812||Mus musculus caspase 8 (Casp8), mRNA.||synonyms: MACH, Mch5, FLICE, Caspase-8
>NM_009813||Mus musculus calsequestrin 1 (Casq1), mRNA.||synonyms: CSQ, CSQ1, CSQ-1
>NM_009814||Mus musculus calsequestrin 2 (Casq2), mRNA.||synonyms: MGC, ESTM52
>NM_009817||Mus musculus calpastatin (Cast), mRNA.||NA
>NM_009818||Mus musculus catenin alpha 1 (Catna1), mRNA.||synonym: CTNNA1
>NM_009819||Mus musculus catenin alpha 2 (Catna2), mRNA.||synonyms: cdf, chp, Catna, CTNNA2
>NM_009820||Mus musculus runt related transcription factor 2 (Runx2), mRNA.||synonyms: Cbf, LS3, AML3, Osf2, Cbfa1, Cbfa-1, PEBP2aA, Pebp2a1, Pebpa2a
>NM_009821||Mus musculus runt related transcription factor 1 (Runx1), mRNA.||synonyms: AML1, Cbfa2, Pebp2a2, Pebpa2b
>NM_009822||Mus musculus CBFA2T1 identified gene homolog (human) (Cbfa2t1h), mRNA.||synonyms: ETO, MTG8
>NM_009824||Mus musculus core-binding factor, runt domain, alpha subunit 2, translocated to, 3 homolog (human) (Cbfa2t3h), mRNA.||synonyms: ETO-2, MTGR2, A630044F12Rik
>NM_009825||Mus musculus serine (or cysteine) proteinase inhibitor, clade H, member 1 (Serpinh1), mRNA.||synonyms: J6, Cbp1, Cbp2, gp46, Hsp47, BERF-1, Serpinh2, colligin
>NM_009826||Mus musculus RB1-inducible coiled-coil 1 (Rb1cc1), mRNA.||synonyms: Cc1, LaXp180, DRAGOU14, mKIAA0203, 2900055E04Rik, 5930404L04Rik
>NM_009827||Mus musculus cholecystokinin A receptor (Cckar), mRNA.||NA
>NM_009828||Mus musculus cyclin A2 (Ccna2), mRNA.||synonyms: Ccn1, Ccna, Cyca, Ccn-1
>NM_009829||Mus musculus cyclin D2 (Ccnd2), mRNA.||synonyms: Vin1, Vin-1, 2600016F06Rik
>NM_009830||Mus musculus cyclin E2 (Ccne2), mRNA.||NA
>NM_009831||Mus musculus cyclin G1 (Ccng1), mRNA.||NA
>NM_009832||Mus musculus cyclin K (Ccnk), mRNA.||synonym: CPR4
>NM_009833||Mus musculus cyclin T1 (Ccnt1), mRNA.||synonyms: CycT1, 2810478G24Rik
>NM_009834||Mus musculus CCR4 carbon catabolite repression 4-like (S. cerevisiae) (Ccrn4l), mRNA.||synonyms: Ccr4, nocturnin
>NM_009835||Mus musculus chemokine (C-C motif) receptor 6 (Ccr6), mRNA.||synonym: Cmkbr6
>NM_009836||Mus musculus chaperonin subunit 3 (gamma) (Cct3), mRNA.||synonyms: Cctg, TriC-P5, Tcp1-rs3
>NM_009837||Mus musculus chaperonin subunit 4 (delta) (Cct4), mRNA.||synonyms: A45, Cctd, 2610204B21Rik
>NM_009838||Mus musculus chaperonin subunit 6a (zeta) (Cct6a), mRNA.||synonyms: Cct6, Cctz-1
>NM_009839||Mus musculus chaperonin subunit 6b (zeta) (Cct6b), mRNA.||synonyms: Cctz-2, CCTzeta-2
>NM_009840||Mus musculus chaperonin subunit 8 (theta) (Cct8), mRNA.||synonym: Cctq
>NM_009841||Mus musculus CD14 antigen (Cd14), mRNA.||NA
>NM_009842||Mus musculus CD151 antigen (Cd151), mRNA.||synonyms: SFA-1, PETA-3, Tspan24
>NM_009843||Mus musculus cytotoxic T-lymphocyte-associated protein 4 (Ctla4), mRNA.||synonyms: Cd152, Ly-56, Ctla-4
>NM_009844||Mus musculus CD19 antigen (Cd19), mRNA.||NA
>NM_009845||Mus musculus CD22 antigen (Cd22), mRNA.||synonyms: Lyb8, Lyb-8, A530093D23
>NM_009846||Mus musculus CD24a antigen (Cd24a), mRNA.||synonyms: HSA, Ly-52
>NM_009847||Mus musculus CD2-associated protein (Cd2ap), mRNA.||synonym: METS-1
>NM_009848||Mus musculus ectonucleoside triphosphate diphosphohydrolase 1 (Entpd1), mRNA.||synonyms: Cd39, NTPDase-1, 2610206B08Rik
>NM_009849||Mus musculus ectonucleoside triphosphate diphosphohydrolase 2 (Entpd2), mRNA.||synonyms: Cd39l1, NTPDase-2
>NM_009850||Mus musculus CD3 antigen, gamma polypeptide (Cd3g), mRNA.||synonyms: T3g, Ctg3, Ctg-3
>NM_009851||Mus musculus CD44 antigen (Cd44), mRNA.||synonyms: Ly-24, Pgp-1, HERMES, AW121933
>NM_009852||Mus musculus CD6 antigen (Cd6), mRNA.||NA
>NM_009853||Mus musculus CD68 antigen (Cd68), mRNA.||synonyms: gp110, Scard1
>NM_009854||Mus musculus CD7 antigen (Cd7), mRNA.||NA
>NM_009855||Mus musculus CD80 antigen (Cd80), mRNA.||synonyms: B7-1, Ly53, Cd28l, Ly-53, MIC17, TS/A-1
>NM_009856||Mus musculus CD83 antigen (Cd83), mRNA.||NA
>NM_009858||Mus musculus CD8 antigen, beta chain 1 (Cd8b1), mRNA.||synonyms: Cd8b, Ly-3, Ly-C, Lyt-3
>NM_009859||Mus musculus septin 7 (Sept7), mRNA.||synonyms: KIA, Cdc10, mKIAA4020, E430034N22
>NM_009860||Mus musculus cell division cycle 25 homolog C (S. cerevisiae) (Cdc25c), mRNA.||synonym: Cdc25
>NM_009861||Mus musculus cell division cycle 42 homolog (S. cerevisiae) (Cdc42), mRNA.||NA
>NM_009862||Mus musculus cell division cycle 45 homolog (S. cerevisiae)-like (Cdc45l), mRNA.||NA
>NM_009863||Mus musculus cell division cycle 7 (S. cerevisiae) (Cdc7), mRNA.||synonyms: MGC, Cdc7l1, muCdc7
>NM_009864||Mus musculus cadherin 1 (Cdh1), mRNA.||synonyms: Um, UVO, Ecad, E-cadherin, uvomorulin
>NM_009866||Mus musculus cadherin 11 (Cdh11), mRNA.||synonyms: Cad11, 2810038F24, 2610005L07Rik
>NM_009867||Mus musculus cadherin 4 (Cdh4), mRNA.||synonyms: Rcad, R-cadherin
>NM_009868||Mus musculus cadherin 5 (Cdh5), mRNA.||synonyms: 7B4, VEC, CD144, VE-Cad
>NM_009870||Mus musculus cyclin-dependent kinase 4 (Cdk4), mRNA.||synonym: Crk3
>NM_009871||Mus musculus cyclin-dependent kinase 5, regulatory subunit (p35) 1 (Cdk5r1), mRNA.||synonyms: p35, Cdk5r, D11Bwg0379e
>NM_009872||Mus musculus cyclin-dependent kinase 5, regulatory subunit 2 (p39) (Cdk5r2), mRNA.||synonym: p39
>NM_009873||Mus musculus cyclin-dependent kinase 6 (Cdk6), mRNA.||synonyms: Crk2, AI504062, 5830411I20
>NM_009874||Mus musculus cyclin-dependent kinase 7 (homolog of Xenopus MO15 cdk-activating kinase) (Cdk7), mRNA.||synonyms: Crk4, Cdkn7
>NM_009875||Mus musculus cyclin-dependent kinase inhibitor 1B (P27) (Cdkn1b), mRNA.||synonyms: p27, Kip1, p27Kip1
>NM_009876||Mus musculus cyclin-dependent kinase inhibitor 1C (P57) (Cdkn1c), mRNA.||synonyms: CDKI, Kip2, p57Kip2, p57(kip2)
>NM_009877||Mus musculus cyclin-dependent kinase inhibitor 2A (Cdkn2a), mRNA.||synonyms: Arf, p16, MTS1, p19ARF, p16INK4a, ARF-INK4a, INK4a-ARF, p16(INK4a)
>NM_009878||Mus musculus cyclin-dependent kinase inhibitor 2D (p19, inhibits CDK4) (Cdkn2d), mRNA.||synonyms: p19, INK4d, p19INK4d
>NM_009879||Mus musculus carnitine deficiency-associated gene expressed in ventricle 1 (Cdv1), mRNA.||synonyms: CDV-1, CDV-1R
>NM_009880||Mus musculus caudal type homeo box 1 (Cdx1), mRNA.||synonyms: Cdx, Cdx-1
>NM_009881||Mus musculus chromodomain protein, Y chromosome-like (Cdyl), mRNA.||NA
>NM_009882||Mus musculus CCAAT/enhancer binding protein zeta (Cebpz), mRNA.||synonyms: Cbf, CBF2, MGC36087, Cebpa-rs1
>NM_009883||Mus musculus CCAAT/enhancer binding protein (C/EBP), beta (Cebpb), mRNA.||synonyms: LAP, CRP2, NF-M, Nfil6, NF-IL6, IL-6DBP
>NM_009884||Mus musculus CCAAT/enhancer binding protein (C/EBP), gamma (Cebpg), mRNA.||synonyms: Gpe1bp, Ig/EBP, GPE1-BP, C/EBP[g], C/EBPgamma
>NM_009885||Mus musculus carboxyl ester lipase (Cel), mRNA.||synonyms: BAL, 1810036E18Rik
>NM_009886||Mus musculus cadherin EGF LAG seven-pass G-type receptor 1 (Celsr1), mRNA.||synonym: Scy
>NM_009887||Mus musculus cerberus 1 homolog (Xenopus laevis) (Cer1), mRNA.||synonyms: Cerr1, cer-1
>NM_009888||Mus musculus complement component factor h (Cfh), mRNA.||synonyms: NOM, Sas1, Mud-1, Sas-1
>NM_009889||Mus musculus glycoprotein hormones, alpha subunit (Cga), mRNA.||synonyms: HCG, LHA, MGC, FSHA, Tsha, aGSU, GPHA1, alphaSU, CG-alpha, GPHalpha, alpha-GSU
>NM_009890||Mus musculus cholesterol 25-hydroxylase (Ch25h), mRNA.||synonym: m25OH
>NM_009891||Mus musculus choline acetyltransferase (Chat), mRNA.||synonym: B230380D24Rik
>NM_009892||Mus musculus chitinase 3-like 3 (Chi3l3), mRNA.||synonyms: Ym1, ECF-L
>NM_009893||Mus musculus chordin (Chrd), mRNA.||synonym: Chd
>NM_009894||Mus musculus cell death-inducing DNA fragmentation factor, alpha subunit-like effector B (Cideb), mRNA.||synonyms: CIDE-B, 1110030C18Rik
>NM_009895||Mus musculus cytokine inducible SH2-containing protein (Cish), mRNA.||synonyms: Cis, F17, F23, CIS1
>NM_009896||Mus musculus suppressor of cytokine signaling 1 (Socs1), mRNA.||synonyms: JAB, Cish1, Cish7, SSI-1, SOCS-1
>NM_009897||Mus musculus creatine kinase, mitochondrial 1, ubiquitous (Ckmt1), mRNA.||synonyms: Mt-CK, mi-CK, ScCKmit, UbCKmit
>NM_009898||Mus musculus coronin, actin binding protein 1A (Coro1a), mRNA.||synonyms: p57, TACO, Clabp
>NM_009899||Mus musculus chloride channel calcium activated 1 (Clca1), mRNA.||synonym: Cacc
>NM_009900||Mus musculus chloride channel 2 (Clcn2), mRNA.||synonym: Clc2
>NM_009902||Mus musculus claudin 3 (Cldn3), mRNA.||synonym: Cpetr2
>NM_009903||Mus musculus claudin 4 (Cldn4), mRNA.||synonyms: CEP-R, Cpetr, Cpetr1
>NM_009904||Mus musculus calmegin (Clgn), mRNA.||synonyms: Cln, 4930459O04Rik
>NM_009905||Mus musculus CDC-like kinase 1 (Clk1), mRNA.||synonym: STY
>NM_009906||Mus musculus ceroid-lipofuscinosis, neuronal 2 (Cln2), mRNA.||synonym: TPP-I
>NM_009907||Mus musculus ceroid lipofuscinosis, neuronal 3, juvenile (Batten, Spielmeyer-Vogt disease) (Cln3), mRNA.||NA
>NM_009908||Mus musculus cytidine monophospho-N-acetylneuraminic acid synthetase (Cmas), mRNA.||synonyms: CMP-Neu5Ac, D6Bwg0250e
>NM_009909||Mus musculus interleukin 8 receptor, beta (Il8rb), mRNA.||synonyms: CD128, CXCR2, IL8RA, CDw128, Cmkar2, Gpcr16, IL-8Rh, IL-8rb, mIL-8RH
>NM_009910||Mus musculus chemokine (C-X-C motif) receptor 3 (Cxcr3), mRNA.||synonyms: Cd183, Cmkar3
>NM_009911||Mus musculus chemokine (C-X-C motif) receptor 4 (Cxcr4), mRNA.||synonyms: CD184, LESTR, Cmkar4, PB-CKR, PBSF/SDF-1
>NM_009912||Mus musculus chemokine (C-C motif) receptor 1 (Ccr1), mRNA.||synonyms: Cmkbr1, Mip-1a-R
>NM_009913||Mus musculus chemokine (C-C motif) receptor 9 (Ccr9), mRNA.||synonyms: Cmkbr10, GPR-9-6
>NM_009914||Mus musculus chemokine (C-C motif) receptor 3 (Ccr3), mRNA.||synonyms: CKR3, Cmkbr3, CC-CKR3, Cmkbr1l2
>NM_009915||Mus musculus chemokine (C-C motif) receptor 2 (Ccr2), mRNA.||synonyms: CKR2, CCR2A, CCR2B, CKR2A, CKR2B, mJE-R, Cmkbr2, CC-CKR-2
>NM_009916||Mus musculus chemokine (C-C motif) receptor 4 (Ccr4), mRNA.||synonyms: LESTR, Sdf1r, Cmkbr4
>NM_009917||Mus musculus chemokine (C-C motif) receptor 5 (Ccr5), mRNA.||synonyms: AM4-7, CD195, Cmkbr5
>NM_009918||Mus musculus cyclic nucleotide gated channel alpha 3 (Cnga3), mRNA.||synonym: CNG3
>NM_009919||Mus musculus cornichon homolog (Drosophila) (Cnih), mRNA.||synonym: 0610007J15
>NM_009920||Mus musculus cornichon homolog 2 (Drosophila) (Cnih2), mRNA.||synonym: Cnil
>NM_009921||Mus musculus cathelicidin antimicrobial peptide (Camp), mRNA.||synonyms: Cnlp, MCLP, CAP18, Cramp, FALL39
>NM_009922||Mus musculus calponin 1 (Cnn1), mRNA.||synonyms: CN, CnnI
>NM_009923||Mus musculus cyclic nucleotide phosphodiesterase 1 (Cnp1), mRNA.||synonyms: Cnp, Cnp-1, CNPase
>NM_009924||Mus musculus cannabinoid receptor 2 (macrophage) (Cnr2), mRNA.||synonyms: CB2, CB2-R
>NM_009925||Mus musculus procollagen, type X, alpha 1 (Col10a1), mRNA.||synonym: Col10a-1
>NM_009926||Mus musculus procollagen, type XI, alpha 2 (Col11a2), mRNA.||NA
>NM_009928||Mus musculus procollagen, type XV (Col15a1), mRNA.||NA
>NM_009929||Mus musculus procollagen, type XVIII, alpha 1 (Col18a1), mRNA.||synonym: endostatin
>NM_009930||Mus musculus procollagen, type III, alpha 1 (Col3a1), mRNA.||synonyms: KIA, Ms10w, Col3a-1, MMS10-W, mKIAA4231
>NM_009931||Mus musculus procollagen, type IV, alpha 1 (Col4a1), mRNA.||synonym: Col4a-1
>NM_009932||Mus musculus procollagen, type IV, alpha 2 (Col4a2), mRNA.||synonyms: Col4a-2, MGC7371, canstatin
>NM_009933||Mus musculus procollagen, type VI, alpha 1 (Col6a1), mRNA.||synonym: Col6a-1
>NM_009936||Mus musculus procollagen, type IX, alpha 3 (Col9a3), mRNA.||NA
>NM_009938||Mus musculus coatomer protein complex subunit alpha (Copa), mRNA.||synonym: xenin
>NM_009939||Mus musculus COP9 (constitutive photomorphogenic) homolog, subunit 2 (Arabidopsis thaliana) (Cops2), mRNA.||synonyms: Csn2, Sgn2, Trip15, alien-like
>NM_009940||Mus musculus demethyl-Q 7 (Coq7), mRNA.||synonym: clk-1
>NM_009941||Mus musculus cytochrome c oxidase subunit IV isoform 1 (Cox4i1), mRNA.||synonyms: Cox4, Cox4a
>NM_009942||Mus musculus cytochrome c oxidase, subunit Vb (Cox5b), mRNA.||NA
>NM_009943||Mus musculus cytochrome c oxidase, subunit VI a, polypeptide 2 (Cox6a2), mRNA.||synonyms: VIaH, COXVIaH
>NM_009945||Mus musculus cytochrome c oxidase, subunit VIIa 2 (Cox7a2), mRNA.||synonyms: COX7AL, Cox7a3, CoxVIIa-L
>NM_009946||Mus musculus complexin 2 (Cplx2), mRNA.||synonym: 921-L
>NM_009947||Mus musculus copine VI (Cpne6), mRNA.||NA
>NM_009948||Mus musculus carnitine palmitoyltransferase 1b, muscle (Cpt1b), mRNA.||synonyms: Cpt1, M-CPTI
>NM_009949||Mus musculus carnitine palmitoyltransferase 2 (Cpt2), mRNA.||synonym: CPTII
>NM_009950||Mus musculus CASP2 and RIPK1 domain containing adaptor with death domain (Cradd), mRNA.||synonym: RAIDD
>NM_009951||Mus musculus insulin-like growth factor 2, binding protein 1 (Igf2bp1), mRNA.||synonyms: Zbp1, Crdbp, IMP-1, CRD-BP, Neilsen, D11Moh45, D030026A21Rik
>NM_009952||Mus musculus cAMP responsive element binding protein 1 (Creb1), mRNA.||synonyms: Creb, Creb-1, 2310001E10Rik
>NM_009953||Mus musculus corticotropin releasing hormone receptor 2 (Crhr2), mRNA.||synonyms: Crfr2, CRF-R2, CRFR2beta, CRFR2alpha
>NM_009954||Mus musculus breast cancer anti-estrogen resistance 1 (Bcar1), mRNA.||synonyms: Cas, Crkas
>NM_009955||Mus musculus dihydropyrimidinase-like 2 (Dpysl2), mRNA.||synonyms: DRP2, Crmp2, Ulip2, TOAD-64, Musunc33
>NM_009957||Mus musculus protocadherin alpha 7 (Pcdha7), mRNA.||synonyms: MGC, Cnr4, Crnr4
>NM_009959||Mus musculus protocadherin alpha 5 (Pcdha5), mRNA.||synonyms: Cnr6, Crnr6
>NM_009960||Mus musculus protocadherin alpha 11 (Pcdha11), mRNA.||synonyms: Cnr7, Crnr7, A830022B16Rik
>NM_009961||Mus musculus protocadherin alpha 10 (Pcdha10), mRNA.||synonyms: Cnr3, Cnr8, Crnr3, Crnr8, Pcdha14
>NM_009962||Mus musculus G protein-coupled receptor 44 (Gpr44), mRNA.||synonyms: Crth2, Grp45
>NM_009963||Mus musculus cryptochrome 2 (photolyase-like) (Cry2), mRNA.||synonym: D130054K12Rik
>NM_009964||Mus musculus crystallin, alpha B (Cryab), mRNA.||synonyms: Crya2, Crya-2
>NM_009965||Mus musculus crystallin, beta A1 (Cryba1), mRNA.||synonyms: Cryb, BA3/A1
>NM_009967||Mus musculus crystallin, gamma S (Crygs), mRNA.||synonyms: Opj, rncat
>NM_009968||Mus musculus crystallin, zeta (Cryz), mRNA.||synonym: SEZ9
>NM_009969||Mus musculus colony stimulating factor 2 (granulocyte-macrophage) (Csf2), mRNA.||synonyms: Csfgm, Gm-CSf
>NM_009970||Mus musculus colony stimulating factor 2 receptor, alpha, low-affinity (granulocyte-macrophage) (Csf2ra), mRNA.||synonyms: CD116, Csfgmra, GM-CSFR, GM-CSF-Ra
>NM_009971||Mus musculus colony stimulating factor 3 (granulocyte) (Csf3), mRNA.||synonyms: Csfg, G-CSF
>NM_009972||Mus musculus casein beta (Csnb), mRNA.||synonym: CSN2
>NM_009973||Mus musculus casein delta (Csnd), mRNA.||synonyms: Csne, Csn1s2b
>NM_009974||Mus musculus casein kinase II, alpha 2, polypeptide (Csnk2a2), mRNA.||synonyms: CK2, 1110035J23Rik
>NM_009975||Mus musculus casein kinase II, beta subunit (Csnk2b), mRNA.||NA
>NM_009976||Mus musculus cystatin C (Cst3), mRNA.||synonym: CysC
>NM_009977||Mus musculus cystatin F (leukocystatin) (Cst7), mRNA.||synonym: CMAP
>NM_009978||Mus musculus cystatin 8 (cystatin-related epididymal spermatogenic) (Cst8), mRNA.||synonyms: Cres, Cst-rs1
>NM_009979||Mus musculus cystatin 9 (Cst9), mRNA.||synonyms: M12, testatin
>NM_009980||Mus musculus C-terminal binding protein 2 (Ctbp2), mRNA.||synonyms: Ribeye, D7Ertd45e
>NM_009981||Mus musculus phosphate cytidylyltransferase 1, choline, alpha isoform (Pcyt1a), mRNA.||synonyms: Ctpct, CTalpha, Cttalpha
>NM_009982||Mus musculus cathepsin C (Ctsc), mRNA.||synonyms: DPP1, DPPI
>NM_009983||Mus musculus cathepsin D (Ctsd), mRNA.||synonyms: CD, CatD
>NM_009984||Mus musculus cathepsin L (Ctsl), mRNA.||synonyms: fs, MEP, nkt, 1190035F06Rik
>NM_009985||Mus musculus cathepsin W (Ctsw), mRNA.||synonym: lymphopain
>NM_009986||Mus musculus cut-like 1 (Drosophila) (Cutl1), transcript variant 1, mRNA.||synonyms: CDP, Cux, KIA, MGC, Cux1, Cux-1, Phox2, mKIAA4047
>NM_009987||Mus musculus chemokine (C-X3-C) receptor 1 (Cx3cr1), mRNA.||NA
>NM_009988||Mus musculus coxsackievirus and adenovirus receptor (Cxadr), mRNA.||synonyms: CAR, MCAR, 2610206D03Rik
>NM_009989||Mus musculus cytochrome c, testis (Cyct), mRNA.||NA
>NM_009990||Mus musculus cytoplasmic linker 2 (Cyln2), mRNA.||synonyms: Clip1, WSCR4, wbscr4, CLIP-115, B230327O20
>NM_009991||Mus musculus cytochrome P450, family 11, subfamily b, polypeptide 2 (Cyp11b2), mRNA.||synonyms: Cpn2, Cyp11b, Cyp11b-2
>NM_009992||Mus musculus cytochrome P450, family 1, subfamily a, polypeptide 1 (Cyp1a1), mRNA.||synonyms: AHH, AHRR, CP11, P450-1
>NM_009993||Mus musculus cytochrome P450, family 1, subfamily a, polypeptide 2 (Cyp1a2), mRNA.||synonyms: CP12, P450-3
>NM_009994||Mus musculus cytochrome P450, family 1, subfamily b, polypeptide 1 (Cyp1b1), mRNA.||synonyms: CP1B, P4501b1
>NM_009995||Mus musculus cytochrome P450, family 21, subfamily a, polypeptide 1 (Cyp21a1), mRNA.||synonyms: 21OH, 21-OH, 21OHA, Cyp21, Oh21-1, CYP21OH-A
>NM_009996||Mus musculus cytochrome P450, family 24, subfamily a, polypeptide 1 (Cyp24a1), mRNA.||synonyms: CP24, Cyp24, 24-OHase
>NM_009997||Mus musculus cytochrome P450, family 2, subfamily a, polypeptide 4 (Cyp2a4), mRNA.||synonyms: Cyp15a1, D7Ucla4
>NM_009998||Mus musculus cytochrome P450, family 2, subfamily b, polypeptide 10 (Cyp2b10), mRNA.||synonyms: p16, Cyp2b, Cyp2b20
>NM_009999||Mus musculus cytochrome P450, family 2, subfamily b, polypeptide 10 (Cyp2b10), mRNA.||synonyms: p16, Cyp2b, Cyp2b20
>NM_010000||Mus musculus cytochrome P450, family 2, subfamily b, polypeptide 9 (Cyp2b9), mRNA.||synonym: Cyp2b
>NM_010001||Mus musculus cytochrome P450, family 2. subfamily c, polypeptide 37 (Cyp2c37), mRNA.||NA
>NM_010002||Mus musculus cytochrome P450, family 2, subfamily c, polypeptide 38 (Cyp2c38), mRNA.||NA
>NM_010003||Mus musculus cytochrome P450, family 2, subfamily c, polypeptide 39 (Cyp2c39), mRNA.||NA
>NM_010004||Mus musculus cytochrome P450, family 2, subfamily c, polypeptide 40 (Cyp2c40), mRNA.||NA
>NM_010005||Mus musculus cytochrome P450, family 2, subfamily d, polypeptide 10 (Cyp2d10), mRNA.||synonyms: Cyp2d, P450-2D
>NM_010006||Mus musculus cytochrome P450, family 2, subfamily d, polypeptide 9 (Cyp2d9), mRNA.||synonyms: Cyp2d, P450-2D
>NM_010007||Mus musculus cytochrome P450, family 2, subfamily j, polypeptide 5 (Cyp2j5), mRNA.||NA
>NM_010008||Mus musculus cytochrome P450, family 2, subfamily j, polypeptide 6 (Cyp2j6), mRNA.||NA
>NM_010009||Mus musculus cytochrome P450, family 27, subfamily b, polypeptide 1 (Cyp27b1), mRNA.||synonyms: MGC, Vdr, Cp2b, Cyp1, Pddr, Vdd1, Vddr, Cyp40, VddrI, Cyp27b, P450c1
>NM_010010||Mus musculus cytochrome P450, family 46, subfamily a, polypeptide 1 (Cyp46a1), mRNA.||synonym: Cyp46
>NM_010011||Mus musculus cytochrome P450, family 4, subfamily a, polypeptide 10 (Cyp4a10), mRNA.||synonyms: RP1, Cyp4a, D4Rp1
>NM_010012||Mus musculus cytochrome P450, family 8, subfamily b, polypeptide 1 (Cyp8b1), mRNA.||NA
>NM_010014||Mus musculus disabled homolog 1 (Drosophila) (Dab1), mRNA.||synonyms: scm, scr, yot, scrambler
>NM_010015||Mus musculus defender against cell death 1 (Dad1), mRNA.||NA
>NM_010016||Mus musculus decay accelerating factor 1 (Daf1), mRNA.||synonyms: Daf, CD55, Daf-GPI, GPI-DAF
>NM_010017||Mus musculus dystroglycan 1 (Dag1), mRNA.||synonyms: DG, D9Wsu13e
>NM_010018||Mus musculus D-amino acid oxidase 1 (Dao1), mRNA.||synonyms: DAO, Dao-1
>NM_010019||Mus musculus death-associated kinase 2 (Dapk2), mRNA.||NA
>NM_010020||Mus musculus solute carrier family 6 (neurotransmitter transporter, dopamine), member 3 (Slc6a3), mRNA.||synonyms: DAT, Dat1
>NM_010021||Mus musculus deleted in azoospermia-like (Dazl), mRNA.||synonyms: Tpx2, Dazla, Tpx-2
>NM_010022||Mus musculus dihydrolipoamide branched chain transacylase E2 (Dbt), mRNA.||synonym: D3Wsu60e
>NM_010023||Mus musculus dodecenoyl-Coenzyme A delta isomerase (3,2 trans-enoyl-Coenyme A isomerase) (Dci), mRNA.||synonym: eci
>NM_010024||Mus musculus dopachrome tautomerase (Dct), mRNA.||synonyms: DT, slt, TRP-2, Tyrp2, slaty, Tyrp-2
>NM_010025||Mus musculus doublecortin (Dcx), mRNA.||synonym: Dbct
>NM_010026||Mus musculus development and differentiation enhancing (Ddef1), mRNA.||synonyms: PAP, s19, Asap1, mKIAA1249
>NM_010027||Mus musculus D-dopachrome tautomerase (Ddt), mRNA.||NA
>NM_010028||Mus musculus DEAD/H (Asp-Glu-Ala-Asp/His) box polypeptide 3, X-linked (Ddx3x), mRNA.||synonyms: Ddx3, D1Pas1-rs2
>NM_010029||Mus musculus DEAD (Asp-Glu-Ala-Asp) box polypeptide 4 (Ddx4), mRNA.||synonyms: Mvh, VASA
>NM_010030||Mus musculus defensin beta 2 (Defb2), mRNA.||NA
>NM_010039||Mus musculus defensin related cryptdin 4 (Defcr4), mRNA.||synonym: Crp4
>NM_010043||Mus musculus desmin (Des), mRNA.||NA
>NM_010044||Mus musculus DNA fragmentation factor, alpha subunit (Dffa), mRNA.||synonyms: ICAD, DFF35, Dff45, ICAD-L, ICAD-S, A330085O09Rik
>NM_010045||Mus musculus Duffy blood group (Dfy), mRNA.||synonyms: FY, GPD, Darc, CCBP1, CD234, ESTM35
>NM_010046||Mus musculus diacylglycerol O-acyltransferase 1 (Dgat1), mRNA.||synonyms: Dgat, D15Ertd23e
>NM_010047||Mus musculus DiGeorge syndrome critical region gene 6 (Dgcr6), mRNA.||NA
>NM_010048||Mus musculus DiGeorge syndrome critical region gene 2 (Dgcr2), mRNA.||synonyms: Idd, Lan, Dgsc, DGS-C, Sez12, 9930034O06Rik
>NM_010049||Mus musculus dihydrofolate reductase (Dhfr), mRNA.||synonym: 8430436I03Rik
>NM_010050||Mus musculus deiodinase, iodothyronine, type II (Dio2), mRNA.||NA
>NM_010051||Mus musculus dickkopf homolog 1 (Xenopus laevis) (Dkk1), mRNA.||synonym: mdkk-1
>NM_010052||Mus musculus delta-like 1 homolog (Drosophila) (Dlk1), mRNA.||synonyms: FA1, ZOG, pG2, Peg9, SCP1, Ly107, pref-1
>NM_010053||Mus musculus distal-less homeobox 1 (Dlx1), mRNA.||synonyms: Dlx, Dlx-1
>NM_010054||Mus musculus distal-less homeobox 2 (Dlx2), mRNA.||synonyms: Dlx-2, Tes-1
>NM_010055||Mus musculus distal-less homeobox 3 (Dlx3), mRNA.||synonym: Dlx-3
>NM_010056||Mus musculus distal-less homeobox 5 (Dlx5), transcript variant 1, mRNA.||NA
>NM_010058||Mus musculus dystrophia myotonica-containing WD repeat motif (Dmwd), mRNA.||synonyms: 59, Dm9, MGC, DMR-N9, MGC37679
>NM_010059||Mus musculus disrupted meiotic cDNA 1 homolog (Dmc1h), mRNA.||synonym: Dmc1
>NM_010060||Mus musculus dynein, axonemal, heavy chain 11 (Dnahc11), mRNA.||synonyms: iv, lrd
>NM_010061||Mus musculus deoxyribonuclease I (Dnase1), mRNA.||synonyms: Dnl1, DNaseI, DNase I
>NM_010062||Mus musculus deoxyribonuclease II alpha (Dnase2a), mRNA.||synonym: Dnase2
>NM_010063||Mus musculus dynein, cytoplasmic, intermediate chain 1 (Dncic1), mRNA.||synonyms: DIC, IC74
>NM_010064||Mus musculus dynein, cytoplasmic, intermediate chain 2 (Dncic2), mRNA.||synonym: 3110079H08Rik
>NM_010065||Mus musculus dynamin 1 (Dnm1), mRNA.||synonyms: Dnm, KIA, mKIAA4093
>NM_010066||Mus musculus DNA methyltransferase (cytosine-5) 1 (Dnmt1), mRNA.||synonyms: Dnmt, Met1, Cxxc9, MTase, Met-1, Dnmt1o
>NM_010067||Mus musculus DNA methyltransferase 2 (Dnmt2), mRNA.||NA
>NM_010068||Mus musculus DNA methyltransferase 3B (Dnmt3b), transcript variant 3, mRNA.||NA
>NM_010069||Mus musculus double C2, alpha (Doc2a), mRNA.||NA
>NM_010070||Mus musculus docking protein 1 (Dok1), mRNA.||synonym: p62DOK
>NM_010071||Mus musculus docking protein 2 (Dok2), mRNA.||synonyms: DokR, Frip
>NM_010072||Mus musculus dolichol-phosphate (beta-D) mannosyltransferase 1 (Dpm1), mRNA.||NA
>NM_010073||Mus musculus dolichol-phosphate (beta-D) mannosyltransferase 2 (Dpm2), mRNA.||NA
>NM_010074||Mus musculus dipeptidylpeptidase 4 (Dpp4), mRNA.||synonyms: Cd26, THAM, Dpp-4
>NM_010075||Mus musculus dipeptidylpeptidase 6 (Dpp6), mRNA.||synonyms: Rw, MGC, Dpp-6, Peplb, D5Buc3, D5Buc4, D5Buc5, In(5)6H-p
>NM_010076||Mus musculus dopamine receptor D1A (Drd1a), mRNA.||synonyms: D1dr, Drd1, Drd-1, Gpcr15, C030036C15Rik
>NM_010077||Mus musculus dopamine receptor 2 (Drd2), mRNA.||synonyms: D2R, Drd-2
>NM_010078||Mus musculus dystrophin related protein 2 (Drp2), mRNA.||NA
>NM_010080||Mus musculus dentin sialophosphoprotein (Dspp), mRNA.||NA
>NM_010081||Mus musculus dystonin (Dst), mRNA.||synonyms: ah, dt, Bpag, BP230, Bpag1, Macf2, nmf203, BPAG1-n, athetoid, mKIAA0728, 2310001O04Rik, A830042E19Rik
>NM_010082||Mus musculus a disintegrin and metalloprotease domain 28 (Adam28), transcript variant 1, mRNA.||synonyms: MDCL, Dtgn1, MDC-L, MDC-Lm, MDC-Ls, eMDCII, C130072N01Rik, D430033C21Rik
>NM_010084||Mus musculus a disintegrin and metalloprotease domain 18 (Adam18), mRNA.||synonyms: Dtgn3, Adam27
>NM_010085||Mus musculus a disintegrin and metalloprotease domain 26 (testase 3) (Adam26), mRNA.||synonym: Dtgn4
>NM_010086||Mus musculus a disintegrin and metalloprotease domain 24 (testase 1) (Adam24), mRNA.||synonym: Dtgn5
>NM_010087||Mus musculus dystrobrevin alpha (Dtna), transcript variant 2, mRNA.||synonyms: A0, Dtn, adbn, a-DB-1
>NM_010088||Mus musculus decidual/trophoblast prolactin-related protein (Dtprp), mRNA.||synonyms: DPRP, D/tPRP
>NM_010089||Mus musculus deubiquitinating enzyme 2 (Dub2), mRNA.||NA
>NM_010090||Mus musculus dual specificity phosphatase 2 (Dusp2), mRNA.||synonym: PAC1
>NM_010091||Mus musculus dishevelled, dsh homolog 1 (Drosophila) (Dvl1), mRNA.||synonyms: Dvl, KIA, mKIAA4029
>NM_010092||Mus musculus dual-specificity tyrosine-(Y)-phosphorylation regulated kinase 1b (Dyrk1b), mRNA.||synonym: Mirk
>NM_010094||Mus musculus left right determination factor 1 (Lefty1), mRNA.||synonyms: Leftb, Stra3, Tgfb4, lefty, lefty-1
>NM_010095||Mus musculus early B-cell factor 2 (Ebf2), mRNA.||synonyms: Mmot1, O/E-3, D14Ggc1e
>NM_010096||Mus musculus early B-cell factor 3 (Ebf3), mRNA.||synonyms: KIA, O/E-2, mKIAA4201
>NM_010097||Mus musculus SPARC-like 1 (mast9, hevin) (Sparcl1), mRNA.||synonyms: Sc1, Ecm2, hevin, mast9
>NM_010098||Mus musculus opsin (encephalopsin) (Opn3), mRNA.||synonyms: ERO, Ecpn
>NM_010099||Mus musculus ectodysplasin-A (Eda), mRNA.||synonyms: Ta, Ed1, HED, EDA1, XLHED, tabby, Eda-A1, Eda-A2
>NM_010100||Mus musculus ectodysplasin-A receptor (Edar), mRNA.||synonyms: dl, ED3, ED5, ED1R, EDA3, EDA-A1R, downless
>NM_010101||Mus musculus endothelial differentiation, sphingolipid G-protein-coupled receptor, 3 (Edg3), mRNA.||synonyms: LPb3, S1P3
>NM_010102||Mus musculus endothelial differentiation, G-protein-coupled receptor 6 (Edg6), mRNA.||synonyms: S1P4, lpC1
>NM_010103||Mus musculus EGF-like repeats and discoidin I-like domains 3 (Edil3), mRNA.||synonym: Del1
>NM_010104||Mus musculus endothelin 1 (Edn1), mRNA.||synonyms: ET-1, preproET
>NM_010106||Mus musculus eukaryotic translation elongation factor 1 alpha 1 (Eef1a1), mRNA.||synonyms: MGC, MGC7551, MGC8115, MGC8209, MGC18758, MGC27859
>NM_010107||Mus musculus ephrin A1 (Efna1), mRNA.||synonyms: B61, Epl1, EFL-1, Eplg1, Lerk1, LERK-1
>NM_010109||Mus musculus ephrin A5 (Efna5), transcript variant 2, mRNA.||synonyms: AL-1, Epl7, RAGS, EFL-5, LERK-7, Ephrin-A5
>NM_010110||Mus musculus ephrin B1 (Efnb1), mRNA.||synonyms: Epl2, EFL-3, Elk-L, Eplg2, Lerk2, Stra1, Cek5-L, LERK-2
>NM_010111||Mus musculus ephrin B2 (Efnb2), mRNA.||synonyms: Epl5, ELF-2, Eplg5, Htk-L, Lerk5, LERK-5, NLERK-1
>NM_010112||Mus musculus embryonal Fyn-associated substrate (Efs), mRNA.||NA
>NM_010113||Mus musculus epidermal growth factor (Egf), mRNA.||NA
>NM_010114||Mus musculus kallikrein 22 (Klk22), mRNA.||synonyms: Egfbp1, mGk-22, Egfbp-1, Klk1b22
>NM_010115||Mus musculus kallikrein 13 (Klk13), mRNA.||synonyms: Egfbp2, mGk-13, Egfbp-2, Klk1b26
>NM_010116||Mus musculus kallikrein 9 (Klk9), mRNA.||synonyms: mGk-9, Egfbp3, Klk1b9, Egfbp-3
>NM_010117||Mus musculus rhomboid family 1 (Drosophila) (Rhbdf1), mRNA.||synonyms: KIA, Dist1, C16ORF8, Egfr-rs, mKIAA4242
>NM_010118||Mus musculus early growth response 2 (Egr2), mRNA.||synonyms: Egr-2, Zfp-6, Krox20, NGF1-B, Zfp-25, Krox-20
>NM_010119||Mus musculus EH-domain containing 1 (Ehd1), mRNA.||synonyms: Past1, RME-1
>NM_010120||Mus musculus eukaryotic translation initiation factor 1A (Eif1a), mRNA.||synonyms: Ef1a, Eftu, Eif4c, eIF-1A
>NM_010121||Mus musculus eukaryotic translation initiation factor 2 alpha kinase 3 (Eif2ak3), mRNA.||synonyms: PEK, perk
>NM_010122||Mus musculus eukaryotic translation initiation factor 2B, subunit 4 delta (Eif2b4), mRNA.||synonym: Eif2b
>NM_010123||Mus musculus eukaryotic translation initiation factor 3, subunit 10 (theta) (Eif3s10), mRNA.||synonyms: Csma, Eif3, mKIAA0139, A830012B05Rik
>NM_010124||Mus musculus eukaryotic translation initiation factor 4E binding protein 2 (Eif4ebp2), mRNA.||synonyms: 4E-BP2, PHAS-II, 2810011I19Rik
>NM_010125||Mus musculus E74-like factor 5 (Elf5), mRNA.||NA
>NM_010127||Mus musculus POU domain, class 6, transcription factor 1 (Pou6f1), mRNA.||synonyms: Emb, Brn5.0, 2310038G18Rik
>NM_010128||Mus musculus epithelial membrane protein 1 (Emp1), mRNA.||synonym: TMP
>NM_010129||Mus musculus epithelial membrane protein 3 (Emp3), mRNA.||synonyms: H4, H-4, Ymp, MI-35, HNMP-1
>NM_010130||Mus musculus EGF-like module containing, mucin-like, hormone receptor-like sequence 1 (Emr1), mRNA.||synonyms: Ly71, F4/80, Gpf480, TM7LN3, DD7A5-7, EGF-TM7
>NM_010132||Mus musculus empty spiracles homolog 2 (Drosophila) (Emx2), mRNA.||synonym: Pdo
>NM_010133||Mus musculus engrailed 1 (En1), mRNA.||synonyms: En-1, Mo-en.1
>NM_010134||Mus musculus engrailed 2 (En2), mRNA.||synonym: En-2
>NM_010135||Mus musculus enabled homolog (Drosophila) (Enah), mRNA.||synonyms: Mena, WBP8, Ndpp1
>NM_010136||Mus musculus eomesodermin homolog (Xenopus laevis) (Eomes), mRNA.||synonym: Tbr2
>NM_010137||Mus musculus endothelial PAS domain protein 1 (Epas1), mRNA.||synonyms: HLF, MOP2, HIF-2alpha
>NM_010139||Mus musculus Eph receptor A2 (Epha2), mRNA.||synonyms: Eck, Myk2, Sek2, Sek-2
>NM_010140||Mus musculus Eph receptor A3 (Epha3), mRNA.||synonyms: Hek, Cek4, ETK1, Hek4, Mek4, Tyro4
>NM_010141||Mus musculus Eph receptor A7 (Epha7), mRNA.||synonyms: Ebk, Ehk3, Mdk1, Cek11, Hek11
>NM_010142||Mus musculus Eph receptor B2 (Ephb2), mRNA.||synonyms: Drt, Erk, Nuk, Cek5, Hek5, Qek5, Sek3, ETECK, Prkm5, Tyro5
>NM_010143||Mus musculus Eph receptor B3 (Ephb3), mRNA.||synonyms: Etk2, HEK2, MDK5, Sek4, Cek10, Tyro6
>NM_010144||Mus musculus Eph receptor B4 (Ephb4), mRNA.||synonyms: Htk, MDK2, Myk1, Tyro11
>NM_010145||Mus musculus epoxide hydrolase 1, microsomal (Ephx1), mRNA.||synonyms: Eph1, Eph-1
>NM_010146||Mus musculus epilepsy, progressive myoclonic epilepsy, type 2 gene alpha (Epm2a), mRNA.||NA
>NM_010147||Mus musculus epsin 1 (Epn1), mRNA.||synonym: Ibp1
>NM_010148||Mus musculus epsin 2 (Epn2), mRNA.||synonyms: Ibp2, 9530051D10Rik
>NM_010149||Mus musculus erythropoietin receptor (Epor), mRNA.||NA
>NM_010150||Mus musculus nuclear receptor subfamily 2, group F, member 6 (Nr2f6), mRNA.||synonyms: EAR2, Erbal2, COUP-TF3
>NM_010151||Mus musculus nuclear receptor subfamily 2, group F, member 1 (Nr2f1), mRNA.||synonyms: EAR3, SVP44, Erbal3, COUPTFA, COUP-TF1, COUP-TFI, Tcfcoup1
>NM_010152||Mus musculus v-erb-b2 erythroblastic leukemia viral oncogene homolog 2, neuro/glioblastoma derived oncogene homolog (avian) (Erbb2), transcript variant 2, mRNA.||synonyms: Neu, HER2, HER-2, c-neu, Erbb-2, c-erbB2, mKIAA3023
>NM_010153||Mus musculus v-erb-b2 erythroblastic leukemia viral oncogene homolog 3 (avian) (Erbb3), mRNA.||synonyms: Erbb-3, Erbb3r
>NM_010155||Mus musculus Ets2 repressor factor (Erf), mRNA.||NA
>NM_010157||Mus musculus estrogen receptor 2 (beta) (Esr2), transcript variant 2, mRNA.||synonyms: ER[b], Estrb, ERbeta
>NM_010158||Mus musculus KH domain containing, RNA binding, signal transduction associated 3 (Khdrbs3), mRNA.||synonyms: Etle, Slm2, SLM-2, T-STAR
>NM_010160||Mus musculus CUG triplet repeat,RNA binding protein 2 (Cugbp2), mRNA.||synonyms: ETR-3, Napor, Napor-2, B230345P09Rik
>NM_010161||Mus musculus ecotropic viral integration site 2a (Evi2a), mRNA.||synonyms: Evi2, Evi-2
>NM_010162||Mus musculus exostoses (multiple) 1 (Ext1), mRNA.||NA
>NM_010163||Mus musculus exostoses (multiple) 2 (Ext2), mRNA.||NA
>NM_010164||Mus musculus eyes absent 1 homolog (Drosophila) (Eya1), mRNA.||synonym: bor
>NM_010165||Mus musculus eyes absent 2 homolog (Drosophila) (Eya2), mRNA.||NA
>NM_010166||Mus musculus eyes absent 3 homolog (Drosophila) (Eya3), transcript variant 2, mRNA.||NA
>NM_010167||Mus musculus eyes absent 4 homolog (Drosophila) (Eya4), mRNA.||NA
>NM_010168||Mus musculus coagulation factor II (F2), mRNA.||synonyms: Cf2, FII, Cf-2
>NM_010169||Mus musculus coagulation factor II (thrombin) receptor (F2r), mRNA.||synonyms: Cf2r, Par1, ThrR, MGC28086
>NM_010170||Mus musculus coagulation factor II (thrombin) receptor-like 2 (F2rl2), mRNA.||synonyms: PAR3, F730031A08
>NM_010171||Mus musculus coagulation factor III (F3), mRNA.||synonyms: TF, Cf3, Cf-3, CD142
>NM_010172||Mus musculus coagulation factor VII (F7), mRNA.||synonyms: Cf7, FVII, mfVII
>NM_010173||Mus musculus fatty acid amide hydrolase (Faah), mRNA.||NA
>NM_010174||Mus musculus fatty acid binding protein 3, muscle and heart (Fabp3), mRNA.||synonyms: Mdgi, Fabph1, Fabph4, H-FABP, Fabph-1, Fabph-4
>NM_010175||Mus musculus Fas (TNFRSF6)-associated via death domain (Fadd), mRNA.||synonym: Mort1/FADD
>NM_010176||Mus musculus fumarylacetoacetate hydrolase (Fah), mRNA.||NA
>NM_010177||Mus musculus Fas ligand (TNF superfamily, member 6) (Fasl), mRNA.||synonyms: gld, CD178, CD95L, Fas-L, Tnfsf6, APT1LG1, Fas-Ligand
>NM_010178||Mus musculus FUS interacting protein (serine-arginine rich) 1 (Fusip1), mRNA.||synonyms: Nssr, TASR, NSSR1, NSSR2, TASR1, TASR2, FUSIP2, SRrp40
>NM_010180||Mus musculus fibulin 1 (Fbln1), mRNA.||NA
>NM_010181||Mus musculus fibrillin 2 (Fbn2), mRNA.||synonyms: sy, KIA, sne, Fib-2, mKIAA4226
>NM_010184||Mus musculus Fc receptor, IgE, high affinity I, alpha polypeptide (Fcer1a), mRNA.||synonyms: FcERI, Fce1a, Fcr-5
>NM_010185||Mus musculus Fc receptor, IgE, high affinity I, gamma polypeptide (Fcer1g), mRNA.||synonyms: CD23, Fce1g, Ly-50, FcR[g], FcR-gamma
>NM_010186||Mus musculus Fc receptor, IgG, high affinity I (Fcgr1), mRNA.||synonyms: CD64, IGGHAFC, FcgammaRI
>NM_010187||Mus musculus Fc receptor, IgG, low affinity IIb (Fcgr2b), mRNA.||synonyms: CD32, Fcgr2, Fcr-2, Fcr-3, Ly-17, LyM-1, FcgRII, Fcgr2a, Ly-m20, Fc[g]RII, F630109E10Rik
>NM_010188||Mus musculus Fc receptor, IgG, low affinity III (Fcgr3), mRNA.||synonym: CD16
>NM_010189||Mus musculus Fc receptor, IgG, alpha chain transporter (Fcgrt), mRNA.||synonym: FcRn
>NM_010191||Mus musculus farnesyl diphosphate farnesyl transferase 1 (Fdft1), mRNA.||synonyms: SS, SQS
>NM_010192||Mus musculus feminization 1 homolog a (C. elegans) (Fem1a), mRNA.||NA
>NM_010193||Mus musculus feminization 1 homolog b (C. elegans) (Fem1b), mRNA.||synonym: mKIAA0396
>NM_010194||Mus musculus feline sarcoma oncogene (Fes), mRNA.||synonyms: FPS, c-fes
>NM_010195||Mus musculus G protein-coupled receptor 49 (Gpr49), mRNA.||synonym: FEX
>NM_010196||Mus musculus fibrinogen, alpha polypeptide (Fga), mRNA.||synonym: Fib
>NM_010197||Mus musculus fibroblast growth factor 1 (Fgf1), mRNA.||synonyms: Fam, Fgfa, Dffrx, Fgf-1
>NM_010198||Mus musculus fibroblast growth factor 11 (Fgf11), mRNA.||synonym: Fhf3
>NM_010199||Mus musculus fibroblast growth factor 12 (Fgf12), transcript variant 2, mRNA.||synonym: Fhf1
>NM_010200||Mus musculus fibroblast growth factor 13 (Fgf13), mRNA.||synonym: Fhf2
>NM_010201||Mus musculus fibroblast growth factor 14 (Fgf14), transcript variant 1, mRNA.||synonyms: Fhf4, FHF-4, mFHF-4(1B)
>NM_010202||Mus musculus fibroblast growth factor 4 (Fgf4), mRNA.||synonyms: KS3, hst, Fgfk, kFGF, Fgf-4, hst-1, Hstf-1
>NM_010203||Mus musculus fibroblast growth factor 5 (Fgf5), mRNA.||synonyms: go, Fgf-5, angora
>NM_010205||Mus musculus fibroblast growth factor 8 (Fgf8), mRNA.||synonyms: Aigf, Fgf-8
>NM_010206||Mus musculus fibroblast growth factor receptor 1 (Fgfr1), mRNA.||synonyms: FLG, Flt-2, Fgfr-1
>NM_010207||Mus musculus fibroblast growth factor receptor 2 (Fgfr2), transcript variant 1, mRNA.||synonyms: Bek, MGC, Fgfr7, Fgfr-2, Fgfr-7, KGFRTr
>NM_010208||Mus musculus Gardner-Rasheed feline sarcoma viral (Fgr) oncogene homolog (Fgr), mRNA.||NA
>NM_010209||Mus musculus fumarate hydratase 1 (Fh1), mRNA.||synonym: Fh-1
>NM_010210||Mus musculus fragile histidine triad gene (Fhit), mRNA.||synonym: Fra14A2
>NM_010211||Mus musculus four and a half LIM domains 1 (Fhl1), mRNA.||synonyms: KyoT, KyoT1, KyoT2
>NM_010212||Mus musculus four and a half LIM domains 2 (Fhl2), mRNA.||synonym: SLIM3
>NM_010214||Mus musculus four and a half LIM domains 4 (Fhl4), mRNA.||NA
>NM_010215||Mus musculus interleukin 4 induced 1 (Il4i1), mRNA.||synonyms: Fig1, Fig1-ps
>NM_010216||Mus musculus c-fos induced growth factor (Figf), mRNA.||synonyms: Vegfd, VEGF-D
>NM_010217||Mus musculus connective tissue growth factor (Ctgf), mRNA.||synonyms: Hcs24, Fisp12, fisp-12
>NM_010218||Mus musculus four jointed box 1 (Drosophila) (Fjx1), mRNA.||NA
>NM_010219||Mus musculus FK506 binding protein 4 (Fkbp4), mRNA.||synonyms: p59, 59kDa, FKPB52, FKBP-52
>NM_010220||Mus musculus FK506 binding protein 5 (Fkbp5), mRNA.||synonyms: Dit1, 51kDa, FKBP51, D17Ertd592e
>NM_010221||Mus musculus FK506 binding protein 10 (Fkbp10), mRNA.||synonyms: 65kDa, Fkbp6, FKBP65, Fkbp-rs1, Fkbp1-rs
>NM_010222||Mus musculus FK506 binding protein 7 (Fkbp7), mRNA.||synonyms: 23kDa, FKBP23
>NM_010223||Mus musculus FK506 binding protein 8 (Fkbp8), mRNA.||synonyms: 38kDa, Fkbp38
>NM_010225||Mus musculus forkhead box F2 (Foxf2), mRNA.||synonyms: LUN, Fkh20, FREAC2
>NM_010226||Mus musculus forkhead-like 18 (Drosophila) (Fkhl18), mRNA.||synonyms: Fkh3, FREAC10
>NM_010228||Mus musculus FMS-like tyrosine kinase 1 (Flt1), mRNA.||synonyms: Flt-1, sFlt1, VEGFR1, VEGFR-1
>NM_010229||Mus musculus FMS-like tyrosine kinase 3 (Flt3), mRNA.||synonyms: Ly72, CD135, Flk-2, Flt-3, B230315G04
>NM_010230||Mus musculus formin 1 (Fmn1), mRNA.||synonyms: ld, Fmn
>NM_010231||Mus musculus flavin containing monooxygenase 1 (Fmo1), mRNA.||NA
>NM_010232||Mus musculus flavin containing monooxygenase 5 (Fmo5), mRNA.||synonym: 5033418D19Rik
>NM_010233||Mus musculus fibronectin 1 (Fn1), mRNA.||synonyms: Fn-1, E330027I09
>NM_010234||Mus musculus FBJ osteosarcoma oncogene (Fos), mRNA.||synonyms: c-fos, D12Rfj1
>NM_010235||Mus musculus fos-like antigen 1 (Fosl1), mRNA.||synonyms: Fra1, fra-1
>NM_010236||Mus musculus folylpolyglutamyl synthetase (Fpgs), mRNA.||NA
>NM_010237||Mus musculus fyn-related kinase (Frk), mRNA.||synonyms: BSK, GTK, RAK, BSK/IYK
>NM_010238||Mus musculus bromodomain containing 2 (Brd2), mRNA.||synonyms: NAT, Rnf3, Frg-1, Fsrg1, Ring3, D17H6S113E
>NM_010239||Mus musculus ferritin heavy chain 1 (Fth1), mRNA.||synonyms: FHC, Fth, MFH
>NM_010240||Mus musculus ferritin light chain 1 (Ftl1), mRNA.||synonyms: Ftl, MGC, Ftl-1
>NM_010241||Mus musculus fused toes (Fts), mRNA.||synonyms: Ft, Fif, Ft1
>NM_010242||Mus musculus fucosyltransferase 4 (Fut4), mRNA.||synonyms: FAL, FucT-IV
>NM_010243||Mus musculus fucosyltransferase 9 (Fut9), mRNA.||synonyms: mFUT9, mFuc-TIX
>NM_010244||Mus musculus Friend virus susceptibility 1 (Fv1), mRNA.||synonym: Fv-1
>NM_010247||Mus musculus thyroid autoantigen (G22p1), mRNA.||synonyms: Ku70, 70kDa, Xrcc6
>NM_010248||Mus musculus growth factor receptor bound protein 2-associated protein 2 (Gab2), mRNA.||synonyms: p97, D130058I17Rik
>NM_010249||Mus musculus GA repeat binding protein, beta 1 (Gabpb1), transcript variant 2, mRNA.||synonyms: E4TF1, GABPB, BABPB2, E4Tf1B, NRF2B1, NRF2B2, E4TF1-47, E4TF1-53, GABPB1-1, GABPB1-2, Gabp beta1
>NM_010250||Mus musculus gamma-aminobutyric acid (GABA-A) receptor, subunit alpha 1 (Gabra1), mRNA.||synonym: Gabra-1
>NM_010251||Mus musculus gamma-aminobutyric acid (GABA-A) receptor, subunit alpha 4 (Gabra4), mRNA.||synonym: Gabra-4
>NM_010252||Mus musculus gamma-aminobutyric acid (GABA-A) receptor, subunit gamma 1 (Gabrg1), mRNA.||synonyms: GabaA, GabaA/BZ
>NM_010253||Mus musculus galanin (Gal), mRNA.||synonym: Galn
>NM_010254||Mus musculus galanin receptor 2 (Galr2), mRNA.||synonym: mGalR
>NM_010255||Mus musculus guanidinoacetate methyltransferase (Gamt), mRNA.||synonym: Spintz1
>NM_010256||Mus musculus phosphoribosylglycinamide formyltransferase (Gart), mRNA.||synonyms: Gaps, Prgs
>NM_010257||Mus musculus gastrin (Gast), mRNA.||synonym: GAS
>NM_010258||Mus musculus GATA binding protein 6 (Gata6), mRNA.||synonym: GATA-6
>NM_010259||Mus musculus guanylate nucleotide binding protein 1 (Gbp1), mRNA.||synonyms: Mpa1, Gbp-1, Mag-1, Mpa-1, 5830475C06
>NM_010260||Mus musculus guanylate nucleotide binding protein 2 (Gbp2), mRNA.||NA
>NM_010261||Mus musculus Rab acceptor 1 (prenylated) (Rabac1), mRNA.||synonyms: PRA1, Gbpap1, prenylin, 2310040I06Rik
>NM_010262||Mus musculus gastrulation brain homeobox 2 (Gbx2), mRNA.||synonyms: Gbx-2, MMoxA, Stra7, D130058E05Rik
>NM_010264||Mus musculus nuclear receptor subfamily 6, group A, member 1 (Nr6a1), mRNA.||synonyms: RTR, Gcnf, NCNF, 1700113M01Rik
>NM_010265||Mus musculus glucosaminyl (N-acetyl) transferase 1, core 2 (Gcnt1), mRNA.||synonyms: IGnT, B130048E03, C2 GlcNAcT, 5630400D21Rik
>NM_010266||Mus musculus guanine deaminase (Gda), mRNA.||NA
>NM_010267||Mus musculus ganglioside-induced differentiation-associated-protein 1 (Gdap1), mRNA.||NA
>NM_010268||Mus musculus ganglioside-induced differentiation-associated-protein 10 (Gdap10), mRNA.||NA
>NM_010269||Mus musculus ganglioside-induced differentiation-associated-protein 2 (Gdap2), mRNA.||synonym: D3Ertd801e
>NM_010270||Mus musculus mitochondrial ribosomal protein S33 (Mrps33), transcript variant 1, mRNA.||synonyms: Gdap3, PTD003, CGI-139, MRP-S33
>NM_010271||Mus musculus glycerol-3-phosphate dehydrogenase 1 (soluble) (Gpd1), mRNA.||synonyms: KIA, Gdc1, Gdc-1, mKIAA4010
>NM_010273||Mus musculus guanosine diphosphate (GDP) dissociation inhibitor 1 (Gdi1), mRNA.||synonyms: GDIA, GDIalpha, MGC21593
>NM_010274||Mus musculus glycerol phosphate dehydrogenase 2, mitochondrial (Gpd2), mRNA.||synonyms: GPDH, Gdm1, Gpd-m, Gpdh-m, TISP38
>NM_010275||Mus musculus glial cell line derived neurotrophic factor (Gdnf), mRNA.||NA
>NM_010276||Mus musculus GTP binding protein (gene overexpressed in skeletal muscle) (Gem), mRNA.||NA
>NM_010277||Mus musculus glial fibrillary acidic protein (Gfap), mRNA.||NA
>NM_010278||Mus musculus growth factor independent 1 (Gfi1), mRNA.||synonyms: Pal1, Pal-1
>NM_010279||Mus musculus glial cell line derived neurotrophic factor family receptor alpha 1 (Gfra1), mRNA.||NA
>NM_010280||Mus musculus glial cell line derived neurotrophic factor family receptor alpha 3 (Gfra3), mRNA.||NA
>NM_010281||Mus musculus gamma-glutamyl hydrolase (Ggh), mRNA.||synonym: gamma-GH
>NM_010282||Mus musculus geranylgeranyl diphosphate synthase 1 (Ggps1), mRNA.||synonyms: 1810026C22Rik, 9530089B04Rik
>NM_010283||Mus musculus glycoprotein galactosyltransferase alpha 1, 3 (Ggta1), mRNA.||synonyms: Gal, GALT, Ggta, Ggta-1, alpha3GalT
>NM_010284||Mus musculus growth hormone receptor (Ghr), mRNA.||synonyms: GHBP, GHR/BP
>NM_010285||Mus musculus growth hormone releasing hormone (Ghrh), mRNA.||synonym: Ghrf
>NM_010286||Mus musculus TSC22 domain family 3 (Tsc22d3), mRNA.||synonyms: DIP, Gilz, Dsip1, TSC-22R
>NM_010287||Mus musculus G protein-coupled receptor 83 (Gpr83), mRNA.||synonyms: Gir, RP39, RP82, Gpr72, RP105
>NM_010288||Mus musculus gap junction membrane channel protein alpha 1 (Gja1), mRNA.||synonyms: Cx43, Cnx43, Gja-1, Cx43alpha1, connexin43
>NM_010289||Mus musculus gap junction membrane channel protein alpha 10 (Gja10), mRNA.||synonyms: Cx59, Cx-57
>NM_010290||Mus musculus gap junction membrane channel protein alpha 9 (Gja9), mRNA.||synonyms: cx36, connexin36
>NM_010291||Mus musculus gap junction membrane channel protein beta 5 (Gjb5), mRNA.||synonyms: Gjb-5, Cx31.1, Cnx31.1
>NM_010292||Mus musculus glucokinase (Gck), mRNA.||synonyms: Gk, GLK, HK4, HKIV, HXKP, MODY2, NIDDM
>NM_010293||Mus musculus glucokinase activity, related sequence 1 (Gk-rs1), mRNA.||NA
>NM_010294||Mus musculus glycerol kinase 2 (Gk2), mRNA.||synonyms: GKTA, Gk-rs2
>NM_010295||Mus musculus glutamate-cysteine ligase, catalytic subunit (Gclc), mRNA.||synonyms: Glclc, GLCL-H, Ggcs-hs
>NM_010296||Mus musculus GLI-Kruppel family member GLI1 (Gli1), mRNA.||synonyms: Zfp5, Zfp-5
>NM_010297||Mus musculus glycine receptor, alpha 4 subunit (Glra4), mRNA.||NA
>NM_010298||Mus musculus glycine receptor, beta subunit (Glrb), mRNA.||synonyms: spa, Glyrb, spastic
>NM_010299||Mus musculus GM2 ganglioside activator protein (Gm2a), mRNA.||NA
>NM_010301||Mus musculus guanine nucleotide binding protein, alpha 11 (Gna11), mRNA.||synonym: E430025L19
>NM_010302||Mus musculus guanine nucleotide binding protein, alpha 12 (Gna12), mRNA.||NA
>NM_010303||Mus musculus guanine nucleotide binding protein, alpha 13 (Gna13), mRNA.||NA
>NM_010304||Mus musculus guanine nucleotide binding protein, alpha 15 (Gna15), mRNA.||synonyms: G[a]15, Galpha15
>NM_010306||Mus musculus guanine nucleotide binding protein, alpha inhibiting 3 (Gnai3), mRNA.||synonym: Gnai-3
>NM_010307||Mus musculus guanine nucleotide binding protein, alpha stimulating, olfactory type (Gnal), mRNA.||synonyms: MGC, Golf, Gna10, G>olf<, G[a]10, 2610011C15Rik, 9630020G10Rik
>NM_010308||Mus musculus guanine nucleotide binding protein, alpha o (Gnao1), mRNA.||synonym: Gnao
>NM_010309||Mus musculus GNAS (guanine nucleotide binding protein, alpha stimulating) complex locus (Gnas), transcript variant 1, mRNA.||synonyms: P1, P2, P3, GSP, Gsa, POH, GPSA, Nesp, Gnas1, Nespl, PHP1A, PHP1B, Gnasxl, Nesp55, Oedsml, Oed-Sml, Gs-alpha, XLalphas, 5530400H20Rik, C130027O20Rik
>NM_010310||Mus musculus GNAS (guanine nucleotide binding protein, alpha stimulating) complex locus (Gnas), transcript variant 2, mRNA.||synonyms: P1, P2, P3, GSP, Gsa, POH, GPSA, Nesp, Gnas1, Nespl, PHP1A, PHP1B, Gnasxl, Nesp55, Oedsml, Oed-Sml, Gs-alpha, XLalphas, 5530400H20Rik, C130027O20Rik
>NM_010311||Mus musculus guanine nucleotide binding protein, alpha z subunit (Gnaz), mRNA.||synonym: Gz
>NM_010312||Mus musculus guanine nucleotide binding protein, beta 2 (Gnb2), mRNA.||synonym: Gnb-2
>NM_010313||Mus musculus guanine nucleotide binding protein, beta 5 (Gnb5), mRNA.||synonyms: GBS, flr, Gbeta5
>NM_010314||Mus musculus guanine nucleotide binding protein (G protein), gamma transducing activity polypeptide 1 (Gngt1), mRNA.||synonyms: Gng1, G(y)1
>NM_010315||Mus musculus guanine nucleotide binding protein (G protein), gamma 2 subunit (Gng2), mRNA.||synonyms: 82, 1110003P13Rik
>NM_010316||Mus musculus guanine nucleotide binding protein (G protein), gamma 3 subunit (Gng3), mRNA.||synonym: 83
>NM_010317||Mus musculus guanine nucleotide binding protein (G protein), gamma 4 subunit (Gng4), mRNA.||synonym: 4
>NM_010318||Mus musculus guanine nucleotide binding protein (G protein), gamma 5 subunit (Gng5), mRNA.||synonym: G(y)5
>NM_010319||Mus musculus guanine nucleotide binding protein (G protein), gamma 7 subunit (Gng7), mRNA.||NA
>NM_010320||Mus musculus guanine nucleotide binding protein (G protein), gamma 8 subunit (Gng8), mRNA.||synonym: G(y)8
>NM_010321||Mus musculus glycine N-methyltransferase (Gnmt), mRNA.||NA
>NM_010322||Mus musculus glyceronephosphate O-acyltransferase (Gnpat), mRNA.||synonyms: DAPAT, DHAPAT, D1Ertd819e
>NM_010323||Mus musculus gonadotropin releasing hormone receptor (Gnrhr), mRNA.||NA
>NM_010324||Mus musculus glutamate oxaloacetate transaminase 1, soluble (Got1), mRNA.||synonyms: Got-1, cAspAT
>NM_010325||Mus musculus glutamate oxaloacetate transaminase 2, mitochondrial (Got2), mRNA.||synonyms: MGC, Got-2, mAspAT, FABP-pm
>NM_010326||Mus musculus glycoprotein 1b, alpha polypeptide (Gp1ba), mRNA.||synonyms: GPIba, GPIb-alpha, GP Ib-alpha
>NM_010327||Mus musculus glycoprotein Ib, beta polypeptide (Gp1bb), transcript variant 2, mRNA.||NA
>NM_010329||Mus musculus glycoprotein 38 (Gp38), mRNA.||synonyms: T1a, OTS-8, PA2.26, T1alpha, Podoplanin
>NM_010330||Mus musculus embigin (Emb), mRNA.||synonyms: Gp70, MGC21425
>NM_010331||Mus musculus GPI anchor attachment protein 1 (Gpaa1), mRNA.||synonym: mGAA1
>NM_010332||Mus musculus endothelin receptor type A (Ednra), mRNA.||synonyms: ETa, ET-AR, Gpcr10
>NM_010333||Mus musculus endothelial differentiation, sphingolipid G-protein-coupled receptor, 5 (Edg5), mRNA.||synonyms: H218, LPb2, S1P2, Gpcr13, 1100001A16Rik
>NM_010336||Mus musculus endothelial differentiation, lysophosphatidic acid G-protein-coupled receptor, 2 (Edg2), mRNA.||synonyms: Kdt2, lpA1, vzg-1, Gpcr26, MGC29102, 5031439C20
>NM_010338||Mus musculus G protein-coupled receptor 37 (Gpr37), mRNA.||synonym: Pael-R
>NM_010340||Mus musculus G-protein-coupled receptor 50 (Gpr50), mRNA.||synonym: H9
>NM_010341||Mus musculus neuromedin U receptor 1 (Nmur1), mRNA.||synonyms: FM-3, Gpr66, NMU1R, NmU-R
>NM_010343||Mus musculus glutathione peroxidase 5 (Gpx5), mRNA.||synonym: Arep
>NM_010344||Mus musculus glutathione reductase 1 (Gsr), mRNA.||synonyms: Gr1, Gr-1, D8Ertd238e
>NM_010345||Mus musculus growth factor receptor bound protein 10 (Grb10), mRNA.||synonyms: Meg1, mKIAA0207, 5730571D09Rik
>NM_010346||Mus musculus growth factor receptor bound protein 7 (Grb7), mRNA.||synonyms: KIA, MGC, mKIAA4028
>NM_010347||Mus musculus amino-terminal enhancer of split (Aes), mRNA.||synonyms: Grg, Grg5
>NM_010349||Mus musculus glutamate receptor, ionotropic, kainate 2 (beta 2) (Grik2), mRNA.||synonyms: Glur6, Glur-6
>NM_010350||Mus musculus glutamate receptor, ionotropic, NMDA2C (epsilon 3) (Grin2c), mRNA.||synonyms: NR2C, NMDAR2C
>NM_010351||Mus musculus goosecoid (Gsc), mRNA.||NA
>NM_010352||Mus musculus germ cell-specific gene 1 (Gsg1), mRNA.||NA
>NM_010353||Mus musculus germ cell-specific gene 2 (Gsg2), mRNA.||synonym: Haspin
>NM_010356||Mus musculus glutathione S-transferase, alpha 3 (Gsta3), mRNA.||synonym: Gst2-3
>NM_010357||Mus musculus glutathione S-transferase, alpha 4 (Gsta4), mRNA.||synonyms: 5.7, GST, mGsta4, GST 5.7
>NM_010358||Mus musculus glutathione S-transferase, mu 1 (Gstm1), mRNA.||synonyms: Gstb1, Gstb-1
>NM_010359||Mus musculus glutathione S-transferase, mu 3 (Gstm3), mRNA.||synonyms: Fsc2, mGSTM5
>NM_010360||Mus musculus glutathione S-transferase, mu 5 (Gstm5), mRNA.||NA
>NM_010361||Mus musculus glutathione S-transferase, theta 2 (Gstt2), mRNA.||synonyms: Yrs, mGSTT2
>NM_010362||Mus musculus glutathione S-transferase omega 1 (Gsto1), mRNA.||synonyms: p28, GSTX
>NM_010363||Mus musculus glutathione transferase zeta 1 (maleylacetoacetate isomerase) (Gstz1), mRNA.||synonym: MAAI
>NM_010364||Mus musculus general transcription factor II H, polypeptide 4 (Gtf2h4), mRNA.||synonyms: p44, p52, TFIIH
>NM_010365||Mus musculus general transcription factor II I (Gtf2i), mRNA.||synonyms: SPIN, TFII-I, WBSCR6, BAP-135
>NM_010367||Mus musculus BAI1-associated protein 1 (Baiap1), mRNA.||synonyms: KIA, AIP3, BAP1, WWP3, Gukmi1, Magi-1, TNRC19, mKIAA4129
>NM_010368||Mus musculus glucuronidase, beta (Gusb), mRNA.||synonyms: g, Gur, Gus, Gut, asd, Gus-r, Gus-s, Gus-t, Gus-u
>NM_010369||Mus musculus glycophorin A (Gypa), mRNA.||synonyms: GPA, CD235a
>NM_010370||Mus musculus granzyme A (Gzma), mRNA.||synonyms: Hf, SE1, TSP1, Ctla3, TSP-1, Ctla-3, H factor
>NM_010371||Mus musculus granzyme C (Gzmc), mRNA.||synonyms: CCP2, Ctla5, Ctla-5
>NM_010372||Mus musculus granzyme D (Gzmd), mRNA.||synonyms: CCP5, Ctla5, Ctla-5
>NM_010373||Mus musculus granzyme E (Gzme), mRNA.||synonyms: CCP3, Ctla6, Ctla-6, MCSP-2
>NM_010374||Mus musculus granzyme F (Gzmf), mRNA.||synonyms: CCP4, Ctla7, Ctla-7, MCSP-3
>NM_010375||Mus musculus granzyme G (Gzmg), mRNA.||synonyms: Ctla7, Ctla-7
>NM_010376||Mus musculus histocompatibility 13 (H13), mRNA.||synonyms: Spp, H-13, PSL3, 1200006O09Rik, 4930443L17Rik, 5031424B04Rik
>NM_010377||Mus musculus histone 1, H1t (Hist1h1t), mRNA.||synonyms: H1t, H1ft
>NM_010378||Mus musculus histocompatibility 2, class II antigen A, alpha (H2-Aa), mRNA.||synonyms: Ia1, Ia-1, H-2Aa, Aalpha, IAalpha
>NM_010379||Mus musculus histocompatibility 2, class II antigen A, beta 1 (H2-Ab1), mRNA.||synonyms: IAb, Ia2, Ia-2, Abeta, H-2Ab, H2-Ab, I-A<b>, I-Abeta
>NM_010381||Mus musculus histocompatibility 2, class II antigen E alpha (H2-Ea), mRNA.||synonyms: Ia3, Ia-3, H-2Ea, E-alpha-f
>NM_010382||Mus musculus histocompatibility 2, class II antigen E beta (H2-Eb1), mRNA.||synonyms: Ia4, Ia-4, H-2Eb, H2-Eb, E-beta-b, H-2E beta
>NM_010385||Mus musculus H2-K region expressed gene 2 (H2-Ke2), mRNA.||synonyms: Ke-2, H-2Ke2
>NM_010386||Mus musculus histocompatibility 2, class II, locus DMa (H2-DMa), mRNA.||synonyms: H-2Ma, H2-Ma
>NM_010387||Mus musculus histocompatibility 2, class II, locus Mb1 (H2-DMb1), mRNA.||synonyms: H-2Mb1, H2-Mb1
>NM_010388||Mus musculus histocompatibility 2, class II, locus Mb2 (H2-DMb2), mRNA.||synonyms: H-2Mb2, H2-Mb2
>NM_010389||Mus musculus histocompatibility 2, O region beta locus (H2-Ob), mRNA.||synonyms: Ob, H-2I, H-2Ab, H-2Ob, H2-Ab, H2-Ab2, H2-IAb2
>NM_010390||Mus musculus histocompatibility 2, Q region locus 1 (H2-Q1), mRNA.||synonyms: MGC, Q1b, Q1d, Q1k, Qa1, Qa-1, H-2Q1, Qed-1
>NM_010391||Mus musculus histocompatibility 2, Q region locus 10 (H2-Q10), mRNA.||synonyms: Q10, Qa10, H-2Q10
>NM_010392||Mus musculus histocompatibility 2, Q region locus 2 (H2-Q2), mRNA.||synonym: H-2Q2
>NM_010394||Mus musculus histocompatibility 2, Q region locus 7 (H2-Q7), mRNA.||synonyms: Q9, Ped, Qa7, Qa-2, Qa-7, H-2Q7
>NM_010395||Mus musculus histocompatibility 2, T region locus 10 (H2-T10), mRNA.||synonym: H-2T10
>NM_010396||Mus musculus histocompatibility 2, T region locus 17 (H2-T17), mRNA.||synonym: H-2T17
>NM_010397||Mus musculus histocompatibility 2, T region locus 22 (H2-T22), mRNA.||synonym: H-2T22
>NM_010398||Mus musculus histocompatibility 2, T region locus 23 (H2-T23), mRNA.||synonyms: 37b, 37c, Qa1, Qa-1, T18c, T23b, T23d, Qed-1, H-2T23, T18c(37)
>NM_010399||Mus musculus histocompatibility 2, T region locus 9 (H2-T9), mRNA.||synonym: H-2T9
>NM_010401||Mus musculus histidine ammonia lyase (Hal), mRNA.||synonyms: Hsd, his, histidase
>NM_010402||Mus musculus heart and neural crest derivatives expressed transcript 2 (Hand2), mRNA.||synonyms: Hed, Th2, dHAND, Ehand2, Thing2
>NM_010403||Mus musculus hydroxyacid oxidase 1, liver (Hao1), mRNA.||synonyms: GOX, Gox1, Hao-1
>NM_010404||Mus musculus huntingtin-associated protein 1 (Hap1), transcript variant 1, mRNA.||synonyms: HAP-1, MGC31449
>NM_010405||Mus musculus hemoglobin X, alpha-like embryonic chain in Hba complex (Hba-x), mRNA.||NA
>NM_010406||Mus musculus hemolytic complement (Hc), mRNA.||synonyms: C5, He
>NM_010407||Mus musculus hemopoietic cell kinase (Hck), mRNA.||synonyms: Bmk, Hck-1, MGC18625
>NM_010408||Mus musculus hyperpolarization-activated, cyclic nucleotide-gated K+ 1 (Hcn1), mRNA.||synonyms: HAC2, Bcng1
>NM_010410||Mus musculus hypocretin (Hcrt), mRNA.||synonym: PPOX
>NM_010411||Mus musculus histone deacetylase 3 (Hdac3), mRNA.||NA
>NM_010412||Mus musculus histone deacetylase 5 (Hdac5), mRNA.||synonyms: Hdac4, mHDA1, mKIAA0600
>NM_010413||Mus musculus histone deacetylase 6 (Hdac6), mRNA.||synonyms: Sfc6, Hdac5, mHDA2
>NM_010414||Mus musculus Huntington disease gene homolog (Hdh), mRNA.||synonyms: HD, htt, IT15, huntingtin, C430023I11Rik
>NM_010415||Mus musculus heparin-binding EGF-like growth factor (Hbegf), mRNA.||synonyms: DTS, Dtr, Hegfl, HB-EGF
>NM_010416||Mus musculus hematopoietic cell transcript 1 (Hemt1), mRNA.||synonyms: HemT, 1700057K19Rik
>NM_010417||Mus musculus hephaestin (Heph), mRNA.||synonyms: Cpl, sla, mKIAA0698, C130006F04Rik
>NM_010418||Mus musculus hect (homologous to the E6-AP (UBE3A) carboxyl terminus) domain and RCC1 (CHC1)-like domain (RLD) 2 (Herc2), mRNA.||synonyms: KIA, rjs, jdf2, D15F32S1h, mKIAA0393, D7H15F32S1, D7H15F37S1
>NM_010419||Mus musculus hairy and enhancer of split 5 (Drosophila) (Hes5), mRNA.||NA
>NM_010420||Mus musculus homeo box gene expressed in ES cells (Hesx1), mRNA.||synonyms: Rpx, HES-1
>NM_010421||Mus musculus hexosaminidase A (Hexa), mRNA.||synonym: Hex-1
>NM_010422||Mus musculus hexosaminidase B (Hexb), mRNA.||NA
>NM_010423||Mus musculus hairy/enhancer-of-split related with YRPW motif 1 (Hey1), mRNA.||synonyms: HRT1, Herp2, hesr-1
>NM_010424||Mus musculus hemochromatosis (Hfe), mRNA.||synonym: MR2
>NM_010425||Mus musculus forkhead box D3 (Foxd3), mRNA.||synonyms: CWH3, Hfh2, Genesis
>NM_010426||Mus musculus forkhead box F1a (Foxf1a), mRNA.||synonyms: Hfh8, Foxf1, HFH-8, FREAC1, Freac-1, AI450827
>NM_010427||Mus musculus hepatocyte growth factor (Hgf), mRNA.||synonyms: NK1, NK2, HGF/SF, SF/HGF, C230052L06Rik
>NM_010430||Mus musculus hypermethylated in cancer 1 (Hic1), mRNA.||synonym: HIC-1
>NM_010431||Mus musculus hypoxia inducible factor 1, alpha subunit (Hif1a), mRNA.||synonyms: MOP1, HIF-1alpha
>NM_010432||Mus musculus homeodomain interacting protein kinase 1 (Hipk1), mRNA.||synonyms: Myak, 1110062K04Rik
>NM_010433||Mus musculus homeodomain interacting protein kinase 2 (Hipk2), mRNA.||synonyms: Stank, 1110014O20Rik, B230339E18Rik
>NM_010434||Mus musculus homeodomain interacting protein kinase 3 (Hipk3), mRNA.||synonyms: PKY, DYRK6, FIST3
>NM_010435||Mus musculus histone cell cycle regulation defective homolog A (S. cerevisiae) (Hira), transcript variant 1, mRNA.||synonyms: Tuple1, D16Ertd95e
>NM_010436||Mus musculus H2A histone family, member X (H2afx), mRNA.||synonyms: H2ax, H2A.X, Hist5-2ax
>NM_010437||Mus musculus human immunodeficiency virus type I enhancer binding protein 2 (Hivep2), mRNA.||synonyms: MIBP1, Shn-2, Schnurri-2
>NM_010438||Mus musculus hexokinase 1 (Hk1), mRNA.||synonyms: dea, Hk-1, Hk1-s, mHk1-s
>NM_010439||Mus musculus high mobility group box 1 (Hmgb1), mRNA.||synonyms: MGC, Hmg1
>NM_010440||Mus musculus high mobility group 20 B (Hmg20b), mRNA.||synonyms: Hmgx2, BRAF35, Smarce1r
>NM_010441||Mus musculus high mobility group AT-hook 2 (Hmga2), mRNA.||synonyms: pg, MGC, Hmgic, pygmy, HMGI-C, 9430083A20Rik
>NM_010442||Mus musculus heme oxygenase (decycling) 1 (Hmox1), mRNA.||synonyms: HO-1, Hmox, Hemox, Hsp32, D8Wsu38e
>NM_010443||Mus musculus heme oxygenase (decycling) 2 (Hmox2), mRNA.||synonym: HO-2
>NM_010444||Mus musculus nuclear receptor subfamily 4, group A, member 1 (Nr4a1), mRNA.||synonyms: Hmr, N10, TR3, Gfrp, Hbr1, NP10, TIS1, GFRP1, Hbr-1, NGFIB, nur77, NGFI-B
>NM_010445||Mus musculus H6 homeo box 1 (Hmx1), mRNA.||synonym: 4930442P19Rik
>NM_010446||Mus musculus forkhead box A2 (Foxa2), mRNA.||synonyms: Hnf3b, Tcf3b, Hnf-3b, Tcf-3b
>NM_010447||Mus musculus heterogeneous nuclear ribonucleoprotein A1 (Hnrpa1), mRNA.||synonyms: Hdp, MGC, hnrnp-A1, D15Ertd119e
>NM_010448||Mus musculus heterogeneous nuclear ribonucleoprotein A/B (Hnrpab), mRNA.||synonyms: CBF-A, Cgbfa
>NM_010449||Mus musculus homeo box A1 (Hoxa1), mRNA.||synonyms: ERA1, Hox-1.6
>NM_010450||Mus musculus homeo box A11 (Hoxa11), mRNA.||synonyms: Hox-1.9, Hoxa-11
>NM_010451||Mus musculus homeo box A2 (Hoxa2), mRNA.||synonyms: HOX1.11, Hox-1.11
>NM_010452||Mus musculus homeo box A3 (Hoxa3), mRNA.||synonyms: Mo-10, Hox-1.5
>NM_010453||Mus musculus homeo box A5 (Hoxa5), mRNA.||synonym: Hox-1.3
>NM_010454||Mus musculus homeo box A6 (Hoxa6), mRNA.||synonym: Hox-1.2
>NM_010455||Mus musculus homeo box A7 (Hoxa7), mRNA.||synonym: Hox-1.1
>NM_010456||Mus musculus homeo box A9 (Hoxa9), mRNA.||synonyms: D6a9, Hox-1.7
>NM_010458||Mus musculus homeo box B3 (Hoxb3), mRNA.||synonym: Hox-2.7
>NM_010459||Mus musculus homeo box B4 (Hoxb4), mRNA.||synonym: Hox-2.6
>NM_010460||Mus musculus homeo box B7 (Hoxb7), mRNA.||synonym: Hox-2.3
>NM_010461||Mus musculus homeo box B8 (Hoxb8), mRNA.||synonym: Hox-2.4
>NM_010462||Mus musculus homeo box C10 (Hoxc10), mRNA.||synonym: Hox-3.6
>NM_010463||Mus musculus homeo box C12 (Hoxc12), mRNA.||synonym: Hox-3.8
>NM_010464||Mus musculus homeo box C13 (Hoxc13), mRNA.||NA
>NM_010465||Mus musculus homeo box C6 (Hoxc6), mRNA.||synonyms: Hox-3.3, Hox-6.1
>NM_010466||Mus musculus homeo box C8 (Hoxc8), mRNA.||synonyms: Hox-3.1, D130011F21Rik
>NM_010467||Mus musculus homeo box D1 (Hoxd1), mRNA.||synonym: Hox-4.9
>NM_010468||Mus musculus homeo box D3 (Hoxd3), mRNA.||synonyms: Hox-4.1, Hox-5.5
>NM_010469||Mus musculus homeo box D4 (Hoxd4), mRNA.||synonyms: Hox-4.2, Hox-5.1, 6030436D05Rik
>NM_010470||Mus musculus heterochromatin protein 1, binding protein 3 (Hp1bp3), mRNA.||synonyms: Hp1bp74, MGC28927
>NM_010471||Mus musculus hippocalcin (Hpca), mRNA.||NA
>NM_010472||Mus musculus HIV-1 Rev binding protein (Hrb), mRNA.||synonyms: RAB, Rip, C130049H11Rik, D730048C23Rik
>NM_010473||Mus musculus histidine rich calcium binding protein (Hrc), mRNA.||NA
>NM_010474||Mus musculus heparan sulfate (glucosamine) 3-O-sulfotransferase 1 (Hs3st1), mRNA.||synonyms: 3-OST, Hsg3ost, D5Wsu110e
>NM_010475||Mus musculus hydroxysteroid (17-beta) dehydrogenase 1 (Hsd17b1), mRNA.||synonyms: E2DH, 17HSDB1, Hsd17ba, 17beta-HSD
>NM_010476||Mus musculus hydroxysteroid (17-beta) dehydrogenase 7 (Hsd17b7), mRNA.||NA
>NM_010477||Mus musculus heat shock protein 1 (chaperonin) (Hspd1), mRNA.||synonyms: 60kDa, Hsp60
>NM_010478||Mus musculus heat shock protein 1B (Hspa1b), mRNA.||synonyms: 70kDa, Hsp70, hsp68, HSP70A1, Hsp70-1, Hsp70.1
>NM_010479||Mus musculus heat shock protein 1A (Hspa1a), mRNA.||synonyms: 70kDa, Hsp72, Hsp70-3, Hsp70.3
>NM_010480||Mus musculus heat shock protein 1, alpha (Hspca), mRNA.||synonyms: hsp4, 86kDa, 89kDa, Hsp89, Hsp90, Hsp86-1
>NM_010481||Mus musculus heat shock protein 9A (Hspa9a), mRNA.||synonyms: mot2, 74kDa, GRP75, Hsc74, Hsp74, PBP74, mot-2, Hsp74a, mthsp70, mortalin
>NM_010482||Mus musculus 5-hydroxytryptamine (serotonin) receptor 1B (Htr1b), mRNA.||synonym: D430036J16Rik
>NM_010483||Mus musculus 5-hydroxytryptamine (serotonin) receptor 5B (Htr5b), mRNA.||synonym: 5-Ht5b
>NM_010484||Mus musculus solute carrier family 6 (neurotransmitter transporter, serotonin), member 4 (Slc6a4), mRNA.||synonyms: Htt, Sert, 5-HTT
>NM_010485||Mus musculus ELAV (embryonic lethal, abnormal vision, Drosophila)-like 1 (Hu antigen R) (Elavl1), mRNA.||synonyms: HUR, Hua, 2410055N02Rik
>NM_010486||Mus musculus ELAV (embryonic lethal, abnormal vision, Drosophila)-like 2 (Hu antigen B) (Elavl2), transcript variant 2, mRNA.||synonyms: Hub, mel-N1
>NM_010487||Mus musculus ELAV (embryonic lethal, abnormal vision, Drosophila)-like 3 (Hu antigen C) (Elavl3), mRNA.||synonyms: Huc, mHuC, PLE21
>NM_010488||Mus musculus ELAV (embryonic lethal, abnormal vision, Drosophila)-like 4 (Hu antigen D) (Elavl4), mRNA.||synonyms: Hud, PNEM
>NM_010489||Mus musculus hyaluronidase 2 (Hyal2), mRNA.||NA
>NM_010490||Mus musculus intracisternal A particles (Iap), mRNA.||synonym: ERV class II
>NM_010491||Mus musculus islet amyloid polypeptide (Iapp), mRNA.||synonym: amylin
>NM_010492||Mus musculus islet cell autoantigen 1 (Ica1), mRNA.||synonyms: 69kDa, ICA69
>NM_010493||Mus musculus intercellular adhesion molecule (Icam1), mRNA.||synonyms: CD54, Ly-47, Icam-1, MALA-2, MGC6195
>NM_010494||Mus musculus intercellular adhesion molecule 2 (Icam2), mRNA.||synonyms: CD102, Ly-60, Icam-2
>NM_010495||Mus musculus inhibitor of DNA binding 1 (Id1), mRNA.||synonyms: Idb1, D2Wsu140e
>NM_010496||Mus musculus inhibitor of DNA binding 2 (Id2), mRNA.||synonym: Idb2
>NM_010497||Mus musculus isocitrate dehydrogenase 1 (NADP+), soluble (Idh1), mRNA.||synonyms: IDPc, Id-1, Idh-1, E030024J03Rik
>NM_010498||Mus musculus iduronate 2-sulfatase (Ids), mRNA.||NA
>NM_010499||Mus musculus immediate early response 2 (Ier2), mRNA.||synonyms: ch1, pip92
>NM_010500||Mus musculus immediate early response 5 (Ier5), mRNA.||NA
>NM_010501||Mus musculus interferon-induced protein with tetratricopeptide repeats 3 (Ifit3), mRNA.||synonyms: MGC, Ifi49
>NM_010502||Mus musculus interferon alpha family, gene 1 (Ifna1), mRNA.||synonym: Ifa1
>NM_010503||Mus musculus interferon alpha family, gene 2 (Ifna2), mRNA.||synonym: Ifa2
>NM_010504||Mus musculus interferon alpha family, gene 4 (Ifna4), mRNA.||synonym: Ifa4
>NM_010505||Mus musculus interferon alpha family, gene 5 (Ifna5), mRNA.||synonym: Ifa5
>NM_010507||Mus musculus interferon alpha family, gene 9 (Ifna9), mRNA.||synonym: Ifa9
>NM_010508||Mus musculus interferon (alpha and beta) receptor 1 (Ifnar1), mRNA.||synonyms: Ifar, Ifrc, CD118, Ifnar, Infar
>NM_010509||Mus musculus interferon (alpha and beta) receptor 2 (Ifnar2), mRNA.||synonym: Ifnar-2
>NM_010510||Mus musculus interferon beta 1, fibroblast (Ifnb1), mRNA.||synonyms: Ifb, IFNB
>NM_010511||Mus musculus interferon gamma receptor 1 (Ifngr1), mRNA.||synonyms: Ifgr, CD119, Ifngr, Nktar
>NM_010512||Mus musculus insulin-like growth factor 1 (Igf1), mRNA.||synonyms: Igf-1, Igf-I, C730016P09Rik
>NM_010513||Mus musculus insulin-like growth factor I receptor (Igf1r), mRNA.||synonyms: CD221, IGF-1R
>NM_010514||Mus musculus insulin-like growth factor 2 (Igf2), mRNA.||synonyms: Mpr, M6pr, Peg2, Igf-2, Igf-II
>NM_010515||Mus musculus insulin-like growth factor 2 receptor (Igf2r), mRNA.||synonyms: CD222, CI-MPR, Mpr300, M6P/IGF2R
>NM_010516||Mus musculus cysteine rich protein 61 (Cyr61), mRNA.||synonyms: CCN1, Igfbp10
>NM_010517||Mus musculus insulin-like growth factor binding protein 4 (Igfbp4), mRNA.||synonyms: Deb2, IGFBP-4
>NM_010518||Mus musculus insulin-like growth factor binding protein 5 (Igfbp5), mRNA.||synonym: IGFBP-5
>NM_010531||Mus musculus interleukin 18 binding protein (Il18bp), mRNA.||synonyms: MC54L, Igifbp, IL-18BP
>NM_010544||Mus musculus Indian hedgehog (Ihh), mRNA.||NA
>NM_010545||Mus musculus Ia-associated invariant chain (Ii), mRNA.||synonyms: CD74, CLIP, DHLAG, HLADG, Ia-GAMMA
>NM_010546||Mus musculus inhibitor of kappaB kinase beta (Ikbkb), mRNA.||synonyms: IKK2, IKK-2, IKK[b], IKK-beta
>NM_010547||Mus musculus inhibitor of kappaB kinase gamma (Ikbkg), mRNA.||synonyms: NEMO, IKK[g], 1110037D23Rik
>NM_010548||Mus musculus interleukin 10 (Il10), mRNA.||synonyms: CSIF, Il-10
>NM_010549||Mus musculus interleukin 11 receptor, alpha chain 1 (Il11ra1), mRNA.||synonyms: NR1, GP130, Il11ra
>NM_010550||Mus musculus interleukin 11 receptor, alpha chain 2 (Il11ra2), mRNA.||synonyms: Etl2, Etl-2, Il11ra-ps1
>NM_010551||Mus musculus interleukin 16 (Il16), mRNA.||synonyms: KIA, mKIAA4048
>NM_010552||Mus musculus interleukin 17 (Il17), mRNA.||synonyms: Ctla8, Ctla-8
>NM_010553||Mus musculus interleukin 18 receptor accessory protein (Il18rap), mRNA.||NA
>NM_010554||Mus musculus interleukin 1 alpha (Il1a), mRNA.||synonym: Il-1a
>NM_010555||Mus musculus interleukin 1 receptor, type II (Il1r2), mRNA.||synonyms: CD121b, Il1r-2
>NM_010556||Mus musculus interleukin 3 (Il3), mRNA.||synonyms: Il-3, Csfmu
>NM_010557||Mus musculus interleukin 4 receptor, alpha (Il4ra), transcript variant 2, mRNA.||synonyms: Il4r, CD124
>NM_010558||Mus musculus interleukin 5 (Il5), mRNA.||synonym: Il-5
>NM_010559||Mus musculus interleukin 6 receptor, alpha (Il6ra), mRNA.||synonyms: Il6r, CD126, IL-6R
>NM_010560||Mus musculus interleukin 6 signal transducer (Il6st), mRNA.||synonyms: CD130, gp130, D13Ertd699e, 5133400A03Rik
>NM_010561||Mus musculus interleukin enhancer binding factor 3 (Ilf3), mRNA.||synonyms: NF90, MPHOSPH4
>NM_010562||Mus musculus integrin linked kinase (Ilk), mRNA.||synonym: ESTM24
>NM_010564||Mus musculus inhibin alpha (Inha), mRNA.||NA
>NM_010565||Mus musculus inhibin beta-C (Inhbc), mRNA.||NA
>NM_010566||Mus musculus inositol polyphosphate-5-phosphatase D (Inpp5d), mRNA.||synonyms: SHIP, 145kDa, SHIP-1, s-SHIP
>NM_010567||Mus musculus inositol polyphosphate phosphatase-like 1 (Inppl1), mRNA.||synonyms: 51C, SHIP2
>NM_010568||Mus musculus insulin receptor (Insr), mRNA.||synonyms: IR, CD220, 4932439J01Rik
>NM_010569||Mus musculus inversin (Invs), mRNA.||synonym: inv
>NM_010570||Mus musculus insulin receptor substrate 1 (Irs1), mRNA.||synonym: IRS-1
>NM_010571||Mus musculus insulin receptor substrate 3 (Irs3), mRNA.||NA
>NM_010572||Mus musculus insulin receptor substrate 4 (Irs4), mRNA.||synonym: IRS-4
>NM_010573||Mus musculus Iroquois related homeobox 1 (Drosophila) (Irx1), mRNA.||NA
>NM_010574||Mus musculus Iroquois related homeobox 2 (Drosophila) (Irx2), mRNA.||synonyms: MGC, IRX6
>NM_010575||Mus musculus integrin alpha 2b (Itga2b), mRNA.||synonyms: CD41, CD41B, GpIIb, alphaIIb
>NM_010576||Mus musculus integrin alpha 4 (Itga4), mRNA.||synonym: CD49D
>NM_010577||Mus musculus integrin alpha 5 (fibronectin receptor alpha) (Itga5), mRNA.||synonyms: Fnra, Cd49e
>NM_010578||Mus musculus integrin beta 1 (fibronectin receptor beta) (Itgb1), mRNA.||synonyms: CD29, Fnrb, gpIIa, 4633401G24Rik
>NM_010579||Mus musculus integrin beta 4 binding protein (Itgb4bp), mRNA.||synonyms: eIF6, p27BBP, imc-415, 1110004P11
>NM_010580||Mus musculus integrin beta 5 (Itgb5), mRNA.||synonyms: [b]5, [b]-5, [b]5A, [b]5B, beta5, ESTM23, beta-5
>NM_010581||Mus musculus CD47 antigen (Rh-related antigen, integrin-associated signal transducer) (Cd47), mRNA.||synonyms: IAP, Itgp, 9130415E20Rik, B430305P08Rik
>NM_010582||Mus musculus inter-alpha trypsin inhibitor, heavy chain 2 (Itih2), mRNA.||synonyms: Intin2, Itih-2
>NM_010583||Mus musculus IL2-inducible T-cell kinase (Itk), mRNA.||synonyms: Emt, Tsk, Tcsk
>NM_010584||Mus musculus intelectin a (Itlna), mRNA.||synonyms: IntL, Itln, Itln1, Itln2
>NM_010585||Mus musculus inositol 1,4,5-triphosphate receptor 1 (Itpr1), mRNA.||synonyms: opt, Ip3r, P400, Pcp1, IP3R1, Pcp-1, D6Pas2, InsP3R, Itpr-1
>NM_010586||Mus musculus inositol 1,4,5-triphosphate receptor 2 (Itpr2), transcript variant 2, mRNA.||synonyms: Ip3r2, Itpr5, InsP3R-2, InsP3R-5
>NM_010587||Mus musculus intersectin 1 (SH3 domain protein 1A) (Itsn1), mRNA.||synonyms: Ese1, Itsn, EHSH1, Sh3p17, Intersectin
>NM_010588||Mus musculus jagged 2 (Jag2), mRNA.||synonyms: sm, Serh, D12Ggc2e, mJagged2-1
>NM_010589||Mus musculus Janus kinase 3 (Jak3), mRNA.||NA
>NM_010590||Mus musculus ajuba (Jub), mRNA.||NA
>NM_010591||Mus musculus Jun oncogene (Jun), mRNA.||synonyms: AP-1, Junc, c-jun
>NM_010592||Mus musculus Jun proto-oncogene related gene d1 (Jund1), mRNA.||synonyms: Jund, MGC6245
>NM_010593||Mus musculus junction plakoglobin (Jup), mRNA.||synonyms: PG, D930025P04Rik
>NM_010594||Mus musculus kidney androgen regulated protein (Kap), mRNA.||NA
>NM_010595||Mus musculus potassium voltage-gated channel, shaker-related subfamily, member 1 (Kcna1), mRNA.||synonyms: MBK1, Mk-1, Shak, Kv1.1, mceph, Kca1-1
>NM_010596||Mus musculus potassium voltage-gated channel, shaker-related subfamily, member 7 (Kcna7), mRNA.||synonym: Kv1.7
>NM_010597||Mus musculus potassium voltage-gated channel, shaker-related subfamily, beta member 1 (Kcnab1), mRNA.||synonyms: Akr8a8, Kvbeta1.1, mKv(beta)1
>NM_010598||Mus musculus potassium voltage-gated channel, shaker-related subfamily, beta member 2 (Kcnab2), mRNA.||synonyms: F5, I2rf5, Kcnb3
>NM_010599||Mus musculus potassium voltage-gated channel, shaker-related subfamily, beta member 3 (Kcnab3), mRNA.||synonyms: Kcnab4, mKv(beta)4, C330022D06Rik
>NM_010600||Mus musculus potassium voltage-gated channel, subfamily H (eag-related), member 1 (Kcnh1), mRNA.||synonym: M-eag
>NM_010601||Mus musculus potassium voltage-gated channel, subfamily H (eag-related), member 3 (Kcnh3), mRNA.||synonyms: Elk2, Melk2, C030044P22Rik
>NM_010602||Mus musculus potassium inwardly rectifying channel, subfamily J, member 11 (Kcnj11), mRNA.||synonyms: mBIR, Kir6.2
>NM_010603||Mus musculus potassium inwardly-rectifying channel, subfamily J, member 12 (Kcnj12), mRNA.||synonyms: IRK2, Kir2.2, MB-IRK2
>NM_010604||Mus musculus potassium inwardly-rectifying channel, subfamily J, member 16 (Kcnj16), mRNA.||synonyms: Kir5.1, 6430410F18Rik
>NM_010605||Mus musculus potassium inwardly-rectifying channel, subfamily J, member 5 (Kcnj5), mRNA.||synonyms: GIRK4, Kir3.4
>NM_010606||Mus musculus potassium inwardly-rectifying channel, subfamily J, member 6 (Kcnj6), mRNA.||synonyms: wv, BIR1, GIRK2, KATP2, KCNJ7, Kir3.2, weaver
>NM_010607||Mus musculus potassium channel, subfamily K, member 2 (Kcnk2), mRNA.||synonyms: TREK-1, A430027H14Rik
>NM_010608||Mus musculus potassium channel, subfamily K, member 3 (Kcnk3), mRNA.||synonyms: TASK, cTBAK-1
>NM_010609||Mus musculus potassium channel, subfamily K, member 7 (Kcnk7), transcript variant 1, mRNA.||synonyms: Knot, Mlk3, Kcnk6, Kcnk8, 2310014G03Rik
>NM_010610||Mus musculus potassium large conductance calcium-activated channel, subfamily M, alpha member 1 (Kcnma1), mRNA.||synonyms: Slo, Slo1, mSlo, MaxiK, mSlo1
>NM_010611||Mus musculus potassium voltage-gated channel, subfamily Q, member 2 (Kcnq2), transcript variant 1, mRNA.||synonyms: KQT2, HNSPC
>NM_010612||Mus musculus kinase insert domain protein receptor (Kdr), mRNA.||synonyms: Flk1, Ly73, Flk-1, Krd-1, VEGFR2, VEGFR-2, 6130401C07
>NM_010613||Mus musculus KH-type splicing regulatory protein (Khsrp), mRNA.||synonyms: KSRP, 6330409F21Rik
>NM_010615||Mus musculus kinesin family member 11 (Kif11), mRNA.||synonyms: Eg5, Kif8, Kifl1, Knsl1
>NM_010616||Mus musculus kinesin family member 12 (Kif12), mRNA.||NA
>NM_010617||Mus musculus kinesin family member 13A (Kif13a), mRNA.||synonyms: KIA, mKIAA4109, 4930505I07Rik
>NM_010620||Mus musculus kinesin family member 15 (Kif15), mRNA.||synonyms: HKLP2, Knsl7, D330038N01, 3110023M17Rik, 3930402I10Rik
>NM_010623||Mus musculus kinesin family member 17 (Kif17), mRNA.||synonyms: Kif17b, 5930435E01Rik
>NM_010628||Mus musculus kinesin family member 9 (Kif9), mRNA.||NA
>NM_010629||Mus musculus kinesin-associated protein 3 (Kifap3), mRNA.||synonyms: KAP3, SMAP
>NM_010630||Mus musculus kinesin family member C2 (Kifc2), mRNA.||NA
>NM_010631||Mus musculus kinesin family member C3 (Kifc3), mRNA.||NA
>NM_010633||Mus musculus U2AF homology motif (UHM) kinase 1 (Uhmk1), mRNA.||synonyms: KIS, Kist, AA673513, AI449218, AU021979, 4732477C12Rik
>NM_010634||Mus musculus fatty acid binding protein 5, epidermal (Fabp5), mRNA.||synonyms: Klbp, mal1
>NM_010635||Mus musculus Kruppel-like factor 1 (erythroid) (Klf1), mRNA.||synonym: Eklf
>NM_010636||Mus musculus Kruppel-like factor 12 (Klf12), mRNA.||synonyms: AP-2rep, 2700063E05Rik, B130052C06Rik
>NM_010637||Mus musculus Kruppel-like factor 4 (gut) (Klf4), mRNA.||synonyms: Zie, Gklf
>NM_010638||Mus musculus basic transcription element binding protein 1 (Bteb1), mRNA.||synonyms: Klf9, BTEB-1
>NM_010639||Mus musculus kallikrein 6 (Klk6), mRNA.||synonyms: Kal, Klk1, mGk-6, Klk1b6, 0610007D04Rik
>NM_010640||Mus musculus kallikrein 11 (Klk11), mRNA.||synonyms: mGK-11, Klk1b11
>NM_010642||Mus musculus kallikrein 21 (Klk21), mRNA.||synonyms: mGk-21, Klk1b21
>NM_010643||Mus musculus kallikrein 24 (Klk24), mRNA.||synonyms: mGk-24, Klk1b24
>NM_010644||Mus musculus kallikrein 26 (Klk26), mRNA.||synonyms: mGK26, PRECE-2
>NM_010645||Mus musculus kallikrein 1 (Klk1), mRNA.||synonyms: TK, mK1, mGK-1, Klk1b1
>NM_010646||Mus musculus killer cell lectin-like receptor subfamily A, member 12 (Klra12), mRNA.||synonyms: Ly49L, Ly49l1, Ly49l2, Ly49l3, Ly49l4, Ly49p/d
>NM_010647||Mus musculus killer cell lectin-like receptor subfamily A, member 13 (Klra13), mRNA.||synonym: Ly49M
>NM_010648||Mus musculus killer cell lectin-like receptor, subfamily A, member 3 (Klra3), mRNA.||synonyms: 5E6, Nk2, Nk-2, Ly49c, Nk2.1, NK-2.1
>NM_010649||Mus musculus killer cell lectin-like receptor, subfamily A, member 4 (Klra4), mRNA.||synonyms: Chok, Ly49d, ly49r<129>
>NM_010650||Mus musculus killer cell lectin-like receptor, subfamily A, member 8 (Klra8), mRNA.||synonyms: Cmv1, Cmv-1, Ly49h, Ly49u<129>
>NM_010651||Mus musculus killer cell lectin-like receptor subfamily A, member 9 (Klra9), mRNA.||synonyms: Ly49I, LY49I1
>NM_010652||Mus musculus killer cell lectin-like receptor subfamily C, member 1 (Klrc1), mRNA.||synonyms: NKG2A, NKG2B, CD159a
>NM_010653||Mus musculus killer cell lectin-like receptor subfamily C, member 2 (Klrc2), mRNA.||synonym: NKG2C
>NM_010654||Mus musculus killer cell lectin-like receptor, subfamily D, member 1 (Klrd1), mRNA.||synonym: CD94
>NM_010655||Mus musculus karyopherin (importin) alpha 2 (Kpna2), mRNA.||synonyms: MGC, Rch1, IPOA1, 2410044B12Rik
>NM_010656||Mus musculus sarcospan (Sspn), mRNA.||synonym: Krag
>NM_010657||Mus musculus human immunodeficiency virus type I enhancer binding protein 3 (Hivep3), mRNA.||synonyms: Rc, Krc, KBP1, Zas3, A130075N07, 2900056N03Rik, E030045D18Rik
>NM_010658||Mus musculus v-maf musculoaponeurotic fibrosarcoma oncogene family, protein B (avian) (Mafb), mRNA.||synonyms: kr, Krml, Kreisler
>NM_010659||Mus musculus keratin complex 1, acidic, gene 1 (Krt1-1), mRNA.||synonyms: Ha1, Kha1, MKHA-1
>NM_010660||Mus musculus keratin complex 1, acidic, gene 10 (Krt1-10), mRNA.||synonyms: K10, K1C1, Krt-1.10, D130054E02Rik
>NM_010661||Mus musculus keratin complex 1, acidic, gene 12 (Krt1-12), mRNA.||synonyms: K12, A830036E02, E130011P14
>NM_010662||Mus musculus keratin complex 1, acidic, gene 13 (Krt1-13), mRNA.||synonyms: K13, CK13, KRT13, Krt-1.13
>NM_010663||Mus musculus keratin complex 1, acidic, gene 17 (Krt1-17), mRNA.||synonym: K17
>NM_010664||Mus musculus keratin complex 1, acidic, gene 18 (Krt1-18), mRNA.||synonyms: K18, Endo B
>NM_010665||Mus musculus keratin complex 1, acidic, gene 2 (Krt1-2), mRNA.||synonyms: Ha3, mHa2
>NM_010666||Mus musculus keratin complex-1, acidic, gene C29 (Krt1-c29), mRNA.||NA
>NM_010668||Mus musculus keratin complex 2, basic, gene 17 (Krt2-17), mRNA.||synonyms: Krt2e, Krt2-2
>NM_010669||Mus musculus keratin complex 2, basic, gene 6b (Krt2-6b), mRNA.||synonym: mK6[b]
>NM_010670||Mus musculus keratin associated protein 12-1 (Krtap12-1), mRNA.||synonym: D10Jhu14e
>NM_010671||Mus musculus keratin associated protein 13 (Krtap13), mRNA.||synonym: 4C32
>NM_010672||Mus musculus keratin associated protein 6-1 (Krtap6-1), mRNA.||synonyms: HGTpII.1, HGTpII.2, 1110025L11Rik
>NM_010676||Mus musculus keratin associated protein 8-2 (Krtap8-2), mRNA.||NA
>NM_010678||Mus musculus lymphoid nuclear protein related to AF4 (Laf4), mRNA.||synonyms: LAF-4, 3222402O04Rik
>NM_010679||Mus musculus lactalbumin, alpha (Lalba), mRNA.||NA
>NM_010681||Mus musculus laminin, alpha 4 (Lama4), mRNA.||NA
>NM_010683||Mus musculus laminin, gamma 1 (Lamc1), mRNA.||NA
>NM_010684||Mus musculus lysosomal membrane glycoprotein 1 (Lamp1), mRNA.||synonyms: CD107a, Lamp-1
>NM_010685||Mus musculus lysosomal membrane glycoprotein 2 (Lamp2), transcript variant 2, mRNA.||synonyms: CD107b, Lamp-2
>NM_010686||Mus musculus lysosomal-associated protein transmembrane 5 (Laptm5), mRNA.||synonym: E3
>NM_010687||Mus musculus like-glycosyltransferase (Large), mRNA.||synonyms: fg, myd, froggy, Gyltl1a, mKIAA0609
>NM_010688||Mus musculus LIM and SH3 protein 1 (Lasp1), mRNA.||synonyms: Def-4, SH3P6
>NM_010689||Mus musculus linker for activation of T cells (Lat), mRNA.||NA
>NM_010691||Mus musculus ladybird homeobox homolog 1 (Drosophila) (Lbx1), mRNA.||synonym: Lbx1h
>NM_010692||Mus musculus ladybird homeobox homolog 2 (Drosophila) (Lbx2), mRNA.||synonym: Lbx2h
>NM_010693||Mus musculus lymphocyte protein tyrosine kinase (Lck), mRNA.||synonyms: Hck-3, p56<lck>
>NM_010694||Mus musculus lipocalin 3 (Lcn3), mRNA.||synonym: Vnsp1
>NM_010695||Mus musculus lipocalin 4 (Lcn4), mRNA.||synonyms: Vnsp2, A630045M08Rik
>NM_010696||Mus musculus lymphocyte cytosolic protein 2 (Lcp2), mRNA.||synonym: SLP-76
>NM_010697||Mus musculus LIM domain binding 1 (Ldb1), mRNA.||synonyms: NLI, CLIM2
>NM_010698||Mus musculus LIM domain binding 2 (Ldb2), mRNA.||synonyms: Ldb3, CLIM1, CLP-36, CLIM-1a, CLIM-1b
>NM_010699||Mus musculus lactate dehydrogenase 1, A chain (Ldh1), mRNA.||synonyms: Ldha, LDH-A, Ldh-1
>NM_010700||Mus musculus low density lipoprotein receptor (Ldlr), mRNA.||NA
>NM_010701||Mus musculus leukocyte cell derived chemotaxin 1 (Lect1), mRNA.||synonym: ChM-I
>NM_010702||Mus musculus leukocyte cell-derived chemotaxin 2 (Lect2), mRNA.||NA
>NM_010703||Mus musculus lymphoid enhancer binding factor 1 (Lef1), mRNA.||synonyms: Lef-1, 3000002B05
>NM_010704||Mus musculus leptin receptor (Lepr), mRNA.||synonyms: db, Obr, obl, LEPROT, OB-RGRP, diabetes, MGC105189, obese-like
>NM_010705||Mus musculus lectin, galactose binding, soluble 3 (Lgals3), mRNA.||synonyms: GBP, L-34, gal3, Mac-2
>NM_010706||Mus musculus lectin, galactose binding, soluble 4 (Lgals4), mRNA.||synonym: galectin-4
>NM_010708||Mus musculus lectin, galactose binding, soluble 9 (Lgals9), mRNA.||synonym: galectin-9
>NM_010709||Mus musculus ligatin (Lgtn), mRNA.||synonym: D1Ertd5e
>NM_010710||Mus musculus LIM homeobox protein 2 (Lhx2), mRNA.||synonyms: ap, LH2A, Lh-2, Lim2, apterous
>NM_010711||Mus musculus LIM homeobox protein 3 (Lhx3), mRNA.||synonyms: Lim3, P-LIM, mLIM3, mLim-3
>NM_010712||Mus musculus LIM homeobox protein 4 (Lhx4), mRNA.||synonyms: Gsh4, Gsh-4
>NM_010713||Mus musculus LIM homeobox protein 8 (Lhx8), mRNA.||synonyms: L3, Lhx7
>NM_010714||Mus musculus LIM homeobox protein 9 (Lhx9), mRNA.||synonym: LH2B
>NM_010715||Mus musculus ligase I, DNA, ATP-dependent (Lig1), mRNA.||synonyms: LigI, mLigI
>NM_010716||Mus musculus ligase III, DNA, ATP-dependent (Lig3), mRNA.||synonyms: MGC, D11Wsu78e
>NM_010717||Mus musculus LIM-domain containing, protein kinase (Limk1), mRNA.||NA
>NM_010718||Mus musculus LIM motif-containing protein kinase 2 (Limk2), mRNA.||synonyms: Limk2a, Limk2b, 9430059K01, A930024P04Rik
>NM_010719||Mus musculus lipase, hormone sensitive (Lipe), mRNA.||synonym: HSL
>NM_010720||Mus musculus lipase, endothelial (Lipg), mRNA.||synonyms: EL, mEDL, 3110013K01Rik
>NM_010721||Mus musculus lamin B1 (Lmnb1), mRNA.||NA
>NM_010722||Mus musculus lamin B2 (Lmnb2), mRNA.||NA
>NM_010723||Mus musculus LIM domain only 4 (Lmo4), mRNA.||synonyms: Crp3, Etohi4, A730077C12Rik
>NM_010724||Mus musculus proteosome (prosome, macropain) subunit, beta type 8 (large multifunctional protease 7) (Psmb8), mRNA.||synonyms: Lmp7, Lmp-7
>NM_010725||Mus musculus LIM homeobox transcription factor 1 beta (Lmx1b), mRNA.||synonyms: LMX1.1, LMX1.2
>NM_010726||Mus musculus phytanoyl-CoA hydroxylase (Phyh), mRNA.||synonyms: PAHX, Lnap1
>NM_010727||Mus musculus ligand of numb-protein X 1 (Lnx1), mRNA.||synonym: Lnx
>NM_010728||Mus musculus lysyl oxidase (Lox), mRNA.||synonym: TSC-160
>NM_010729||Mus musculus lysyl oxidase-like 1 (Loxl1), mRNA.||synonym: Loxl
>NM_010730||Mus musculus annexin A1 (Anxa1), mRNA.||synonyms: Lpc1, Anx-1, Lpc-1, Anx-A1
>NM_010731||Mus musculus zinc finger and BTB domain containing 7a (Zbtb7a), mRNA.||synonyms: Lrf, FBI-1, Zbtb7, Pokemon, 9030619K07Rik, 9130006G12Rik
>NM_010732||Mus musculus leucine rich repeat protein 2, neuronal (Lrrn2), mRNA.||synonyms: NLRR-2, 5730406J09Rik
>NM_010733||Mus musculus leucine rich repeat protein 3, neuronal (Lrrn3), mRNA.||synonym: NLRR-3
>NM_010734||Mus musculus leukocyte specific transcript 1 (Lst1), mRNA.||synonym: B144
>NM_010735||Mus musculus lymphotoxin A (Lta), mRNA.||synonyms: LT, Ltx, Tnfb, LT[a], LT-[a], TNFSF1, Tnfsf1b, LT-alpha, TNF-beta
>NM_010736||Mus musculus lymphotoxin B receptor (Ltbr), mRNA.||synonyms: CD18, Ltar, TNFCR, Tnfbr, TNFRrp, LTbetaR, TNFR-RP, Tnfrsf3, TNFR2-RP, TNF-R-III
>NM_010737||Mus musculus killer cell lectin-like receptor subfamily B member 1A (Klrb1a), mRNA.||synonyms: Ly55a, NKR-P1A, Nkrp1-a, NKR-P1 2
>NM_010738||Mus musculus lymphocyte antigen 6 complex, locus A (Ly6a), mRNA.||synonyms: TAP, Sca-1, Ly-6A.2, Ly-6A/E, Ly-6E.1
>NM_010739||Mus musculus lymphocyte antigen 64 (Ly64), mRNA.||synonyms: Lrrp, NJ-1, MUC13, 14/A10
>NM_010740||Mus musculus complement component 1, q subcomponent, receptor 1 (C1qr1), mRNA.||synonyms: Ly68, AA4.1, C1qrp, 6030404G09Rik
>NM_010741||Mus musculus lymphocyte antigen 6 complex, locus C (Ly6c), mRNA.||synonym: Ly-6C
>NM_010742||Mus musculus lymphocyte antigen 6 complex, locus D (Ly6d), mRNA.||synonyms: Thb, Ly61, Ly-61
>NM_010743||Mus musculus interleukin 1 receptor-like 1 (Il1rl1), mRNA.||synonyms: T1, St2, DER4, Ly84, ST2L, Fit-1, T1/ST2, St2-rs1
>NM_010744||Mus musculus transmembrane emp24 domain containing 1 (Tmed1), mRNA.||synonyms: St2l, Ly84l, Il1rl1l
>NM_010745||Mus musculus lymphocyte antigen 86 (Ly86), mRNA.||synonyms: MD1, MD-1
>NM_010746||Mus musculus natural cytotoxicity triggering receptor 1 (Ncr1), mRNA.||synonyms: Ly94, NKp46
>NM_010747||Mus musculus Yamaguchi sarcoma viral (v-yes-1) oncogene homolog (Lyn), mRNA.||synonym: Hck-2
>NM_010748||Mus musculus lysosomal trafficking regulator (Lyst), mRNA.||synonyms: bg, beige, D13Sfk13
>NM_010749||Mus musculus mannose-6-phosphate receptor, cation dependent (M6pr), mRNA.||synonyms: Mpr46, CD-MPR
>NM_010750||Mus musculus mab-21-like 1 (C. elegans) (Mab21l1), mRNA.||NA
>NM_010751||Mus musculus Max dimerization protein (Mad), mRNA.||NA
>NM_010752||Mus musculus mitotic arrest deficient 1-like 1 (Mad1l1), mRNA.||synonym: Mad1
>NM_010753||Mus musculus Max dimerization protein 4 (Mxd4), mRNA.||synonyms: Mad4, 2810410A03Rik
>NM_010754||Mus musculus MAD homolog 2 (Drosophila) (Smad2), mRNA.||synonyms: Madh2, Madr2
>NM_010755||Mus musculus v-maf musculoaponeurotic fibrosarcoma oncogene family, protein F (avian) (Maff), mRNA.||NA
>NM_010756||Mus musculus v-maf musculoaponeurotic fibrosarcoma oncogene family, protein G (avian) (Mafg), mRNA.||synonym: C630022N07Rik
>NM_010757||Mus musculus v-maf musculoaponeurotic fibrosarcoma oncogene family, protein K (avian) (Mafk), mRNA.||synonyms: NF-E2, Nfe2u
>NM_010758||Mus musculus myelin-associated glycoprotein (Mag), mRNA.||synonyms: Gma, siglec-4a
>NM_010759||Mus musculus melanoma antigen, family B, 1 (Mageb1), mRNA.||synonyms: dam1, Magel1, Smage1, MAGE-Xp, Mage-b1, Mage-rs1
>NM_010760||Mus musculus mago-nashi homolog, proliferation-associated (Drosophila) (Magoh), mRNA.||NA
>NM_010761||Mus musculus cyclin D-type binding-protein 1 (Ccndbp1), mRNA.||synonyms: Maid, SECC-8, SSEC-8
>NM_010762||Mus musculus myelin and lymphocyte protein, T-cell differentiation protein (Mal), mRNA.||synonyms: MPV17, VIP17
>NM_010763||Mus musculus mannosidase, alpha, class 1A, member 2 (Man1a2), mRNA.||synonyms: PCR2, Man1b
>NM_010764||Mus musculus mannosidase 2, alpha B1 (Man2b1), mRNA.||synonym: LAMAN
>NM_010765||Mus musculus MAP kinase-activated protein kinase 5 (Mapkapk5), mRNA.||synonyms: MK5, PRAK
>NM_010766||Mus musculus macrophage receptor with collagenous structure (Marco), mRNA.||synonyms: Ly112, Scara2
>NM_010767||Mus musculus mannan-binding lectin serine protease 2 (Masp2), transcript variant 2, mRNA.||synonyms: MAp19, MASP-2
>NM_010768||Mus musculus megakaryocyte-associated tyrosine kinase (Matk), mRNA.||synonyms: CHK, HYL, Ntk
>NM_010769||Mus musculus matrilin 1, cartilage matrix protein 1 (Matn1), mRNA.||synonyms: CMP, Crtm, Mat1, matrilin-1
>NM_010770||Mus musculus matrilin 3 (Matn3), mRNA.||NA
>NM_010771||Mus musculus matrin 3 (Matr3), mRNA.||synonyms: AI841759, mKIAA0723, D030046F20Rik
>NM_010773||Mus musculus methyl-CpG binding domain protein 2 (Mbd2), mRNA.||synonym: MBD2a
>NM_010774||Mus musculus methyl-CpG binding domain protein 4 (Mbd4), mRNA.||synonym: Med1
>NM_010775||Mus musculus mannose binding lectin, liver (A) (Mbl1), mRNA.||synonyms: MBL-A, S-MBP
>NM_010776||Mus musculus mannose binding lectin, serum (C) (Mbl2), mRNA.||synonyms: L-MBP, MBL-C
>NM_010777||Mus musculus myelin basic protein (Mbp), mRNA.||synonyms: mld, shi, Hmbpr, shiverer, golli-mbp
>NM_010778||Mus musculus membrane cofactor protein (Mcp), mRNA.||synonym: CD46
>NM_010779||Mus musculus mast cell protease 4 (Mcpt4), mRNA.||synonyms: Mcp-4, MMCP-4, MMCP-4A, MMCP-4B
>NM_010780||Mus musculus mast cell protease 5 (Mcpt5), mRNA.||synonyms: Cma1, Mcp-5, MMCP-5
>NM_010781||Mus musculus mast cell protease 6 (Mcpt6), mRNA.||synonyms: Mcp-6, MMCP-6
>NM_010782||Mus musculus mast cell protease 9 (Mcpt9), mRNA.||synonym: 1227
>NM_010783||Mus musculus MyoD family inhibitor (Mdfi), mRNA.||synonym: I-mf
>NM_010784||Mus musculus midkine (Mdk), transcript variant 1, mRNA.||synonyms: MK, Mek, cytokine
[truncated: 1,454,086 more chars]
