# Supplementary material for: Paired Hormone Response Elements Predict Caveolin-1 as a Glucocorticoid Target Gene
Source: PLoS One. 2010 Jan 21;5(1):e8839. doi: 10.1371/journal.pone.0008839 (PMC2809115; doi:10.1371/journal.pone.0008839)
Supplement: Document S2 — Source code of all R and Perl scripts used in the analysis (4.54 MB GZ) [file pone.0008839.s005.gz › ./gr/TwoSampleTestsGR.sh]

#!/bin/sh


gunzip ../mm6/*header.gz

fname=50000mm6_both_sequence_30kb0kb.txt_psingle_2clusterID_testnonrepeats #nonrepeats

PerlDir=Perl;

Rdir=r;

DataDir=../mm6;

cp $PerlDir/IUPAC.pm .

$PerlDir/ShortGenesToRatiosB.pl -D $DataDir;

for uplen in 2500 5000 10000 15000 20000; do 

 for dn in 50 100 200 300 400 ; do

  $PerlDir/AnnotateGrTargets.pl -Lp $uplen -Li 0 -D0 16 -DN $dn -P 1 -i $fname -D $DataDir
 cat TestHREpairs_both_i0_p${uplen}_D016_DN${dn}_P1.gff | $PerlDir/getdirectnms.pl | $PerlDir/unique.pl | awk '{print $1}' > overlap_L${uplen}_D$dn
 
  $PerlDir/my_MultiGrep -f2 PromoterStuff.inp -f1 overlap_L${uplen}_D$dn -colmap 1to6 -ostd | sort -k2n > GR_L${uplen}_D${dn}.values;

  $PerlDir/my_MultiGrep -f2 PromoterStuff.inp -f1 overlap_L${uplen}_D$dn -colmap 1to6 -v -ostd | sort -k2n > RGR_L${uplen}_D${dn}.values;

  echo X > X.txt
  cat GR_L${uplen}_D${dn}.values | awk '{print $2}' >> X.txt

  echo Y  > Y.txt
  cat RGR_L${uplen}_D${dn}.values | awk '{print $2}' >> Y.txt

  echo C > Cond.txt

  echo D > DDist.txt

  echo $dn >> DDist.txt

  echo D${dn}_L${uplen}.pvalue >> Cond.txt

  echo A > A.txt

  echo greater >> A.txt

  R CMD BATCH $Rdir/MannWhitneyD.R

  LGR=`wc GR_L${uplen}_D${dn}.values | awk '{print $1}'`;

  LRGR=`wc RGR_L${uplen}_D${dn}.values | awk '{print $1}'`;

  sort -k2n GR_L${uplen}_D${dn}.values | awk '{print $2, NR/'$LGR'}' > GR_L${uplen}_D${dn}.cdf

  sort -k2n RGR_L${uplen}_D${dn}.values | awk '{print $2, NR/'$LRGR'}' > RGR_L${uplen}_D${dn}.cdf

 done

 cat D*_L${uplen}.pvalue  | awk '{print $1,$NF}' > PvalueL$uplen

 ${PerlDir}/Fig1F2_article.pl > ../Fig2

done

cp TestHREpairs_both_i0_p10000_D016_DN200_P1.gff ../s2_s3
