# Supplementary material for: Paired Hormone Response Elements Predict Caveolin-1 as a Glucocorticoid Target Gene
Source: PLoS One. 2010 Jan 21;5(1):e8839. doi: 10.1371/journal.pone.0008839 (PMC2809115; doi:10.1371/journal.pone.0008839)
Supplement: Document S2 — Source code of all R and Perl scripts used in the analysis (4.54 MB GZ) [file pone.0008839.s005.gz › ./gr/r/MannWhitneyD.R]

AllData<-read.table("X.txt",header=T);
xvalues<-as.double(AllData$X);

AllData<-read.table("Y.txt",header=T);
yvalues<-as.double(AllData$Y);

AllData<-read.table("DDist.txt", header=T);
DDist<-AllData$D;
DVal=as.character(DDist[1])

AllData<-read.table("A.txt", header=T);
AName<-AllData$A;
Aval=as.character(AName[1]);

AllData<-read.table("Cond.txt", header=T);
fname<-AllData$C;
fvalue=as.character(fname[1])

sink(fvalue)
results<-wilcox.test(xvalues,yvalues,alternative=Aval, exact=FALSE, correct=FALSE)
wval<-as.integer(results$stat)
pvalue<-results$p.value;
cat(c(DVal),"\t",c(wval),"\t",c(pvalue),"\n")
sink()
