# Supplementary material for: Paired Hormone Response Elements Predict Caveolin-1 as a Glucocorticoid Target Gene
Source: PLoS One. 2010 Jan 21;5(1):e8839. doi: 10.1371/journal.pone.0008839 (PMC2809115; doi:10.1371/journal.pone.0008839)
Supplement: Document S2 — Source code of all R and Perl scripts used in the analysis (4.54 MB GZ) [file pone.0008839.s005.gz › ./gr/Perl/Fig1F2_article.pl]

#!/usr/bin/perl -w

use strict;

my $log10=log(10);

my @Lp=(2500,5000,10000,15000,20000);

my @Delta=qw(50 100 200 300 400);

my %Pvalues;

for my $Lp(@Lp){

 my @Lines=(split('\n',`cat PvalueL$Lp`));
 
 for (@Lines){

  my ($D, $Pvalue)=(split('\s+'));
# print "L=$Lp\t D=$D\tPvalue=$Pvalue\n";
  push @{$Pvalues{$D}}, -1*log($Pvalue)/$log10; 

 };

};

open PAIRS, ">BindingFig1F2.article";

print PAIRS join("\t", "L", @Lp)."\n";

for my $Delta(@Delta){

 print PAIRS join("\t", $Delta, @{$Pvalues{$Delta}}) . "\n";

};

close PAIRS;
