# Supplementary material for: Paired Hormone Response Elements Predict Caveolin-1 as a Glucocorticoid Target Gene
Source: PLoS One. 2010 Jan 21;5(1):e8839. doi: 10.1371/journal.pone.0008839 (PMC2809115; doi:10.1371/journal.pone.0008839)
Supplement: Document S2 — Source code of all R and Perl scripts used in the analysis (4.54 MB GZ) [file pone.0008839.s005.gz › ./gr/Perl/GenesToRatiosB.pl]

#!/usr/bin/perl -w

use strict;

# Get ready for consensus sequence...


use Getopt::Long;
use File::Basename;
use vars map {"\$opt_$_"} qw(D h);
                                                                                
&GetOptions qw(D=s h);
                               
if (defined($opt_h)){

 print "-D Directory containing transcript info *.fa_header files\n".
       "   info on binding of promoters and their annotation\n".
       "output file is PromoterStuff.inp containing binding ratio, promoter probe belonging to downstream refSeq gene\n";

 exit;

};


                                                 
my ($DataDir)=($opt_D);


use IUPAC;


#require "/home/marcelvb/lib/perl/median.pl";

my %testRefSeq;

open FILE, "${DataDir}/refSeqAli.fa_header" or die;

while(<FILE>){

 chomp;

 if (/\>(NM_\d+)/){

  $testRefSeq{$1}++;

 };

};

close FILE;

#use lib "$ENV{HOME}/reduce/perl";

my $pattern_fw = "NGNWCDNNNWGTYCT";

my $pattern_rc = $pattern_fw;

$pattern_rc =~ tr/ACTGNWYRDHBVS/TGACNWRYHDVBS/;

$pattern_rc = join("", reverse split("", $pattern_rc));

my $offset = (length($pattern_fw) + 1)/2;

my $regexp_fw = &myregexp($pattern_fw);

my $regexp_rc = &myregexp($pattern_rc);

$regexp_fw =~ s/\[acgt\]/\./g;

$regexp_rc =~ s/\[acgt\]/\./g;

print "#pattern used: $regexp_fw | $regexp_rc\n";

my (%ProbeToRefSeq,%ProbeToGR);

#"PID","d8","d9","d10","F6","F7","F8","F9","F10","avg dex","avg fed","avg fed-avg dex","fold_enrichment","refseq","defline"
open GRRATIOS, "${DataDir}/10.1371_journal.pgen.0010016.sd002.csv" or die;

while(<GRRATIOS>){

 chomp;

 my @cols=(split('\,'));  

 my ($Probe,$GR,$RefSeq)=($cols[0],$cols[$#cols-3],$cols[$#cols-2]);

 if ($_=~/\,(\d+\.\d+)\,\"(NM_\d+)/){

  ($GR,$RefSeq)=($1,$2);
 
  if (defined($testRefSeq{$RefSeq})){

   $Probe=~s/\"//g;

   $ProbeToGR{$Probe}=$GR;

   $ProbeToRefSeq{$Probe}=$RefSeq;

  };
#  print "$RefSeq\t$GR\n";
 };
};
close GRRATIOS;

#Block   Column  Row     ID      Name    RefSeq  GeneID  Symbol  Synonyms
#Desc    MGI_ID  MGI_Symbol      MGI_Name        AmpliconSequence        ForwardPrimer   ReversePrimer

open OFILE, ">PromoterStuff.inp" or die;

my %TestProbe;

open CHIPFILE, "${DataDir}/ChipDump_Prom3_20050310_with_Annotation.txt" or die;

while(<CHIPFILE>){
 chomp;

 next if (/Block/);

 my @cols=(split('\t'));

 my ($Probe,$PromSeq)=($cols[3],$cols[$#cols-2]);

 next if (defined($TestProbe{$Probe}));

 next if (!defined($ProbeToGR{$Probe}));

 $PromSeq=lc($PromSeq);

 my (@pos_fw,@pos_rc);

 while ($PromSeq =~ m/$regexp_fw/gio) {

  next if ($&=~/^n$/gio);

  my $pos = pos($PromSeq)-$offset;

  push @pos_fw, $pos;

 };

 while ($PromSeq =~ m/$regexp_rc/gio) {

  next if ($&=~/^n$/gio);

  my $pos = pos($PromSeq)-$offset;

  push @pos_rc, $pos;

 };

 my (@delta_fw,@delta_rc);

 for my $i (1 .. $#pos_fw) {

  $delta_fw[$i-1] = $pos_fw[$i] - $pos_fw[$i-1];

 };

 for my $i (1 .. $#pos_rc) {

  $delta_rc[$i-1] = $pos_rc[$i] - $pos_rc[$i-1];

 };

 my ($NrSites,$NrSitesFw,$NrSitesRc)=(0,0,0);

 $NrSitesFw=scalar @pos_fw if (defined($pos_fw[0]));

 $NrSitesRc=scalar @pos_rc if (defined($pos_rc[0]));

 $NrSites=$NrSitesFw+$NrSitesRc;

 my $printDeltaFw="NA"; 

 if (defined($delta_fw[0])){

  if ($#delta_fw==0){

   $printDeltaFw=$delta_fw[0];

  } else {

   $printDeltaFw=join("|",@delta_fw);

  };

 };

 my $printDeltaRc="NA"; 

 if (defined($delta_rc[0])){

  if ($#delta_rc==0){

   $printDeltaRc=$delta_rc[0];
  } else {

   $printDeltaRc=join("|",@delta_rc);

  };

 };

 
 print OFILE "$Probe\t$ProbeToGR{$Probe}\t$NrSites\t".
             "$printDeltaFw\t$printDeltaRc\t".
             "$ProbeToRefSeq{$Probe}\n";

 $TestProbe{$Probe}=1;

};

close CHIPFILE;

close OFILE;


sub myregexp {
        my ($mpattern)=@_;
        my @motifs = split (/\|/, $mpattern);
        for (@motifs) {
                if (/-(\d*)-/) {
                        my $spacer = "N" x $1;
                        s/-\d*-/$spacer/;
                }
        }
        return( join "|", map {iupac2regexp $_ } @motifs );
};
