# Supplementary material for: Paired Hormone Response Elements Predict Caveolin-1 as a Glucocorticoid Target Gene
Source: PLoS One. 2010 Jan 21;5(1):e8839. doi: 10.1371/journal.pone.0008839 (PMC2809115; doi:10.1371/journal.pone.0008839)
Supplement: Document S2 — Source code of all R and Perl scripts used in the analysis (4.54 MB GZ) [file pone.0008839.s005.gz › ./gr/Perl/getdirectnms.pl]

#!/usr/bin/perl -w

use strict;

while(<>){
 chomp;

 my @cols=(split('\t'));

 $_=$cols[8];

 my $RefSeq=(split)[0];

 print "$RefSeq\n" if ($RefSeq=~/^NM_\d+$/);

};
