# Supplementary material for: Paired Hormone Response Elements Predict Caveolin-1 as a Glucocorticoid Target Gene
Source: PLoS One. 2010 Jan 21;5(1):e8839. doi: 10.1371/journal.pone.0008839 (PMC2809115; doi:10.1371/journal.pone.0008839)
Supplement: Document S2 — Source code of all R and Perl scripts used in the analysis (4.54 MB GZ) [file pone.0008839.s005.gz › ./gr/Perl/my_MultiGrep]

#!/usr/bin/perl -w

use strict;
use Getopt::Long;
use File::Basename;
use vars map {"\$opt_$_"} qw(f1 f2 full_line o ostd v d wf full_location colmap numswithin);

#options
#-f1 -f2 -> the files
#-full_line -> lines match if the ENTIRE LINE matches (default: only compare first field)
#-o ->    print match results to output file
#-ostd -> print match results to stdout
#-v -> reverse match (find things in file -f2 that aren't found in -f1)
#-d -> details: show the word count of the original files, as well as the percent overlap 
   #-wf -> if -d specified, say whether % overlap should be relative to file 1 or 2 (default = smaller of the two)
   #-full_location -> if -d specified, both files are printed out, but not the full path, unless this option is included
#-colmap -> specify columns to compare.  e.g: "1to1|3to2|<f1Column>to<f2Column>..."  (columns should be 1-based)
#-numswithin -> if comparing numbers, specify to how many decimal places the 2 nums should match.  Only works when colmap defined!

&GetOptions qw(f1=s f2=s o=s full_line ostd v d wf=s full_location colmap=s numswithin=s);
die "must specify file with list of things to find -f1" unless (defined $opt_f1);
die "must specify file to grep against -f2" unless (defined $opt_f2);
my $SEPCHAR = "Xi2(5610x?f";

#Read in columns to compare
my (@columns1, @columns2);
if (defined $opt_colmap) {
    my @mappings = split(/\|/, $opt_colmap);
    for (@mappings) {
	die "incorrect format $_\n" unless $_ =~ /(\d+)to(\d+)/;
#        print "$1\t $2\n";
	push @columns1, $1; 
	push @columns2, $2;
    } 
}
elsif (! defined $opt_full_line) {  #default- compare first columns only
    push @columns1, 1;
    push @columns2, 1;
}
#


#Read in file 1
open (FHIN, $opt_f1) or die "Could not open input file1 $opt_f1\n";
my %file1Ids;
my $line;
my $lineCtr1 = 0;
while ($line = <FHIN>) {
    chomp $line;
    $line =~ s/\r//g;
    if (defined $opt_full_line) {
	$file1Ids{$line} = "dummy";
    }
    else {
	my @fields = split(/\s+/, $line);
        push @fields, $line if (!defined($fields[0]));
        die "still doesnt work" if (!defined($fields[0])); 
#        print "file 1 $fields[0]\t $columns1[0]\n";
	my $identifier = $fields[$columns1[0] - 1];
#        print "$identifier\t $#columns1\n";
#	for (my $i = 1; $i < @columns1; $i++) { $identifier .= $SEPCHAR . $fields[$columns1[$i] - 1]; }
	
	if (defined $opt_numswithin) {
	    die "if \$opt_numswithin defined, comparison should be a number!\n" unless $identifier =~ /^[0-9\-\.e]+$/;
	    $identifier = sprintf("%.${opt_numswithin}f", $identifier);
	}
#        die "$identifier\n";
	$file1Ids{$identifier} = "dummy";
    }
    ++$lineCtr1;
}
close FHIN; 
#

#Go through file 2, find matches
open (FHIN, $opt_f2) or die "Could not open input file2 $opt_f2\n";
if (defined $opt_o) {open (FHOUT, ">$opt_o") or die "Could not open output file for writing: $opt_o\n";}
my ($matchCtr, $lineCtr2) = (0, 0);
while ($line = <FHIN>) {
    chomp $line;
    $line =~ s/\r//g;
    my $toFind;

    if (defined $opt_full_line) {
	$toFind = $line;
    }
    else {
	my @fields = split(/\s+/, $line);
	
	$toFind = $fields[$columns2[0] - 1];	
       # die "$toFind\t $columns2[0]\n";
	for (my $i = 1; $i < @columns2; $i++) { $toFind .= $SEPCHAR . $fields[$columns2[$i] - 1]; }

	if (defined $opt_numswithin) {
	    die "if \$opt_numswithin defined, comparison id should be a number\n" unless $toFind =~ /^[0-9\-\.e]+$/;
	    $toFind = sprintf("%.${opt_numswithin}f", $toFind);
	}
    }

    if (exists($file1Ids{$toFind}) && !defined $opt_v) {
	print FHOUT "$line\n" if defined $opt_o;
	print "$line\n" if defined $opt_ostd;	
	$matchCtr++;
    }
    elsif (!exists($file1Ids{$toFind}) && defined $opt_v) {
	print FHOUT "$line\n" if defined $opt_o;
	print "$line\n" if defined $opt_ostd;
	$matchCtr++;
    }
    ++$lineCtr2;
}
#

#print out statistics, if desired
unless (defined $opt_o || defined $opt_ostd) {
    if (defined $opt_d) {
	
	unless (defined $opt_full_location) {
	    $opt_f1 =~ s/\S+\///;
	    $opt_f2 =~ s/\S+\///;
	}

	my $percent_overlap;
	if ($matchCtr == 0)        {$percent_overlap = 0;}    
	elsif (defined $opt_wf && $opt_wf eq "1") {$percent_overlap = sprintf("%.3f", $matchCtr / $lineCtr1); }
	elsif (defined $opt_wf && $opt_wf eq "2") {$percent_overlap = sprintf("%.3f", $matchCtr / $lineCtr2); }
	elsif (defined $opt_wf) {die "$opt_wf should be 1 or 2\n";}
	elsif ($lineCtr1 < $lineCtr2) {$percent_overlap = sprintf("%.3f", $matchCtr / $lineCtr1); }
	else                          {$percent_overlap = sprintf("%.3f", $matchCtr / $lineCtr2); }
	
	print "$opt_f1: $lineCtr1\t$opt_f2: $lineCtr2\toverlap: $matchCtr ($percent_overlap)\n";
    }
    else {
	print "$matchCtr\n";
    }
}
close FHIN;
close FHOUT if defined $opt_o;
