# Supplementary material for: Paired Hormone Response Elements Predict Caveolin-1 as a Glucocorticoid Target Gene
Source: PLoS One. 2010 Jan 21;5(1):e8839. doi: 10.1371/journal.pone.0008839 (PMC2809115; doi:10.1371/journal.pone.0008839)
Supplement: Document S2 — Source code of all R and Perl scripts used in the analysis (4.54 MB GZ) [file pone.0008839.s005.gz › ./gr/Perl/ShortGenesToRatiosB.pl]

#!/usr/bin/perl -w

use strict;
use Getopt::Long;
use File::Basename;
use vars map {"\$opt_$_"} qw(D h);
                                                                                
&GetOptions qw(D=s h);
                               
if (defined($opt_h)){

 print "-D Directory containing transcript info *.fa_header files\n".
       "   info on binding of promoters and their annotation\n".
       "output file is PromoterStuff.inp containing binding ratio, promoter probe belonging to downstream refSeq gene\n";

 exit;

};

my ($DataDir)=($opt_D);

use IUPAC;

my %testRefSeq;

open FILE, "${DataDir}/refSeqAli.fa_header" or die;

while(<FILE>){

 chomp;

 if (/\>(NM_\d+)/){

  $testRefSeq{$1}++;

 };

};

close FILE;

open OFILE, ">PromoterStuff.inp" or die;

#"PID","d8","d9","d10","F6","F7","F8","F9","F10","avg dex","avg fed","avg fed-avg dex","fold_enrichment","refseq","defline"
open GRRATIOS, "${DataDir}/10.1371_journal.pgen.0010016.sd002.csv" or die;

while(<GRRATIOS>){

 chomp;

 my @cols=(split('\,'));  

 my ($Probe,$GR,$RefSeq)=($cols[0],$cols[$#cols-3],$cols[$#cols-2]);

 if ($_=~/\,(\d+\.\d+)\,\"(NM_\d+)/){

  ($GR,$RefSeq)=($1,$2);
 
  if (defined($testRefSeq{$RefSeq})){

   $Probe=~s/\"//g;

   print OFILE "$Probe\t$GR\tNA\t".
             "NA\tNA\t".
             "$RefSeq\n";

  };
 };
};
close GRRATIOS;

close OFILE;
