# Supplementary material for: Paired Hormone Response Elements Predict Caveolin-1 as a Glucocorticoid Target Gene
Source: PLoS One. 2010 Jan 21;5(1):e8839. doi: 10.1371/journal.pone.0008839 (PMC2809115; doi:10.1371/journal.pone.0008839)
Supplement: Document S2 — Source code of all R and Perl scripts used in the analysis (4.54 MB GZ) [file pone.0008839.s005.gz › ./genome/pipelineGenomeFDR.sh]

#!/bin/sh

PerlDir=Perl;

ChromDir=../mm6;

cp $PerlDir/IUPAC.pm .

echo Preparing input data for FDR computation of genome-wide detection of HREs

$PerlDir/CountBpReps.pl -Chr $ChromDir  > BpValues;

$PerlDir/NFmmpairsCaseSens.pl -TypeDNA nonrepeats -Chr $ChromDir > HREPairsOnNonRepeats.txt;

$PerlDir/FDRcaseSense.pl HREPairsOnNonRepeats.txt nonrepeats

echo L Ratios | gawk '{printf("%s\t%s\n",$1,$2);}' > ../Fig2/Fig2aNRmvb.dat

gawk '{printf("%d\t%f\n",$1,$2);}' Fig2aNRmvb.txt >> ../Fig2/Fig2aNRmvb.dat
