# Supplementary material for: Paired Hormone Response Elements Predict Caveolin-1 as a Glucocorticoid Target Gene
Source: PLoS One. 2010 Jan 21;5(1):e8839. doi: 10.1371/journal.pone.0008839 (PMC2809115; doi:10.1371/journal.pone.0008839)
Supplement: Document S2 — Source code of all R and Perl scripts used in the analysis (4.54 MB GZ) [file pone.0008839.s005.gz › ./genome/Perl/CountBpReps.pl]

#!/usr/bin/perl -w
use strict;

use IUPAC;
use Getopt::Long;
use File::Basename;
use vars map {"\$opt_$_"} qw(Chr h);
                                                                                
&GetOptions qw(Chr=s h);

if (defined($opt_h)){

 print "-Chr path to DNA of Chromosomes Chr*.fa\n";

 exit;

};


my ($chrompath) = ($opt_Chr);

my ($countNR,$countR,$char)=(0,0,0);

my (%hcountNR,%hcountR);

for my $chrom (1..19, "X", "Y") {

 open CHROM, "$chrompath/chr$chrom.fa" or die "could not open sequence file for CHR $chrom\n";

 $_ = <CHROM>;

 chomp;

 print STDERR "reading $_...\n";

 while ($char=getc(CHROM)){

  if ($char=~/^[A-Z]$/){

   ++$countNR;

  } elsif($char=~/^[a-z]$/){

   ++$countR;

  }; 

 }

 print STDERR "done.\n";

 close CHROM;

};

print "Totaal bp for non-repeat DNA is: $countNR\n For Repeat DNA it is: $countR\n";
