# Supplementary material for: Paired Hormone Response Elements Predict Caveolin-1 as a Glucocorticoid Target Gene
Source: PLoS One. 2010 Jan 21;5(1):e8839. doi: 10.1371/journal.pone.0008839 (PMC2809115; doi:10.1371/journal.pone.0008839)
Supplement: Document S2 — Source code of all R and Perl scripts used in the analysis (4.54 MB GZ) [file pone.0008839.s005.gz › ./genome/Perl/FDRcaseSense.pl]

#!/usr/bin/perl -w
use strict;


my ($file,$type)=@ARGV;


my ($L,$k)=(1571533767,79999); # total number of non-repeat nucl. and number of HREs 

($L,$k)=(1036857014,84619) if ($type eq "repeats"); # Check these numbers


my $Pgenome=$k/$L; # genome-wide density of HREs on both strands;

my %DistanceToNumberD;

open FILE, "$file" or die "there is no $file"; 

while(<FILE>){

 chomp;

 next if (/^\#/);

 my ($delta,$number,$pvalue)=(split)[3,7..8];

 $DistanceToNumberD{$delta}=0 if (!defined($DistanceToNumberD{$delta}));

 $DistanceToNumberD{$delta}+=1;

};

close FILE;

my $minDelta=16;

my ($Data,$Pbinom,$Deltap,$density)=(0,0,$minDelta,$Pgenome);

my @Deltas=(sort {$a<=>$b} keys %DistanceToNumberD);

#open FILE, ">HREpairsNRmvb.txt";
open FILE, ">HREpairsNRmvb.txt";

for my $Delta(@Deltas){

 my $ExpectedVal=$L*$density*$density*(1-$density)**($Delta-1);

 print FILE "$Delta\t$DistanceToNumberD{$Delta}\t$ExpectedVal\n";

};

close FILE;

open OFILE, ">${file}_FDR";

for my $Delta(@Deltas){

 while($Deltap<=$Delta){

  $Pbinom+=$density*$density*(1-$density)**($Deltap-1);

  ++$Deltap;  

 };

 $Data+=$DistanceToNumberD{$Delta};

 my $Expected=$L*$Pbinom; # Expected number

 my $SD=sqrt($Expected*(1-$Pbinom));

 my $FDR=$Expected/$Data;

 my $dFDR=$SD/$Data;

 print OFILE "$Delta\t$FDR\t$dFDR\n";

};

close OFILE;


# Klassen

open OFILE, ">Fig2aNRmvb.txt";

my $Size=25;

my @nDelta=(50,100,150,200,250,300,350,400,450,500,550,600,650,700,750,800);

my %nDelta;

@nDelta{@nDelta}=(0..$#nDelta);

my ($Obs, $Exp)=(0, 0);

for (my $iDelta=16;$iDelta<=800; $iDelta++){

 $Obs+=$DistanceToNumberD{$iDelta} if (defined($DistanceToNumberD{$iDelta}));

 $Exp+=$L*$density*$density*(1-$density)**($iDelta-1);
 
 if(defined($nDelta{$iDelta})){

   my $cDelta = $iDelta-$Size;

   my $Ratio = $Obs/$Exp;

   print OFILE "$cDelta\t$Ratio\t$Obs\t$Exp\n";

   ($Obs, $Exp) = (0, 0);

 }; 

};

close OFILE;
