# Supplementary material for: Paired Hormone Response Elements Predict Caveolin-1 as a Glucocorticoid Target Gene
Source: PLoS One. 2010 Jan 21;5(1):e8839. doi: 10.1371/journal.pone.0008839 (PMC2809115; doi:10.1371/journal.pone.0008839)
Supplement: Document S2 — Source code of all R and Perl scripts used in the analysis (4.54 MB GZ) [file pone.0008839.s005.gz › ./genome/Perl/NFmmpairsCaseSens.pl]

#!/usr/bin/perl -w

use strict;

#use Math::CDF qw(pbinom);

use IUPAC;

#Relevant Info about genome dna
#chromFa.tar.gz - The assembly sequence in one file per chromosome.
#Repeats from RepeatMasker and Tandem Repeats Finder (with period
#of 12 or less) are shown in lower case; non-repeating sequence is
#shown in upper case.  RepeatMasker January 12 2005 version with RepBase
#libraries: RepBase Update 9.11, RM database version 20050112

use Getopt::Long;
use File::Basename;
use vars map {"\$opt_$_"} qw(TypeDNA Chr h);
                                                                                
&GetOptions qw(TypeDNA=s Chr=s h);

if (defined($opt_h)){

 print "-TypeDNA [repeats|nonrepeats] : choice of type of genome DNA near TSS\n".
 "-Chr path to chromosome DNA in Chr*.fa\n".
 "Note: output gives info on HRE pairs and downstream transcripts & TUs\n";

 exit;

};

my ($TypeDNA, $chrompath) = ($opt_TypeDNA, $opt_Chr);

my $pattern_fw = "NGNWCDNNNWGTYCT";

my $pattern_rc = $pattern_fw;

$pattern_rc =~ tr/ACTGNWYRDHBVS/TGACNWRYHDVBS/;

$pattern_rc = join("", reverse split("", $pattern_rc));

my $offset = (length($pattern_fw) + 1)/2;

my $regexp_fw = &myregexp($pattern_fw);

my $regexp_rc = &myregexp($pattern_rc);

$regexp_fw =~ s/\[acgt\]/\./g;

$regexp_rc =~ s/\[acgt\]/\./g;

if ($TypeDNA eq "nonrepeats"){
#print "#pattern used: $regexp_fw | $regexp_rc\n";
 $regexp_fw=uc($regexp_fw);

 $regexp_rc=uc($regexp_rc);

};

print "#pattern used: $regexp_fw | $regexp_rc\n";

my (%seen_as_fw,%seen_as_rc);

my ($tot_seqlen, $tot_matches, $density);

my (@clusters, %strand);


 for my $chrom (1..19, "X", "Y") {

  my (@matches, @delta, %seen) = ();

  open CHROM, "$chrompath/chr$chrom.fa" or die "could not open sequence file for CHR $chrom\n";

  $_ = <CHROM>;

  chomp;

  print STDERR "reading $_...\n";

  my $chromseq = "";

  my $count = 0;

  while (<CHROM>) {
    chomp;
    $chromseq .= $_;
  }
  print STDERR "done.\n";

  print STDERR "starting pattern match ...\n";

  if ($TypeDNA eq "all"){

   while ($chromseq =~ m/$regexp_fw/gio) {

    my $pos = pos($chromseq) - $offset;

    $seen_as_fw{$chrom}{$pos}++;

    $seen{$pos}++;

    print STDERR "fw match: $pos\t $count\n" if ++$count%10==0;

   }

   while ($chromseq =~ m/$regexp_rc/gio) {

    my $pos = pos($chromseq) - $offset;

    $seen_as_rc{$chrom}{$pos}++;

    $seen{$pos}++;

    print STDERR "rc match: $pos\t $count\n" if ++$count%10==0;

   }

  } else {


   while ($chromseq =~ m/$regexp_fw/go) {

    my $pos = pos($chromseq) - $offset;

    $seen_as_fw{$chrom}{$pos}++;

    $seen{$pos}++;

    print STDERR "fw match: $pos\t $count\n" if ++$count%10==0;

   }

   while ($chromseq =~ m/$regexp_rc/go) {

    my $pos = pos($chromseq) - $offset;

    $seen_as_rc{$chrom}{$pos}++;

    $seen{$pos}++;

    print STDERR "rc match: $pos\t $count\n" if ++$count%10==0;


   }

  };
  @matches = sort {$a <=> $b} keys %seen;

  print STDERR @matches . " matches in chrom $chrom\n";

  for my $i (0 .. $#matches) {

    my $pos = $matches[$i];

    $strand{$chrom}[$i] = $seen_as_fw{$chrom}{$pos} ? ($seen_as_rc{$chrom}{$pos} ? "=" : "+") : "-";
  }

  for my $i (1 .. $#matches) {

    my $delta = $matches[$i] - $matches[$i-1];

    push @clusters, [ $chrom, $i-1, $i, $delta, $matches[$i-1], $matches[$i], $strand{$chrom}[$i-1],$strand{$chrom}[$i] ];

  }

  $tot_seqlen += length $chromseq;

  $tot_matches += @matches;

}

$density = $tot_matches / $tot_seqlen;


my %Number_of_pairs; # Statistic is number of pairs at a intersite distance

for my $cluster(@clusters){

 ++$Number_of_pairs{$cluster->[3]};

};

print "#$tot_matches in $tot_seqlen bp : density = $density\n";

print "#\n#chrom	start	end	delta	strand	\n";

for my $cluster(@clusters){

 my $pvalue=&pvalues($cluster->[3],

   $Number_of_pairs{$cluster->[3]},$density,$tot_seqlen);

 print join("\t",$cluster->[0],$cluster->[1],$cluster->[2],$cluster->[3],
      $cluster->[4],$cluster->[5],"$cluster->[6]$cluster->[7]",$Number_of_pairs{$cluster->[3]},"$pvalue\n");
};


################################################################

sub myregexp {

        my ($mpattern)=@_;

#       expand IUPAC motif to regular expression
        my @motifs = split (/\|/, $mpattern);

        for (@motifs) {
                if (/-(\d*)-/) {
                        my $spacer = "N" x $1;
                        s/-\d*-/$spacer/;
                }
        }
        return( join "|", map {iupac2regexp $_ } @motifs );
};

sub pvalues(){

 my ($delta,$pairnumber,$density,$Sgenome)=@_;

 my $pbinom=$density*$density*(1-$density)**($delta-1);

# my $pval=1.0-&pbinom($pairnumber-1,$Sgenome,$pbinom);

 my $pval = 1;

 return($pval);
};
