# Supplementary material for: Paired Hormone Response Elements Predict Caveolin-1 as a Glucocorticoid Target Gene
Source: PLoS One. 2010 Jan 21;5(1):e8839. doi: 10.1371/journal.pone.0008839 (PMC2809115; doi:10.1371/journal.pone.0008839)
Supplement: Document S2 — Source code of all R and Perl scripts used in the analysis (4.54 MB GZ) [file pone.0008839.s005.gz › ./Fig2/NFig2article.R]

Results<-read.table("Fig2aNRmvb.dat", header=TRUE);

x<-Results$L

y<-Results$Ratios

#text(mp, tot + 3, format(tot), xpd = TRUE, col = "blue")

#postscript("TestNRFig1Fbar.ps");

#postscript("Test.ps",family="Times")

postscript("Fig2Manuscript.ps",family="Helvetica", horizontal=FALSE)

#oldpar<-par

#mgp & lab
#tck #tmag

# Relevante margin opties
# plt, fig en mgp

par(mfrow=c(2,1), fig=c(0.18,0.95,0.5,0.95), plt=c(0.18,0.95,0.2,0.95), pch=16, ps=10, cex.lab=1.9, cex.axis=1.9, las=1, adj=0.5, font=2, tck=0.015, xaxs="i", yaxs="i", mgp=c(3,1,0))

#pty=s

plot(x,y,xlab=c("Inter-HRE distance in bp"), ylab="Observed/Expected", col="red",font=1,type="n", ylim=c(0,5), xlim=c(0,800));

#barplot(Results, beside = TRUE,
#col = c("red", "blue", "magenta", "black", "grey", "white","purple","brown","yellow","green","cyan","pink","violet","darkblue","lightgrey","orange"),
#xlab=c("Inter-HRE distance in bp"), ylab="Observed/Expected",
#names.arg=remember,
#legend=colnames(Results),ylim = c(0, 4), font=1)

box()
#text(40,4.5,"A",cex=1.75);
legend("topleft", legend=c("A"), cex=1.75, bty="n");


abline(h=1, lty=2, lwd=2);
lines(x,y, col = "red", lty = "dotted",lwd=2)
points(x,y, bg = "red", pch = 21, cex=1.5)
Results<-read.table("BindingFig1F2.dat", header=TRUE);

row.names(Results)=Results[,1];

Results=Results[,-1];

Results<-as.matrix(Results);

colnames(Results)=c("2.5","5","10","15","20")

par(fig=c(0.18,0.95,0,0.45), new=TRUE);

barplot(Results, beside = TRUE, space=c(0,3),
col = c("red", "blue", "magenta", "black", "grey"), xlab=c("Maximum distance to TSS in kb"), ylab=expression("-"^"10"*log*"(Mann-Whitney P-value)"), font=1, ylim=c(0,6))
box()
legend("topleft", legend=c("B"), cex=1.75, bty="n");


ex.cs1 <- expression("50bp"*"   ", "100bp"*"   ", "200bp","300bp", "400bp");
legend(11,5.75,legend=ex.cs1, col=rep("black",5), pch=22, pt.bg=c("red","blue","magenta","black","grey"), ncol=2, cex=1.9);  


#legend("top",legend=c("50bp", "100bp", "200bp"), col=c("black","black"), pch=22, pt.bg=c("red","blue","magenta"),cex=2);
#legend("topright",legend=c("300bp", "400bp"), col=c("black","black"), pch=22, pt.bg=c("black","grey"),cex=2);
