# Supplementary material for: Paired Hormone Response Elements Predict Caveolin-1 as a Glucocorticoid Target Gene
Source: PLoS One. 2010 Jan 21;5(1):e8839. doi: 10.1371/journal.pone.0008839 (PMC2809115; doi:10.1371/journal.pone.0008839)
Supplement: Document S2 — Source code of all R and Perl scripts used in the analysis (4.54 MB GZ) [file pone.0008839.s005.gz › ./Fig1_data/Fig1A.sh]

#!/bin/sh

# Produce data for plot Fig1A

echo L  E2F HRE | gawk '{printf("%1s\t%3s\t%3s\n",$1,$2,$3);}' > ../Fig1/barscols.dat 

for upstream in 625 1250 2500 5000 10000 20000; do 

 pE2F=`cat e2f/AllNonOverlappingMerged_$upstream | gawk '{print $3/$10}'`

 pHRE=`cat hre/AllNonOverlappingMerged_$upstream | gawk '{print $3/$10}'`

 echo $upstream $pE2F $pHRE | gawk '{ printf("%5.3f\t%3.2f\t%3.2f\n", $1/1000, $2*1E5, $3*1E5); }' 

done >> ../Fig1/barscols.dat
