# Supplementary material for: Paired Hormone Response Elements Predict Caveolin-1 as a Glucocorticoid Target Gene
Source: PLoS One. 2010 Jan 21;5(1):e8839. doi: 10.1371/journal.pone.0008839 (PMC2809115; doi:10.1371/journal.pone.0008839)
Supplement: Document S2 — Source code of all R and Perl scripts used in the analysis (4.54 MB GZ) [file pone.0008839.s005.gz › ./Fig1_data/Fig1C.pl]

#!/usr/bin/perl -w

my @Ls=qw(625 1250 2500 5000 10000 20000);

my @Ds=qw(E2F HRE);

my $P=0.05;

open OFILE, ">../Fig1/Fig1CcorrNcols.dat" or die;

print OFILE "L\t".join("\t",@Ds)."\n";

#print OFILE "L\t".join("\t",@Ls)."\n";

for my $L(@Ls){

 my @hits;

 for my $D(@Ds){

  $sd=lc($D);

  my $File="${sd}/AN${D}_${L}.pvaluesCorr";
 
  my $hit=0;
 
  open FILE, "$File" or die "no $File"; 

  $_=<FILE>;

  while(<FILE>){
 
   chomp;

   my @cols=(split('\t'));

   ++$hit if ($cols[$#cols]<=$P);

  };

  close FILE;

  push @hits, $hit;

 };

 print OFILE join("\t",$L/1000,@hits)."\n";

};

close OFILE;
