# Supplementary material for: Paired Hormone Response Elements Predict Caveolin-1 as a Glucocorticoid Target Gene
Source: PLoS One. 2010 Jan 21;5(1):e8839. doi: 10.1371/journal.pone.0008839 (PMC2809115; doi:10.1371/journal.pone.0008839)
Supplement: Document S2 — Source code of all R and Perl scripts used in the analysis (4.54 MB GZ) [file pone.0008839.s005.gz › ./Fig1_data/e2f/Amkfdr.sh]

#!/bin/sh

echo Compute FDR per delta 

DataDir=../../mm6;

PerlDir=Perl;

for lup in 625 1250 2500 5000 10000 20000; do 
 $PerlDir/DownRefSingleFDREstimation.pl -Lp $lup -DNA nonrepeats -Base Merged -D $DataDir -Chr ../../mm6 -Tu $DataDir
done
