# Supplementary material for: Paired Hormone Response Elements Predict Caveolin-1 as a Glucocorticoid Target Gene
Source: PLoS One. 2010 Jan 21;5(1):e8839. doi: 10.1371/journal.pone.0008839 (PMC2809115; doi:10.1371/journal.pone.0008839)
Supplement: Document S2 — Source code of all R and Perl scripts used in the analysis (4.54 MB GZ) [file pone.0008839.s005.gz › ./Fig1_data/e2f/mkANE2F.sh]

#!/bin/sh

for upstream in 625 1250 2500 5000 10000 20000; do 

 echo L       N       Lup     Lset | awk '{printf("%1s\t%1s\t%3s\t%4s\n",$1,$2,$3,$4);}' > ANE2F_$upstream

 cat AllLengthMatchesHRE.txt_{nonrepeats}_$upstream >> ANE2F_$upstream

done

for upstream in 625 1250 2500 5000 10k 20k ; do

 R CMD BATCH NewFDRtrip.R$upstream  

done
