# Supplementary material for: Paired Hormone Response Elements Predict Caveolin-1 as a Glucocorticoid Target Gene
Source: PLoS One. 2010 Jan 21;5(1):e8839. doi: 10.1371/journal.pone.0008839 (PMC2809115; doi:10.1371/journal.pone.0008839)
Supplement: Document S2 — Source code of all R and Perl scripts used in the analysis (4.54 MB GZ) [file pone.0008839.s005.gz › ./Fig1_data/e2f/NewFDRtrip.R20k]

library(multtest);

Data<-read.table("ANE2F_20000", header=TRUE);

LLup<-as.double(Data$Lup);

Nobs<-as.double(Data$N);

Lup<-20000;

n<-length(LLup);

#Totaal bp for non-repeat DNA is: 1571533767 , 80k
# For Repeat DNA it is: 1036857014, 84623

Lgenome=1571533767;

Lgenome=Lgenome+1036857014;

Ngenome=22058;

#Ngenome=9309;

p<-Ngenome/Lgenome;

print(p)

#p<-1.40E-05; # non-repeats E2F

#p<-8.97809e-06 # repeats   E2F

pvalue<-c();

for(i in 1:n){

 Lprom = LLup[i];

 Observed = Nobs[i] - 1;

 if (Lprom>0){

  pvalue[i]=pbinom(Observed, Lprom, p, lower.tail=FALSE);

 } else {

  pvalue[i]=1;

 };

};

res  <- mt.rawp2adjp(pvalue, c("BH"));
                                                                                
adjpBH <- res$adjp[order(res$index), ];

MHpvalue <- adjpBH[,2];

nprint<-length(pvalue);

sink("ANE2F_20000.pvaluesCorr");

cat("Obs. Num.","\t","Length Region","\t","P-waarde","\t","min FDR","\n");

pvalues<-c();

j = 1;

for(i in 1:nprint){

 cat(Nobs[i],"\t",LLup[i],"\t",pvalue[i],"\t", MHpvalue[i],"\n");

 if (pvalue[i]<1){

  pvalues[j]=pvalue[i];

  j = j + 1;

 };

};

sink();

hist(pvalues, class=50);


#Per FDR compute mean Density, number of locations 

Spvalue<-sort(MHpvalue);

density<-c();

Nreject<-c();

sink("AllFDRvsDensity_20000Corr_NE2F");

for(i in 1:n){ 

 rejections = 0; # Number of Rejections

 totL = 0; # Total Length

 Nsites = 0; # Number of Sites

 for(j in 1:n){ 

  if(MHpvalue[j]<=Spvalue[i]){

   totL = totL + LLup[j];
  
   Nsites = Nsites + Nobs[j];  

   rejections = rejections + 1;

  };

 };

 density[i] = Nsites/totL;

 Nreject[i] = rejections/n;

 Ratio = density[i]/p;

 cat(Spvalue[i],"\t",Ratio,"\t",Nreject[i],"\n");

};

sink();

Ratios<-density/p;

#plot(Spvalue, Ratios, xlab="FDR", ylab=" loc. dens / genome dens. ");
