# Supplementary material for: Paired Hormone Response Elements Predict Caveolin-1 as a Glucocorticoid Target Gene
Source: PLoS One. 2010 Jan 21;5(1):e8839. doi: 10.1371/journal.pone.0008839 (PMC2809115; doi:10.1371/journal.pone.0008839)
Supplement: Document S2 — Source code of all R and Perl scripts used in the analysis (4.54 MB GZ) [file pone.0008839.s005.gz › ./Fig1_data/e2f/Perl/DownRefSingleFDREstimation.pl]

#!/usr/bin/perl -w

use strict;

#Basically we collect for all separate locations, HREs.
#We consider all upstream regions of all transcripts and merge them together.
#Combinations of Transcript(TU) should be given.
#Idea is that we directly compute pairs..
#Allow Ensemble data to be read...
#Relevant Info
#chromFa.tar.gz - The assembly sequence in one file per chromosome.
#Repeats from RepeatMasker and Tandem Repeats Finder (with period
#of 12 or less) are shown in lower case; non-repeating sequence is
#shown in upper case.  RepeatMasker January 12 2005 version with RepBase
#libraries: RepBase Update 9.11, RM database version 20050112

use Getopt::Long;
use File::Basename;
use vars map {"\$opt_$_"} qw(Lp DNA Base D Chr Tu h);


&GetOptions qw(Lp=s DNA=s Base=s D=s Chr=s Tu=s h);

if (defined($opt_h)){

 print "-Lp Length of DNA upstream of TSS\n".
       "-DNA genome DNA type [nonepeats|Repeats]\n".
       "-D Directory containing transcript info *.fa_header files\n".
       "   info on paralogs stored in UniqueGenes & Exon Information\n".
       "-Chr path to DNA of Chromosomes Chr*.fa\n".
       "-Tu path to TU information files *.tu\n".
       "Output information on HRE pairs and target genes\n";

 exit;
};

my ($UpstrLen, $TypeDNA, $DataDir, $chrompath, $tupath, $basename) = ($opt_Lp, $opt_DNA, $opt_D, $opt_Chr, $opt_Tu, $opt_Base);

#Reading in symbols using fasta files...
my %gdes;

#all_mrna_Gene.fa_header  refSeqAli.fa_header
&justSymbols("${DataDir}/refSeqAli.fa_header");
&justSymbols("${DataDir}/all_mrna_Gene.fa_header");

#use Math::CDF qw(pbinom);
use lib "$ENV{HOME}/reduce/perl";

use IUPAC;

#my $pattern_fw = "NGNWCDNNNWGTYCT";

my $pattern_fw = "TTSGCGC";

my $pattern_rc = $pattern_fw;

$pattern_rc =~ tr/ACTGNWYRDHBVS/TGACNWRYHDVBS/;

$pattern_rc = join("", reverse split("", $pattern_rc));

my $offset = (length($pattern_fw) + 1)/2;

my $regexp_fw = &myregexp($pattern_fw);

my $regexp_rc = &myregexp($pattern_rc);

$regexp_fw =~ s/\[acgt\]/\./g;

$regexp_rc =~ s/\[acgt\]/\./g;

if ($TypeDNA eq "nonrepeats"){

 $regexp_fw = uc($regexp_fw); # go for non-repeats

 $regexp_rc = uc($regexp_rc); # go for non-repeats

};

print "#pattern used: $regexp_fw | $regexp_rc\n";
# reverse complement of regexp

my %clustercl;

my $density; my $DostrLen = 0;

my @clusters;


print "Reading TUs and their transcripts for each chrom separately ..\n";

for my $chrom (1..19, "X","Y"){

 for my $strand("plus","min"){

  open FILE, "$tupath/chr${chrom}_mm6_Merged_Exons_${strand}_sorted.gff_filtered.tus" or die;

  while(<FILE>){

   chomp;

   $_=~s/\t/\|/g; 

   my $cluster=$_;

   my @cl=(split('\|')); 

   for my $cl(@cl){

    $clustercl{$chrom}{$cl}=$cluster;

   };

  };

  close FILE;

 };

};

print "Identifying transcripts with no paralogs on same chrom. strand, see also pipelineTU file ..\n";

my %UniqueGenes;

my @UniqueGenes=(split('\n',`cat $DataDir/UniqueGenes`));

@UniqueGenes{@UniqueGenes}=(0..$#UniqueGenes);

my %processed_tus; # stores info of most upstream genomic exon of TU

open EXONFILE, "$DataDir/mm6_Exons_bothstrands_all_sorted.gff_filtered" or die "no mm6_Exons_bothstrands_all_sorted.gff_filtered";

while (<EXONFILE>){

 my ($chrom,$st,$en,$strand,$kgene)=(split('\t'))[0,3..4,6,8];

 $chrom=~s/chr//g;

 $kgene=~s/exon\ //g;

 $kgene=~/([A-Z]+\_*\d+)\ (\d+)$/;

 my ($gene,$exon)=($1,$2);

 die "$_\tgene=$gene exon=$exon" if (!defined($exon));

 next if ($exon!=1);

 next if (!defined($UniqueGenes{$gene})); # Make sure that we have a non-paralog

#Obtain the region using the coordinates relative to + strand ..
 ($st,$en)=($en,$st) if ($st>$en);

 my $pst=$st-$UpstrLen+1;

 $pst=$en if ($strand eq "-");

 my $pen=$pst+$UpstrLen+$DostrLen-1;

 my $tu="$gene";

# $tu=$clustercl{$chrom}{$gene} if (defined($clustercl{$chrom}{$gene}));

 if (!defined($processed_tus{$chrom}{$tu}->[0])){

  $processed_tus{$chrom}{$tu} = [$gene, $pst, $pen, $strand];

 };

};

close EXONFILE;

my %char_nseqlen;


my %GeneToStrand;

open OFILE, ">AllCandidateFirstExonsTUs.txt_${basename}_$UpstrLen";

for my $chrom (1..19, "X","Y"){

 my @tus=(keys %{$processed_tus{$chrom}});

 for my $tu(@tus){ 

  print OFILE join("\t",$chrom,
       "FirstExonOfTU", "Upstream50k", 
        $processed_tus{$chrom}{$tu}->[1], 
        $processed_tus{$chrom}{$tu}->[2], 
   ".", $processed_tus{$chrom}{$tu}->[3], 
  ".", "$tu $processed_tus{$chrom}{$tu}->[0]\n");

 };

};

close OFILE;

# Meten van aantal single HREs

my %char_mseqlen;

my ($tot_mseqlen, $mmatches, $tot_DNA) = (0, 0, 0);

open OFILE, ">AllLengthMatchesHRE.txt_{$TypeDNA}_$UpstrLen";

for my $chrom (1..19,"X","Y") {

# Sorteer en merge locaties voor elk chromosoom ..
 my @TU_sorted=(sort {$processed_tus{$chrom}{$a}->[1]<=>$processed_tus{$chrom}{$b}->[1]} keys %{$processed_tus{$chrom}});

 my (@xTU,@yTU)=();

 for my $TU_sorted(@TU_sorted){

  push @xTU, $processed_tus{$chrom}{$TU_sorted}->[1];

  push @yTU, $processed_tus{$chrom}{$TU_sorted}->[2];

 };

 my $mybounds={};

 $mybounds->{'starts'}=\@xTU;

 $mybounds->{'ends'}=\@yTU;

 my $mergebounds = &mbounds($mybounds);

 open CHROM, "$chrompath/chr$chrom.fa" or die "could not open sequence file for CHR $chrom\n";

 $_ = <CHROM>;

 chomp;

 print STDERR "reading $_...\n";

 my $chromseq = "";

 my $count = 0;

 while (<CHROM>) {

 chomp;

  $chromseq .= $_;

 }

 print STDERR "done.\n";

 for (my $k=0;$k<@{$mergebounds->{'starts'}};$k++){

  my $mst=$mergebounds->{'starts'}->[$k];

  my $men=$mergebounds->{'ends'}->[$k];

#  my $promseq=substr($chromseq,$mst,$UpstrLen+$DostrLen); 
  my $promseq = substr($chromseq,$mst,$men-$mst+1); 

  my $promseqlen = length($promseq);

  die "no promseq" if (!defined($promseq));

  my @nucleotides = (split("", $promseq));

  next if ($#nucleotides<($UpstrLen-1));

# $tot_DNA += $men - $mst;

  my $Difference = scalar @nucleotides;

  $tot_DNA += $Difference;


  my $Ldna = 0;


  for my $char(@nucleotides){

   if ($TypeDNA eq "nonrepeats"){


    ++$Ldna if ($char=~/^[A-Z]$/);

    ++$tot_mseqlen if ($char=~/^[A-Z]$/);

   } else {

    ++$Ldna if ($char=~/^[a-z]$/);

    ++$tot_mseqlen if ($char=~/^[a-z]$/);

   };
  };
#  only count please ..
  my (%mseen_as_fw, %mseen_as_rc, %mseen_as); 

  my $mseen_gene=0; 

  while ($promseq =~ m/$regexp_fw/go) {

   next if ($&=~/^n$/gio);

   my $pos = pos($promseq)-$offset;

   $mseen_as_fw{$pos}++;

   $mseen_as{$pos}++;

   $mseen_gene++

  };

# Backward match
  while ($promseq =~ m/$regexp_rc/go) {

   next if ($&=~/^n$/gio);

   my $pos = pos($promseq)-$offset;

   $mseen_as_rc{$pos}++;

   $mseen_as{$pos}++;

   $mseen_gene++;

  };

#  next if ($mseen_gene==0);

  if ($mseen_gene!=0){

  my @matches = (sort {$a<=>$b} keys %mseen_as);

  $mmatches += scalar @matches;

  my @strand;

  for my $i (0 .. $#matches) {

   my $pos = $matches[$i];

   $strand[$i] = $mseen_as_fw{$pos} ? ($mseen_as_rc{$pos} ?  "=" : "+") : "-";

  };

  my @delta;

  for my $i (0 .. $#matches) {

   $delta[$i] = $matches[$i] - $matches[$i-1];

  };

  for my $i (1 .. $#matches) {

   my $delta = $matches[$i] - $matches[$i-1];

#   push @clusters, [ $mst, $i-1, $i, $delta, 
#                     $matches[$i-1], $matches[$i], 
#                     $chrom, "NA", $mst, $men, "Merged", $strand[$i] ];

  };

   my $L = $men - $mst + 1;

   my $nmatches = $#matches + 1;

   print OFILE "$Ldna\t$nmatches\t$L\t$UpstrLen\n";


  } else {

   my $L = $men - $mst + 1;

   print OFILE "$Ldna\t0\t$L\t$UpstrLen\n";

  };

 };

};

close OFILE;

open OFILE, ">AllNonOverlapping${basename}_$UpstrLen" or die;
print OFILE "matches = $mmatches\t tot nr of $TypeDNA DNA = $tot_mseqlen\t Total DNA = $tot_DNA\n";
close OFILE;

die;
#
# What are the genome-wide values?
#

my ($L,$k) = (1036857014, 84619); # For repeats

($L,$k)=(1571533767,79995) if ($TypeDNA eq "nonrepeats"); # for non-repeats

my $pb=$k/$L; # associated genome-wide density on both strands

my %Number_of_pairs; # Statistic is number of pairs at a intersite distance

for my $cluster(@clusters){  ++$Number_of_pairs{$cluster->[3]}; };

$density =  $mmatches / $tot_mseqlen;


print "#\n#chrom        start   end     delta   strand  P-value\n";


open OFILE, ">mm6_${basename}_sequence_30kb0kb.txt_psingle_2clusterID_${TypeDNA}$UpstrLen";
for my $cluster(@clusters){
# # Compute the probability that these pairs of clusters are formed
# # with an intersite distance of delta
 my $pvalue=&pvalues($cluster->[3],
   $Number_of_pairs{$cluster->[3]},$density,$tot_mseqlen);

 print OFILE join("\t",$cluster->[0],$cluster->[1],
                       $cluster->[2],$cluster->[3],
                       $cluster->[4],$cluster->[5],
                       $cluster->[6],$cluster->[7],
                       $cluster->[8],$cluster->[9],$cluster->[10],
                       $Number_of_pairs{$cluster->[3]},$pvalue,"$cluster->[11]\n");
};
close OFILE;

print "#Analyzed for each promoter\n";
print "#Take max. intersite distance of 180 bp";


################################################################
sub justSymbols(){

 my ($SymbolsFile)=@_;

 print "$SymbolsFile\n";

 my %gx;

 open SFILE, "$SymbolsFile" or die;

 while(<SFILE>){

  chomp;

  my ($gb,$gdes,$gx)=(split('\|\|'))[0..2];

  $gb=~s/\>//g;

  $gx=~s/synonyms\:\ /S\ /g;

  $gx=~s/synonym\:\ /S\ /g;

  $gx{$gb}=$gx;

  my @gdes;

  while($gdes=~/\((\w+)\)/g){

   push @gdes, $1;

  };

  if (!defined($gdes[0])){

   $gdes="NA";

  } else {

   $gdes=$gdes[0];

   $gdes=join("x",@gdes) if ($#gdes>0);

  };

  $gdes{$gb}=$gdes if (!defined($gdes{$gb}));

 };

 close SFILE;

};

sub myregexp {

        my ($mpattern)=@_;

#       expand IUPAC motif to regular expression
        my @motifs = split (/\|/, $mpattern);

        for (@motifs) {

                if (/-(\d*)-/) {
                        my $spacer = "N" x $1;
                        s/-\d*-/$spacer/;
                }
        }
        return( join "|", map {iupac2regexp $_ } @motifs );
};

sub pvalues(){

 my ($delta,$pairnumber,$density,$Sgenome)=@_;

 my $pbinom=$density*$density*(1-$density)**$delta;

# my $pval=1.0-&pbinom($pairnumber-1,$Sgenome,$pbinom);
 my $pval =1;

 return($pval);

};
                                                                         
sub mbounds(){

 my ($bounds)=@_;

 my $newbounds={};

 my ($x,$y)=(\@{$bounds->{'starts'}},\@{$bounds->{'ends'}});

 my ($xm,$ym)=([],[]);

 my $j=0;

# Get boundaries of overlapping segments ..
 my ($xo,$yo)=($x->[0],$y->[0]);

 for(my $i=1;$i<@$x;$i++){

  if($x->[$i]<=$yo){
# Let segment grow
   $yo=$y->[$i] if ($y->[$i]>$yo);

  } else {
# Store resulting segment
   ($xm->[$j], $ym->[$j]) = ($xo, $yo);
# Start new segment
   ($xo, $yo) = ($x->[$i], $y->[$i]);

    ++$j;

  };

 };

# Store final segment
 ($xm->[$j], $ym->[$j]) = ($xo, $yo);

# Return resulting nonoverlapping segments
 $newbounds->{'starts'}=$xm;

 $newbounds->{'ends'}=$ym;

 return($newbounds);

};
