# Supplementary material for: Paired Hormone Response Elements Predict Caveolin-1 as a Glucocorticoid Target Gene
Source: PLoS One. 2010 Jan 21;5(1):e8839. doi: 10.1371/journal.pone.0008839 (PMC2809115; doi:10.1371/journal.pone.0008839)
Supplement: Document S2 — Source code of all R and Perl scripts used in the analysis (4.54 MB GZ) [file pone.0008839.s005.gz › ./Fig1/Fig1article.R]

Results<-read.table("barscols.dat", header=TRUE);


x<-Results$L;

y<-Results$E2F;

z<-Results$HRE;


postscript("Fig1Manuscript.ps",family="Helvetica", horizontal=FALSE)

#oldpar<-par

#mgp & lab
#tck #tmag

# Relevante margin opties
# plt, fig en mgp

par(mfrow=c(3,1), fig=c(0.17,0.9,0.64,0.95), plt=c(0.17,1,0.3,0.95), pch=24, ps=10, cex=1, cex.lab=1.9, cex.axis=1.9, las=1, adj=0.5, font=2, tck=0.02, xaxs="i", yaxs="i", mgp=c(3.5,1,0))

#pty=s

plot(x,y,xlab=c(" "), ylab=expression("Density (x"*10^-5*bp^-1*")"), ylim=c(0,10), xlim=c(0,21), col="red",font=1,type="n");
points(x,z, bg = "blue", pch = 22, cex=1.5)

box()

lines(x,y, col = "red", lty = "dotted",lwd=2)
points(x,y, bg = "red", pch = 21, cex=1.5)

#plot(x,z,xlab=c("Distance to TSS in bp"), ylab=expression("Density (x"*10^-5*bp^-1*")"), ylim=c(0,10), col="blue",font=1,type="n");

lines(x,z, col = "blue", lty = "dotted",lwd=2)
#points(x,z, bg = "blue", pch = 21)
legend("topleft","A",cex=1.75, bty="n");

#legend(13.5,11.5,c("E2F","HRE")), col=rep("black",2), pch=22, pt.bg=c("red","blue"), ncol=2, cex=1.9);
ex.cs1 <- expression(plain(E2F)*"     " , plain(HRE))
#ex.cs1 <- expression(plain(E2F) , plain(HRE))
legend(7.5,9.5,legend=ex.cs1, col=rep("black",2), pch=21:22, pt.bg=c("red","blue"), ncol=2, cex=1.7); 
#legend(13,11.5,legend=c("E2F", "HRE"), col=c("black","black"), pch=21:22,  pt.bg=c("red","blue"), cex=1.5); 
#text(1.5,9,"A", cex=1.75);
Results<-read.table("Fig1Bbarconstcols.dat", header=TRUE);

x<-Results$L;

y<-Results$E2F;

z<-Results$HRE;

#colnames(Results)=c("0.625","1.25","2.5","5","10","20")

par(fig=c(0.17,0.9,0.33,0.64), new=TRUE);

plot(x,y,xlab=c(" "), ylab="Observed / Expected", ylim=c(0,10), xlim=c(0,21), col="red",font=1,type="n");
points(x,z, bg = "blue", pch = 22, cex=1.5)

box()

lines(x,y, col = "red", lty = "dotted",lwd=2)
points(x,y, bg = "red", pch = 21, cex=1.5)

#plot(x,z,xlab=c("Distance to TSS in bp"), ylab=expression("Density (x"*10^-5*bp^-1*")"), ylim=c(0,10), col="blue",font=1,type="n");

lines(x,z, col = "blue", lty = "dotted",lwd=2)

#barplot(Results, beside = TRUE,
#col = c("red", "blue"), xlab=c("Distance to TSS in kb"), ylab="Observed / Expected", font=1, ylim=c(0,10))
#box()
abline(h=1, lty=2, lwd=2);
legend("topleft","B",cex=1.75, bty="n");
ex.cs1 <- expression(plain(E2F)*"     " , plain(HRE))
legend(7.5,9.5,legend=ex.cs1, col=rep("black",2), pch=21:22, pt.bg=c("red","blue"), ncol=2, cex=1.7); 
#legend(13.5,11.5,c("E2F","HRE")), col=rep("black",2), pch=21:22, pt.bg=c("red","blue"), cex=1.9);
#text(1.5,9,"B",cex=1.75);
Results<-read.table("Fig1CcorrNcols.dat", header=TRUE);


x<-Results$L;

y<-Results$E2F;

z<-Results$HRE;


#row.names(Results)=Results[,1];

#Results=Results[,-1];

#Results<-as.matrix(Results);

#colnames(Results)=c(0.625, 1.25, 2.5, 5, 10, 20)

par(fig=c(0.17,0.9,0.02,0.33), new=TRUE);

plot(x,y,xlab=c("Maximum distance to TSS in kb"), ylab="Number of Promoters", ylim=c(0,500), xlim=c(0,21), col="red",font=1,type="n");
points(x,z, bg = "blue", pch = 22, cex=1.5)

box()
ex.cs1 <- expression(plain(E2F)*"     " , plain(HRE))
legend(7.5,475,legend=ex.cs1, col=rep("black",2), pch=21:22, pt.bg=c("red","blue"), horiz=TRUE, cex=1.7); 
legend("topleft","C",cex=1.75, bty="n");
#text(1.5,450,"C",cex=1.75);
lines(x,y, col = "red", lty = "dotted",lwd=2)
points(x,y, bg = "red", pch = 21, cex=1.5)

#plot(x,z,xlab=c("Distance to TSS in bp"), ylab=expression("Density (x"*10^-5*bp^-1*")"), ylim=c(0,10), col="blue",font=1,type="n");

lines(x,z, col = "blue", lty = "dotted",lwd=2)

#barplot(Results, beside = TRUE,
#col = c("red", "blue"), xlab=c("Distance to TSS in kb"), ylab=expression("Promoters (x"*10^2*")"), font=1, ylim=c(0,5))
#box()
