# Supplementary material for: Paired Hormone Response Elements Predict Caveolin-1 as a Glucocorticoid Target Gene
Source: PLoS One. 2010 Jan 21;5(1):e8839. doi: 10.1371/journal.pone.0008839 (PMC2809115; doi:10.1371/journal.pone.0008839)
Supplement: Document S2 — Source code of all R and Perl scripts used in the analysis (4.54 MB GZ) [file pone.0008839.s005.gz › ./50000/50kAll.sh]

#!/bin/sh

Perldir=Perl;

cp ${Perldir}/IUPAC.pm .

for nr in  2 3 4 5 6 7 8 9 10 11 12 13 14 15 16 17 18 19 X Y ; do 

 $Perldir/AllFullMakePredictionsGFF.pl -Lp 50000 -DNA all -D ../mm6 -Chr ../mm6 -Tu ../mm6 -Num $nr

done

cat 50000mm6_both_sequence_30kb0kb.txt_psingle_2clusterID_testall_* >> 50000mm6_both_sequence_30kb0kb.txt_psingle_2clusterID_testall

cp 50000mm6_both_sequence_30kb0kb.txt_psignle_2clusterID_testall ../mm6
