# Supplementary material for: Paired Hormone Response Elements Predict Caveolin-1 as a Glucocorticoid Target Gene
Source: PLoS One. 2010 Jan 21;5(1):e8839. doi: 10.1371/journal.pone.0008839 (PMC2809115; doi:10.1371/journal.pone.0008839)
Supplement: Document S2 — Source code of all R and Perl scripts used in the analysis (4.54 MB GZ) [file pone.0008839.s005.gz › ./50000/Perl/AllFullMakePredictionsGFF.pl]

#!/usr/bin/perl -w

use strict;

#use Math::CDF qw(pbinom);
#use lib "$ENV{HOME}/reduce/perl";
use IUPAC;

#Relevant Info
#chromFa.tar.gz - The assembly sequence in one file per chromosome.
#Repeats from RepeatMasker and Tandem Repeats Finder (with period
#of 12 or less) are shown in lower case; non-repeating sequence is
#shown in upper case.  RepeatMasker January 12 2005 version with RepBase
#libraries: RepBase Update 9.11, RM database version 20050112

use Getopt::Long;
use File::Basename;
use vars map {"\$opt_$_"} qw(Lp DNA D Chr Tu h Num);
 
&GetOptions qw(Lp=s DNA=s D=s Chr=s Tu=s h Num=s);

if (defined($opt_h)){

 print "-Lp Length of DNA upstream of TSS\n".
       "-DNA genome DNA type [nonepeats|Repeats]\n".
       "-D Directory containing transcript info *.fa_header files\n".
       "   info on paralogs stored in UniqueGenes & Exon Information\n".
       "-Chr path to DNA of Chromosomes Chr*.fa\n".
       "-Tu path to TU information files *.tu\n".
       "-Base basename of output file [basename]_Lup\n";

 exit;

};

my ($UpstrLen, $TypeDNA, $DataDir, $chrompath, $tupath) = ($opt_Lp, $opt_DNA, $opt_D, $opt_Chr, $opt_Tu);

die "no UpstrLen is given" if (!defined($UpstrLen));

die "Which DNA is employed when detected HRE pairs" if (!defined($TypeDNA));

#all_mrna_Gene.fa_header  refSeqAli.fa_header ie description of transcripts

my %gdes;

&justSymbols("${DataDir}/refSeqAli.fa_header");

&justSymbols("${DataDir}/all_mrna_Gene.fa_header");


my @Regions=qw(625 1250 2500 5000 10000 20000 30000 40000 50000); # Regions from which we derive numbers of single HREs

my $pattern_fw = "NGNWCDNNNWGTYCT";

my $pattern_rc = $pattern_fw;

$pattern_rc =~ tr/ACTGNWYRDHBVS/TGACNWRYHDVBS/;

$pattern_rc = join("", reverse split("", $pattern_rc));

my $offset = (length($pattern_fw) + 1)/2;

my $regexp_fw = &myregexp($pattern_fw);

my $regexp_rc = &myregexp($pattern_rc);

$regexp_fw =~ s/\[acgt\]/\./g;

$regexp_rc =~ s/\[acgt\]/\./g;

if ($TypeDNA eq "nonrepeats"){ 

 $regexp_fw = uc($regexp_fw); # go for non-repeats

 $regexp_rc = uc($regexp_rc); # go for non-repeats

};

print "#pattern used: $regexp_fw | $regexp_rc\n";

my ($L, $k) = (1036857014, 84619);

($L, $k) =(1571533767, 79995) if ($TypeDNA eq "nonrepeats"); # for non-repeats

my $pb=$k/$L; # associated genome-wide density on both strands


my ($tot_seqlen, $tot_matches, $tot_nseqlen, %tot_nseqlen, $tot_nmatches);


my $DostrLen=0; # only upstream region 

#chr1    RefSeq  exon    3033600 3034670 .       +       .       exon AK016604 1

my %UniqueGenes;

my @UniqueGenes=(split('\n',`cat ${DataDir}/UniqueGenes`));

@UniqueGenes{@UniqueGenes}=(0..$#UniqueGenes);

my %char_nseqlen;

for my $Region(@Regions){

 $tot_nseqlen{$Region}=0;

};

$tot_nseqlen=0;

open OFILE, ">${UpstrLen}mm6_both_sequence_30kb0kb.txt_psingle_2clusterID_test${TypeDNA}_$opt_Num";

for my $chrom($opt_Num..$opt_Num) {

# my @clusters;
 my %strand;

 my (%seen_as_fw,%seen_as_rc,%seen_as,%seen_gene);

 my %processed_genes; # stores info of most upstream genomic exon of gene

 print "Reading ExonFile $chrom ...\n";
 
 open EXONFILE, "${DataDir}/mm6_Exons_bothstrands_all_sorted.gff_filtered" or die "nothing";

 while (<EXONFILE>){

  my ($echrom,$est,$een,$estrand,$egene)=(split('\t'))[0,3..4,6,8];

  $echrom=~s/chr//g;

  next if ($echrom ne "$chrom");

  $egene=~s/exon\ //g;

  $egene=~/([A-Z]+\_*\d+)\ (\d+)$/;

  my $eexon;

  ($egene,$eexon)=($1,$2);

  die "$_\tgene=$egene exon=$eexon" if (!defined($eexon));

  next if ($eexon!=1);

  next if (!defined($UniqueGenes{$egene})); # Make sure that we have a non-paralog
#Obtain the region using the coordinates relative to + strand ..
  ($est,$een)=($een,$est) if ($est>$een);

  my $epst=$est-$UpstrLen+1;

  $epst=$een if ($estrand eq "-");

  my $epen=$epst+$UpstrLen+$DostrLen-1;

  $processed_genes{$egene} = [$epst, $epen, $estrand] if (!defined($processed_genes{$egene}->[0]));

# print "We found a trace...\n" if ($egene eq "AK010839");
#  print "We found a trace of NM_175498 $epst $epen ...\n" if ($egene eq "NM_175498");

 };

 close EXONFILE;

 print "Finished Reading Exon File $chrom ..\n";

 print "Reading TUs and their transcripts for each chrom separately ..\n";


 print "Reading cluster info  $chrom ...\n";


 my %clustercl;

 for my $strand("plus","min"){

  open FILE, "${tupath}/chr${chrom}_mm6_Merged_Exons_${strand}_sorted.gff_filtered.tus" or die;

  while(<FILE>){

   chomp;

   $_=~s/\t/\|/g; 

   my $cluster=$_;

   my @cl=(split('\|')); 

   for my $cl(@cl){

    $clustercl{$cl}=$cluster;

   };

  };
  close FILE;
 };


 my (@matches,@cmatches, @delta, %seen) = ();

 open CHROM, "$chrompath/chr$chrom.fa" or die "could not open sequence file for CHR $chrom\n";

 $_ = <CHROM>;

 chomp;

 print STDERR "reading $_...\n";

 my $chromseq = "";

 my $count = 0;

 while (<CHROM>) {

   chomp;

   $chromseq .= $_;

 }

 print STDERR "done.\n";

 my $sizechrom=length($chromseq);

 my @genes=(keys %processed_genes);

 print "$chrom number of genes is $#genes\n";

 my $countG=0;

 for my $gene(@genes){

  ++$countG;

  my ($pst, $pen, $strand)=($processed_genes{$gene}->[0],
                            $processed_genes{$gene}->[1], 
                            $processed_genes{$gene}->[2]);

  print "processed $countG $gene\n" if ($countG%100==0);

  my $TU="$gene";

  $TU = $clustercl{$gene} if (defined($clustercl{$gene}));

  my $promseq=substr($chromseq,$pst,$UpstrLen+$DostrLen); 

# $promseq = uc($promseq); # No distinction between repeat DNA & non-repeat DNA 

  die "no promseq" if (!defined($promseq));

  my @nucleotides = (split("", $promseq));

  next if ($#nucleotides<($UpstrLen-1));

# Forward match
  while ($promseq =~ m/$regexp_fw/gio) {

   next if ($&=~/^n$/gio);

   my $pos = pos($promseq)-$offset;

   $seen_as_fw{$gene}{$pos}++;

   $seen_as{$gene}{$pos}++;

   $seen_gene{$gene}++

  }

# Backward match
  while ($promseq =~ m/$regexp_rc/gio) {

   next if ($&=~/^n$/gio);

   my $pos = pos($promseq)-$offset;

   $seen_as_rc{$gene}{$pos}++;

   $seen_as{$gene}{$pos}++;

   $seen_gene{$gene}++;

  };

  next if (!defined($seen_gene{$gene}));


  @matches = sort {$a <=> $b} keys %{$seen_as{$gene}};

  next if ($#matches<1);

  for my $i (0 .. $#matches) {

   my $pos = $matches[$i];

   $strand{$gene}[$i] = $seen_as_fw{$gene}{$pos} ? ($seen_as_rc{$gene}{$pos} ?  "=" : "+") : "-";

  };
  my @delta;

  for my $i (1 .. $#matches) {

   my $delta = $matches[$i] - $matches[$i-1];

   my  @cluster = ( $gene, $i-1, $i, $delta,
                     $matches[$i-1], $matches[$i],
                     $chrom, "$strand", $pst, $pen, $TU, $strand{$gene}[$i] );

   print OFILE join("\t",$cluster[0],$cluster[1],$cluster[2],$cluster[3],
                         $cluster[4],$cluster[5],$cluster[6],$cluster[7],
                         $cluster[8],$cluster[9],$cluster[10],
                         0,1,"$cluster[11]\n");


  };

  $tot_matches += @matches;

 };

 print "Finished lets do some writing $chrom ..\n";

 print "Finished writing $chrom ..\n";

};

close OFILE;

print "#Analyzed for each promoter\n";

################################################################
sub justSymbols(){
 my ($SymbolsFile)=@_;
 print "$SymbolsFile\n";
 my %gx;
 open SFILE, "$SymbolsFile" or die;
 while(<SFILE>){
  chomp;
  my ($gb,$gdes,$gx)=(split('\|\|'))[0..2];
  $gb=~s/\>//g;
  $gx=~s/synonyms\:\ /S\ /g;
  $gx=~s/synonym\:\ /S\ /g;
  $gx{$gb}=$gx;
  my @gdes;
  while($gdes=~/\((\w+)\)/g){
   push @gdes, $1;
  };
  if (!defined($gdes[0])){
   $gdes="NA";
  } else {
   $gdes=$gdes[0];
   $gdes=join("x",@gdes) if ($#gdes>0);
  };
  $gdes{$gb}=$gdes if (!defined($gdes{$gb}));
 };
 close SFILE;
};

sub myregexp {
        my ($mpattern)=@_;
#       expand IUPAC motif to regular expression
        my @motifs = split (/\|/, $mpattern);
        for (@motifs) {
                if (/-(\d*)-/) {
                        my $spacer = "N" x $1;
                        s/-\d*-/$spacer/;
                }
        }
        return( join "|", map {iupac2regexp $_ } @motifs );
};
